# Supplementary material for: Hematopoietic transcription factor GFI1 promotes anchorage independence by sustaining ERK activity in cancer cells
Source: J Clin Invest. 2022 Sep 1;132(17):e149551. doi: 10.1172/JCI149551 (PMC9433100; doi:10.1172/JCI149551)
Supplement: Supplemental table 1 [file jci-132-149551-s063.xlsx]

## Sheet: Supplemental Table 1
Supplemental Table 1. TF binding motif enrichment in 29 human SCLC lines versus 118 NSCLC lines.
	SYMBOL	NES
1	E2F1	4.24906
2	E2F4	4.11617
3	YY1	3.61378
4	NFMUE1	3.5174
5	SOX9	3.33676
6	ETF	2.98678
7	NRF1	2.97465
8	AHR	2.95511
9	MYC	2.90846
10	NRSF	2.82028
11	ALPHACP1	2.76716
12	NFY	2.72581
13	ZF5	2.71139
14	SOX5	2.68324
15	CMYB	2.66985
16	HSF	2.64791
17	ARNT	2.6263
18	GABP	2.48814
19	CACBINDINGPROTEIN	2.48662
20	HIF1	2.44295
21	CDPCR3HD	2.43229
22	HP1SITEFACTOR	2.42943
23	RFX1	2.4082
24	E4BP4	2.38784
25	SRY	2.36066
26	SPZ1	2.33379
27	MZF1	2.33273
28	STAT1	2.30423
29	E4F1	2.29996
30	PTF1BETA	2.28804
31	MAX	2.28132
32	SF1	2.2505
33	CACCCBINDINGFACTOR	2.22628
34	LEF1	2.22462
35	OLF1	2.22126
36	SREBP1	2.20416
37	NGFIC	2.15905
38	RREB1	2.15714
39	AP2GAMMA	2.15335
40	ZIC2	2.14195
41	CREBP1	2.14093
42	USF	2.1305
43	TCF1P	2.12811
44	TGIF	2.11732
45	TAXCREB	2.11729
46	TFIII	2.1168
47	GR	2.10504
48	EGR1	2.10464
49	MEIS1	2.09975
50	ZID	2.09082
51	RORA1	2.07531
52	SMAD	2.06547
53	MEIS1	2.06091
54	EGR3	2.05995
55	DR4	2.04051
56	MYB	2.03636
57	HSF1	2.03359
58	GRE	2.023
59	LBP1	2.02235
60	TFIIA	2.02128
61	PAX8	2.01494
62	HLF	2.01383
63	FOXO1	2.01048
64	SP3	2.00596
65	FOXM1	2.00526
66	ZIC1	2.00435
67	CDPCR1	1.99678
68	EFC	1.99562
69	FOXJ2	1.99087
70	CDP	1.98305
71	EGR2	1.98079
72	NCX	1.97193
73	MAZR	1.96524
74	LXR	1.96322
75	VDR	1.95973
76	ERR1	1.95171
77	ATF4	1.94444
78	CHOP	1.93781
79	AHRARNT	1.9375
80	WHN	1.93485
81	FOX	1.93025
82	NKX22	1.92691
83	HMX1	1.92113
84	P300	1.91814
85	ZIC3	1.9171
86	PAX5	1.91618
87	NMYC	1.9135
88	HFH4	1.90533
89	PAX6	1.90431
90	CREBP1CJUN	1.89096
91	FREAC3	1.88739
92	CEBPGAMMA	1.8873
93	ATF	1.87602
94	TAL1	1.864
95	CDX2	1.86319
96	ELK1	1.8622
97	MIF1	1.85954
98	MAZ	1.85051
99	PAX2	1.84584
100	TST1	1.84343
101	SREBP	1.83404
102	MAF	1.82272
103	NRF2	1.81736
104	HFH3	1.81089
105	HAND1	1.80566
106	TITF1	1.79144
107	E47	1.78562
108	USF2	1.77564
109	NKX62	1.77045
110	AP2ALPHA	1.75811
111	GATA2	1.75083
112	E2A	1.74572
113	OSF2	1.7256
114	NKX61	1.72049
115	HSF2_01	1.70491
116	CP2	1.70174
117	CIZ	1.69822
118	FAC1	1.6967
119	AFP1	1.69145
120	MSX1	1.68842
121	MTF1	1.68757
122	OCT1	1.68713
123	STAT6	1.67347
124	FOXO4	1.67259
125	CEBP	1.67115
126	POU3F2	1.67074
127	HFH1	1.66676
128	HFH8	1.66382
129	HEB	1.65482
130	HEN1	1.65176
131	ATF3	1.64475
132	FREAC2	1.64179
133	NKX3A	1.63488
134	HMGIY	1.62556
135	TATA	1.61861
136	BRN2	1.61813
137	ATF6	1.61343
138	AP2REP	1.61332
139	NKX25	1.61016
140	TEF	1.60967
141	HNF6	1.5924
142	FXR	1.59133
143	CART1	1.58252
144	TCF4	1.57931
145	PAX3	1.56137
146	GCM	1.55663
147	NFAT	1.53856
148	LMO2COM	1.53123
149	TCF11MAFG	1.53067
150	TTF1	1.5254
151	NF1	1.52021
152	FOXD3	1.50958
153	SMAD4	1.50716
154	EN1	1.49685
155	DR3	1.48913
156	LHX3	1.47727
157	E12	1.47687
158	RP58	1.47561
159	GNCF	1.47486
160	RORA2	1.47315
161	EVI1	1.46733
162	ARP1	1.46353
163	AR	1.46274
164	PPARG	1.45757
165	PIT1	1.45006
166	GATA1	1.44853
167	TCF11	1.44491
168	GFI1	1.43855
169	GATA4	1.42362
170	HNF3ALPHA	1.41166
171	T3R	1.4041
172	CHX10	1.40263
173	POU1F1	1.39664
174	SRF	1.3938
175	POU6F1	1.38801
176	ITF2	1.38653
177	CDC5	1.38188
178	STAT3	1.35797
179	ATF1	1.35103
180	DR1	1.34182
181	SMAD3	1.3416
182	MMEF2	1.3332
183	S8	1.30105
184	PR	1.29973
185	AML1	1.29414
186	PU1	1.28986
187	IK3	1.27601
188	PBX1	1.27076
189	GATA6	1.26869
190	HNF4	1.20493
