# Supplementary material for: Hematopoietic transcription factor GFI1 promotes anchorage independence by sustaining ERK activity in cancer cells
Source: J Clin Invest. 2022 Sep 1;132(17):e149551. doi: 10.1172/JCI149551 (PMC9433100; doi:10.1172/JCI149551)
Supplement: Supplemental table 2 [file jci-132-149551-s066.xlsx]

## Sheet: Supplemental Table 2
Supplemental Table 2. Enriched upregulated and downregulated pathways in GFI1-expressing malignant cells versus the other malignant cells in NSCLC.
ID	Description	setSize	enrichmentScore	NES	pvalue	p.adjust	qvalues	rank	leading_edge	core_enrichment
Up-regulated
GO:2001028	positive regulation of endothelial cell chemotaxis	14	0.979105	1.59522	0.000789206	0.193104	0.193104	18	tags=14%, list=0%, signal=14%	TMSB4X/HSPB1
GO:2001026	regulation of endothelial cell chemotaxis	16	0.976379	1.58107	0.00135267	0.280055	0.280055	18	tags=12%, list=0%, signal=12%	TMSB4X/HSPB1
GO:2001169	regulation of ATP biosynthetic process	14	0.965998	1.57387	0.00272992	0.484798	0.484798	194	tags=14%, list=2%, signal=14%	TMSB4X/ENO1
GO:0032717	negative regulation of interleukin-8 production	13	0.962348	1.56624	0.00460392	0.565318	0.565318	196	tags=15%, list=2%, signal=15%	TMSB4X/ANXA1
GO:0030810	positive regulation of nucleotide biosynthetic process	10	0.970003	1.56565	0.00373875	0.529623	0.529623	194	tags=20%, list=2%, signal=20%	TMSB4X/ENO1
GO:1900373	positive regulation of purine nucleotide biosynthetic process	10	0.970003	1.56565	0.00373875	0.529623	0.529623	194	tags=20%, list=2%, signal=20%	TMSB4X/ENO1
GO:0042994	cytoplasmic sequestering of transcription factor	14	0.959912	1.56395	0.00387532	0.531382	0.531382	150	tags=14%, list=1%, signal=14%	TMSB4X/NFKBIA
GO:0035994	response to muscle stretch	12	0.956661	1.55866	0.00516164	0.565318	0.565318	150	tags=25%, list=1%, signal=25%	FOS/JUN/NFKBIA
GO:1903025	regulation of RNA polymerase II regulatory region sequence-specific DNA binding	11	0.962312	1.55609	0.00394859	0.531382	0.531382	4	tags=9%, list=0%, signal=9%	TMSB4X
GO:0000028	ribosomal small subunit assembly	18	0.961516	1.55037	0.00279189	0.484798	0.484798	376	tags=56%, list=3%, signal=54%	RPS27/RPS14/RPS28/RPL38/RPS15/RPS19/RPS5/RPS10/RPS27L/RPSA
GO:0090231	regulation of spindle checkpoint	11	0.958366	1.5497	0.00535597	0.565318	0.565318	35	tags=9%, list=0%, signal=9%	DUSP1
GO:0090266	regulation of mitotic cell cycle spindle assembly checkpoint	11	0.958366	1.5497	0.00535597	0.565318	0.565318	35	tags=9%, list=0%, signal=9%	DUSP1
GO:1903504	regulation of mitotic spindle checkpoint	11	0.958366	1.5497	0.00535597	0.565318	0.565318	35	tags=9%, list=0%, signal=9%	DUSP1
GO:0097201	negative regulation of transcription from RNA polymerase II promoter in response to stress	12	0.950008	1.54782	0.00772302	0.681525	0.681525	340	tags=42%, list=3%, signal=41%	JUN/DNAJB1/CITED2/TMBIM6/HSPA1A
GO:1901223	negative regulation of NIK/NF-kappaB signaling	17	0.959217	1.5478	0.00737482	0.672858	0.672858	4	tags=6%, list=0%, signal=6%	TMSB4X
GO:0030808	regulation of nucleotide biosynthetic process	23	0.960349	1.547	0.00305152	0.497767	0.497767	194	tags=9%, list=2%, signal=9%	TMSB4X/ENO1
GO:1900371	regulation of purine nucleotide biosynthetic process	23	0.960349	1.547	0.00305152	0.497767	0.497767	194	tags=9%, list=2%, signal=9%	TMSB4X/ENO1
GO:0021879	forebrain neuron differentiation	24	0.959818	1.54642	0.00369593	0.529623	0.529623	157	tags=17%, list=1%, signal=16%	B2M/UQCRQ/HES1/UBB
GO:0035767	endothelial cell chemotaxis	20	0.959885	1.54465	0.00357124	0.529623	0.529623	18	tags=10%, list=0%, signal=10%	TMSB4X/HSPB1
GO:2000678	negative regulation of transcription regulatory region DNA binding	17	0.95712	1.54441	0.00806412	0.689035	0.689035	143	tags=12%, list=1%, signal=12%	TMSB4X/ID2
GO:0008298	intracellular mRNA localization	12	0.94568	1.54077	0.0108423	0.757973	0.757973	107	tags=17%, list=1%, signal=17%	ZFP36L1/ZFP36
GO:1901798	positive regulation of signal transduction by p53 class mediator	18	0.951557	1.53431	0.00530597	0.565318	0.565318	303	tags=39%, list=2%, signal=38%	RPL11/RPL26/RPS7/RPL23/UBB/HEXIM1/DDX5
GO:0010155	regulation of proton transport	15	0.944678	1.53262	0.013355	0.779554	0.779554	512	tags=33%, list=4%, signal=32%	TMSB4X/PARK7/COX17/CHP1/ACTN4
GO:0045981	positive regulation of nucleotide metabolic process	24	0.948807	1.52868	0.00636173	0.619197	0.619197	356	tags=17%, list=3%, signal=16%	TMSB4X/ENO1/ZBTB20/APP
GO:1900544	positive regulation of purine nucleotide metabolic process	24	0.948807	1.52868	0.00636173	0.619197	0.619197	356	tags=17%, list=3%, signal=16%	TMSB4X/ENO1/ZBTB20/APP
GO:0051444	negative regulation of ubiquitin-protein transferase activity	14	0.937287	1.52709	0.0136497	0.779554	0.779554	349	tags=36%, list=3%, signal=35%	RPL11/RPS7/RPL23/PARK7/RPL5
GO:0021872	forebrain generation of neurons	29	0.950074	1.5269	0.00829468	0.691302	0.691302	236	tags=17%, list=2%, signal=17%	B2M/UQCRQ/HES1/UBB/RHOA
GO:0035902	response to immobilization stress	12	0.936837	1.52636	0.0312826	0.779554	0.779554	23	tags=8%, list=0%, signal=8%	FOS
GO:0006754	ATP biosynthetic process	27	0.948696	1.52586	0.00198607	0.395964	0.395964	220	tags=11%, list=2%, signal=11%	TMSB4X/ENO1/COX5B
GO:0001771	immunological synapse formation	10	0.944257	1.52409	0.0391121	0.779554	0.779554	297	tags=20%, list=2%, signal=20%	LGALS3/CD81
GO:0021854	hypothalamus development	11	0.941425	1.52231	0.032563	0.779554	0.779554	157	tags=18%, list=1%, signal=18%	UQCRQ/UBB
GO:0000027	ribosomal large subunit assembly	26	0.944343	1.51915	0.00528429	0.565318	0.565318	349	tags=35%, list=3%, signal=34%	RPL10/RPL11/RPL38/RPL12/RPL23A/RPL24/RPL6/RPLP0/RPL5
GO:0034116	positive regulation of heterotypic cell-cell adhesion	10	0.941104	1.519	0.0412262	0.779554	0.779554	26	tags=10%, list=0%, signal=10%	CEACAM6
GO:0051220	cytoplasmic sequestering of protein	19	0.944796	1.5165	0.0103363	0.751893	0.751893	150	tags=11%, list=1%, signal=10%	TMSB4X/NFKBIA
GO:0006614	SRP-dependent cotranslational protein targeting to membrane	94	0.967912	1.51614	9.86421e-08	3.12347e-05	3.12347e-05	376	tags=81%, list=3%, signal=79%	RPL41/RPS27/RPLP2/RPS29/RPLP1/RPL37A/RPS14/RPL34/RPL10/RPS28/RPL11/RPL36/RPS20/RPL37/RPL21/RPS23/RPL38/RPS8/RPL27A/RPL39/RPS25/RPS13/RPL35A/RPL31/RPS15A/RPS12/RPS18/RPS27A/RPS15/RPL12/RPL27/RPS16/RPL22/RPL9/RPL23A/RPL8/RPL32/RPL26/RPS3A/UBA52/RPL28/RPS24/RPS7/RPS21/RPL35/RPL30/RPL18A/RPL19/RPS17/RPL13A/RPL23/RPS26/RPS19/RPS2/RPS6/RPL24/RPL10A/RPS3/RPL29/RPS9/RPL6/RPL15/RPLP0/RPL13/RPL14/RPS4X/SRP…
GO:0006613	cotranslational protein targeting to membrane	98	0.966514	1.51443	3.95907e-08	1.42078e-05	1.42078e-05	376	tags=79%, list=3%, signal=77%	RPL41/RPS27/RPLP2/RPS29/RPLP1/RPL37A/RPS14/RPL34/RPL10/RPS28/RPL11/RPL36/RPS20/RPL37/RPL21/RPS23/RPL38/RPS8/RPL27A/RPL39/RPS25/RPS13/RPL35A/RPL31/RPS15A/RPS12/RPS18/RPS27A/RPS15/RPL12/RPL27/RPS16/RPL22/RPL9/RPL23A/RPL8/RPL32/RPL26/RPS3A/UBA52/RPL28/RPS24/RPS7/RPS21/RPL35/RPL30/RPL18A/RPL19/RPS17/RPL13A/RPL23/RPS26/RPS19/RPS2/RPS6/RPL24/RPL10A/RPS3/RPL29/RPS9/RPL6/RPL15/RPLP0/RPL13/RPL14/RPS4X/SRP…
GO:0002483	antigen processing and presentation of endogenous peptide antigen	10	0.934474	1.5083	0.0422833	0.779554	0.779554	34	tags=10%, list=0%, signal=10%	B2M
GO:0019885	antigen processing and presentation of endogenous peptide antigen via MHC class I	10	0.934474	1.5083	0.0422833	0.779554	0.779554	34	tags=10%, list=0%, signal=10%	B2M
GO:1903580	positive regulation of ATP metabolic process	30	0.939584	1.50645	0.00935051	0.715272	0.715272	372	tags=20%, list=3%, signal=19%	TMSB4X/ENO1/PARK7/ZBTB20/APP/ISCU
GO:0045047	protein targeting to ER	107	0.962425	1.504	5.96078e-08	2.00543e-05	2.00543e-05	376	tags=72%, list=3%, signal=70%	RPL41/RPS27/RPLP2/RPS29/RPLP1/RPL37A/RPS14/RPL34/RPL10/RPS28/RPL11/RPL36/RPS20/RPL37/RPL21/RPS23/RPL38/RPS8/RPL27A/RPL39/RPS25/RPS13/RPL35A/RPL31/RPS15A/RPS12/RPS18/RPS27A/RPS15/RPL12/RPL27/RPS16/RPL22/RPL9/RPL23A/RPL8/RPL32/RPL26/RPS3A/UBA52/RPL28/RPS24/RPS7/RPS21/RPL35/RPL30/RPL18A/RPL19/RPS17/RPL13A/RPL23/RPS26/RPS19/RPS2/RPS6/RPL24/RPL10A/RPS3/RPL29/RPS9/RPL6/RPL15/RPLP0/RPL13/RPL14/RPS4X/SRP…
GO:2000774	positive regulation of cellular senescence	10	0.929617	1.50046	0.0465116	0.779554	0.779554	34	tags=10%, list=0%, signal=10%	B2M
GO:0001914	regulation of T cell mediated cytotoxicity	14	0.920059	1.49902	0.0391753	0.779554	0.779554	34	tags=7%, list=0%, signal=7%	B2M
GO:0072599	establishment of protein localization to endoplasmic reticulum	111	0.96105	1.49871	1.09093e-07	3.26248e-05	3.26248e-05	376	tags=69%, list=3%, signal=68%	RPL41/RPS27/RPLP2/RPS29/RPLP1/RPL37A/RPS14/RPL34/RPL10/RPS28/RPL11/RPL36/RPS20/RPL37/RPL21/RPS23/RPL38/RPS8/RPL27A/RPL39/RPS25/RPS13/RPL35A/RPL31/RPS15A/RPS12/RPS18/RPS27A/RPS15/RPL12/RPL27/RPS16/RPL22/RPL9/RPL23A/RPL8/RPL32/RPL26/RPS3A/UBA52/RPL28/RPS24/RPS7/RPS21/RPL35/RPL30/RPL18A/RPL19/RPS17/RPL13A/RPL23/RPS26/RPS19/RPS2/RPS6/RPL24/RPL10A/RPS3/RPL29/RPS9/RPL6/RPL15/RPLP0/RPL13/RPL14/RPS4X/SRP…
GO:0000462	maturation of SSU-rRNA from tricistronic rRNA transcript (SSU-rRNA, 5.8S rRNA, LSU-rRNA)	36	0.941082	1.49863	0.00547881	0.567162	0.567162	345	tags=17%, list=3%, signal=16%	RPS14/RPS8/RPS16/RPS21/RPS19/GTF2H5
GO:0000184	nuclear-transcribed mRNA catabolic process, nonsense-mediated decay	117	0.962751	1.49844	3.16933e-08	1.21861e-05	1.21861e-05	376	tags=64%, list=3%, signal=63%	RPL41/RPS27/RPLP2/RPS29/RPLP1/RPL37A/RPS14/RPL34/RPL10/RPS28/RPL11/RPL36/RPS20/RPL37/RPL21/RPS23/RPL38/RPS8/RPL27A/RPL39/RPS25/RPS13/RPL35A/RPL31/RPS15A/RPS12/RPS18/RPS27A/RPS15/RPL12/RPL27/RPS16/RPL22/RPL9/RPL23A/RPL8/RPL32/RPL26/RPS3A/UBA52/RPL28/RPS24/RPS7/RPS21/RPL35/RPL30/RPL18A/RPL19/RPS17/RPL13A/RPL23/RPS26/PABPC1/RPS19/RPS2/RPS6/RPL24/RPL10A/RPS3/RPL29/RPS9/RPL6/RPL15/RPLP0/RPL13/RPL14/RP…
GO:0060749	mammary gland alveolus development	12	0.918497	1.49648	0.0490094	0.779554	0.779554	143	tags=17%, list=1%, signal=16%	AREG/ID2
GO:0061377	mammary gland lobule development	12	0.918497	1.49648	0.0490094	0.779554	0.779554	143	tags=17%, list=1%, signal=16%	AREG/ID2
GO:0021884	forebrain neuron development	16	0.923966	1.49619	0.0277207	0.779554	0.779554	157	tags=12%, list=1%, signal=12%	UQCRQ/UBB
GO:0045672	positive regulation of osteoclast differentiation	13	0.91848	1.49484	0.047817	0.779554	0.779554	554	tags=23%, list=4%, signal=22%	FOS/GNAS/KLF10
GO:0006978	DNA damage response, signal transduction by p53 class mediator resulting in transcription of p21 class mediator	14	0.916872	1.49383	0.043299	0.779554	0.779554	523	tags=29%, list=4%, signal=27%	RPL26/MUC1/RPS27L/CDKN1A
GO:0042276	error-prone translesion synthesis	19	0.929697	1.49226	0.0144707	0.779554	0.779554	157	tags=21%, list=1%, signal=21%	RPS27A/UBC/UBA52/UBB
GO:1904666	regulation of ubiquitin protein ligase activity	18	0.925429	1.49218	0.025641	0.779554	0.779554	349	tags=28%, list=3%, signal=27%	RPL11/RPS7/RPL23/SKP1/RPL5
GO:0043392	negative regulation of DNA binding	39	0.937386	1.49138	0.00711964	0.660776	0.660776	150	tags=13%, list=1%, signal=13%	TMSB4X/JUN/ID1/ID2/NFKBIA
GO:2001259	positive regulation of cation channel activity	35	0.935284	1.49129	0.0120749	0.779554	0.779554	300	tags=11%, list=2%, signal=11%	TMSB4X/CALM2/CALM1/PLCG2
GO:0009206	purine ribonucleoside triphosphate biosynthetic process	35	0.934469	1.48999	0.0123787	0.779554	0.779554	220	tags=9%, list=2%, signal=8%	TMSB4X/ENO1/COX5B
GO:1902176	negative regulation of oxidative stress-induced intrinsic apoptotic signaling pathway	16	0.920124	1.48997	0.0297741	0.779554	0.779554	213	tags=19%, list=2%, signal=18%	HSPB1/PARK7/GPX1
GO:0000447	endonucleolytic cleavage in ITS1 to separate SSU-rRNA from 5.8S rRNA and LSU-rRNA from tricistronic rRNA transcript (SSU-rRNA, 5.8S rRNA, LSU-rRNA)	10	0.922633	1.48919	0.05074	0.779554	0.779554	113	tags=10%, list=1%, signal=10%	RPS21
GO:0010523	negative regulation of calcium ion transport into cytosol	11	0.920918	1.48915	0.0493697	0.779554	0.779554	416	tags=36%, list=3%, signal=35%	CALM2/CALM1/TMBIM6/SRI
GO:0001829	trophectodermal cell differentiation	10	0.922289	1.48863	0.05074	0.779554	0.779554	100	tags=20%, list=1%, signal=20%	HOPX/JUNB
GO:0042772	DNA damage response, signal transduction resulting in transcription	15	0.916217	1.48644	0.0433437	0.779554	0.779554	523	tags=27%, list=4%, signal=26%	RPL26/MUC1/RPS27L/CDKN1A
GO:0009145	purine nucleoside triphosphate biosynthetic process	36	0.932878	1.48556	0.00873348	0.701677	0.701677	220	tags=8%, list=2%, signal=8%	TMSB4X/ENO1/COX5B
GO:0090343	positive regulation of cell aging	12	0.911784	1.48555	0.0531804	0.779554	0.779554	326	tags=17%, list=3%, signal=16%	B2M/LMNA
GO:0070972	protein localization to endoplasmic reticulum	134	0.951364	1.48435	1.19804e-07	3.39424e-05	3.39424e-05	376	tags=58%, list=3%, signal=57%	RPL41/RPS27/RPLP2/RPS29/RPLP1/RPL37A/RPS14/RPL34/RPL10/RPS28/RPL11/RPL36/RPS20/RPL37/RPL21/RPS23/RPL38/RPS8/RPL27A/RPL39/RPS25/RPS13/RPL35A/RPL31/RPS15A/RPS12/RPS18/RPS27A/RPS15/RPL12/RPL27/RPS16/RPL22/RPL9/RPL23A/RPL8/RPL32/RPL26/RPS3A/UBA52/RPL28/RPS24/RPS7/RPS21/RPL35/RPL30/RPL18A/RPL19/RPS17/RPL13A/RPL23/RPS26/RPS19/RPS2/RPS6/RPL24/RPL10A/RPS3/RPL29/RPS9/RPL6/RPL15/RPLP0/RPL13/RPL14/RPS4X/SRP…
GO:0010881	regulation of cardiac muscle contraction by regulation of the release of sequestered calcium ion	13	0.911896	1.48413	0.0509356	0.779554	0.779554	198	tags=15%, list=2%, signal=15%	CALM2/CALM1
GO:0019083	viral transcription	172	0.954138	1.48273	1.82151e-10	2.4513e-07	2.4513e-07	376	tags=45%, list=3%, signal=45%	RPL41/RPS27/RPLP2/RPS29/RPLP1/RPL37A/RPS14/JUN/RPL34/RPL10/RPS28/RPL11/RPL36/RPS20/RPL37/RPL21/RPS23/RPL38/RPS8/RPL27A/RPL39/RPS25/RPS13/RPL35A/RPL31/RPS15A/RPS12/RPS18/RPS27A/RPS15/RPL12/RPL27/RPS16/RPL22/RPL9/RPL23A/RPL8/RPL32/RPL26/RPS3A/UBA52/POLR2L/RPL28/ZFP36/RPS24/RPS7/RPS21/RPL35/RPL30/RPL18A/RPL19/RPS17/RPL13A/RPL23/RPS26/RPS19/RPS2/RPS6/RPL24/RPL10A/RPS3/RPL29/RPS9/RPL6/RPL15/RPLP0/RPL1…
GO:0006662	glycerol ether metabolic process	15	0.913088	1.48137	0.0454076	0.779554	0.779554	49	tags=7%, list=0%, signal=7%	TXN
GO:0042274	ribosomal small subunit biogenesis	71	0.937147	1.48004	0.000416143	0.112005	0.112005	376	tags=25%, list=3%, signal=25%	RPS27/RPS14/RPS28/RPL38/RPS8/RPS15/RPS16/RPS24/RPS7/RPS21/RPS17/RPS19/RPS6/RPS5/RPS10/RPS27L/GTF2H5/RPSA
GO:0071731	response to nitric oxide	14	0.908031	1.47943	0.0484536	0.779554	0.779554	324	tags=21%, list=3%, signal=21%	TXN/AQP1/CFLAR
GO:0009201	ribonucleoside triphosphate biosynthetic process	40	0.929723	1.47891	0.00463344	0.565318	0.565318	220	tags=8%, list=2%, signal=7%	TMSB4X/ENO1/COX5B
GO:0070987	error-free translesion synthesis	20	0.918877	1.47866	0.0255102	0.779554	0.779554	157	tags=20%, list=1%, signal=20%	RPS27A/UBC/UBA52/UBB
GO:0042255	ribosome assembly	59	0.933168	1.47828	0.0011633	0.260919	0.260919	442	tags=32%, list=3%, signal=31%	RPS27/RPS14/RPL10/RPS28/RPL11/RPL38/RPS15/RPL12/RPL23A/RPS19/RPL24/RPL6/RPLP0/RPS5/RPS10/RPS27L/RPL5/RPSA/SBDS
GO:0006612	protein targeting to membrane	179	0.950588	1.47733	7.76372e-10	4.64357e-07	4.64357e-07	376	tags=44%, list=3%, signal=43%	RPL41/RPS27/RPLP2/RPS29/RPLP1/RPL37A/RPS14/RPL34/RPL10/RPS28/RPL11/RPL36/RPS20/RPL37/RPL21/RPS23/RPL38/RPS8/RPL27A/RPL39/RPS25/RPS13/RPL35A/RPL31/RPS15A/RPS12/RPS18/RPS27A/RPS15/RPL12/RPL27/RPS16/RPL22/RPL9/RPL23A/RPL8/RPL32/RPL26/RPS3A/UBA52/RPL28/RPS24/RPS7/RPS21/RPL35/RPL30/RPL18A/RPL19/RPS17/RPL13A/NACA/RPL23/RPS26/RPS19/RPS2/RPS6/RPL24/RPL10A/RPS3/RPL29/RPS9/RPL6/RPL15/RPLP0/RPL13/RPL14/RPS4…
GO:0019080	viral gene expression	188	0.950083	1.47536	3.94202e-10	3.01214e-07	3.01214e-07	376	tags=41%, list=3%, signal=41%	RPL41/RPS27/RPLP2/RPS29/RPLP1/RPL37A/RPS14/JUN/RPL34/RPL10/RPS28/RPL11/RPL36/RPS20/RPL37/RPL21/RPS23/RPL38/RPS8/RPL27A/RPL39/RPS25/RPS13/RPL35A/RPL31/RPS15A/RPS12/RPS18/RPS27A/RPS15/RPL12/RPL27/RPS16/RPL22/RPL9/RPL23A/RPL8/RPL32/RPL26/RPS3A/UBA52/POLR2L/RPL28/ZFP36/RPS24/RPS7/RPS21/RPL35/RPL30/RPL18A/RPL19/RPS17/RPL13A/RPL23/RPS26/RPS19/RPS2/RPS6/RPL24/RPL10A/RPS3/RPL29/RPS9/RPL6/RPL15/RPLP0/RPL1…
GO:0061158	3'-UTR-mediated mRNA destabilization	15	0.908642	1.47416	0.0495356	0.779554	0.779554	419	tags=20%, list=3%, signal=19%	ZFP36L1/ZFP36/ZFP36L2
GO:0006413	translational initiation	177	0.948166	1.47377	3.39079e-09	1.52105e-06	1.52105e-06	376	tags=45%, list=3%, signal=44%	RPL41/RPS27/RPLP2/RPS29/RPLP1/HSPB1/RPL37A/RPS14/RPL34/RPL10/RPS28/RPL11/RPL36/RPS20/RPL37/RPL21/RPS23/RPL38/RPS8/RPL27A/RPL39/RPS25/RPS13/RPL35A/RPL31/RPS15A/RPS12/RPS18/RPS27A/RPS15/RPL12/RPL27/EIF1/RPS16/RPL22/RPL9/RPL23A/RPL8/RPL32/RPL26/RPS3A/UBA52/RPL28/RPS24/RPS7/RPS21/RPL35/RPL30/RPL18A/RPL19/RPS17/RPL13A/RPL23/RPS26/PABPC1/RPS19/RPS2/RPS6/RPL24/RPL10A/RPS3/RPL29/RPS9/RPL6/RPL15/RPLP0/RPL…
GO:0007094	mitotic spindle assembly checkpoint	23	0.914841	1.47369	0.0266121	0.779554	0.779554	35	tags=4%, list=0%, signal=4%	DUSP1
GO:0031577	spindle checkpoint	23	0.914841	1.47369	0.0266121	0.779554	0.779554	35	tags=4%, list=0%, signal=4%	DUSP1
GO:0071173	spindle assembly checkpoint	23	0.914841	1.47369	0.0266121	0.779554	0.779554	35	tags=4%, list=0%, signal=4%	DUSP1
GO:0071174	mitotic spindle checkpoint	23	0.914841	1.47369	0.0266121	0.779554	0.779554	35	tags=4%, list=0%, signal=4%	DUSP1
GO:0051284	positive regulation of sequestering of calcium ion	10	0.912849	1.4734	0.0560254	0.779554	0.779554	416	tags=30%, list=3%, signal=29%	CALM2/CALM1/SRI
GO:0051385	response to mineralocorticoid	15	0.908039	1.47318	0.0505676	0.779554	0.779554	575	tags=27%, list=5%, signal=25%	FOS/RPL27/CDKN1A/FOSB
GO:0010039	response to iron ion	22	0.914835	1.47315	0.0161251	0.779554	0.779554	34	tags=5%, list=0%, signal=5%	B2M
GO:2000811	negative regulation of anoikis	16	0.909264	1.47239	0.0472279	0.779554	0.779554	737	tags=31%, list=6%, signal=29%	CEACAM6/MCL1/CEACAM5/ITGB1/CAV1
GO:0018158	protein oxidation	13	0.90468	1.47238	0.0550936	0.779554	0.779554	213	tags=15%, list=2%, signal=15%	PARK7/GPX1
GO:0031953	negative regulation of protein autophosphorylation	10	0.911969	1.47198	0.0560254	0.779554	0.779554	737	tags=40%, list=6%, signal=38%	JUN/ERRFI1/CHP1/CAV1
GO:1901020	negative regulation of calcium ion transmembrane transporter activity	18	0.912635	1.47155	0.0338462	0.779554	0.779554	416	tags=33%, list=3%, signal=32%	CALM2/RRAD/CALM1/GEM/YWHAE/SRI
GO:0006297	nucleotide-excision repair, DNA gap filling	22	0.913551	1.47108	0.0173537	0.779554	0.779554	157	tags=18%, list=1%, signal=18%	RPS27A/UBC/UBA52/UBB
GO:0043508	negative regulation of JUN kinase activity	10	0.910632	1.46982	0.0560254	0.779554	0.779554	452	tags=20%, list=4%, signal=19%	GSTP1/DNAJA1
GO:0042474	middle ear morphogenesis	11	0.908687	1.46937	0.0556723	0.779554	0.779554	37	tags=9%, list=0%, signal=9%	RPL38
GO:0045116	protein neddylation	15	0.905501	1.46906	0.0536636	0.779554	0.779554	467	tags=33%, list=4%, signal=32%	RPL11/NEDD8/COPS9/RPL5/RBX1
GO:0002726	positive regulation of T cell cytokine production	13	0.90247	1.46879	0.0550936	0.779554	0.779554	297	tags=15%, list=2%, signal=15%	B2M/CD81
GO:0006123	mitochondrial electron transport, cytochrome c to oxygen	15	0.905165	1.46851	0.0536636	0.779554	0.779554	1127	tags=80%, list=9%, signal=73%	COX6C/NDUFA4/COX7C/COX5B/COX6A1/COX8A/COX6B1/COX4I1/COX7B/COX5A/COX7A2L/CYCS
GO:0019646	aerobic electron transport chain	15	0.905165	1.46851	0.0536636	0.779554	0.779554	1127	tags=80%, list=9%, signal=73%	COX6C/NDUFA4/COX7C/COX5B/COX6A1/COX8A/COX6B1/COX4I1/COX7B/COX5A/COX7A2L/CYCS
GO:0043922	negative regulation by host of viral transcription	13	0.902219	1.46838	0.0550936	0.779554	0.779554	528	tags=15%, list=4%, signal=15%	JUN/NUCKS1
GO:2000677	regulation of transcription regulatory region DNA binding	34	0.921976	1.46835	0.0142013	0.779554	0.779554	527	tags=18%, list=4%, signal=17%	TMSB4X/ID2/PARK7/SRI/LAMTOR5/KLF4
GO:0000956	nuclear-transcribed mRNA catabolic process	195	0.946144	1.46786	4.33976e-10	3.01214e-07	3.01214e-07	376	tags=40%, list=3%, signal=39%	RPL41/RPS27/RPLP2/RPS29/RPLP1/RPL37A/RPS14/RPL34/RPL10/RPS28/RPL11/RPL36/RPS20/RPL37/RPL21/RPS23/RPL38/RPS8/RPL27A/RPL39/RPS25/RPS13/RPL35A/RPL31/RPS15A/RPS12/RPS18/RPS27A/RPS15/RPL12/ZFP36L1/RPL27/RPS16/RPL22/RPL9/RPL23A/RPL8/RPL32/RPL26/RPS3A/UBA52/RPL28/ZFP36/RPS24/RPS7/RPS21/RPL35/RPL30/RPL18A/RPL19/RPS17/RPL13A/RPL23/RPS26/PABPC1/RPS19/RPS2/RPS6/RPL24/RPL10A/RPS3/RPL29/RPS9/RPL6/RPL15/RPLP0/…
GO:0051937	catecholamine transport	21	0.912332	1.46663	0.0275229	0.779554	0.779554	202	tags=10%, list=2%, signal=9%	ACTB/PARK7
GO:0030490	maturation of SSU-rRNA	49	0.92602	1.46452	0.00485946	0.565318	0.565318	345	tags=14%, list=3%, signal=14%	RPS14/RPS28/RPS8/RPS16/RPS21/RPS19/GTF2H5
GO:0002755	MyD88-dependent toll-like receptor signaling pathway	24	0.90898	1.46451	0.0307062	0.779554	0.779554	157	tags=17%, list=1%, signal=16%	RPS27A/UBC/UBA52/UBB
GO:0043536	positive regulation of blood vessel endothelial cell migration	46	0.925485	1.46393	0.00855554	0.697795	0.697795	311	tags=9%, list=2%, signal=9%	TMSB4X/HSPB1/ANXA1/HMGB1
GO:0070233	negative regulation of T cell apoptotic process	11	0.905232	1.46378	0.0567227	0.779554	0.779554	625	tags=18%, list=5%, signal=17%	TSC22D3/EFNA1
GO:0090025	regulation of monocyte chemotaxis	14	0.89597	1.45978	0.057732	0.779554	0.779554	598	tags=29%, list=5%, signal=27%	DUSP1/HMGB1/S100A14/LGMN
GO:0036462	TRAIL-activated apoptotic signaling pathway	10	0.902799	1.45718	0.0591966	0.779554	0.779554	514	tags=30%, list=4%, signal=29%	ATF3/PARK7/TIMP3
GO:0001895	retina homeostasis	42	0.916163	1.45637	0.00644158	0.619197	0.619197	350	tags=14%, list=3%, signal=14%	HSPB1/B2M/ACTB/ACTG1/SOD1/PRDX1
GO:0030837	negative regulation of actin filament polymerization	43	0.916612	1.45585	0.0108378	0.757973	0.757973	19	tags=5%, list=0%, signal=5%	TMSB4X/TMSB10
GO:0000717	nucleotide-excision repair, DNA duplex unwinding	21	0.905414	1.4555	0.0326198	0.779554	0.779554	467	tags=29%, list=4%, signal=28%	RPS27A/UBC/UBA52/UBB/GTF2H5/RBX1
GO:0010224	response to UV-B	13	0.892633	1.45278	0.0602911	0.779554	0.779554	523	tags=23%, list=4%, signal=22%	CRIP1/HMGN1/CDKN1A
GO:1903170	negative regulation of calcium ion transmembrane transport	20	0.902665	1.45257	0.0346939	0.779554	0.779554	499	tags=35%, list=4%, signal=34%	CALM2/RRAD/CALM1/GEM/YWHAE/SRI/SESTD1
GO:0002181	cytoplasmic translation	93	0.928113	1.45233	0.000475008	0.12176	0.12176	240	tags=32%, list=2%, signal=32%	RPL41/RPS29/RPLP1/RPS28/RPL11/RPL36/RPS23/RPL38/RPL39/RPL35A/RPL31/RPL22/RPL9/RPL8/RPL32/RPL26/RPS21/RPL30/RPL18A/RPL19/RPL13A/RPS26/RPL24/RPL10A/RPL29/RPL6/RPL15/TMA7/RPLP0/RPL18
GO:0048557	embryonic digestive tract morphogenesis	12	0.890949	1.4516	0.0636079	0.779554	0.779554	143	tags=8%, list=1%, signal=8%	ID2
GO:0015844	monoamine transport	25	0.902494	1.45116	0.0327198	0.779554	0.779554	202	tags=8%, list=2%, signal=8%	ACTB/PARK7
GO:0048741	skeletal muscle fiber development	12	0.890609	1.45105	0.0636079	0.779554	0.779554	250	tags=17%, list=2%, signal=16%	GPX1/CAV2
GO:0099640	axo-dendritic protein transport	10	0.898421	1.45011	0.0623679	0.779554	0.779554	18	tags=10%, list=0%, signal=10%	HSPB1
GO:0048146	positive regulation of fibroblast proliferation	38	0.911132	1.4501	0.0199346	0.779554	0.779554	284	tags=11%, list=2%, signal=10%	S100A6/JUN/ANXA2/AQP1
GO:0009142	nucleoside triphosphate biosynthetic process	49	0.916533	1.44951	0.00764701	0.681525	0.681525	220	tags=6%, list=2%, signal=6%	TMSB4X/ENO1/COX5B
GO:0001913	T cell mediated cytotoxicity	21	0.900293	1.44727	0.0366972	0.779554	0.779554	121	tags=10%, list=1%, signal=9%	B2M/EMP2
GO:2000209	regulation of anoikis	21	0.899781	1.44645	0.0366972	0.779554	0.779554	737	tags=24%, list=6%, signal=22%	CEACAM6/MCL1/CEACAM5/ITGB1/CAV1
GO:0071670	smooth muscle cell chemotaxis	10	0.896008	1.44622	0.064482	0.779554	0.779554	496	tags=20%, list=4%, signal=19%	GSTP1/MDK
GO:0000054	ribosomal subunit export from nucleus	14	0.885488	1.4427	0.0649485	0.779554	0.779554	711	tags=21%, list=6%, signal=20%	RPS15/RAN/NPM1
GO:0033750	ribosome localization	14	0.885488	1.4427	0.0649485	0.779554	0.779554	711	tags=21%, list=6%, signal=20%	RPS15/RAN/NPM1
GO:0032897	negative regulation of viral transcription	25	0.89701	1.44234	0.0357873	0.779554	0.779554	528	tags=16%, list=4%, signal=15%	JUN/ZFP36/IFITM3/NUCKS1
GO:1900037	regulation of cellular response to hypoxia	11	0.891253	1.44118	0.0651261	0.779554	0.779554	282	tags=27%, list=2%, signal=27%	CHCHD2/ENO1/TMBIM6
GO:0070911	global genome nucleotide-excision repair	25	0.896074	1.44084	0.0357873	0.779554	0.779554	467	tags=24%, list=4%, signal=23%	RPS27A/UBC/UBA52/UBB/GTF2H5/RBX1
GO:0045841	negative regulation of mitotic metaphase/anaphase transition	25	0.895246	1.43951	0.0357873	0.779554	0.779554	35	tags=4%, list=0%, signal=4%	DUSP1
GO:1902100	negative regulation of metaphase/anaphase transition of cell cycle	25	0.895246	1.43951	0.0357873	0.779554	0.779554	35	tags=4%, list=0%, signal=4%	DUSP1
GO:0002861	regulation of inflammatory response to antigenic stimulus	10	0.891593	1.43909	0.0655391	0.779554	0.779554	1220	tags=50%, list=10%, signal=45%	PARK7/GPX1/CD81/PSMA1/PSMB4
GO:0070232	regulation of T cell apoptotic process	22	0.893617	1.43898	0.0439224	0.779554	0.779554	625	tags=18%, list=5%, signal=17%	TSC22D3/LGALS3/PRELID1/EFNA1
GO:0033008	positive regulation of mast cell activation involved in immune response	11	0.889864	1.43893	0.0651261	0.779554	0.779554	148	tags=9%, list=1%, signal=9%	VAMP8
GO:0043306	positive regulation of mast cell degranulation	11	0.889864	1.43893	0.0651261	0.779554	0.779554	148	tags=9%, list=1%, signal=9%	VAMP8
GO:1905819	negative regulation of chromosome separation	26	0.894239	1.43855	0.0357508	0.779554	0.779554	35	tags=4%, list=0%, signal=4%	DUSP1
GO:2000816	negative regulation of mitotic sister chromatid separation	26	0.894239	1.43855	0.0357508	0.779554	0.779554	35	tags=4%, list=0%, signal=4%	DUSP1
GO:0032731	positive regulation of interleukin-1 beta production	30	0.896818	1.43788	0.0294715	0.779554	0.779554	356	tags=10%, list=3%, signal=10%	HSPB1/EGR1/APP
GO:0060263	regulation of respiratory burst	12	0.882352	1.43759	0.0677789	0.779554	0.779554	144	tags=17%, list=1%, signal=16%	RAC1/RPS19
GO:0003161	cardiac conduction system development	10	0.890603	1.43749	0.0665962	0.779554	0.779554	642	tags=30%, list=5%, signal=28%	ID2/CDC42/DSG2
GO:0019372	lipoxygenase pathway	10	0.890036	1.43658	0.0676533	0.779554	0.779554	1045	tags=50%, list=8%, signal=46%	GPX4/GPX1/ALOX15B/PON2/HPGD
GO:1901032	negative regulation of response to reactive oxygen species	13	0.882561	1.43638	0.0675676	0.779554	0.779554	727	tags=38%, list=6%, signal=36%	TXN/PARK7/RACK1/PSAP/NFE2L2
GO:1903206	negative regulation of hydrogen peroxide-induced cell death	13	0.882561	1.43638	0.0675676	0.779554	0.779554	727	tags=38%, list=6%, signal=36%	TXN/PARK7/RACK1/PSAP/NFE2L2
GO:0043517	positive regulation of DNA damage response, signal transduction by p53 class mediator	12	0.881538	1.43627	0.0688217	0.779554	0.779554	303	tags=17%, list=2%, signal=16%	RPL26/DDX5
GO:0009205	purine ribonucleoside triphosphate metabolic process	49	0.907886	1.43584	0.00931265	0.715272	0.715272	236	tags=8%, list=2%, signal=8%	TMSB4X/ENO1/COX5B/RHOA
GO:0071428	rRNA-containing ribonucleoprotein complex export from nucleus	15	0.884767	1.43542	0.0660475	0.779554	0.779554	711	tags=20%, list=6%, signal=19%	RPS15/RAN/NPM1
GO:0030431	sleep	13	0.881955	1.4354	0.0675676	0.779554	0.779554	23	tags=8%, list=0%, signal=8%	FOS
GO:0002548	monocyte chemotaxis	30	0.895211	1.43531	0.0304878	0.779554	0.779554	598	tags=23%, list=5%, signal=22%	DUSP1/RPS19/LGALS3/ANXA1/HMGB1/S100A14/LGMN
GO:1902895	positive regulation of pri-miRNA transcription by RNA polymerase II	33	0.897919	1.43442	0.0304569	0.779554	0.779554	773	tags=24%, list=6%, signal=23%	FOS/JUN/EGR1/KLF4/KLF5/ATOH8/BMP2/STAT3
GO:1900120	regulation of receptor binding	12	0.880225	1.43413	0.0709072	0.779554	0.779554	778	tags=33%, list=6%, signal=31%	B2M/ANXA2/PTPRF/PHLDA2
GO:0045777	positive regulation of blood pressure	12	0.879641	1.43318	0.0709072	0.779554	0.779554	352	tags=25%, list=3%, signal=24%	ID2/RHOA/TPM1
GO:0045686	negative regulation of glial cell differentiation	12	0.879619	1.43314	0.0709072	0.779554	0.779554	482	tags=25%, list=4%, signal=24%	ID2/HES1/ID4
GO:0030049	muscle filament sliding	14	0.879618	1.43313	0.0731959	0.779554	0.779554	650	tags=29%, list=5%, signal=27%	MYL6/VIM/TPM1/TPM3
GO:0033275	actin-myosin filament sliding	14	0.879618	1.43313	0.0731959	0.779554	0.779554	650	tags=29%, list=5%, signal=27%	MYL6/VIM/TPM1/TPM3
GO:0010880	regulation of release of sequestered calcium ion into cytosol by sarcoplasmic reticulum	17	0.887928	1.43276	0.0564682	0.779554	0.779554	416	tags=18%, list=3%, signal=17%	CALM2/CALM1/SRI
GO:0018904	ether metabolic process	19	0.892538	1.43262	0.0501535	0.779554	0.779554	49	tags=5%, list=0%, signal=5%	TXN
GO:0043923	positive regulation by host of viral transcription	16	0.884486	1.43226	0.063655	0.779554	0.779554	528	tags=12%, list=4%, signal=12%	JUN/NUCKS1
GO:0032060	bleb assembly	10	0.886489	1.43085	0.0739958	0.779554	0.779554	121	tags=10%, list=1%, signal=10%	EMP2
GO:0045063	T-helper 1 cell differentiation	13	0.879069	1.4307	0.0696466	0.779554	0.779554	311	tags=15%, list=2%, signal=15%	ANXA1/HMGB1
GO:0071276	cellular response to cadmium ion	28	0.887983	1.43037	0.0407747	0.779554	0.779554	695	tags=25%, list=5%, signal=24%	FOS/JUN/SOD1/MT1E/SUMO1/GSN/UBE2D3
GO:0070423	nucleotide-binding oligomerization domain containing signaling pathway	32	0.894828	1.43031	0.0304569	0.779554	0.779554	340	tags=19%, list=3%, signal=18%	RPS27A/UBC/UBA52/NFKBIA/UBB/HSPA1A
GO:0032732	positive regulation of interleukin-1 production	32	0.894825	1.4303	0.0304569	0.779554	0.779554	356	tags=12%, list=3%, signal=12%	HSPB1/EGR1/HMGB1/APP
GO:0090150	establishment of protein localization to membrane	289	0.926643	1.42959	1.04618e-09	5.63158e-07	5.63158e-07	381	tags=30%, list=3%, signal=30%	RPL41/RPS27/RPLP2/RPS29/RPLP1/RPL37A/RPS14/RPL34/RPL10/RPS28/RPL11/RPL36/RPS20/RPL37/RPL21/RPS23/RPL38/RPS8/RPL27A/RPL39/RPS25/RPS13/RPL35A/RPL31/RPS15A/RPS12/RPS18/RPS27A/RPS15/RPL12/RPL27/RPS16/RPL22/CD24/RPL9/RPL23A/RPL8/RPL32/RPL26/RPS3A/UBA52/RPL28/RPS24/RPS7/RPS21/RPL35/RPL30/RPL18A/RPL19/RPS17/HSP90AA1/RPL13A/NACA/RPL23/RPS26/RPS19/RPS2/RPS6/RPL24/RPL10A/RPS3/RPL29/RPS9/KRT18/RPL6/RPL15/RP…
GO:1905331	negative regulation of morphogenesis of an epithelium	12	0.877156	1.42913	0.0729927	0.779554	0.779554	81	tags=8%, list=1%, signal=8%	TACSTD2
GO:0046823	negative regulation of nucleocytoplasmic transport	19	0.889927	1.42843	0.0532242	0.779554	0.779554	448	tags=16%, list=4%, signal=15%	TXN/PARK7/CHP1
GO:1990000	amyloid fibril formation	15	0.880321	1.42821	0.0722394	0.779554	0.779554	855	tags=27%, list=7%, signal=25%	B2M/APP/GSN/CLU
GO:0035666	TRIF-dependent toll-like receptor signaling pathway	25	0.887897	1.42769	0.0429448	0.779554	0.779554	157	tags=16%, list=1%, signal=16%	RPS27A/UBC/UBA52/UBB
GO:0001780	neutrophil homeostasis	12	0.87601	1.42726	0.0729927	0.779554	0.779554	311	tags=17%, list=2%, signal=16%	ANXA1/HMGB1
GO:0000478	endonucleolytic cleavage involved in rRNA processing	16	0.880871	1.42641	0.0677618	0.779554	0.779554	113	tags=6%, list=1%, signal=6%	RPS21
GO:0000479	endonucleolytic cleavage of tricistronic rRNA transcript (SSU-rRNA, 5.8S rRNA, LSU-rRNA)	16	0.880871	1.42641	0.0677618	0.779554	0.779554	113	tags=6%, list=1%, signal=6%	RPS21
GO:0002689	negative regulation of leukocyte chemotaxis	10	0.883737	1.42641	0.077167	0.779554	0.779554	589	tags=20%, list=5%, signal=19%	DUSP1/MIF
GO:0002756	MyD88-independent toll-like receptor signaling pathway	28	0.88528	1.42602	0.0407747	0.779554	0.779554	157	tags=14%, list=1%, signal=14%	RPS27A/UBC/UBA52/UBB
GO:0017014	protein nitrosylation	11	0.881841	1.42596	0.0714286	0.779554	0.779554	440	tags=27%, list=3%, signal=26%	TXN/NCOA7/OXR1
GO:0018119	peptidyl-cysteine S-nitrosylation	11	0.881841	1.42596	0.0714286	0.779554	0.779554	440	tags=27%, list=3%, signal=26%	TXN/NCOA7/OXR1
GO:0009199	ribonucleoside triphosphate metabolic process	54	0.903513	1.42579	0.0147489	0.779554	0.779554	236	tags=7%, list=2%, signal=7%	TMSB4X/ENO1/COX5B/RHOA
GO:0061318	renal filtration cell differentiation	12	0.874667	1.42507	0.076121	0.779554	0.779554	550	tags=17%, list=4%, signal=16%	CD24/IQGAP1
GO:0072112	glomerular visceral epithelial cell differentiation	12	0.874667	1.42507	0.076121	0.779554	0.779554	550	tags=17%, list=4%, signal=16%	CD24/IQGAP1
GO:0006122	mitochondrial electron transport, ubiquinol to cytochrome c	13	0.875018	1.42411	0.0738046	0.779554	0.779554	689	tags=46%, list=5%, signal=44%	UQCRQ/UQCR11/UQCRH/UQCRB/UQCR10/UQCRFS1
GO:0010801	negative regulation of peptidyl-threonine phosphorylation	16	0.879408	1.42404	0.0687885	0.779554	0.779554	198	tags=12%, list=2%, signal=12%	CALM2/CALM1
GO:0031125	rRNA 3'-end processing	10	0.882209	1.42394	0.0792812	0.779554	0.779554	113	tags=10%, list=1%, signal=10%	RPS21
GO:1902175	regulation of oxidative stress-induced intrinsic apoptotic signaling pathway	23	0.883272	1.42284	0.0522006	0.779554	0.779554	727	tags=30%, list=6%, signal=29%	HSPB1/SOD1/PARK7/GPX1/MCL1/SFPQ/NFE2L2
GO:0071472	cellular response to salt stress	12	0.873288	1.42283	0.0771637	0.779554	0.779554	990	tags=33%, list=8%, signal=31%	ZFP36L1/AQP1/SLC25A23/XRCC5
GO:0048144	fibroblast proliferation	63	0.899335	1.42274	0.0129076	0.779554	0.779554	284	tags=10%, list=2%, signal=9%	S100A6/JUN/FTH1/GSTP1/ANXA2/AQP1
GO:0014904	myotube cell development	14	0.87287	1.42214	0.0793814	0.779554	0.779554	250	tags=14%, list=2%, signal=14%	GPX1/CAV2
GO:2001258	negative regulation of cation channel activity	22	0.883115	1.42207	0.0561798	0.779554	0.779554	737	tags=32%, list=6%, signal=30%	CALM2/RRAD/CALM1/GEM/SRI/SUMO1/CAV1
GO:0045577	regulation of B cell differentiation	18	0.881868	1.42194	0.0584615	0.779554	0.779554	701	tags=22%, list=6%, signal=21%	ZFP36L1/ID2/ZFP36L2/XBP1
GO:0048145	regulation of fibroblast proliferation	62	0.899552	1.42192	0.0186606	0.779554	0.779554	284	tags=10%, list=2%, signal=10%	S100A6/JUN/FTH1/GSTP1/ANXA2/AQP1
GO:0035872	nucleotide-binding domain, leucine rich repeat containing receptor signaling pathway	33	0.889832	1.4215	0.0324873	0.779554	0.779554	340	tags=18%, list=3%, signal=18%	RPS27A/UBC/UBA52/NFKBIA/UBB/HSPA1A
GO:0070262	peptidyl-serine dephosphorylation	16	0.877587	1.42109	0.0698152	0.779554	0.779554	768	tags=25%, list=6%, signal=24%	DUSP1/YWHAE/PPP2CB/PPP1R15A
GO:0072109	glomerular mesangium development	11	0.878397	1.42039	0.0787815	0.779554	0.779554	324	tags=18%, list=3%, signal=18%	EGR1/CFLAR
GO:0120255	NA	17	0.880218	1.42032	0.0626283	0.779554	0.779554	724	tags=24%, list=6%, signal=22%	GSTP1/EGR1/ALOX15B/BMP2
GO:0035358	regulation of peroxisome proliferator activated receptor signaling pathway	10	0.879759	1.41999	0.0835095	0.779554	0.779554	587	tags=30%, list=5%, signal=29%	CITED2/LMO3/ALOX15B
GO:0010837	regulation of keratinocyte proliferation	27	0.882766	1.41982	0.0439224	0.779554	0.779554	496	tags=19%, list=4%, signal=18%	ZFP36L1/AREG/ZFP36/SFN/MDK
GO:0045475	locomotor rhythm	12	0.870582	1.41842	0.0771637	0.779554	0.779554	158	tags=17%, list=1%, signal=16%	ID2/EGR1
GO:0033598	mammary gland epithelial cell proliferation	21	0.882221	1.41822	0.0570846	0.779554	0.779554	520	tags=24%, list=4%, signal=23%	AREG/ID2/GPX1/RTN4/CEBPB
GO:0042769	DNA damage response, detection of DNA damage	33	0.887508	1.41779	0.0324873	0.779554	0.779554	651	tags=27%, list=5%, signal=26%	RPS27A/UBC/UBA52/UBB/SOX4/RPS3/RBX1/UBE2B/RPA3
GO:0002724	regulation of T cell cytokine production	17	0.878589	1.41769	0.0646817	0.779554	0.779554	297	tags=12%, list=2%, signal=12%	B2M/CD81
GO:0032930	positive regulation of superoxide anion generation	14	0.8701	1.41763	0.0804124	0.779554	0.779554	159	tags=14%, list=1%, signal=14%	GSTP1/SOD1
GO:0009144	purine nucleoside triphosphate metabolic process	56	0.897195	1.41762	0.0152181	0.779554	0.779554	276	tags=9%, list=2%, signal=9%	TMSB4X/ENO1/COX5B/RHOA/GUK1
GO:0000185	activation of MAPKKK activity	10	0.878012	1.41717	0.0845666	0.779554	0.779554	899	tags=30%, list=7%, signal=28%	GADD45B/GADD45G/GADD45A
GO:0010984	regulation of lipoprotein particle clearance	11	0.87562	1.4159	0.0798319	0.779554	0.779554	427	tags=27%, list=3%, signal=26%	ANXA2/HNRNPK/MYLIP
GO:1900151	regulation of nuclear-transcribed mRNA catabolic process, deadenylation-dependent decay	17	0.877429	1.41582	0.0677618	0.779554	0.779554	738	tags=35%, list=6%, signal=33%	ZFP36L1/ZFP36/PABPC1/ZFP36L2/BTG2/TOB1
GO:1900153	positive regulation of nuclear-transcribed mRNA catabolic process, deadenylation-dependent decay	17	0.877429	1.41582	0.0677618	0.779554	0.779554	738	tags=35%, list=6%, signal=33%	ZFP36L1/ZFP36/PABPC1/ZFP36L2/BTG2/TOB1
GO:1904925	positive regulation of autophagy of mitochondrion in response to mitochondrial depolarization	12	0.868954	1.41576	0.080292	0.779554	0.779554	62	tags=8%, list=0%, signal=8%	TOMM7
GO:0042026	protein refolding	22	0.879153	1.41569	0.0582227	0.779554	0.779554	641	tags=27%, list=5%, signal=26%	B2M/HSP90AA1/HSPA1A/HSPA8/HSPA6/HSPA5
GO:0048368	lateral mesoderm development	10	0.876648	1.41497	0.0856237	0.779554	0.779554	122	tags=10%, list=1%, signal=10%	CITED2
GO:0044827	modulation by host of viral genome replication	14	0.868434	1.41491	0.0804124	0.779554	0.779554	1167	tags=43%, list=9%, signal=39%	IFI27/HSPA8/NUCKS1/VAPA/PHB/STOM
GO:0071850	mitotic cell cycle arrest	13	0.869294	1.41479	0.0779626	0.779554	0.779554	942	tags=31%, list=7%, signal=29%	DUSP1/CDKN1A/GADD45A/GADD45GIP1
GO:0031579	membrane raft organization	21	0.879405	1.41369	0.058104	0.779554	0.779554	920	tags=38%, list=7%, signal=35%	S100A10/EMP2/ANXA2/CAV2/ABCA7/GSN/CAV1/PPT1
GO:1901526	positive regulation of mitophagy	10	0.875774	1.41356	0.0866808	0.779554	0.779554	62	tags=10%, list=0%, signal=10%	TOMM7
GO:0000715	nucleotide-excision repair, DNA damage recognition	23	0.87745	1.41346	0.0573183	0.779554	0.779554	467	tags=22%, list=4%, signal=21%	RPS27A/UBC/UBA52/UBB/RBX1
GO:0060314	regulation of ryanodine-sensitive calcium-release channel activity	16	0.872301	1.41253	0.0790554	0.779554	0.779554	416	tags=19%, list=3%, signal=18%	CALM2/CALM1/SRI
GO:0032507	maintenance of protein location in cell	56	0.893876	1.41237	0.0273279	0.779554	0.779554	237	tags=9%, list=2%, signal=9%	TMSB4X/TMSB10/TXN/PARK7/SKP1
GO:0042402	cellular biogenic amine catabolic process	12	0.866567	1.41188	0.0823775	0.779554	0.779554	125	tags=8%, list=1%, signal=8%	SAT1
GO:0032682	negative regulation of chemokine production	11	0.872792	1.41133	0.0840336	0.779554	0.779554	527	tags=18%, list=4%, signal=17%	GSTP1/KLF4
GO:0006605	protein targeting	387	0.912736	1.41043	1e-10	2.4513e-07	2.4513e-07	383	tags=23%, list=3%, signal=23%	RPL41/RPS27/RPLP2/RPS29/RPLP1/RPL37A/RPS14/RPL34/RPL10/RPS28/RPL11/RPL36/RPS20/RPL37/RPL21/RPS23/RPL38/RPS8/RPL27A/RPL39/RPS25/RPS13/RPL35A/RPL31/RPS15A/RPS12/RPS18/RPS27A/RPS15/RPL12/RPL27/TOMM7/RPS16/RPL22/RPL9/RPL23A/RPL8/UBC/RPL32/RPL26/RPS3A/UBA52/RPL28/RPS24/RPS7/RPS21/RPL35/RPL30/UBL5/RPL18A/RPL19/RPS17/HSP90AA1/RPL13A/NACA/RPL23/RPS26/RPS19/RPS2/RPS6/UBB/RPL24/RPL10A/RPS3/RPL29/RPS9/RPL6/…
GO:0051101	regulation of DNA binding	86	0.898944	1.40968	0.00483499	0.565318	0.565318	527	tags=16%, list=4%, signal=16%	TMSB4X/JUN/TXN/ID1/ID2/HES1/NFKBIA/PARK7/HMGB1/EDF1/SRI/LAMTOR5/SUMO1/KLF4
GO:0002320	lymphoid progenitor cell differentiation	16	0.870295	1.40928	0.0831622	0.779554	0.779554	174	tags=12%, list=1%, signal=12%	HES1/SOX4
GO:0061684	chaperone-mediated autophagy	13	0.865126	1.40801	0.0821206	0.779554	0.779554	855	tags=38%, list=7%, signal=36%	EEF1A1/HSP90AA1/HSPA8/STUB1/CLU
GO:0071236	cellular response to antibiotic	13	0.864878	1.4076	0.0821206	0.779554	0.779554	641	tags=23%, list=5%, signal=22%	CRIP1/RPL23/HSPA5
GO:0007631	feeding behavior	33	0.880577	1.40672	0.0416244	0.779554	0.779554	773	tags=15%, list=6%, signal=14%	FOS/APP/GLS/GDF15/STAT3
GO:0014808	release of sequestered calcium ion into cytosol by sarcoplasmic reticulum	20	0.873718	1.40599	0.0622449	0.779554	0.779554	416	tags=15%, list=3%, signal=15%	CALM2/CALM1/SRI
GO:1903514	release of sequestered calcium ion into cytosol by endoplasmic reticulum	20	0.873718	1.40599	0.0622449	0.779554	0.779554	416	tags=15%, list=3%, signal=15%	CALM2/CALM1/SRI
GO:0050860	negative regulation of T cell receptor signaling pathway	17	0.871307	1.40594	0.0749487	0.779554	0.779554	273	tags=18%, list=2%, signal=17%	EZR/LGALS3/PHPT1
GO:0006402	mRNA catabolic process	333	0.911248	1.40546	6.23879e-09	2.58334e-06	2.58334e-06	534	tags=29%, list=4%, signal=28%	RPL41/RPS27/RPLP2/RPS29/RPLP1/HSPB1/RPL37A/RPS14/RPL34/RPL10/RPS28/RPL11/RPL36/RPS20/RPL37/RPL21/RPS23/RPL38/RPS8/RPL27A/RPL39/RPS25/RPS13/RPL35A/RPL31/RPS15A/RPS12/RPS18/RPS27A/RPS15/RPL12/ZFP36L1/RPL27/RPS16/RPL22/RPL9/RPL23A/RPL8/UBC/RPL32/RPL26/RPS3A/UBA52/RPL28/ZFP36/RPS24/RPS7/RPS21/RPL35/RPL30/RPL18A/RPL19/RPS17/RPL13A/RPL23/RPS26/PABPC1/RPS19/RPS2/RPS6/UBB/RPL24/RPL10A/RPS3/RPL29/RPS9/RPL…
GO:0038084	vascular endothelial growth factor signaling pathway	30	0.876358	1.40508	0.0487805	0.779554	0.779554	262	tags=7%, list=2%, signal=7%	HSPB1/CD63
GO:0032272	negative regulation of protein polymerization	54	0.890352	1.40502	0.0323559	0.779554	0.779554	19	tags=4%, list=0%, signal=4%	TMSB4X/TMSB10
GO:0032516	positive regulation of phosphoprotein phosphatase activity	17	0.870595	1.4048	0.0749487	0.779554	0.779554	768	tags=24%, list=6%, signal=22%	CALM2/CALM1/HSP90AB1/PPP1R15A
GO:0006294	nucleotide-excision repair, preincision complex assembly	28	0.872043	1.4047	0.0519878	0.779554	0.779554	651	tags=25%, list=5%, signal=24%	RPS27A/UBC/UBA52/UBB/GTF2H5/RBX1/RPA3
GO:0072311	glomerular epithelial cell differentiation	13	0.863073	1.40467	0.0841996	0.779554	0.779554	550	tags=15%, list=4%, signal=15%	CD24/IQGAP1
GO:0010561	negative regulation of glycoprotein biosynthetic process	13	0.862855	1.40431	0.0841996	0.779554	0.779554	1066	tags=38%, list=8%, signal=35%	HBEGF/TMEM59/ITM2B/ABCA7/BACE2
GO:0070527	platelet aggregation	40	0.882673	1.40406	0.0364372	0.779554	0.779554	423	tags=18%, list=3%, signal=17%	HSPB1/ACTB/MYL12A/ACTG1/GNAS/CLIC1/CD9
GO:0006401	RNA catabolic process	365	0.908594	1.40284	2.2632e-09	1.10753e-06	1.10753e-06	534	tags=27%, list=4%, signal=26%	RPL41/RPS27/RPLP2/RPS29/RPLP1/HSPB1/RPL37A/RPS14/RPL34/RPL10/RPS28/RPL11/RPL36/RPS20/RPL37/RPL21/RPS23/RPL38/RPS8/RPL27A/RPL39/RPS25/RPS13/RPL35A/RPL31/RPS15A/RPS12/RPS18/RPS27A/RPS15/RPL12/ZFP36L1/RPL27/RPS16/RPL22/RPL9/RPL23A/RPL8/UBC/RPL32/RPL26/RPS3A/UBA52/RPL28/ZFP36/RPS24/RPS7/RPS21/RPL35/RPL30/RPL18A/RPL19/RPS17/RPL13A/RPL23/RPS26/PABPC1/RPS19/RPS2/RPS6/UBB/RPL24/RPL10A/RPS3/RPL29/RPS9/RPL…
GO:0007530	sex determination	12	0.861002	1.40281	0.0896767	0.779554	0.779554	686	tags=17%, list=5%, signal=16%	CITED2/SOX9
GO:0061217	regulation of mesonephros development	12	0.860994	1.40279	0.0896767	0.779554	0.779554	686	tags=17%, list=5%, signal=16%	TACSTD2/SOX9
GO:1904923	regulation of autophagy of mitochondrion in response to mitochondrial depolarization	13	0.861881	1.40273	0.0852391	0.779554	0.779554	62	tags=8%, list=0%, signal=8%	TOMM7
GO:0036297	interstrand cross-link repair	41	0.881396	1.40255	0.0394338	0.779554	0.779554	851	tags=17%, list=7%, signal=16%	RPS27A/UBC/UBA52/UBB/NUCKS1/RPA3/FAAP20
GO:0090189	regulation of branching involved in ureteric bud morphogenesis	11	0.867175	1.40225	0.0882353	0.779554	0.779554	686	tags=18%, list=5%, signal=17%	TACSTD2/SOX9
GO:1903651	positive regulation of cytoplasmic transport	11	0.866705	1.40149	0.0892857	0.779554	0.779554	347	tags=18%, list=3%, signal=18%	EZR/MAP2
GO:0032414	positive regulation of ion transmembrane transporter activity	59	0.88467	1.40145	0.0343434	0.779554	0.779554	512	tags=14%, list=4%, signal=13%	TMSB4X/CALM2/CALM1/PLCG2/COX17/CHP1/SUMO1/ACTN4
GO:0042273	ribosomal large subunit biogenesis	69	0.886682	1.40083	0.0280383	0.779554	0.779554	375	tags=23%, list=3%, signal=23%	RPL10/RPL11/RPL38/RPL35A/RPL12/RPL23A/RPL26/RPL35/RPL24/RPL10A/RPL6/RPLP0/RPL14/RPL7/RPL5/RPL7A
GO:0090084	negative regulation of inclusion body assembly	10	0.86752	1.40023	0.0919662	0.779554	0.779554	340	tags=20%, list=3%, signal=19%	DNAJB1/HSPA1A
GO:1903209	positive regulation of oxidative stress-induced cell death	12	0.85907	1.39966	0.0896767	0.779554	0.779554	619	tags=33%, list=5%, signal=32%	SOD1/PARK7/MCL1/SFPQ
GO:0007157	heterophilic cell-cell adhesion via plasma membrane cell adhesion molecules	19	0.871811	1.39935	0.0706244	0.779554	0.779554	965	tags=26%, list=8%, signal=24%	CEACAM6/CEACAM5/ALCAM/ICAM1/CXADR
GO:0006450	regulation of translational fidelity	14	0.858526	1.39877	0.0896907	0.779554	0.779554	272	tags=14%, list=2%, signal=14%	RPS9/RPS5
GO:1902893	regulation of pri-miRNA transcription by RNA polymerase II	43	0.880444	1.3984	0.04154	0.779554	0.779554	773	tags=23%, list=6%, signal=22%	FOS/JUN/EGR1/NFIB/KLF4/KLF5/ATOH8/SOX9/BMP2/STAT3
GO:0060602	branch elongation of an epithelium	14	0.858134	1.39813	0.0896907	0.779554	0.779554	1245	tags=36%, list=10%, signal=32%	AREG/TNC/SOX9/RDH10/SPRY1
GO:0021680	cerebellar Purkinje cell layer development	19	0.870202	1.39676	0.0726714	0.779554	0.779554	641	tags=16%, list=5%, signal=15%	UQCRQ/PSAP/HSPA5
GO:1900408	negative regulation of cellular response to oxidative stress	36	0.877036	1.39664	0.0406091	0.779554	0.779554	440	tags=22%, list=3%, signal=22%	HSPB1/TXN/PARK7/GPX1/RACK1/PSAP/NCOA7/OXR1
GO:1903202	negative regulation of oxidative stress-induced cell death	36	0.877036	1.39664	0.0406091	0.779554	0.779554	440	tags=22%, list=3%, signal=22%	HSPB1/TXN/PARK7/GPX1/RACK1/PSAP/NCOA7/OXR1
GO:0061436	establishment of skin barrier	14	0.8568	1.39596	0.0896907	0.779554	0.779554	1184	tags=57%, list=9%, signal=52%	CLDN4/SFN/STMN1/STARD7/CLDN1/LSR/UGCG/ELOVL1
GO:0034655	nucleobase-containing compound catabolic process	469	0.899557	1.39515	3.92231e-10	3.01214e-07	3.01214e-07	534	tags=21%, list=4%, signal=21%	RPL41/RPS27/RPLP2/RPS29/RPLP1/HSPB1/RPL37A/RPS14/RPL34/RPL10/RPS28/RPL11/RPL36/RPS20/RPL37/RPL21/RPS23/RPL38/RPS8/RPL27A/RPL39/RPS25/RPS13/RPL35A/RPL31/RPS15A/RPS12/RPS18/RPS27A/RPS15/RPL12/ZFP36L1/RPL27/RPS16/RPL22/RPL9/RPL23A/RPL8/UBC/RPL32/RPL26/RPS3A/UBA52/RPL28/ZFP36/RPS24/RPS7/RPS21/RPL35/RPL30/RPL18A/RPL19/RPS17/RPL13A/RPL23/RPS26/PABPC1/RPS19/RPS2/RPS6/UBB/RPL24/RPL10A/HINT1/RPS3/RPL29/RP…
GO:0045646	regulation of erythrocyte differentiation	43	0.878393	1.39514	0.04154	0.779554	0.779554	340	tags=14%, list=3%, signal=14%	B2M/ZFP36L1/ZFP36/ID2/MAFB/HSPA1A
GO:0097284	hepatocyte apoptotic process	11	0.862773	1.39513	0.0945378	0.779554	0.779554	655	tags=36%, list=5%, signal=35%	KRT18/KRT8/CFLAR/GSN
GO:1902883	negative regulation of response to oxidative stress	38	0.876122	1.39438	0.0394737	0.779554	0.779554	440	tags=21%, list=3%, signal=20%	HSPB1/TXN/PARK7/GPX1/RACK1/PSAP/NCOA7/OXR1
GO:0045740	positive regulation of DNA replication	33	0.872493	1.3938	0.0456853	0.779554	0.779554	258	tags=9%, list=2%, signal=9%	JUN/RAC1/CDC42
GO:0046677	response to antibiotic	41	0.875648	1.3934	0.0424671	0.779554	0.779554	660	tags=22%, list=5%, signal=21%	CRIP1/ID1/HSP90AA1/RPL23/SOD1/ALPL/PPP2CB/HSPA5/JAK1
GO:1901685	glutathione derivative metabolic process	16	0.860321	1.39313	0.0903491	0.779554	0.779554	777	tags=31%, list=6%, signal=29%	GSTP1/MGST1/GSTM3/MGST3/GSTK1
GO:1901687	glutathione derivative biosynthetic process	16	0.860321	1.39313	0.0903491	0.779554	0.779554	777	tags=31%, list=6%, signal=29%	GSTP1/MGST1/GSTM3/MGST3/GSTK1
GO:1904706	negative regulation of vascular smooth muscle cell proliferation	14	0.854907	1.39287	0.0917526	0.779554	0.779554	523	tags=21%, list=4%, signal=21%	GSTP1/TPM1/CDKN1A
GO:0031640	killing of cells of other organism	16	0.860003	1.39262	0.0913758	0.779554	0.779554	403	tags=25%, list=3%, signal=24%	RPL30/RPS19/ROMO1/HMGN2
GO:0034114	regulation of heterotypic cell-cell adhesion	18	0.863638	1.39255	0.08	0.779554	0.779554	759	tags=17%, list=6%, signal=16%	CEACAM6/KLF4/WNK1
GO:0071364	cellular response to epidermal growth factor stimulus	39	0.87526	1.39254	0.0394737	0.779554	0.779554	686	tags=28%, list=5%, signal=27%	EEF1A1/ZFP36L1/ID1/GSTP1/ZFP36/COL1A1/ERRFI1/CFLAR/ZFP36L2/IQGAP1/SOX9
GO:0008156	negative regulation of DNA replication	26	0.865465	1.39226	0.061287	0.779554	0.779554	46	tags=4%, list=0%, signal=4%	S100A11
GO:1900025	negative regulation of substrate adhesion-dependent cell spreading	12	0.85428	1.39186	0.0948905	0.779554	0.779554	512	tags=17%, list=4%, signal=16%	TACSTD2/ACTN4
GO:0021783	preganglionic parasympathetic fiber development	10	0.862236	1.3917	0.0961945	0.779554	0.779554	146	tags=10%, list=1%, signal=10%	HES1
GO:0048486	parasympathetic nervous system development	10	0.862236	1.3917	0.0961945	0.779554	0.779554	146	tags=10%, list=1%, signal=10%	HES1
GO:0050858	negative regulation of antigen receptor-mediated signaling pathway	21	0.865679	1.39163	0.0682977	0.779554	0.779554	273	tags=14%, list=2%, signal=14%	EZR/LGALS3/PHPT1
GO:0072012	glomerulus vasculature development	20	0.864721	1.39151	0.0704082	0.779554	0.779554	324	tags=15%, list=3%, signal=15%	HES1/EGR1/CFLAR
GO:0035357	peroxisome proliferator activated receptor signaling pathway	15	0.857492	1.39117	0.0939112	0.779554	0.779554	587	tags=27%, list=5%, signal=25%	CITED2/LMO3/ACTN4/ALOX15B
GO:0061614	pri-miRNA transcription by RNA polymerase II	45	0.877411	1.39057	0.04154	0.779554	0.779554	773	tags=24%, list=6%, signal=23%	FOS/JUN/EGR1/DDX5/NFIB/KLF4/KLF5/ATOH8/SOX9/BMP2/STAT3
GO:0043535	regulation of blood vessel endothelial cell migration	75	0.879937	1.39011	0.0262097	0.779554	0.779554	311	tags=7%, list=2%, signal=7%	TMSB4X/HSPB1/ANXA1/RHOA/HMGB1
GO:1901976	regulation of cell cycle checkpoint	27	0.86428	1.39008	0.0623085	0.779554	0.779554	607	tags=7%, list=5%, signal=7%	DUSP1/PPP1R10
GO:0033048	negative regulation of mitotic sister chromatid segregation	29	0.864533	1.38942	0.0579858	0.779554	0.779554	35	tags=3%, list=0%, signal=3%	DUSP1
GO:0042759	long-chain fatty acid biosynthetic process	15	0.856282	1.38921	0.0949432	0.779554	0.779554	1045	tags=27%, list=8%, signal=24%	GSTP1/GPX4/ALOX15B/HPGD
GO:0045668	negative regulation of osteoblast differentiation	27	0.863625	1.38903	0.0633299	0.779554	0.779554	738	tags=22%, list=6%, signal=21%	AREG/ID1/ID2/ID3/SOX9/TOB1
GO:0032411	positive regulation of transporter activity	64	0.878088	1.38886	0.0332997	0.779554	0.779554	512	tags=14%, list=4%, signal=14%	TMSB4X/CALM2/CALM1/PARK7/PLCG2/COX17/CHP1/SUMO1/ACTN4
GO:0006296	nucleotide-excision repair, DNA incision, 5'-to lesion	35	0.870715	1.38834	0.048731	0.779554	0.779554	651	tags=20%, list=5%, signal=19%	RPS27A/UBC/UBA52/UBB/GTF2H5/RBX1/RPA3
GO:0090280	positive regulation of calcium ion import	13	0.852777	1.38791	0.0914761	0.779554	0.779554	154	tags=8%, list=1%, signal=8%	LGALS3
GO:0032677	regulation of interleukin-8 production	49	0.877302	1.38747	0.0394737	0.779554	0.779554	527	tags=14%, list=4%, signal=14%	TMSB4X/ANXA1/PARK7/HMGB1/HSPA1A/LAMTOR5/KLF4
GO:0046700	heterocycle catabolic process	489	0.895908	1.38687	1.6181e-10	2.4513e-07	2.4513e-07	534	tags=20%, list=4%, signal=20%	RPL41/RPS27/RPLP2/RPS29/RPLP1/HSPB1/RPL37A/RPS14/RPL34/RPL10/RPS28/RPL11/RPL36/RPS20/RPL37/RPL21/RPS23/RPL38/RPS8/RPL27A/RPL39/RPS25/RPS13/RPL35A/RPL31/RPS15A/RPS12/RPS18/RPS27A/RPS15/RPL12/ZFP36L1/RPL27/RPS16/RPL22/RPL9/RPL23A/RPL8/UBC/RPL32/RPL26/RPS3A/UBA52/RPL28/ZFP36/RPS24/RPS7/RPS21/RPL35/RPL30/RPL18A/RPL19/RPS17/RPL13A/RPL23/RPS26/PABPC1/RPS19/RPS2/RPS6/UBB/RPL24/RPL10A/HINT1/RPS3/RPL29/RP…
GO:0044270	cellular nitrogen compound catabolic process	490	0.895835	1.38661	1.6181e-10	2.4513e-07	2.4513e-07	534	tags=20%, list=4%, signal=20%	RPL41/RPS27/RPLP2/RPS29/RPLP1/HSPB1/RPL37A/RPS14/RPL34/RPL10/RPS28/RPL11/RPL36/RPS20/RPL37/RPL21/RPS23/RPL38/RPS8/RPL27A/RPL39/RPS25/RPS13/RPL35A/RPL31/RPS15A/RPS12/RPS18/RPS27A/RPS15/RPL12/ZFP36L1/RPL27/RPS16/RPL22/RPL9/RPL23A/RPL8/UBC/RPL32/RPL26/RPS3A/UBA52/RPL28/ZFP36/RPS24/RPS7/RPS21/RPL35/RPL30/RPL18A/RPL19/RPS17/RPL13A/RPL23/RPS26/PABPC1/RPS19/RPS2/RPS6/UBB/RPL24/RPL10A/HINT1/RPS3/RPL29/RP…
GO:0009651	response to salt stress	18	0.859747	1.38627	0.0912821	0.779554	0.779554	990	tags=33%, list=8%, signal=31%	ZFP36L1/HSP90AB1/AQP1/CLDN1/SLC25A23/XRCC5
GO:0021762	substantia nigra development	32	0.867258	1.38624	0.0507614	0.779554	0.779554	649	tags=34%, list=5%, signal=33%	CALM2/ACTB/CALM1/CKB/RHOA/CDC42/DYNLL1/COX6B1/YWHAE/HSPA5/YWHAQ
GO:0034505	tooth mineralization	13	0.85143	1.38572	0.0925156	0.779554	0.779554	191	tags=15%, list=2%, signal=15%	ALPL/COL1A1
GO:0060412	ventricular septum morphogenesis	34	0.870041	1.38563	0.0507614	0.779554	0.779554	174	tags=12%, list=1%, signal=12%	CITED2/ID2/HES1/SOX4
GO:0033683	nucleotide-excision repair, DNA incision	37	0.868254	1.3854	0.0445795	0.779554	0.779554	651	tags=19%, list=5%, signal=18%	RPS27A/UBC/UBA52/UBB/GTF2H5/RBX1/RPA3
GO:0071605	monocyte chemotactic protein-1 production	11	0.856685	1.38528	0.0987395	0.779554	0.779554	96	tags=9%, list=1%, signal=9%	GSTP1
GO:0071637	regulation of monocyte chemotactic protein-1 production	11	0.856685	1.38528	0.0987395	0.779554	0.779554	96	tags=9%, list=1%, signal=9%	GSTP1
GO:0044849	estrous cycle	11	0.856481	1.38495	0.0987395	0.779554	0.779554	496	tags=27%, list=4%, signal=26%	EGR1/MMP7/MDK
GO:1904064	positive regulation of cation transmembrane transport	79	0.879467	1.38487	0.0225823	0.779554	0.779554	512	tags=14%, list=4%, signal=13%	TMSB4X/CALM2/CALM1/PARK7/PLCG2/COX17/ARF1/SRI/CHP1/SUMO1/ACTN4
GO:0033005	positive regulation of mast cell activation	13	0.850753	1.38462	0.0925156	0.779554	0.779554	148	tags=8%, list=1%, signal=8%	VAMP8
GO:0009141	nucleoside triphosphate metabolic process	74	0.875883	1.3845	0.0282258	0.779554	0.779554	276	tags=7%, list=2%, signal=7%	TMSB4X/ENO1/COX5B/RHOA/GUK1
GO:0032928	regulation of superoxide anion generation	17	0.857853	1.38424	0.0965092	0.779554	0.779554	159	tags=12%, list=1%, signal=12%	GSTP1/SOD1
GO:0019439	aromatic compound catabolic process	499	0.894456	1.38338	4.47652e-10	3.01214e-07	3.01214e-07	534	tags=20%, list=4%, signal=20%	RPL41/RPS27/RPLP2/RPS29/RPLP1/HSPB1/RPL37A/RPS14/RPL34/RPL10/RPS28/RPL11/RPL36/RPS20/RPL37/RPL21/RPS23/RPL38/RPS8/RPL27A/RPL39/RPS25/RPS13/RPL35A/RPL31/RPS15A/RPS12/RPS18/RPS27A/RPS15/RPL12/ZFP36L1/RPL27/RPS16/RPL22/RPL9/RPL23A/RPL8/UBC/RPL32/RPL26/RPS3A/UBA52/RPL28/ZFP36/RPS24/RPS7/RPS21/RPL35/RPL30/RPL18A/RPL19/RPS17/RPL13A/RPL23/RPS26/PABPC1/RPS19/RPS2/RPS6/UBB/RPL24/RPL10A/HINT1/RPS3/RPL29/RP…
GO:0050856	regulation of T cell receptor signaling pathway	30	0.862266	1.38248	0.0569106	0.779554	0.779554	297	tags=17%, list=2%, signal=16%	EZR/LGALS3/RPS3/PHPT1/CD81
GO:0090184	positive regulation of kidney development	21	0.859567	1.3818	0.0744139	0.779554	0.779554	782	tags=24%, list=6%, signal=22%	CD24/EGR1/CFLAR/SOX9/PDGFA
GO:0042730	fibrinolysis	12	0.847829	1.38135	0.10219	0.779554	0.779554	164	tags=8%, list=1%, signal=8%	ANXA2
GO:0051349	positive regulation of lyase activity	11	0.854137	1.38116	0.102941	0.779554	0.779554	705	tags=27%, list=6%, signal=26%	PARK7/ISCU/TIMP2
GO:0033046	negative regulation of sister chromatid segregation	30	0.861337	1.381	0.0569106	0.779554	0.779554	35	tags=3%, list=0%, signal=3%	DUSP1
GO:0051985	negative regulation of chromosome segregation	30	0.861337	1.381	0.0569106	0.779554	0.779554	35	tags=3%, list=0%, signal=3%	DUSP1
GO:1902600	proton transmembrane transport	86	0.880387	1.38058	0.0142375	0.779554	0.779554	742	tags=24%, list=6%, signal=23%	TMSB4X/COX6C/NDUFA4/COX7C/PARK7/COX7A2/COX5B/COX6A1/COX8A/CYB5A/COX6B1/ATP6V0E1/COX17/CHP1/COX4I1/ACTN4/ATP6V1G1/ATP6V1F/COX7B/ATP6V0B/SLC25A3
GO:0003071	renal system process involved in regulation of systemic arterial blood pressure	11	0.853769	1.38057	0.102941	0.779554	0.779554	1130	tags=36%, list=9%, signal=33%	EMP2/RHOA/GAS6/GJA1
GO:0048147	negative regulation of fibroblast proliferation	22	0.85722	1.38037	0.0755873	0.779554	0.779554	96	tags=9%, list=1%, signal=9%	FTH1/GSTP1
GO:0006140	regulation of nucleotide metabolic process	85	0.880099	1.37998	0.00956708	0.715272	0.715272	356	tags=5%, list=3%, signal=5%	TMSB4X/ENO1/ZBTB20/APP
GO:1900542	regulation of purine nucleotide metabolic process	85	0.880099	1.37998	0.00956708	0.715272	0.715272	356	tags=5%, list=3%, signal=5%	TMSB4X/ENO1/ZBTB20/APP
GO:0051591	response to cAMP	56	0.873125	1.37958	0.0394737	0.779554	0.779554	669	tags=25%, list=5%, signal=24%	FOS/DUSP1/ZFP36L1/AREG/EZR/COL1A1/AQP1/SDC1/APP/LDHA/AHR/FOSB/HSPA5/NDUFS4
GO:0051281	positive regulation of release of sequestered calcium ion into cytosol	21	0.858042	1.37935	0.0744139	0.779554	0.779554	416	tags=14%, list=3%, signal=14%	CALM2/CALM1/SRI
GO:0019985	translesion synthesis	36	0.866	1.37906	0.0507614	0.779554	0.779554	157	tags=11%, list=1%, signal=11%	RPS27A/UBC/UBA52/UBB
GO:0033561	regulation of water loss via skin	16	0.851506	1.37886	0.0995893	0.779554	0.779554	1184	tags=50%, list=9%, signal=45%	CLDN4/SFN/STMN1/STARD7/CLDN1/LSR/UGCG/ELOVL1
GO:0001912	positive regulation of leukocyte mediated cytotoxicity	16	0.851346	1.3786	0.0995893	0.779554	0.779554	628	tags=12%, list=5%, signal=12%	B2M/LAMP1
GO:0060512	prostate gland morphogenesis	19	0.858738	1.37836	0.0849539	0.779554	0.779554	686	tags=21%, list=5%, signal=20%	CRIP1/TNC/ID4/SOX9
GO:0019042	viral latency	11	0.851979	1.37767	0.103992	0.779554	0.779554	990	tags=36%, list=8%, signal=34%	PPIA/NUCKS1/BANF1/XRCC5
GO:1900409	positive regulation of cellular response to oxidative stress	14	0.84523	1.37711	0.0979381	0.779554	0.779554	619	tags=29%, list=5%, signal=27%	SOD1/PARK7/MCL1/SFPQ
GO:1902884	positive regulation of response to oxidative stress	14	0.84523	1.37711	0.0979381	0.779554	0.779554	619	tags=29%, list=5%, signal=27%	SOD1/PARK7/MCL1/SFPQ
GO:0010800	positive regulation of peptidyl-threonine phosphorylation	20	0.855708	1.37701	0.0887755	0.779554	0.779554	356	tags=15%, list=3%, signal=15%	CALM2/CALM1/APP
GO:0035914	skeletal muscle cell differentiation	40	0.865575	1.37687	0.0445344	0.779554	0.779554	698	tags=22%, list=6%, signal=21%	FOS/ATF3/EGR1/DDX5/EEF2/DDX17/BTG2/KLF5/UQCC2
GO:0060211	regulation of nuclear-transcribed mRNA poly(A) tail shortening	12	0.844	1.37511	0.106361	0.779554	0.779554	738	tags=33%, list=6%, signal=31%	ZFP36/PABPC1/BTG2/TOB1
GO:0060213	positive regulation of nuclear-transcribed mRNA poly(A) tail shortening	12	0.844	1.37511	0.106361	0.779554	0.779554	738	tags=33%, list=6%, signal=31%	ZFP36/PABPC1/BTG2/TOB1
GO:1905939	regulation of gonad development	12	0.843508	1.37431	0.106361	0.779554	0.779554	686	tags=17%, list=5%, signal=16%	CITED2/SOX9
GO:0046686	response to cadmium ion	49	0.868637	1.37376	0.048583	0.779554	0.779554	695	tags=18%, list=5%, signal=17%	FOS/JUN/B2M/SOD1/MT1E/CYB5A/SUMO1/GSN/UBE2D3
GO:0032637	interleukin-8 production	52	0.870112	1.37364	0.0445344	0.779554	0.779554	527	tags=13%, list=4%, signal=13%	TMSB4X/ANXA1/PARK7/HMGB1/HSPA1A/LAMTOR5/KLF4
GO:0060444	branching involved in mammary gland duct morphogenesis	20	0.852984	1.37263	0.0897959	0.779554	0.779554	74	tags=5%, list=1%, signal=5%	AREG
GO:0032088	negative regulation of NF-kappaB transcription factor activity	62	0.868365	1.37263	0.0383451	0.779554	0.779554	592	tags=11%, list=5%, signal=11%	TMSB4X/NFKBIA/COMMD6/CYP1B1/CHP1/KLF4/TAX1BP1
GO:0070849	response to epidermal growth factor	42	0.863158	1.37211	0.0465587	0.779554	0.779554	686	tags=26%, list=5%, signal=25%	EEF1A1/ZFP36L1/ID1/GSTP1/ZFP36/COL1A1/ERRFI1/CFLAR/ZFP36L2/IQGAP1/SOX9
GO:0009309	amine biosynthetic process	12	0.841996	1.37184	0.108446	0.779554	0.779554	249	tags=17%, list=2%, signal=16%	SAT1/OAZ1
GO:0001886	endothelial cell morphogenesis	10	0.849879	1.37176	0.108879	0.779554	0.779554	1089	tags=30%, list=9%, signal=27%	ID1/COL18A1/CLIC4
GO:0032570	response to progesterone	32	0.857649	1.37088	0.0588832	0.779554	0.779554	880	tags=28%, list=7%, signal=26%	FOS/CLDN4/TXNIP/FOSB/DSG2/ABHD2/CAV1/TSPO/WBP2
GO:0010595	positive regulation of endothelial cell migration	84	0.872139	1.37081	0.0292044	0.779554	0.779554	311	tags=6%, list=2%, signal=6%	TMSB4X/HSPB1/RHOB/ANXA1/HMGB1
GO:0045185	maintenance of protein location	77	0.868667	1.37039	0.0342742	0.779554	0.779554	804	tags=18%, list=6%, signal=17%	TMSB4X/TMSB10/TXN/NFKBIA/PARK7/SKP1/SRI/SUN1/HSPA5/GSN/LTBP1/CAV1/TSPO/YWHAB
GO:0051131	chaperone-mediated protein complex assembly	19	0.853517	1.36998	0.0931423	0.779554	0.779554	855	tags=32%, list=7%, signal=29%	HOPX/HSP90AA1/HSP90AB1/HSPA1A/STUB1/CLU
GO:2000121	regulation of removal of superoxide radicals	10	0.848684	1.36983	0.109937	0.779554	0.779554	727	tags=20%, list=6%, signal=19%	PARK7/NFE2L2
GO:0032651	regulation of interleukin-1 beta production	47	0.865949	1.3694	0.0475709	0.779554	0.779554	356	tags=11%, list=3%, signal=10%	HSPB1/GSTP1/EGR1/ERRFI1/APP
GO:0071320	cellular response to cAMP	30	0.854028	1.36928	0.0691057	0.779554	0.779554	884	tags=27%, list=7%, signal=25%	ZFP36L1/EZR/AQP1/APP/AHR/HSPA5/AKAP9/ASS1
GO:0097421	liver regeneration	26	0.85089	1.36882	0.0786517	0.779554	0.779554	542	tags=15%, list=4%, signal=15%	RPL10/RPL30/CEBPB/SRSF5
GO:0038066	p38MAPK cascade	37	0.857772	1.36867	0.0577508	0.779554	0.779554	426	tags=16%, list=3%, signal=16%	DUSP1/ZFP36L1/ZFP36/EZR/GADD45B/GADD45G
GO:1903205	regulation of hydrogen peroxide-induced cell death	20	0.850331	1.36836	0.0928571	0.779554	0.779554	727	tags=25%, list=6%, signal=24%	TXN/PARK7/RACK1/PSAP/NFE2L2
GO:0042448	progesterone metabolic process	10	0.847665	1.36819	0.110994	0.779554	0.779554	158	tags=10%, list=1%, signal=10%	EGR1
GO:0016056	rhodopsin mediated signaling pathway	14	0.839748	1.36817	0.103093	0.779554	0.779554	927	tags=29%, list=7%, signal=27%	CALM1/GNB1/NMT1/METAP2
GO:0003159	morphogenesis of an endothelium	13	0.840593	1.36808	0.100832	0.779554	0.779554	1437	tags=38%, list=11%, signal=34%	RHOB/RHOA/FOXP1/CTNNB1/CSNK2B
GO:0061154	endothelial tube morphogenesis	13	0.840593	1.36808	0.100832	0.779554	0.779554	1437	tags=38%, list=11%, signal=34%	RHOB/RHOA/FOXP1/CTNNB1/CSNK2B
GO:0051926	negative regulation of calcium ion transport	32	0.855887	1.36806	0.0609137	0.779554	0.779554	821	tags=28%, list=6%, signal=26%	CALM2/RRAD/CALM1/TMBIM6/GEM/YWHAE/SRI/SESTD1/ICAM1
GO:2001257	regulation of cation channel activity	88	0.872201	1.36799	0.0291751	0.779554	0.779554	737	tags=14%, list=6%, signal=13%	TMSB4X/CALM2/RRAD/CALM1/PLCG2/APP/GEM/SRI/SUMO1/ITGB1/CTSS/CAV1
GO:2001044	regulation of integrin-mediated signaling pathway	13	0.840354	1.36769	0.100832	0.779554	0.779554	1318	tags=38%, list=10%, signal=34%	EMP2/CD63/CTNNA1/PHACTR4/FLNA
GO:0032703	negative regulation of interleukin-2 production	13	0.840175	1.3674	0.100832	0.779554	0.779554	126	tags=15%, list=1%, signal=15%	ZFP36/EZR
GO:0060713	labyrinthine layer morphogenesis	14	0.839215	1.36731	0.103093	0.779554	0.779554	222	tags=14%, list=2%, signal=14%	ZFP36L1/SPINT2
GO:0000731	DNA synthesis involved in DNA repair	42	0.860119	1.36728	0.0516194	0.779554	0.779554	157	tags=10%, list=1%, signal=9%	RPS27A/UBC/UBA52/UBB
GO:0043534	blood vessel endothelial cell migration	96	0.872837	1.36695	0.0164702	0.779554	0.779554	625	tags=12%, list=5%, signal=12%	TMSB4X/HSPB1/ID1/EMP2/ANXA1/GPX1/RHOA/HMGB1/NR4A1/KLF4/ITGB1/EFNA1
GO:0044788	modulation by host of viral process	21	0.850192	1.36673	0.088685	0.779554	0.779554	1167	tags=43%, list=9%, signal=39%	IFI27/CFL1/CAV2/HSPA8/NUCKS1/VAPA/PSMC3/PHB/STOM
GO:1903204	negative regulation of oxidative stress-induced neuron death	16	0.843921	1.36658	0.107803	0.779554	0.779554	1155	tags=38%, list=9%, signal=34%	PARK7/RACK1/NCOA7/OXR1/ATF4/CTNNB1
GO:0045730	respiratory burst	23	0.848233	1.3664	0.0921187	0.779554	0.779554	1257	tags=35%, list=10%, signal=31%	CD24/RAC1/RPS19/CD55/CAMK1D/PGAM1/PRDX2/SLC11A1
GO:0031952	regulation of protein autophosphorylation	41	0.858214	1.36566	0.0535895	0.779554	0.779554	876	tags=24%, list=7%, signal=23%	JUN/CALM2/CALM1/ERRFI1/CHP1/IQGAP1/CAV1/PDGFA/PPP2R5E/PPP2R5C
GO:0008631	intrinsic apoptotic signaling pathway in response to oxidative stress	38	0.857787	1.3652	0.055668	0.779554	0.779554	727	tags=24%, list=6%, signal=22%	HSPB1/SOD1/PARK7/GPX1/CYP1B1/MCL1/ARL6IP5/SFPQ/NFE2L2
GO:0006596	polyamine biosynthetic process	11	0.844234	1.36515	0.112395	0.779554	0.779554	249	tags=18%, list=2%, signal=18%	SAT1/OAZ1
GO:0042401	cellular biogenic amine biosynthetic process	11	0.844234	1.36515	0.112395	0.779554	0.779554	249	tags=18%, list=2%, signal=18%	SAT1/OAZ1
GO:0043276	anoikis	29	0.849405	1.36511	0.069176	0.779554	0.779554	737	tags=17%, list=6%, signal=16%	CEACAM6/MCL1/CEACAM5/ITGB1/CAV1
GO:1903019	negative regulation of glycoprotein metabolic process	15	0.84131	1.36492	0.107327	0.779554	0.779554	1066	tags=33%, list=8%, signal=31%	HBEGF/TMEM59/ITM2B/ABCA7/BACE2
GO:0002934	desmosome organization	10	0.845112	1.36407	0.115222	0.779554	0.779554	1443	tags=40%, list=11%, signal=35%	PERP/DSG2/JUP/PRKCA
GO:0043616	keratinocyte proliferation	33	0.853861	1.36404	0.0609137	0.779554	0.779554	496	tags=15%, list=4%, signal=15%	ZFP36L1/AREG/ZFP36/SFN/MDK
GO:0045176	apical protein localization	11	0.843493	1.36395	0.112395	0.779554	0.779554	1030	tags=27%, list=8%, signal=25%	ACTB/ARF4/SHROOM3
GO:0150105	NA	13	0.837946	1.36377	0.10395	0.779554	0.779554	1318	tags=54%, list=10%, signal=48%	ACTB/ACTG1/ACTN4/TJP1/LSR/VCL/FLNA
GO:0043651	linoleic acid metabolic process	12	0.837001	1.3637	0.109489	0.779554	0.779554	1184	tags=25%, list=9%, signal=23%	GSTP1/ALOX15B/ELOVL1
GO:0050774	negative regulation of dendrite morphogenesis	10	0.844873	1.36368	0.115222	0.779554	0.779554	625	tags=20%, list=5%, signal=19%	ID1/EFNA1
GO:1901021	positive regulation of calcium ion transmembrane transporter activity	24	0.846234	1.36342	0.0900716	0.779554	0.779554	498	tags=17%, list=4%, signal=16%	CALM2/CALM1/PLCG2/SUMO1
GO:0002711	positive regulation of T cell mediated immunity	24	0.845982	1.36301	0.0900716	0.779554	0.779554	297	tags=8%, list=2%, signal=8%	B2M/CD81
GO:0042104	positive regulation of activated T cell proliferation	16	0.841686	1.36296	0.109856	0.779554	0.779554	311	tags=19%, list=2%, signal=18%	CD24/RPS3/HMGB1
GO:0086064	cell communication by electrical coupling involved in cardiac conduction	16	0.841344	1.3624	0.109856	0.779554	0.779554	1222	tags=38%, list=10%, signal=34%	CALM2/CALM1/SRI/CAV1/GJA1/ATP1A1
GO:0006826	iron ion transport	54	0.863264	1.36227	0.049545	0.779554	0.779554	696	tags=17%, list=6%, signal=16%	FTL/B2M/FTH1/ATP6V0E1/ISCU/CLTC/ATP6V1G1/ATP6V1F/ATP6V0B
GO:0001774	microglial cell activation	29	0.847514	1.36207	0.0712106	0.779554	0.779554	356	tags=7%, list=3%, signal=7%	JUN/APP
GO:0002269	leukocyte activation involved in inflammatory response	29	0.847514	1.36207	0.0712106	0.779554	0.779554	356	tags=7%, list=3%, signal=7%	JUN/APP
GO:0009409	response to cold	36	0.854873	1.36134	0.0619289	0.779554	0.779554	328	tags=11%, list=3%, signal=11%	FOS/HSP90AA1/NFKBIA/CIRBP
GO:0034767	positive regulation of ion transmembrane transport	87	0.867619	1.36096	0.0322256	0.779554	0.779554	815	tags=17%, list=6%, signal=16%	TMSB4X/CALM2/CALM1/PARK7/PLCG2/COX17/ARF1/SRI/CHP1/SUMO1/ACTN4/ITGB1/CTSS/WNK1/AKAP9
GO:0060706	cell differentiation involved in embryonic placenta development	16	0.840196	1.36054	0.11191	0.779554	0.779554	222	tags=19%, list=2%, signal=18%	KRT19/KRT8/SPINT2
GO:0006448	regulation of translational elongation	14	0.834985	1.36042	0.110309	0.779554	0.779554	430	tags=14%, list=3%, signal=14%	RPL30/SRP9
GO:0048857	neural nucleus development	39	0.854914	1.36017	0.0516194	0.779554	0.779554	649	tags=31%, list=5%, signal=29%	CALM2/ACTB/CALM1/CKB/RHOA/CDC42/DYNLL1/COX6B1/YWHAE/NFIB/HSPA5/YWHAQ
GO:0048710	regulation of astrocyte differentiation	15	0.838377	1.36016	0.110423	0.779554	0.779554	724	tags=27%, list=6%, signal=25%	ID2/HES1/ID4/BMP2
GO:0032873	negative regulation of stress-activated MAPK cascade	34	0.853991	1.36007	0.0639594	0.779554	0.779554	452	tags=12%, list=4%, signal=11%	DUSP1/GSTP1/EZR/DNAJA1
GO:0070303	negative regulation of stress-activated protein kinase signaling cascade	34	0.853991	1.36007	0.0639594	0.779554	0.779554	452	tags=12%, list=4%, signal=11%	DUSP1/GSTP1/EZR/DNAJA1
GO:1903319	positive regulation of protein maturation	14	0.834322	1.35934	0.11134	0.779554	0.779554	655	tags=21%, list=5%, signal=20%	SOX4/ENO1/GSN
GO:0071709	membrane assembly	25	0.845377	1.35932	0.0858896	0.779554	0.779554	737	tags=28%, list=6%, signal=26%	S100A10/EMP2/ANXA2/CAV2/PSAP/DMKN/CAV1
GO:0044764	multi-organism cellular process	15	0.83771	1.35908	0.110423	0.779554	0.779554	811	tags=27%, list=6%, signal=25%	PPIA/CAV2/CAV1/GAS6
GO:1903599	positive regulation of autophagy of mitochondrion	19	0.846551	1.3588	0.0992835	0.779554	0.779554	202	tags=11%, list=2%, signal=10%	TOMM7/PARK7
GO:0071353	cellular response to interleukin-4	20	0.844071	1.35828	0.1	0.779554	0.779554	838	tags=30%, list=7%, signal=28%	HSP90AB1/TUBA1B/RPL3/HSPA5/XBP1/PARP14
GO:0032652	regulation of interleukin-1 production	52	0.860101	1.35784	0.055668	0.779554	0.779554	356	tags=13%, list=3%, signal=13%	HSPB1/GSTP1/EGR1/ANXA1/HMGB1/ERRFI1/APP
GO:0031338	regulation of vesicle fusion	19	0.845563	1.35722	0.0992835	0.779554	0.779554	196	tags=11%, list=2%, signal=10%	ANXA2/ANXA1
GO:0072677	eosinophil migration	10	0.840838	1.35717	0.120507	0.779554	0.779554	154	tags=10%, list=1%, signal=10%	LGALS3
GO:0045214	sarcomere organization	20	0.843285	1.35702	0.1	0.779554	0.779554	1449	tags=45%, list=11%, signal=40%	KRT19/ACTG1/KRT8/TPM1/ITGB1/PRKAR1A/EDN1/MEF2C/CFL2
GO:0051100	negative regulation of binding	123	0.872793	1.35684	0.00802815	0.689035	0.689035	523	tags=13%, list=4%, signal=13%	TMSB4X/JUN/B2M/ID1/ACTB/ID2/NFKBIA/PARK7/RACK1/TMBIM6/MAP2/SLPI/PTPRF/SRI/SUMO1/CDKN1A
GO:0061437	renal system vasculature development	22	0.842467	1.35662	0.0949949	0.779554	0.779554	324	tags=14%, list=3%, signal=13%	HES1/EGR1/CFLAR
GO:0061440	kidney vasculature development	22	0.842467	1.35662	0.0949949	0.779554	0.779554	324	tags=14%, list=3%, signal=13%	HES1/EGR1/CFLAR
GO:0090183	regulation of kidney development	32	0.848578	1.35638	0.071066	0.779554	0.779554	782	tags=19%, list=6%, signal=18%	CD24/TACSTD2/EGR1/CFLAR/SOX9/PDGFA
GO:0032691	negative regulation of interleukin-1 beta production	13	0.833369	1.35632	0.10499	0.779554	0.779554	314	tags=15%, list=2%, signal=15%	GSTP1/ERRFI1
GO:0072010	glomerular epithelium development	16	0.837563	1.35628	0.116016	0.779554	0.779554	550	tags=12%, list=4%, signal=12%	CD24/IQGAP1
GO:0021536	diencephalon development	31	0.846948	1.35603	0.0709939	0.779554	0.779554	724	tags=16%, list=6%, signal=15%	UQCRQ/HES1/UBB/CDH1/BMP2
GO:0071677	positive regulation of mononuclear cell migration	13	0.832654	1.35516	0.106029	0.779554	0.779554	598	tags=31%, list=5%, signal=29%	LGALS3/HMGB1/S100A14/LGMN
GO:0021695	cerebellar cortex development	30	0.845099	1.35496	0.074187	0.779554	0.779554	823	tags=17%, list=7%, signal=16%	UQCRQ/PSAP/MDK/HSPA5/MTPN
GO:0035970	peptidyl-threonine dephosphorylation	20	0.841894	1.35478	0.102041	0.779554	0.779554	470	tags=15%, list=4%, signal=14%	DUSP1/DUSP6/PPP2CB
GO:0090026	positive regulation of monocyte chemotaxis	10	0.839329	1.35473	0.123679	0.779554	0.779554	1282	tags=40%, list=10%, signal=36%	HMGB1/S100A14/LGMN/CXCL17
GO:0042775	mitochondrial ATP synthesis coupled electron transport	79	0.860095	1.35437	0.0403226	0.779554	0.779554	1250	tags=59%, list=10%, signal=54%	COX6C/NDUFA4/COX7C/UQCRQ/NDUFS5/UQCR11/NDUFB2/UQCRH/NDUFA1/PARK7/COX5B/COX6A1/COX8A/NDUFB7/NDUFB1/COX6B1/UQCRB/NDUFB9/NDUFA2/ISCU/NDUFB4/NDUFB10/NDUFS8/NDUFA11/COX4I1/NDUFC2/UQCR10/NDUFB11/NDUFB3/NDUFC1/NDUFAB1/NDUFS6/NDUFS4/NDUFV2/COX7B/UQCRFS1/NDUFA12/COX5A/NDUFB6/COX7A2L/SDHC/NDUFA13/NDUFA3/CYCS/NDUFA5/DNAJC15/NDUFA8
GO:0006120	mitochondrial electron transport, NADH to ubiquinone	45	0.854226	1.35383	0.0547112	0.779554	0.779554	1250	tags=64%, list=10%, signal=58%	NDUFA4/NDUFS5/NDUFB2/NDUFA1/PARK7/NDUFB7/NDUFB1/NDUFB9/NDUFA2/ISCU/NDUFB4/NDUFB10/NDUFS8/NDUFA11/NDUFC2/NDUFB11/NDUFB3/NDUFC1/NDUFAB1/NDUFS6/NDUFS4/NDUFV2/NDUFA12/NDUFB6/NDUFA13/NDUFA3/NDUFA5/DNAJC15/NDUFA8
GO:2000059	negative regulation of ubiquitin-dependent protein catabolic process	43	0.851956	1.35315	0.0577508	0.779554	0.779554	798	tags=23%, list=6%, signal=22%	RPL11/RPS7/RPL23/PARK7/HSP90AB1/RPL5/SDCBP/GIPC1/CAMLG/SVIP
GO:0060644	mammary gland epithelial cell differentiation	12	0.83043	1.353	0.115746	0.779554	0.779554	520	tags=17%, list=4%, signal=16%	ID2/CEBPB
GO:0042773	ATP synthesis coupled electron transport	80	0.859005	1.35271	0.0403226	0.779554	0.779554	1250	tags=59%, list=10%, signal=53%	COX6C/NDUFA4/COX7C/UQCRQ/NDUFS5/UQCR11/NDUFB2/UQCRH/NDUFA1/PARK7/COX5B/COX6A1/COX8A/NDUFB7/NDUFB1/COX6B1/UQCRB/NDUFB9/NDUFA2/ISCU/NDUFB4/NDUFB10/NDUFS8/NDUFA11/COX4I1/NDUFC2/UQCR10/NDUFB11/NDUFB3/NDUFC1/NDUFAB1/NDUFS6/NDUFS4/NDUFV2/COX7B/UQCRFS1/NDUFA12/COX5A/NDUFB6/COX7A2L/SDHC/NDUFA13/NDUFA3/CYCS/NDUFA5/DNAJC15/NDUFA8
GO:1901222	regulation of NIK/NF-kappaB signaling	77	0.85721	1.35232	0.0423387	0.779554	0.779554	356	tags=9%, list=3%, signal=9%	TMSB4X/NFKBIA/RPS3/RHOA/HMGB1/PRDX1/APP
GO:0071675	regulation of mononuclear cell migration	30	0.843422	1.35227	0.0762195	0.779554	0.779554	598	tags=20%, list=5%, signal=19%	DUSP1/LGALS3/HMGB1/S100A14/MDK/LGMN
GO:0006749	glutathione metabolic process	39	0.849924	1.35223	0.0597166	0.779554	0.779554	777	tags=23%, list=6%, signal=22%	GSTP1/SOD1/GPX4/PARK7/GPX1/GSTM3/GLO1/NFE2L2/GSTK1
GO:0006364	rRNA processing	213	0.872352	1.35218	0.00239837	0.461087	0.461087	488	tags=13%, list=4%, signal=12%	RPS27/RPS14/RPS28/RPL11/RPS8/RPL35A/RPS15/RPL27/RPS16/RPL26/RPS24/RPS7/RPS21/RPL35/RPS17/RPS19/RPS2/RPS6/RPL10A/RPS9/RPL14/RPL7/GTF2H5/RPL5/RPL7A/SBDS/DDX17
GO:0048012	hepatocyte growth factor receptor signaling pathway	14	0.829403	1.35132	0.112371	0.779554	0.779554	729	tags=14%, list=6%, signal=13%	RAC1/STMN1
GO:0032232	negative regulation of actin filament bundle assembly	22	0.83851	1.35024	0.100102	0.779554	0.779554	935	tags=23%, list=7%, signal=21%	TACSTD2/WASF2/PFN1/STMN1/TJP1
GO:1990868	response to chemokine	40	0.848598	1.34986	0.0587045	0.779554	0.779554	759	tags=18%, list=6%, signal=17%	DUSP1/CXCL2/CXCL3/RHOA/CXCL8/CXCL1/WNK1
GO:1990869	cellular response to chemokine	40	0.848598	1.34986	0.0587045	0.779554	0.779554	759	tags=18%, list=6%, signal=17%	DUSP1/CXCL2/CXCL3/RHOA/CXCL8/CXCL1/WNK1
GO:0044794	positive regulation by host of viral process	12	0.828489	1.34984	0.119917	0.779554	0.779554	1627	tags=58%, list=13%, signal=51%	CFL1/CAV2/HSPA8/NUCKS1/VAPA/STOM/IGF2R
GO:0060395	SMAD protein signal transduction	50	0.853239	1.34976	0.055668	0.779554	0.779554	738	tags=16%, list=6%, signal=15%	FOS/JUN/SUB1/VIM/GDF15/ATOH8/BMP2/TOB1
GO:0051497	negative regulation of stress fiber assembly	21	0.839566	1.34965	0.101937	0.779554	0.779554	935	tags=24%, list=7%, signal=22%	TACSTD2/WASF2/PFN1/STMN1/TJP1
GO:0046683	response to organophosphorus	79	0.856748	1.3491	0.0433468	0.779554	0.779554	669	tags=19%, list=5%, signal=18%	FOS/DUSP1/ZFP36L1/AREG/EZR/SOD1/COL1A1/AQP1/SDC1/APP/LDHA/AHR/FOSB/HSPA5/NDUFS4
GO:0007549	dosage compensation	16	0.833086	1.34903	0.11807	0.779554	0.779554	958	tags=25%, list=8%, signal=23%	EIF1/XIST/YTHDC1/HNRNPU
GO:0009048	dosage compensation by inactivation of X chromosome	16	0.833086	1.34903	0.11807	0.779554	0.779554	958	tags=25%, list=8%, signal=23%	EIF1/XIST/YTHDC1/HNRNPU
GO:0051457	maintenance of protein location in nucleus	22	0.837447	1.34853	0.102145	0.779554	0.779554	958	tags=27%, list=8%, signal=25%	TXN/PARK7/SKP1/SUN1/CHCHD10/HNRNPU
GO:0051445	regulation of meiotic cell cycle	28	0.837141	1.34848	0.0937819	0.779554	0.779554	1026	tags=18%, list=8%, signal=16%	DUSP1/YTHDF2/UBE2B/CALR/PRKAR1A
GO:2001014	regulation of skeletal muscle cell differentiation	10	0.835342	1.3483	0.128964	0.779554	0.779554	1376	tags=50%, list=11%, signal=45%	DDX5/DDX17/UQCC2/MEF2C/GPC1
GO:0033687	osteoblast proliferation	22	0.837225	1.34818	0.103166	0.779554	0.779554	904	tags=18%, list=7%, signal=17%	JUNB/RHOA/BMP2/ATRAID
GO:0044803	multi-organism membrane organization	10	0.835182	1.34804	0.128964	0.779554	0.779554	811	tags=20%, list=6%, signal=19%	PPIA/GAS6
GO:0015872	dopamine transport	14	0.827317	1.34792	0.114433	0.779554	0.779554	202	tags=7%, list=2%, signal=7%	PARK7
GO:0032612	interleukin-1 production	59	0.850714	1.34766	0.0555556	0.779554	0.779554	356	tags=14%, list=3%, signal=13%	HSPB1/GSTP1/EGR1/ANXA1/S100A13/HMGB1/ERRFI1/APP
GO:2001244	positive regulation of intrinsic apoptotic signaling pathway	50	0.851909	1.34766	0.055668	0.779554	0.779554	737	tags=26%, list=6%, signal=25%	RPL11/RPL26/RPS7/UBB/SOD1/RPS3/PARK7/RACK1/FIS1/MCL1/SFPQ/BCAP31/CAV1
GO:0071349	cellular response to interleukin-12	38	0.84674	1.34762	0.0647773	0.779554	0.779554	926	tags=39%, list=7%, signal=37%	PPIA/SOD1/ANXA2/RPLP0/CFL1/CDC42/CD47/ARF1/PSME2/HNRNPDL/HNRNPA2B1/MIF/JAK1/BOLA2B/P4HB
GO:0016338	calcium-independent cell-cell adhesion via plasma membrane cell-adhesion molecules	13	0.827799	1.34726	0.114345	0.779554	0.779554	928	tags=38%, list=7%, signal=36%	CLDN4/CLDN3/CLDN7/BMP2/CLDN1
GO:0060716	labyrinthine layer blood vessel development	17	0.834875	1.34716	0.122177	0.779554	0.779554	146	tags=12%, list=1%, signal=12%	JUNB/HES1
GO:0071277	cellular response to calcium ion	49	0.851541	1.34673	0.0526316	0.779554	0.779554	641	tags=16%, list=5%, signal=16%	FOS/JUN/JUNB/JUND/IQGAP1/FOSB/LGMN/HSPA5
GO:0016072	rRNA metabolic process	222	0.870274	1.34633	0.00108229	0.253303	0.253303	488	tags=12%, list=4%, signal=12%	RPS27/RPS14/RPS28/RPL11/RPS8/RPL35A/RPS15/RPL27/RPS16/RPL26/RPS24/RPS7/RPS21/RPL35/RPS17/RPS19/RPS2/RPS6/RPL10A/RPS9/RPL14/RPL7/GTF2H5/RPL5/RPL7A/SBDS/DDX17
GO:0010310	regulation of hydrogen peroxide metabolic process	13	0.827113	1.34614	0.116424	0.779554	0.779554	1237	tags=23%, list=10%, signal=21%	RAC1/STAT3/PRDX2
GO:0043403	skeletal muscle tissue regeneration	22	0.835822	1.34592	0.103166	0.779554	0.779554	823	tags=36%, list=7%, signal=34%	ANXA1/GPX1/CD81/CFLAR/CD9/KLF5/PKM/MTPN
GO:0070671	response to interleukin-12	39	0.845946	1.3459	0.0647773	0.779554	0.779554	926	tags=38%, list=7%, signal=36%	PPIA/SOD1/ANXA2/RPLP0/CFL1/CDC42/CD47/ARF1/PSME2/HNRNPDL/HNRNPA2B1/MIF/JAK1/BOLA2B/P4HB
GO:0070293	renal absorption	14	0.826	1.34578	0.117526	0.779554	0.779554	1049	tags=36%, list=8%, signal=33%	CLDN4/GSN/GAS6/SGK1/AQP3
GO:0035722	interleukin-12-mediated signaling pathway	37	0.843351	1.34566	0.0658561	0.779554	0.779554	926	tags=38%, list=7%, signal=35%	PPIA/SOD1/ANXA2/RPLP0/CFL1/CDC42/ARF1/PSME2/HNRNPDL/HNRNPA2B1/MIF/JAK1/BOLA2B/P4HB
GO:0042542	response to hydrogen peroxide	111	0.862491	1.34501	0.0240011	0.779554	0.779554	527	tags=21%, list=4%, signal=20%	JUN/DUSP1/TXN/RHOB/AREG/SOD1/RPS3/COL1A1/ANXA1/PARK7/GPX1/RACK1/CAPN2/AQP1/SDC1/TXNIP/CYP1B1/PSAP/EEF2/KLF2/LDHA/PPP2CB/KLF4
GO:0050765	negative regulation of phagocytosis	12	0.825494	1.34496	0.124088	0.779554	0.779554	1177	tags=33%, list=9%, signal=30%	RACK1/HMGB1/CD47/SNX3
GO:0010804	negative regulation of tumor necrosis factor-mediated signaling pathway	11	0.831505	1.34457	0.121849	0.779554	0.779554	811	tags=18%, list=6%, signal=17%	GSTP1/GAS6
GO:1903201	regulation of oxidative stress-induced cell death	51	0.851873	1.34454	0.0587045	0.779554	0.779554	926	tags=27%, list=7%, signal=26%	HSPB1/TXN/SOD1/PARK7/GPX1/RACK1/PSAP/NCOA7/OXR1/MCL1/SFPQ/NFE2L2/ATF4/P4HB
GO:0043388	positive regulation of DNA binding	39	0.845064	1.3445	0.0647773	0.779554	0.779554	527	tags=18%, list=4%, signal=17%	TXN/HES1/PARK7/HMGB1/EDF1/LAMTOR5/KLF4
GO:0003401	axis elongation	20	0.835448	1.34441	0.112245	0.779554	0.779554	1253	tags=30%, list=10%, signal=27%	AREG/TNC/SOX9/RDH10/SPRY1/PTK7
GO:0031333	negative regulation of protein complex assembly	104	0.859483	1.34436	0.0271084	0.779554	0.779554	906	tags=19%, list=7%, signal=18%	TMSB4X/TMSB10/RPL13A/PARK7/CDC42/HMGB1/MAP2/PFN1/CLDN7/HSPA5/GSN/STMN1/CAPZB/SVIP/LMO4/MTPN/CLU/SPTAN1/SVIL/TMOD3
GO:0021575	hindbrain morphogenesis	26	0.835655	1.34431	0.0939734	0.779554	0.779554	823	tags=15%, list=7%, signal=14%	HES1/PSAP/HSPA5/MTPN
GO:0001825	blastocyst formation	32	0.840959	1.3442	0.0771574	0.779554	0.779554	605	tags=16%, list=5%, signal=15%	HOPX/TM4SF1/JUNB/RTN4/SF3B6
GO:1902904	negative regulation of supramolecular fiber organization	106	0.859419	1.34412	0.0210032	0.779554	0.779554	935	tags=15%, list=7%, signal=14%	TMSB4X/TMSB10/TACSTD2/WASF2/MAP2/HSPA8/PFN1/GSN/STMN1/CAPZB/MTPN/CLU/SPTAN1/SVIL/TMOD3/TJP1
GO:0010882	regulation of cardiac muscle contraction by calcium ion signaling	18	0.833566	1.34406	0.122051	0.779554	0.779554	198	tags=11%, list=2%, signal=11%	CALM2/CALM1
GO:1903578	regulation of ATP metabolic process	98	0.857479	1.34359	0.0341365	0.779554	0.779554	372	tags=8%, list=3%, signal=8%	TMSB4X/ENO1/PARK7/COX7A2/RHOA/ZBTB20/APP/ISCU
GO:0061687	detoxification of inorganic compound	10	0.83239	1.34353	0.132135	0.779554	0.779554	227	tags=20%, list=2%, signal=20%	PARK7/MT1E
GO:2000279	negative regulation of DNA biosynthetic process	28	0.834022	1.34345	0.0978593	0.779554	0.779554	1130	tags=21%, list=9%, signal=20%	DUSP1/HNRNPA1/CDKN1A/HNRNPC/HNRNPU/GJA1
GO:0010592	positive regulation of lamellipodium assembly	20	0.834128	1.34228	0.113265	0.779554	0.779554	492	tags=30%, list=4%, signal=29%	RAC1/CDC42/BRK1/WASF2/ARPC2/OCLN
GO:2000679	positive regulation of transcription regulatory region DNA binding	12	0.823619	1.3419	0.12513	0.779554	0.779554	1155	tags=33%, list=9%, signal=30%	PARK7/LAMTOR5/KLF4/CTNNB1
GO:1905668	positive regulation of protein localization to endosome	11	0.82985	1.34189	0.12605	0.779554	0.779554	126	tags=9%, list=1%, signal=9%	EZR
GO:0019068	virion assembly	39	0.843401	1.34185	0.0657895	0.779554	0.779554	157	tags=13%, list=1%, signal=13%	RPS27A/UBC/PPIA/UBA52/UBB
GO:1901385	regulation of voltage-gated calcium channel activity	20	0.833666	1.34154	0.115306	0.779554	0.779554	882	tags=20%, list=7%, signal=19%	RRAD/GEM/SRI/AHNAK
GO:0030953	astral microtubule organization	10	0.831079	1.34142	0.133192	0.779554	0.779554	126	tags=10%, list=1%, signal=10%	EZR
GO:0006879	cellular iron ion homeostasis	49	0.848104	1.34129	0.0566802	0.779554	0.779554	602	tags=18%, list=5%, signal=18%	FTL/FTH1/SOD1/NEDD8/SKP1/ISCU/SRI/ATP6V1G1/NDFIP1
GO:0050922	negative regulation of chemotaxis	41	0.842722	1.34101	0.0616785	0.779554	0.779554	96	tags=5%, list=1%, signal=5%	DUSP1/GSTP1
GO:0051894	positive regulation of focal adhesion assembly	21	0.834024	1.34074	0.11315	0.779554	0.779554	636	tags=19%, list=5%, signal=18%	S100A10/RAC1/IQGAP1/SDC4
GO:0032611	interleukin-1 beta production	53	0.848721	1.34047	0.0596562	0.779554	0.779554	356	tags=9%, list=3%, signal=9%	HSPB1/GSTP1/EGR1/ERRFI1/APP
GO:0110154	NA	12	0.822692	1.34039	0.12513	0.779554	0.779554	714	tags=17%, list=6%, signal=16%	ZFP36/PNRC2
GO:0110156	NA	12	0.822692	1.34039	0.12513	0.779554	0.779554	714	tags=17%, list=6%, signal=16%	ZFP36/PNRC2
GO:0070373	negative regulation of ERK1 and ERK2 cascade	52	0.848989	1.3403	0.0587045	0.779554	0.779554	527	tags=17%, list=4%, signal=17%	DUSP1/GSTP1/EZR/ATF3/ERRFI1/LMO3/DUSP6/TIMP3/KLF4
GO:0071674	mononuclear cell migration	48	0.84666	1.34026	0.0566802	0.779554	0.779554	598	tags=19%, list=5%, signal=18%	DUSP1/RPS19/LGALS3/ANXA1/HMGB1/CD47/S100A14/MDK/LGMN
GO:0032435	negative regulation of proteasomal ubiquitin-dependent protein catabolic process	32	0.83839	1.34009	0.0812183	0.779554	0.779554	798	tags=22%, list=6%, signal=21%	RPL11/PARK7/HSP90AB1/SDCBP/GIPC1/CAMLG/SVIP
GO:0046688	response to copper ion	26	0.832835	1.33977	0.0990807	0.779554	0.779554	821	tags=35%, list=6%, signal=32%	SOD1/PARK7/MT1E/S100A13/AQP1/APP/NFE2L2/PAM/ICAM1
GO:0044091	membrane biogenesis	30	0.835617	1.33976	0.0884146	0.779554	0.779554	1242	tags=33%, list=10%, signal=30%	S100A10/EMP2/ANXA2/CAV2/PSAP/DMKN/CAV1/UGCG/SPTBN1/SERINC1
GO:0048799	animal organ maturation	11	0.828282	1.33936	0.128151	0.779554	0.779554	724	tags=18%, list=6%, signal=17%	RHOA/BMP2
GO:0070977	bone maturation	11	0.828282	1.33936	0.128151	0.779554	0.779554	724	tags=18%, list=6%, signal=17%	RHOA/BMP2
GO:0051651	maintenance of location in cell	144	0.858916	1.33866	0.01031	0.751893	0.751893	300	tags=7%, list=2%, signal=7%	TMSB4X/FTL/TMSB10/TXN/FTH1/CALM2/CALM1/PARK7/SKP1/PLCG2
GO:0060074	synapse maturation	14	0.82143	1.33833	0.125773	0.779554	0.779554	781	tags=29%, list=6%, signal=27%	YWHAZ/PFN1/CLSTN1/NFIA
GO:0051438	regulation of ubiquitin-protein transferase activity	45	0.844168	1.33788	0.0587639	0.779554	0.779554	349	tags=16%, list=3%, signal=15%	RPL11/RPS7/RPL23/RPS2/PARK7/SKP1/RPL5
GO:0045651	positive regulation of macrophage differentiation	12	0.820968	1.33758	0.128259	0.779554	0.779554	143	tags=8%, list=1%, signal=8%	ID2
GO:0055072	iron ion homeostasis	62	0.846148	1.33751	0.0585267	0.779554	0.779554	602	tags=16%, list=5%, signal=15%	FTL/B2M/FTH1/SOD1/NEDD8/SKP1/ISCU/SRI/ATP6V1G1/NDFIP1
GO:0030150	protein import into mitochondrial matrix	15	0.824203	1.33716	0.125903	0.779554	0.779554	613	tags=20%, list=5%, signal=19%	TOMM7/ROMO1/TOMM20
GO:0060603	mammary gland duct morphogenesis	23	0.83005	1.33711	0.109519	0.779554	0.779554	74	tags=4%, list=1%, signal=4%	AREG
GO:0030903	notochord development	10	0.827689	1.33594	0.138478	0.779554	0.779554	1438	tags=40%, list=11%, signal=35%	ID3/EFNA1/SOX9/COBL
GO:0001731	formation of translation preinitiation complex	10	0.827675	1.33592	0.138478	0.779554	0.779554	1011	tags=30%, list=8%, signal=28%	RPL13A/EIF5/EIF4B
GO:0002763	positive regulation of myeloid leukocyte differentiation	36	0.838759	1.33568	0.0730964	0.779554	0.779554	298	tags=14%, list=2%, signal=14%	FOS/JUN/ZFP36L1/ID2/GNAS
GO:0033119	negative regulation of RNA splicing	25	0.830407	1.33525	0.107362	0.779554	0.779554	1304	tags=40%, list=10%, signal=36%	RPS13/RPS26/TMBIM6/HNRNPK/HNRNPA2B1/SRSF7/RNPS1/SAP18/SRSF10/SRSF4
GO:0014074	response to purine-containing compound	88	0.851175	1.33501	0.0462777	0.779554	0.779554	669	tags=17%, list=5%, signal=16%	FOS/DUSP1/ZFP36L1/AREG/EZR/SOD1/COL1A1/AQP1/SDC1/APP/LDHA/AHR/FOSB/HSPA5/NDUFS4
GO:0000188	inactivation of MAPK activity	21	0.830458	1.33501	0.117227	0.779554	0.779554	877	tags=19%, list=7%, signal=18%	DUSP1/DUSP6/CAV1/MBIP
GO:0070670	response to interleukin-4	21	0.83039	1.3349	0.117227	0.779554	0.779554	838	tags=29%, list=7%, signal=27%	HSP90AB1/TUBA1B/RPL3/HSPA5/XBP1/PARP14
GO:0035094	response to nicotine	22	0.828935	1.33483	0.115424	0.779554	0.779554	34	tags=5%, list=0%, signal=5%	B2M
GO:0048265	response to pain	12	0.819253	1.33479	0.128259	0.779554	0.779554	790	tags=25%, list=6%, signal=23%	CAPN2/COMT/TSPO
GO:1904707	positive regulation of vascular smooth muscle cell proliferation	26	0.82955	1.33449	0.103166	0.779554	0.779554	24	tags=4%, list=0%, signal=4%	JUN
GO:1901524	regulation of mitophagy	17	0.827012	1.33447	0.126283	0.779554	0.779554	62	tags=6%, list=0%, signal=6%	TOMM7
GO:0042254	ribosome biogenesis	288	0.864622	1.33436	0.00126602	0.2726	0.2726	593	tags=15%, list=5%, signal=14%	RPS27/RPS14/RPL10/RPS28/RPL11/RPL38/RPS8/RPL35A/RPS15/RPL12/RPL27/RPS16/RPL23A/RPL26/RPS24/RPS7/RPS21/RPL35/RPS17/RPS19/RPS2/RPS6/RPL24/RPL10A/RPS9/RPL6/RPLP0/RPL14/RPL7/RPS5/RPS10/RPS27L/GTF2H5/RPL5/RPL7A/RPSA/SBDS/DDX17/RAN/RPL3/NOP10/TRMT112
GO:0051339	regulation of lyase activity	22	0.828612	1.3343	0.116445	0.779554	0.779554	815	tags=27%, list=6%, signal=26%	PARK7/PHPT1/ISCU/CAP1/TIMP2/AKAP9
GO:0036003	positive regulation of transcription from RNA polymerase II promoter in response to stress	22	0.828362	1.3339	0.116445	0.779554	0.779554	863	tags=32%, list=7%, signal=30%	MUC1/ATF3/KLF2/CEBPB/HSPA5/NFE2L2/ATF4
GO:0010644	cell communication by electrical coupling	19	0.830928	1.33373	0.119754	0.779554	0.779554	1222	tags=32%, list=10%, signal=29%	CALM2/CALM1/SRI/CAV1/GJA1/ATP1A1
GO:1900744	regulation of p38MAPK cascade	31	0.832855	1.33347	0.0892495	0.779554	0.779554	899	tags=19%, list=7%, signal=18%	DUSP1/EZR/GADD45B/GADD45G/BMP2/GADD45A
GO:1900407	regulation of cellular response to oxidative stress	64	0.842756	1.33297	0.0554995	0.779554	0.779554	926	tags=22%, list=7%, signal=20%	HSPB1/TXN/SOD1/PARK7/GPX1/RACK1/PSAP/NCOA7/OXR1/MCL1/SFPQ/NFE2L2/ATF4/P4HB
GO:1990440	positive regulation of transcription from RNA polymerase II promoter in response to endoplasmic reticulum stress	10	0.825763	1.33283	0.140592	0.779554	0.779554	863	tags=40%, list=7%, signal=37%	ATF3/CEBPB/HSPA5/ATF4
GO:0031295	T cell costimulation	35	0.835037	1.33145	0.0781726	0.779554	0.779554	297	tags=14%, list=2%, signal=14%	CD24/RAC1/LGALS1/CDC42/CD81
GO:0045683	negative regulation of epidermis development	11	0.823288	1.33128	0.132353	0.779554	0.779554	146	tags=9%, list=1%, signal=9%	HES1
GO:0001709	cell fate determination	21	0.828079	1.33118	0.121305	0.779554	0.779554	1311	tags=33%, list=10%, signal=30%	HES1/CDC42/MCL1/KLF4/CTNNB1/MEF2C/IFRD1
GO:0036474	cell death in response to hydrogen peroxide	23	0.826128	1.33079	0.116684	0.779554	0.779554	727	tags=22%, list=6%, signal=21%	TXN/PARK7/RACK1/PSAP/NFE2L2
GO:0051494	negative regulation of cytoskeleton organization	114	0.85438	1.33046	0.0230954	0.779554	0.779554	935	tags=13%, list=7%, signal=12%	TMSB4X/TMSB10/TACSTD2/WASF2/MAP2/PFN1/GSN/NPM1/STMN1/CAPZB/MTPN/SPTAN1/SVIL/TMOD3/TJP1
GO:0030325	adrenal gland development	15	0.819988	1.33033	0.133127	0.779554	0.779554	912	tags=27%, list=7%, signal=25%	CITED2/MDK/TSPO/FSTL3
GO:0008089	anterograde axonal transport	40	0.83626	1.33023	0.0698381	0.779554	0.779554	347	tags=8%, list=3%, signal=7%	HSPB1/SOD1/MAP2
GO:0050850	positive regulation of calcium-mediated signaling	25	0.827137	1.32999	0.113497	0.779554	0.779554	255	tags=16%, list=2%, signal=16%	CALM2/HINT1/CALM1/CAMTA1
GO:0003156	regulation of animal organ formation	22	0.8257	1.32962	0.122574	0.779554	0.779554	1245	tags=23%, list=10%, signal=21%	CITED2/HES1/BMP2/CTNNB1/SPRY1
GO:0032373	positive regulation of sterol transport	22	0.825659	1.32955	0.122574	0.779554	0.779554	858	tags=23%, list=7%, signal=21%	NFKBIA/ANXA2/ABCA7/CAV1/SCP2
GO:0032376	positive regulation of cholesterol transport	22	0.825659	1.32955	0.122574	0.779554	0.779554	858	tags=23%, list=7%, signal=21%	NFKBIA/ANXA2/ABCA7/CAV1/SCP2
GO:1902253	regulation of intrinsic apoptotic signaling pathway by p53 class mediator	26	0.82648	1.32955	0.107252	0.779554	0.779554	348	tags=23%, list=3%, signal=22%	RPL11/RPL26/MUC1/RPS7/UBB/HNRNPK
GO:0009310	amine catabolic process	13	0.816649	1.32911	0.130977	0.779554	0.779554	125	tags=8%, list=1%, signal=8%	SAT1
GO:0031294	lymphocyte costimulation	36	0.834362	1.32868	0.0761421	0.779554	0.779554	297	tags=14%, list=2%, signal=14%	CD24/RAC1/LGALS1/CDC42/CD81
GO:0071480	cellular response to gamma radiation	25	0.826212	1.3285	0.114519	0.779554	0.779554	990	tags=28%, list=8%, signal=26%	RPL26/EGR1/GTF2H5/CDKN1A/HSPA5/ZMPSTE24/XRCC5
GO:0062013	positive regulation of small molecule metabolic process	87	0.846814	1.32833	0.0523666	0.779554	0.779554	356	tags=7%, list=3%, signal=7%	TMSB4X/ENO1/ANXA1/PARK7/ZBTB20/APP
GO:0031103	axon regeneration	36	0.834071	1.32822	0.0771574	0.779554	0.779554	790	tags=19%, list=6%, signal=18%	JUN/CTNNA1/PTPRF/TNC/FOLR1/KLF4/TSPO
GO:2000242	negative regulation of reproductive process	29	0.826369	1.32809	0.107833	0.779554	0.779554	1284	tags=17%, list=10%, signal=16%	DUSP1/CALR/PRKAR1A/GJA1/ARHGDIB
GO:0022400	regulation of rhodopsin mediated signaling pathway	13	0.815775	1.32769	0.134096	0.779554	0.779554	927	tags=23%, list=7%, signal=21%	CALM1/NMT1/METAP2
GO:1903203	regulation of oxidative stress-induced neuron death	20	0.824914	1.32746	0.129592	0.779554	0.779554	1155	tags=35%, list=9%, signal=32%	PARK7/RACK1/NCOA7/OXR1/MCL1/ATF4/CTNNB1
GO:0021983	pituitary gland development	15	0.818174	1.32738	0.137255	0.779554	0.779554	724	tags=20%, list=6%, signal=19%	HES1/CDH1/BMP2
GO:0071157	negative regulation of cell cycle arrest	17	0.822541	1.32726	0.131417	0.779554	0.779554	893	tags=24%, list=7%, signal=22%	RPL23/HSP90AB1/MIF/CALR
GO:0006119	oxidative phosphorylation	103	0.847996	1.32724	0.0421687	0.779554	0.779554	1250	tags=51%, list=10%, signal=47%	COX6C/NDUFA4/COX7C/UQCRQ/NDUFS5/UQCR11/NDUFB2/UQCRH/NDUFA1/PARK7/COX7A2/COX5B/COX6A1/RHOA/COX8A/NDUFB7/NDUFB1/COX6B1/UQCRB/NDUFB9/NDUFA2/ISCU/NDUFB4/NDUFB10/NDUFS8/NDUFA11/COX4I1/NDUFC2/UQCR10/NDUFB11/NDUFB3/NDUFC1/NDUFAB1/NDUFS6/NDUFS4/NDUFV2/COX7B/UQCRFS1/UQCC2/NDUFA12/COX5A/NDUFB6/CHCHD10/SLC25A23/COX7A2L/SDHC/NDUFA13/NDUFA3/CYCS/PGK1/NDUFA5/DNAJC15/NDUFA8
GO:0030071	regulation of mitotic metaphase/anaphase transition	39	0.834095	1.32704	0.0799595	0.779554	0.779554	247	tags=5%, list=2%, signal=5%	DUSP1/ANAPC11
GO:0033194	response to hydroperoxide	15	0.817943	1.32701	0.138287	0.779554	0.779554	440	tags=20%, list=3%, signal=19%	GPX1/MGST1/OXR1
GO:0010634	positive regulation of epithelial cell migration	120	0.851432	1.32664	0.0260782	0.779554	0.779554	456	tags=9%, list=4%, signal=9%	TMSB4X/HSPB1/JUN/RHOB/ANXA1/HBEGF/PLCG2/HMGB1/RTN4/PFN1/RAB25
GO:0070886	positive regulation of calcineurin-NFAT signaling cascade	10	0.821856	1.32653	0.14482	0.779554	0.779554	1666	tags=50%, list=13%, signal=43%	CAMTA1/ERBB3/CIB1/SPPL3/PTBP1
GO:0106058	positive regulation of calcineurin-mediated signaling	10	0.821856	1.32653	0.14482	0.779554	0.779554	1666	tags=50%, list=13%, signal=43%	CAMTA1/ERBB3/CIB1/SPPL3/PTBP1
GO:2000767	positive regulation of cytoplasmic translation	10	0.821683	1.32625	0.14482	0.779554	0.779554	678	tags=40%, list=5%, signal=38%	EEF2/YTHDF2/PKM/CNBP
GO:1902099	regulation of metaphase/anaphase transition of cell cycle	40	0.833535	1.3259	0.0728745	0.779554	0.779554	247	tags=5%, list=2%, signal=5%	DUSP1/ANAPC11
GO:0050690	regulation of defense response to virus by virus	26	0.82402	1.32559	0.110317	0.779554	0.779554	405	tags=12%, list=3%, signal=11%	B2M/RAC1/ARF1
GO:0006595	polyamine metabolic process	14	0.813521	1.32545	0.136082	0.779554	0.779554	249	tags=14%, list=2%, signal=14%	SAT1/OAZ1
GO:2000765	regulation of cytoplasmic translation	23	0.822734	1.32532	0.120778	0.779554	0.779554	678	tags=22%, list=5%, signal=21%	RPL13A/EEF2/YTHDF2/PKM/CNBP
GO:0002076	osteoblast development	12	0.813421	1.32529	0.133472	0.779554	0.779554	185	tags=8%, list=1%, signal=8%	JUND
GO:0032413	negative regulation of ion transmembrane transporter activity	38	0.832664	1.32522	0.0819838	0.779554	0.779554	737	tags=21%, list=6%, signal=20%	CALM2/RRAD/CALM1/GEM/YWHAE/SRI/SUMO1/CAV1
GO:0045986	negative regulation of smooth muscle contraction	11	0.819371	1.32495	0.138655	0.779554	0.779554	1111	tags=27%, list=9%, signal=25%	SOD1/ADRB2/RGS2
GO:2000738	positive regulation of stem cell differentiation	15	0.816282	1.32431	0.139319	0.779554	0.779554	983	tags=20%, list=8%, signal=18%	TACSTD2/SOX9/LTBP3
GO:0042532	negative regulation of tyrosine phosphorylation of STAT protein	11	0.818958	1.32428	0.138655	0.779554	0.779554	1620	tags=55%, list=13%, signal=48%	CAV1/PARP14/SOCS1/SOCS3/PPP2CA/GGNBP2
GO:0007091	metaphase/anaphase transition of mitotic cell cycle	41	0.832168	1.32421	0.0738119	0.779554	0.779554	247	tags=5%, list=2%, signal=5%	DUSP1/ANAPC11
GO:0050849	negative regulation of calcium-mediated signaling	21	0.823563	1.32392	0.124363	0.779554	0.779554	448	tags=19%, list=4%, signal=18%	CALM2/CALM1/SRI/CHP1
GO:0048260	positive regulation of receptor-mediated endocytosis	38	0.831515	1.32339	0.0840081	0.779554	0.779554	923	tags=21%, list=7%, signal=20%	B2M/ANXA2/CD63/PLCG2/HNRNPK/CLU/PPT1/WASL
GO:0042044	fluid transport	15	0.815677	1.32333	0.141383	0.779554	0.779554	1316	tags=27%, list=10%, signal=24%	AQP1/EDN1/AQP3/AHCYL1
GO:0045655	regulation of monocyte differentiation	17	0.819971	1.32311	0.132444	0.779554	0.779554	57	tags=12%, list=0%, signal=12%	JUN/ZFP36L1
GO:0034109	homotypic cell-cell adhesion	59	0.835148	1.323	0.0656566	0.779554	0.779554	660	tags=19%, list=5%, signal=18%	HSPB1/ACTB/MYL12A/ACTG1/LGALS1/GNAS/CLIC1/CD9/CEACAM5/DSG2/JAK1
GO:0001958	endochondral ossification	18	0.820449	1.32291	0.130256	0.779554	0.779554	298	tags=17%, list=2%, signal=16%	ALPL/COL1A1/GNAS
GO:0036075	replacement ossification	18	0.820449	1.32291	0.130256	0.779554	0.779554	298	tags=17%, list=2%, signal=16%	ALPL/COL1A1/GNAS
GO:1902931	negative regulation of alcohol biosynthetic process	11	0.81774	1.32231	0.139706	0.779554	0.779554	774	tags=27%, list=6%, signal=26%	SOD1/BMP2/GFI1
GO:1902882	regulation of response to oxidative stress	69	0.836813	1.32204	0.0594758	0.779554	0.779554	926	tags=20%, list=7%, signal=19%	HSPB1/TXN/SOD1/PARK7/GPX1/RACK1/PSAP/NCOA7/OXR1/MCL1/SFPQ/NFE2L2/ATF4/P4HB
GO:0090322	regulation of superoxide metabolic process	27	0.821933	1.32197	0.115424	0.779554	0.779554	727	tags=15%, list=6%, signal=14%	GSTP1/SOD1/PARK7/NFE2L2
GO:0044784	metaphase/anaphase transition of cell cycle	42	0.83161	1.32196	0.0718623	0.779554	0.779554	247	tags=5%, list=2%, signal=5%	DUSP1/ANAPC11
GO:0034389	lipid droplet organization	20	0.821376	1.32176	0.131633	0.779554	0.779554	1445	tags=30%, list=11%, signal=27%	PPIA/SMIM22/TMEM159/RAB18/PNPLA2/AUP1
GO:0010965	regulation of mitotic sister chromatid separation	42	0.831389	1.32161	0.0728745	0.779554	0.779554	247	tags=5%, list=2%, signal=5%	DUSP1/ANAPC11
GO:0010453	regulation of cell fate commitment	17	0.819026	1.32158	0.134497	0.779554	0.779554	810	tags=12%, list=6%, signal=11%	HES1/LMO4
GO:0022904	respiratory electron transport chain	96	0.843687	1.3213	0.0462312	0.779554	0.779554	1250	tags=50%, list=10%, signal=45%	COX6C/NDUFA4/COX7C/UQCRQ/NDUFS5/UQCR11/NDUFB2/UQCRH/NDUFA1/PARK7/COX5B/COX6A1/COX8A/NDUFB7/NDUFB1/COX6B1/UQCRB/NDUFB9/NDUFA2/ISCU/NDUFB4/NDUFB10/NDUFS8/NDUFA11/COX4I1/NDUFC2/UQCR10/NDUFB11/NDUFB3/NDUFC1/NDUFAB1/NDUFS6/NDUFS4/NDUFV2/COX7B/UQCRFS1/NDUFA12/ETFB/COX5A/NDUFB6/COX7A2L/SDHC/NDUFA13/NDUFA3/CYCS/NDUFA5/DNAJC15/NDUFA8
GO:0051851	modification by host of symbiont morphology or physiology	50	0.834973	1.32087	0.0647773	0.779554	0.779554	548	tags=18%, list=4%, signal=17%	JUN/IFI27/ANXA2/CFL1/CAV2/AQP1/HSPA8/NUCKS1/VAPA
GO:0098810	neurotransmitter reuptake	11	0.816674	1.32058	0.141807	0.779554	0.779554	611	tags=18%, list=5%, signal=17%	PARK7/ITGB1
GO:0036475	neuron death in response to oxidative stress	23	0.819616	1.3203	0.125896	0.779554	0.779554	1155	tags=30%, list=9%, signal=28%	PARK7/RACK1/NCOA7/OXR1/MCL1/ATF4/CTNNB1
GO:0010922	positive regulation of phosphatase activity	26	0.820676	1.32021	0.116445	0.779554	0.779554	1292	tags=27%, list=10%, signal=24%	CALM2/CALM1/HSP90AB1/BMP2/PPP1R15A/ITGA2/MEF2C
GO:0006620	posttranslational protein targeting to endoplasmic reticulum membrane	11	0.816325	1.32002	0.141807	0.779554	0.779554	1533	tags=55%, list=12%, signal=48%	SEC62/SEC61G/HSPA5/SEC61B/CHMP4A/SEC63
GO:0045670	regulation of osteoclast differentiation	40	0.829749	1.31988	0.0789474	0.779554	0.779554	554	tags=12%, list=4%, signal=12%	FOS/GNAS/MAFB/CEBPB/KLF10
GO:0071385	cellular response to glucocorticoid stimulus	38	0.829248	1.31978	0.0870445	0.779554	0.779554	1039	tags=34%, list=8%, signal=31%	ZFP36L1/GSTP1/ZFP36/ANXA1/AQP1/ERRFI1/CFLAR/ZFP36L2/ICAM1/ASS1/HNRNPU/UBE2L3/EDN1
GO:0048548	regulation of pinocytosis	12	0.810033	1.31977	0.138686	0.779554	0.779554	920	tags=33%, list=7%, signal=31%	CDC42/ACTN4/CAV1/PPT1
GO:0072111	cell proliferation involved in kidney development	16	0.814902	1.31959	0.140657	0.779554	0.779554	724	tags=19%, list=6%, signal=18%	EGR1/CFLAR/BMP2
GO:0097501	stress response to metal ion	11	0.815862	1.31927	0.142857	0.779554	0.779554	641	tags=27%, list=5%, signal=26%	PARK7/MT1E/HSPA5
GO:0034101	erythrocyte homeostasis	106	0.843412	1.31908	0.0432161	0.779554	0.779554	380	tags=11%, list=3%, signal=11%	RPS14/B2M/ZFP36L1/ZFP36/RPS24/RPS17/ID2/RPS19/MAFB/HSPA1A/PRDX1/KLF2
GO:0032070	regulation of deoxyribonuclease activity	10	0.817128	1.3189	0.149049	0.779554	0.779554	2127	tags=60%, list=17%, signal=50%	RPS3/HMGB1/NPM1/DFFA/AKT1/PCNA
GO:1905048	regulation of metallopeptidase activity	16	0.81443	1.31882	0.140657	0.779554	0.779554	773	tags=31%, list=6%, signal=29%	CLDN4/CLDN3/TIMP3/TIMP2/STAT3
GO:0070935	3'-UTR-mediated mRNA stabilization	13	0.810174	1.31857	0.136175	0.779554	0.779554	1309	tags=38%, list=10%, signal=35%	ZFP36/HNRNPA0/HNRNPC/MAPKAPK2/ELAVL1
GO:0033599	regulation of mammary gland epithelial cell proliferation	12	0.808924	1.31796	0.139729	0.779554	0.779554	334	tags=17%, list=3%, signal=16%	GPX1/RTN4
GO:0036473	cell death in response to oxidative stress	69	0.834105	1.31776	0.0614919	0.779554	0.779554	926	tags=23%, list=7%, signal=22%	HSPB1/TXN/SOD1/PARK7/GPX1/RACK1/CYP1B1/PSAP/NCOA7/OXR1/MCL1/ARL6IP5/SFPQ/NFE2L2/ATF4/P4HB
GO:0042053	regulation of dopamine metabolic process	10	0.816353	1.31765	0.150106	0.779554	0.779554	989	tags=40%, list=8%, signal=37%	PARK7/PNKD/COMT/VPS35
GO:0042069	regulation of catecholamine metabolic process	10	0.816353	1.31765	0.150106	0.779554	0.779554	989	tags=40%, list=8%, signal=37%	PARK7/PNKD/COMT/VPS35
GO:0002082	regulation of oxidative phosphorylation	24	0.817628	1.31733	0.127943	0.779554	0.779554	1407	tags=42%, list=11%, signal=37%	PARK7/COX7A2/RHOA/ISCU/UQCC2/SLC25A23/COX7A2L/PGK1/DNAJC15/NUPR1
GO:1905666	regulation of protein localization to endosome	12	0.80835	1.31702	0.140772	0.779554	0.779554	126	tags=8%, list=1%, signal=8%	EZR
GO:0034383	low-density lipoprotein particle clearance	25	0.819043	1.31698	0.128834	0.779554	0.779554	801	tags=28%, list=6%, signal=26%	ANXA2/NPC2/HNRNPK/MYLIP/CLTC/CLTA/AP2B1
GO:0030901	midbrain development	60	0.83195	1.31648	0.0696266	0.779554	0.779554	649	tags=22%, list=5%, signal=21%	CALM2/ACTB/UQCRQ/HES1/CALM1/CKB/RHOA/CDC42/DYNLL1/COX6B1/YWHAE/HSPA5/YWHAQ
GO:0002827	positive regulation of T-helper 1 type immune response	10	0.815602	1.31644	0.150106	0.779554	0.779554	1661	tags=40%, list=13%, signal=35%	ANXA1/SLC11A1/IL18/IL27RA
GO:0031960	response to corticosteroid	96	0.840514	1.31633	0.0492462	0.779554	0.779554	1039	tags=28%, list=8%, signal=26%	FOS/DUSP1/ZFP36L1/RPL27/AREG/GSTP1/ZFP36/ALPL/COL1A1/ANXA1/RHOA/AQP1/SDC1/ERRFI1/CFLAR/ZFP36L2/MDK/CDKN1A/FOSB/PAM/ICAM1/ASS1/CLDN1/HNRNPU/ADAM9/UBE2L3/EDN1
GO:0002262	myeloid cell homeostasis	126	0.845742	1.31628	0.0281124	0.779554	0.779554	380	tags=12%, list=3%, signal=12%	RPS14/B2M/ZFP36L1/ZFP36/RPS24/RPS17/ID2/RPS19/SOD1/ANXA1/HMGB1/MAFB/HSPA1A/PRDX1/KLF2
GO:0070296	sarcoplasmic reticulum calcium ion transport	22	0.817212	1.31595	0.13381	0.779554	0.779554	850	tags=18%, list=7%, signal=17%	CALM2/CALM1/SRI/ZMPSTE24
GO:0009593	detection of chemical stimulus	20	0.817447	1.31544	0.136735	0.779554	0.779554	198	tags=10%, list=2%, signal=10%	CALM2/CALM1
GO:1903955	positive regulation of protein targeting to mitochondrion	30	0.820155	1.31497	0.10874	0.779554	0.779554	1360	tags=30%, list=11%, signal=27%	TOMM7/UBL5/UBE2D3/PDCD5/UBE2L3/RHOU/NPEPPS/LEPROT/UBE2J2
GO:0002576	platelet degranulation	91	0.83908	1.31466	0.0533199	0.779554	0.779554	855	tags=19%, list=7%, signal=18%	TMSB4X/SOD1/TAGLN2/APLP2/CALM1/LGALS3BP/CD63/APP/PSAP/CD9/ACTN4/TIMP3/QSOX1/PHACTR2/PDGFA/GAS6/CLU
GO:1901031	regulation of response to reactive oxygen species	31	0.820945	1.3144	0.103448	0.779554	0.779554	727	tags=16%, list=6%, signal=15%	TXN/PARK7/RACK1/PSAP/NFE2L2
GO:0022618	ribonucleoprotein complex assembly	179	0.845251	1.31362	0.0137578	0.779554	0.779554	542	tags=16%, list=4%, signal=15%	RPS27/RPS14/RPL10/RPS28/RPL11/RPL38/RPS15/RPL12/RPL23A/HSP90AA1/RPL13A/RPS19/RPL24/RPL6/RPLP0/RPS5/HSP90AB1/RPS10/RPS27L/RPL5/RPSA/SNRPG/EIF5/EIF3H/SNRPE/SNRPD2/RPL3/SRSF5
GO:0048485	sympathetic nervous system development	11	0.812009	1.31304	0.146008	0.779554	0.779554	1155	tags=18%, list=9%, signal=17%	SOX4/CTNNB1
GO:0051384	response to glucocorticoid	87	0.836748	1.31254	0.0574018	0.779554	0.779554	1039	tags=29%, list=8%, signal=27%	FOS/DUSP1/ZFP36L1/AREG/GSTP1/ZFP36/ALPL/ANXA1/RHOA/AQP1/SDC1/ERRFI1/CFLAR/ZFP36L2/MDK/CDKN1A/FOSB/PAM/ICAM1/ASS1/CLDN1/HNRNPU/ADAM9/UBE2L3/EDN1
GO:0098869	cellular oxidant detoxification	62	0.830271	1.31241	0.0696266	0.779554	0.779554	777	tags=21%, list=6%, signal=20%	TXN/GSTP1/SOD1/GPX4/PARK7/GPX1/PRDX5/MGST1/PRDX1/MGST3/TXNDC17/NFE2L2/GSTK1
GO:0071384	cellular response to corticosteroid stimulus	40	0.824698	1.31184	0.082996	0.779554	0.779554	1039	tags=32%, list=8%, signal=30%	ZFP36L1/GSTP1/ZFP36/ANXA1/AQP1/ERRFI1/CFLAR/ZFP36L2/ICAM1/ASS1/HNRNPU/UBE2L3/EDN1
GO:0034764	positive regulation of transmembrane transport	120	0.841756	1.31157	0.0330993	0.779554	0.779554	815	tags=15%, list=6%, signal=14%	TMSB4X/CALM2/CALM1/PARK7/PLCG2/COX17/ARF1/SRI/CHP1/OCLN/SUMO1/ACTN4/ITGB1/IRS2/CTSS/NFE2L2/WNK1/AKAP9
GO:0060122	inner ear receptor cell stereocilium organization	18	0.812953	1.31082	0.14359	0.779554	0.779554	636	tags=17%, list=5%, signal=16%	HES1/SOD1/SDC4
GO:0051014	actin filament severing	13	0.805173	1.31043	0.141372	0.779554	0.779554	1449	tags=46%, list=11%, signal=41%	CFL1/DSTN/GSN/SVIL/MYH9/CFL2
GO:0051306	mitotic sister chromatid separation	45	0.826693	1.31019	0.0780142	0.779554	0.779554	247	tags=4%, list=2%, signal=4%	DUSP1/ANAPC11
GO:0035774	positive regulation of insulin secretion involved in cellular response to glucose stimulus	23	0.813254	1.31005	0.132037	0.779554	0.779554	1243	tags=30%, list=10%, signal=27%	RAC1/PHPT1/SRI/MPC2/KIF5B/BAD/NADK
GO:0002369	T cell cytokine production	24	0.813056	1.30997	0.13306	0.779554	0.779554	1257	tags=25%, list=10%, signal=23%	B2M/CD81/CD55/STARD7/KDELR1/SLC11A1
GO:0060711	labyrinthine layer development	35	0.821514	1.30989	0.0974619	0.779554	0.779554	222	tags=11%, list=2%, signal=11%	ZFP36L1/JUNB/HES1/SPINT2
GO:0098780	response to mitochondrial depolarisation	19	0.816048	1.30984	0.136131	0.779554	0.779554	406	tags=11%, list=3%, signal=10%	TOMM7/SQSTM1
GO:0030833	regulation of actin filament polymerization	128	0.841299	1.30948	0.0311245	0.779554	0.779554	923	tags=16%, list=7%, signal=15%	TMSB4X/TMSB10/RHOA/BRK1/WASF2/PFN1/ARF1/ARPC5/ARPC2/ARPC1B/ARPC3/GSN/CAPZB/ARPC1A/ICAM1/MTPN/SPTAN1/SVIL/TMOD3/ARPC4/WASL
GO:0034113	heterotypic cell-cell adhesion	37	0.819819	1.30811	0.0921986	0.779554	0.779554	965	tags=22%, list=8%, signal=20%	CEACAM6/PERP/CD47/KLF4/ITGB1/DSG2/WNK1/CXADR
GO:2001212	regulation of vasculogenesis	16	0.80779	1.30807	0.147844	0.779554	0.779554	121	tags=6%, list=1%, signal=6%	EMP2
GO:0001954	positive regulation of cell-matrix adhesion	47	0.826987	1.30778	0.0738866	0.779554	0.779554	134	tags=9%, list=1%, signal=8%	CEACAM6/S100A10/EMP2/RAC1
GO:0043471	regulation of cellular carbohydrate catabolic process	10	0.809587	1.30673	0.157505	0.779554	0.779554	1085	tags=30%, list=9%, signal=27%	PPP1CB/PGAM1/SCARB2
GO:0014003	oligodendrocyte development	29	0.812987	1.30658	0.127162	0.779554	0.779554	855	tags=21%, list=7%, signal=19%	GSTP1/ID2/CD9/ID4/GSN/CLU
GO:0031102	neuron projection regeneration	40	0.821274	1.3064	0.090081	0.779554	0.779554	790	tags=18%, list=6%, signal=16%	JUN/CTNNA1/PTPRF/TNC/FOLR1/KLF4/TSPO
GO:0010667	negative regulation of cardiac muscle cell apoptotic process	14	0.801704	1.30619	0.148454	0.779554	0.779554	1628	tags=50%, list=13%, signal=44%	CFLAR/MDK/PPP1R10/NFE2L2/NUPR1/ILK/RGL2
GO:0043270	positive regulation of ion transport	151	0.837438	1.30612	0.0321608	0.779554	0.779554	1095	tags=21%, list=9%, signal=19%	TMSB4X/CALM2/VAMP8/LGALS3/CALM1/PARK7/PLCG2/COX17/ARF1/SRI/CHP1/DBI/ABCA7/SUMO1/ACTN4/CEBPB/MIF/PRELID1/ITGB1/CTSS/PLA2G10/CAV1/WNK1/TSPO/AKAP9/ATF4/FHL1/EDN1/KIF5B/ADRB2/TESC
GO:0071826	ribonucleoprotein complex subunit organization	186	0.840608	1.30576	0.0130061	0.779554	0.779554	542	tags=15%, list=4%, signal=15%	RPS27/RPS14/RPL10/RPS28/RPL11/RPL38/RPS15/RPL12/RPL23A/HSP90AA1/RPL13A/RPS19/RPL24/RPL6/RPLP0/RPS5/HSP90AB1/RPS10/RPS27L/RPL5/RPSA/SNRPG/EIF5/EIF3H/SNRPE/SNRPD2/RPL3/SRSF5
GO:0031954	positive regulation of protein autophosphorylation	24	0.810271	1.30548	0.134084	0.779554	0.779554	782	tags=17%, list=6%, signal=16%	CALM2/CALM1/IQGAP1/PDGFA
GO:0050921	positive regulation of chemotaxis	92	0.833663	1.30544	0.0573441	0.779554	0.779554	496	tags=8%, list=4%, signal=7%	TMSB4X/HSPB1/RAC1/HMGB1/CXCL8/S100A14/MDK
GO:0000302	response to reactive oxygen species	176	0.839933	1.30514	0.0200764	0.779554	0.779554	527	tags=17%, list=4%, signal=17%	FOS/JUN/DUSP1/TXN/RHOB/AREG/GSTP1/SOD1/RPS3/COL1A1/ANXA1/PARK7/GPX1/RACK1/CAPN2/AQP1/SDC1/PRDX5/CFLAR/TXNIP/CYP1B1/PRDX1/TPM1/PSAP/EEF2/KLF2/ROMO1/LDHA/PPP2CB/KLF4
GO:0007176	regulation of epidermal growth factor-activated receptor activity	24	0.810036	1.3051	0.134084	0.779554	0.779554	468	tags=21%, list=4%, signal=20%	AREG/HBEGF/ERRFI1/APP/GPRC5A
GO:0031397	negative regulation of protein ubiquitination	67	0.826977	1.30484	0.0706357	0.779554	0.779554	796	tags=21%, list=6%, signal=20%	RPL11/RPS7/RPL23/SOX4/RPS3/PARK7/HSPA1A/RPL5/SQSTM1/CHP1/DNAJA1/CAV1/TSPO/CAMLG
GO:0051702	interaction with symbiont	60	0.824519	1.30473	0.073663	0.779554	0.779554	548	tags=18%, list=4%, signal=18%	JUN/IFI27/ANXA2/GPX1/CFL1/CAV2/AQP1/ROMO1/HSPA8/NUCKS1/VAPA
GO:0019430	removal of superoxide radicals	19	0.812606	1.30432	0.141249	0.779554	0.779554	1237	tags=26%, list=10%, signal=24%	SOD1/PARK7/PRDX1/NFE2L2/PRDX2
GO:0098801	regulation of renal system process	15	0.803885	1.3042	0.150671	0.779554	0.779554	1130	tags=33%, list=9%, signal=30%	EMP2/COMT/GAS6/EDN1/GJA1
GO:0002709	regulation of T cell mediated immunity	37	0.816677	1.3031	0.0972644	0.779554	0.779554	311	tags=8%, list=2%, signal=8%	B2M/CD81/HMGB1
GO:1901186	positive regulation of ERBB signaling pathway	28	0.808867	1.30293	0.133537	0.779554	0.779554	334	tags=11%, list=3%, signal=10%	AREG/HBEGF/RTN4
GO:0035909	aorta morphogenesis	24	0.808551	1.30271	0.134084	0.779554	0.779554	174	tags=8%, list=1%, signal=8%	HES1/SOX4
GO:0008306	associative learning	45	0.821923	1.30263	0.0840932	0.779554	0.779554	1093	tags=18%, list=9%, signal=16%	FOS/APP/BTG2/LGMN/ITGB1/SYNPO/PPT1/NPTN
GO:0022898	regulation of transmembrane transporter activity	150	0.835638	1.30222	0.0321608	0.779554	0.779554	1316	tags=23%, list=10%, signal=21%	TMSB4X/CALM2/ACTB/FXYD3/RRAD/CALM1/PARK7/PLCG2/APP/GEM/YWHAE/COX17/SRI/CHP1/SUMO1/ACTN4/ITGB1/CTSS/CAV1/WNK1/AKAP9/AHNAK/VAMP2/UTRN/FHL1/KIF5B/ADRB2/TESC/GJA1/STOM/FXYD5/ATP1B3/MEF2C/AHCYL1
GO:0050665	hydrogen peroxide biosynthetic process	10	0.806308	1.30143	0.159619	0.779554	0.779554	773	tags=20%, list=6%, signal=19%	SOD1/STAT3
GO:0003215	cardiac right ventricle morphogenesis	11	0.804726	1.30126	0.156513	0.779554	0.779554	174	tags=9%, list=1%, signal=9%	SOX4
GO:0001906	cell killing	69	0.823539	1.30107	0.0725806	0.779554	0.779554	628	tags=19%, list=5%, signal=18%	B2M/RPL30/EMP2/RPS19/HSP90AB1/PRDX1/ROMO1/CD59/HMGN2/CD55/TUBB/TUBB4B/LAMP1
GO:0006301	postreplication repair	46	0.822261	1.30065	0.0809717	0.779554	0.779554	851	tags=15%, list=7%, signal=14%	RPS27A/UBC/UBA52/UBB/UBE2B/RPA3/FAAP20
GO:0032802	low-density lipoprotein particle receptor catabolic process	13	0.798982	1.30036	0.144491	0.779554	0.779554	801	tags=38%, list=6%, signal=36%	ANXA2/MYLIP/CLTC/CLTA/AP2B1
GO:0045742	positive regulation of epidermal growth factor receptor signaling pathway	26	0.808188	1.30012	0.137896	0.779554	0.779554	277	tags=8%, list=2%, signal=8%	AREG/HBEGF
GO:2000144	positive regulation of DNA-templated transcription, initiation	32	0.813337	1.30005	0.114721	0.779554	0.779554	209	tags=6%, list=2%, signal=6%	JUN/SUB1
GO:0046885	regulation of hormone biosynthetic process	15	0.801318	1.30004	0.155831	0.779554	0.779554	1222	tags=27%, list=10%, signal=24%	EGR1/BMP2/POR/ATP1A1
GO:0030316	osteoclast differentiation	62	0.822226	1.29969	0.074672	0.779554	0.779554	1001	tags=18%, list=8%, signal=16%	FOS/JUNB/ANXA2/CD81/GNAS/MAFB/CEBPB/KLF10/GLO1/FSTL3/FOXP1
GO:0035025	positive regulation of Rho protein signal transduction	16	0.802582	1.29963	0.151951	0.779554	0.779554	134	tags=6%, list=1%, signal=6%	RAC1
GO:0110111	negative regulation of animal organ morphogenesis	22	0.807045	1.29958	0.143003	0.779554	0.779554	414	tags=9%, list=3%, signal=9%	TACSTD2/NFIB
GO:0010524	positive regulation of calcium ion transport into cytosol	27	0.807937	1.29946	0.139939	0.779554	0.779554	737	tags=15%, list=6%, signal=14%	CALM2/CALM1/SRI/CAV1
GO:0006089	lactate metabolic process	13	0.798332	1.2993	0.14657	0.779554	0.779554	1326	tags=31%, list=10%, signal=28%	PARK7/LDHA/PNKD/HAGH
GO:0014912	negative regulation of smooth muscle cell migration	20	0.807218	1.29898	0.147959	0.779554	0.779554	1501	tags=25%, list=12%, signal=22%	GSTP1/TPM1/NFE2L2/MEF2C/ILK
GO:0032692	negative regulation of interleukin-1 production	15	0.800649	1.29895	0.155831	0.779554	0.779554	811	tags=20%, list=6%, signal=19%	GSTP1/ERRFI1/GAS6
GO:0048261	negative regulation of receptor-mediated endocytosis	15	0.800299	1.29838	0.155831	0.779554	0.779554	486	tags=13%, list=4%, signal=13%	RAC1/SDCBP
GO:0002673	regulation of acute inflammatory response	21	0.807519	1.29813	0.14577	0.779554	0.779554	202	tags=10%, list=2%, signal=9%	GSTP1/PARK7
GO:0050830	defense response to Gram-positive bacterium	33	0.812603	1.29813	0.111675	0.779554	0.779554	381	tags=6%, list=3%, signal=6%	RPL39/ROMO1
GO:0002753	cytoplasmic pattern recognition receptor signaling pathway	59	0.819344	1.29796	0.0737374	0.779554	0.779554	340	tags=10%, list=3%, signal=10%	RPS27A/UBC/UBA52/NFKBIA/UBB/HSPA1A
GO:1902043	positive regulation of extrinsic apoptotic signaling pathway via death domain receptors	12	0.796601	1.29788	0.153285	0.779554	0.779554	1526	tags=33%, list=12%, signal=29%	ATF3/TIMP3/PMAIP1/SKIL
GO:0071450	cellular response to oxygen radical	20	0.806097	1.29718	0.15	0.779554	0.779554	1237	tags=25%, list=10%, signal=23%	SOD1/PARK7/PRDX1/NFE2L2/PRDX2
GO:0071451	cellular response to superoxide	20	0.806097	1.29718	0.15	0.779554	0.779554	1237	tags=25%, list=10%, signal=23%	SOD1/PARK7/PRDX1/NFE2L2/PRDX2
GO:0008064	regulation of actin polymerization or depolymerization	140	0.832542	1.29713	0.041206	0.779554	0.779554	923	tags=16%, list=7%, signal=15%	TMSB4X/TMSB10/RHOA/CFL1/BRK1/DSTN/WASF2/PFN1/ARF1/ARPC5/ARPC2/ARPC1B/ARPC3/GSN/CAPZB/ARPC1A/ICAM1/MTPN/SPTAN1/SVIL/TMOD3/ARPC4/WASL
GO:0030832	regulation of actin filament length	140	0.832542	1.29713	0.041206	0.779554	0.779554	923	tags=16%, list=7%, signal=15%	TMSB4X/TMSB10/RHOA/CFL1/BRK1/DSTN/WASF2/PFN1/ARF1/ARPC5/ARPC2/ARPC1B/ARPC3/GSN/CAPZB/ARPC1A/ICAM1/MTPN/SPTAN1/SVIL/TMOD3/ARPC4/WASL
GO:0051592	response to calcium ion	88	0.827008	1.29711	0.0674044	0.779554	0.779554	1089	tags=25%, list=9%, signal=23%	FOS/JUN/DUSP1/CALM2/JUNB/JUND/CALM1/SDC1/TXNIP/IQGAP1/FOSB/LGMN/S100A16/HSPA5/CAV1/SLC25A23/ITPR3/ADAM9/EDN1/PDCD6/AQP3/CLIC4
GO:0090239	regulation of histone H4 acetylation	14	0.796076	1.29702	0.151546	0.779554	0.779554	1504	tags=29%, list=12%, signal=25%	MUC1/ZMPSTE24/TAF7/AUTS2
GO:0007084	mitotic nuclear envelope reassembly	10	0.803385	1.29672	0.162791	0.779554	0.779554	2071	tags=40%, list=16%, signal=33%	LMNA/BANF1/PPP2CA/EMD
GO:0002825	regulation of T-helper 1 type immune response	13	0.796444	1.29623	0.14657	0.779554	0.779554	1661	tags=31%, list=13%, signal=27%	ANXA1/SLC11A1/IL18/IL27RA
GO:0075733	intracellular transport of virus	53	0.820645	1.29613	0.0717897	0.779554	0.779554	516	tags=13%, list=4%, signal=13%	RPS27A/UBC/UBA52/UBB/DYNLT1/BST2/RAN
GO:0001818	negative regulation of cytokine production	167	0.832915	1.2961	0.0341365	0.779554	0.779554	609	tags=10%, list=5%, signal=10%	TMSB4X/CD24/GSTP1/ZFP36/EZR/RAC1/ANXA1/HSP90AB1/HMGB1/ERRFI1/LAPTM4B/KLF2/BST2/KLF4/TAX1BP1/NDFIP1/CD83
GO:0032412	regulation of ion transmembrane transporter activity	145	0.831776	1.29601	0.0372233	0.779554	0.779554	939	tags=16%, list=7%, signal=15%	TMSB4X/CALM2/FXYD3/RRAD/CALM1/PLCG2/APP/GEM/YWHAE/COX17/SRI/CHP1/SUMO1/ACTN4/ITGB1/CTSS/CAV1/WNK1/AKAP9/AHNAK/VAMP2/UTRN/FHL1
GO:0030041	actin filament polymerization	144	0.831305	1.29562	0.0412475	0.779554	0.779554	923	tags=15%, list=7%, signal=14%	TMSB4X/TMSB10/RAC1/RHOA/BRK1/WASF2/PFN1/ARF1/ARPC5/ARPC2/ARPC1B/ARPC3/GSN/CAPZB/ARPC1A/ICAM1/MTPN/SPTAN1/SVIL/TMOD3/ARPC4/WASL
GO:0032409	regulation of transporter activity	159	0.831976	1.29536	0.0351759	0.779554	0.779554	939	tags=17%, list=7%, signal=16%	TMSB4X/CALM2/ACTB/FXYD3/RRAD/CALM1/PARK7/PLCG2/APP/GEM/YWHAE/COX17/SRI/CHP1/SUMO1/ACTN4/NDFIP1/ITGB1/CTSS/CAV1/WNK1/AKAP9/SGK1/AHNAK/VAMP2/UTRN/FHL1
GO:0032958	inositol phosphate biosynthetic process	13	0.795875	1.2953	0.14657	0.779554	0.779554	300	tags=8%, list=2%, signal=8%	PLCG2
GO:0014911	positive regulation of smooth muscle cell migration	30	0.807701	1.295	0.130081	0.779554	0.779554	550	tags=10%, list=4%, signal=10%	S100A11/MDK/IQGAP1
GO:0030279	negative regulation of ossification	44	0.815117	1.29464	0.0921986	0.779554	0.779554	1103	tags=23%, list=9%, signal=21%	AREG/ID1/ID2/ID3/MDK/SOX9/TOB1/LTBP3/SMURF1/HDAC7
GO:0042743	hydrogen peroxide metabolic process	28	0.803299	1.29396	0.139653	0.779554	0.779554	1237	tags=32%, list=10%, signal=29%	RAC1/SOD1/PARK7/GPX1/PRDX5/PRDX1/STAT3/PXDN/PRDX2
GO:0043433	negative regulation of DNA-binding transcription factor activity	122	0.83192	1.29395	0.0481444	0.779554	0.779554	592	tags=11%, list=5%, signal=10%	TMSB4X/ID1/ID2/HES1/NFKBIA/ID3/COMMD6/CYP1B1/SRI/CHP1/SUMO1/KLF4/TAX1BP1
GO:0030850	prostate gland development	36	0.81251	1.29388	0.106599	0.779554	0.779554	686	tags=19%, list=5%, signal=18%	CRIP1/ANXA1/PSAP/TNC/ID4/ALOX15B/SOX9
GO:0000272	polysaccharide catabolic process	19	0.805603	1.29308	0.151484	0.779554	0.779554	1367	tags=32%, list=11%, signal=28%	CALM1/PPP1CB/PHKG1/RB1CC1/PYGB/PGM1
GO:0005980	glycogen catabolic process	19	0.805603	1.29308	0.151484	0.779554	0.779554	1367	tags=32%, list=11%, signal=28%	CALM1/PPP1CB/PHKG1/RB1CC1/PYGB/PGM1
GO:0009251	glucan catabolic process	19	0.805603	1.29308	0.151484	0.779554	0.779554	1367	tags=32%, list=11%, signal=28%	CALM1/PPP1CB/PHKG1/RB1CC1/PYGB/PGM1
GO:0044247	cellular polysaccharide catabolic process	19	0.805603	1.29308	0.151484	0.779554	0.779554	1367	tags=32%, list=11%, signal=28%	CALM1/PPP1CB/PHKG1/RB1CC1/PYGB/PGM1
GO:1990748	cellular detoxification	69	0.818435	1.29301	0.0745968	0.779554	0.779554	777	tags=20%, list=6%, signal=19%	TXN/GSTP1/SOD1/GPX4/PARK7/GPX1/PRDX5/MGST1/PRDX1/GSTM3/MGST3/TXNDC17/NFE2L2/GSTK1
GO:0009152	purine ribonucleotide biosynthetic process	119	0.829841	1.29274	0.0491474	0.779554	0.779554	276	tags=3%, list=2%, signal=3%	TMSB4X/ENO1/COX5B/GUK1
GO:1900026	positive regulation of substrate adhesion-dependent cell spreading	32	0.808748	1.29271	0.120812	0.779554	0.779554	1318	tags=31%, list=10%, signal=28%	S100A10/RAC1/CDC42/ARPC2/MDK/CALR/P4HB/NEDD9/CIB1/FLNA
GO:0061157	mRNA destabilization	30	0.806006	1.29228	0.13313	0.779554	0.779554	1218	tags=23%, list=10%, signal=21%	ZFP36L1/ZFP36/ZFP36L2/YTHDF2/PUM1/ROCK1/HNRNPR
GO:0000303	response to superoxide	21	0.803829	1.2922	0.150866	0.779554	0.779554	1237	tags=24%, list=10%, signal=22%	SOD1/PARK7/PRDX1/NFE2L2/PRDX2
GO:0097237	cellular response to toxic substance	73	0.817206	1.29188	0.0766129	0.779554	0.779554	777	tags=21%, list=6%, signal=19%	TXN/GSTP1/SOD1/GPX4/PARK7/GPX1/PRDX5/MGST1/PRDX1/FIS1/GSTM3/MGST3/TXNDC17/NFE2L2/GSTK1
GO:0071285	cellular response to lithium ion	11	0.79877	1.29163	0.167017	0.779554	0.779554	1499	tags=36%, list=12%, signal=32%	ID2/CDH1/CALR/CEBPA
GO:0042311	vasodilation	18	0.800887	1.29136	0.161026	0.779554	0.779554	1111	tags=22%, list=9%, signal=20%	SOD1/GPX1/ADRB2/RGS2
GO:0032410	negative regulation of transporter activity	44	0.812817	1.29099	0.0962513	0.779554	0.779554	737	tags=20%, list=6%, signal=19%	CALM2/RRAD/CALM1/GEM/YWHAE/SRI/SUMO1/NDFIP1/CAV1
GO:0010594	regulation of endothelial cell migration	132	0.827747	1.2909	0.0461847	0.779554	0.779554	311	tags=5%, list=2%, signal=5%	TMSB4X/HSPB1/RHOB/EMP2/ANXA1/RHOA/HMGB1
GO:0050920	regulation of chemotaxis	144	0.828227	1.29082	0.0422535	0.779554	0.779554	598	tags=8%, list=5%, signal=7%	TMSB4X/HSPB1/DUSP1/GSTP1/RAC1/HMGB1/CXCL8/S100A14/MDK/MIF/LGMN
GO:1904427	positive regulation of calcium ion transmembrane transport	39	0.810841	1.29005	0.11336	0.779554	0.779554	498	tags=13%, list=4%, signal=12%	CALM2/CALM1/PLCG2/SRI/SUMO1
GO:0006700	C21-steroid hormone biosynthetic process	17	0.799432	1.28997	0.160164	0.779554	0.779554	860	tags=24%, list=7%, signal=22%	EGR1/BMP2/TSPO/STARD3NL
GO:0048663	neuron fate commitment	20	0.801362	1.28956	0.155102	0.779554	0.779554	258	tags=10%, list=2%, signal=10%	ID2/CDC42
GO:0045839	negative regulation of mitotic nuclear division	36	0.809696	1.2894	0.109645	0.779554	0.779554	35	tags=3%, list=0%, signal=3%	DUSP1
GO:1904705	regulation of vascular smooth muscle cell proliferation	40	0.810588	1.2894	0.107287	0.779554	0.779554	523	tags=10%, list=4%, signal=10%	JUN/GSTP1/TPM1/CDKN1A
GO:1990874	vascular smooth muscle cell proliferation	40	0.810588	1.2894	0.107287	0.779554	0.779554	523	tags=10%, list=4%, signal=10%	JUN/GSTP1/TPM1/CDKN1A
GO:0046629	gamma-delta T cell activation	12	0.791144	1.28899	0.161627	0.779554	0.779554	965	tags=17%, list=8%, signal=15%	SOX4/CXADR
GO:0051496	positive regulation of stress fiber assembly	44	0.811392	1.28873	0.101317	0.779554	0.779554	636	tags=16%, list=5%, signal=15%	S100A10/RAC1/RHOA/CDC42/TPM1/CD47/SDC4
GO:2000758	positive regulation of peptidyl-lysine acetylation	27	0.801217	1.28865	0.144025	0.779554	0.779554	911	tags=15%, list=7%, signal=14%	MUC1/SOX4/WBP2/GLYR1
GO:0030218	erythrocyte differentiation	99	0.822455	1.28861	0.065261	0.779554	0.779554	380	tags=9%, list=3%, signal=9%	RPS14/B2M/ZFP36L1/ZFP36/ID2/RPS19/MAFB/HSPA1A/KLF2
GO:0045821	positive regulation of glycolytic process	14	0.790756	1.28835	0.160825	0.779554	0.779554	356	tags=14%, list=3%, signal=14%	ZBTB20/APP
GO:1905818	regulation of chromosome separation	46	0.814218	1.28793	0.0910931	0.779554	0.779554	247	tags=4%, list=2%, signal=4%	DUSP1/ANAPC11
GO:0046825	regulation of protein export from nucleus	40	0.809477	1.28763	0.107287	0.779554	0.779554	522	tags=15%, list=4%, signal=14%	TXN/IFI27/PARK7/SFN/YWHAE/ANP32B
GO:0000305	response to oxygen radical	22	0.799495	1.28742	0.151175	0.779554	0.779554	1237	tags=23%, list=10%, signal=21%	SOD1/PARK7/PRDX1/NFE2L2/PRDX2
GO:0002686	negative regulation of leukocyte migration	26	0.800218	1.2873	0.143003	0.779554	0.779554	1689	tags=23%, list=13%, signal=20%	DUSP1/MIF/WASL/DDT/IL27RA/DPP4
GO:0003382	epithelial cell morphogenesis	29	0.800964	1.28726	0.143438	0.779554	0.779554	1216	tags=31%, list=10%, signal=28%	ID1/SPINT2/CLDN3/RAB25/COL18A1/CLIC4/FLNB/ST14/ROCK1
GO:1902745	positive regulation of lamellipodium organization	27	0.800054	1.28679	0.146067	0.779554	0.779554	492	tags=22%, list=4%, signal=21%	RAC1/CDC42/BRK1/WASF2/ARPC2/OCLN
GO:0060669	embryonic placenta morphogenesis	18	0.797843	1.28646	0.164103	0.779554	0.779554	222	tags=11%, list=2%, signal=11%	ZFP36L1/SPINT2
GO:0035924	cellular response to vascular endothelial growth factor stimulus	45	0.811688	1.28641	0.0972644	0.779554	0.779554	420	tags=9%, list=3%, signal=9%	HSPB1/ANXA1/CD63/NR4A1
GO:0150117	NA	25	0.799988	1.28634	0.148262	0.779554	0.779554	636	tags=16%, list=5%, signal=15%	S100A10/RAC1/IQGAP1/SDC4
GO:0061900	glial cell activation	34	0.807429	1.28592	0.119797	0.779554	0.779554	356	tags=6%, list=3%, signal=6%	JUN/APP
GO:0018198	peptidyl-cysteine modification	38	0.807942	1.28587	0.116397	0.779554	0.779554	440	tags=11%, list=3%, signal=10%	TXN/PARK7/NCOA7/OXR1
GO:0031343	positive regulation of cell killing	22	0.798532	1.28587	0.153218	0.779554	0.779554	34	tags=5%, list=0%, signal=5%	B2M
GO:0032271	regulation of protein polymerization	175	0.827898	1.28587	0.0341365	0.779554	0.779554	923	tags=17%, list=7%, signal=16%	TMSB4X/TMSB10/HSP90AA1/RAC1/RPS3/RHOA/BRK1/WASF2/HSPA1A/MAP2/PFN1/ARF1/ARPC5/ARPC2/OCLN/ARPC1B/ARPC3/GSN/STMN1/CAPZB/ARPC1A/AKAP9/ICAM1/MTPN/SPTAN1/SVIL/TMOD3/ARPC4/WASL
GO:0034616	response to laminar fluid shear stress	13	0.789962	1.28568	0.158004	0.779554	0.779554	981	tags=38%, list=8%, signal=36%	KLF2/KLF4/NFE2L2/ASS1/ADAM9
GO:0032233	positive regulation of actin filament bundle assembly	50	0.812607	1.28548	0.0880567	0.779554	0.779554	636	tags=18%, list=5%, signal=17%	S100A10/ID1/RAC1/RHOA/CDC42/TPM1/CD47/PFN1/SDC4
GO:0071474	cellular hyperosmotic response	14	0.788865	1.28527	0.165979	0.779554	0.779554	990	tags=29%, list=8%, signal=26%	AQP1/ERRFI1/SLC25A23/XRCC5
GO:0045649	regulation of macrophage differentiation	17	0.796518	1.28527	0.168378	0.779554	0.779554	143	tags=6%, list=1%, signal=6%	ID2
GO:0043618	regulation of transcription from RNA polymerase II promoter in response to stress	97	0.820629	1.28526	0.0683417	0.779554	0.779554	1075	tags=31%, list=9%, signal=29%	JUN/RPS27A/UBC/MUC1/UBA52/DNAJB1/CITED2/ATF3/UBB/EGR1/TMBIM6/HSPA1A/KLF2/PSMA7/PSME2/RBX1/CEBPB/PSMB1/HSPA5/NFE2L2/PSMB5/PSMB3/ATF4/PSMC3/PSMB6/PSMD8/PSME1/PSMA1/PSMB2/PSMA3
GO:1900119	positive regulation of execution phase of apoptosis	12	0.78883	1.28522	0.163712	0.779554	0.779554	176	tags=8%, list=1%, signal=8%	RPS3
GO:0072215	regulation of metanephros development	13	0.789655	1.28518	0.159044	0.779554	0.779554	1155	tags=23%, list=9%, signal=21%	EGR1/PDGFA/CTNNB1
GO:0046034	ATP metabolic process	227	0.830581	1.28475	0.015548	0.779554	0.779554	1250	tags=30%, list=10%, signal=28%	TMSB4X/COX6C/NDUFA4/COX7C/UQCRQ/NDUFS5/UQCR11/NDUFB2/UQCRH/NDUFA1/ENO1/PARK7/COX7A2/COX5B/COX6A1/RHOA/ZBTB20/GUK1/COX8A/NDUFB7/NDUFB1/COX6B1/UQCRB/NDUFB9/HSPA1A/APP/NDUFA2/ISCU/HSPA8/NDUFB4/NDUFB10/NDUFS8/LDHA/NDUFA11/COX4I1/NDUFC2/UQCR10/TPI1/NDUFB11/NDUFB3/NDUFC1/NDUFAB1/PKM/NDUFS6/NDUFS4/NDUFV2/COX7B/UQCRFS1/UQCC2/NDUFA12/STAT3/TSPO/COX5A/NUP58/NDUFB6/CHCHD10/SLC25A23/COX7A2L/PGAM1/SDHC/NDUFA1…
GO:0043486	histone exchange	32	0.803763	1.28475	0.128934	0.779554	0.779554	891	tags=12%, list=7%, signal=12%	PTMA/ZNHIT1/NPM1/RBBP4
GO:0061098	positive regulation of protein tyrosine kinase activity	37	0.805161	1.28472	0.113475	0.779554	0.779554	1047	tags=19%, list=8%, signal=17%	CD24/AREG/HBEGF/EFNA1/ERBB3/GAS6/NEDD9
GO:0050779	RNA destabilization	32	0.803584	1.28446	0.128934	0.779554	0.779554	1218	tags=22%, list=10%, signal=20%	ZFP36L1/ZFP36/ZFP36L2/YTHDF2/PUM1/ROCK1/HNRNPR
GO:0086065	cell communication involved in cardiac conduction	31	0.802124	1.28426	0.13286	0.779554	0.779554	1318	tags=32%, list=10%, signal=29%	CALM2/CALM1/SRI/DSG2/CAV1/CXADR/GJA1/ATP1A1/JUP/FLNA
GO:0030033	microvillus assembly	16	0.792947	1.28403	0.167351	0.779554	0.779554	1210	tags=19%, list=10%, signal=17%	EZR/KLF5/FXYD5
GO:0070584	mitochondrion morphogenesis	21	0.798631	1.28384	0.158002	0.779554	0.779554	1643	tags=43%, list=13%, signal=37%	SLIRP/FIS1/SSBP1/NDUFS6/MYH14/POLG2/BCL2L1/MFF/IMMT
GO:0003151	outflow tract morphogenesis	55	0.812964	1.28368	0.082912	0.779554	0.779554	464	tags=7%, list=4%, signal=7%	JUN/CITED2/HES1/FOLR1
GO:0021533	cell differentiation in hindbrain	12	0.787453	1.28298	0.16684	0.779554	0.779554	823	tags=17%, list=7%, signal=16%	PSAP/MTPN
GO:0110053	regulation of actin filament organization	206	0.826859	1.28286	0.0246048	0.779554	0.779554	935	tags=17%, list=7%, signal=16%	TMSB4X/TMSB10/S100A10/TACSTD2/ID1/ACTG1/RAC1/RHOA/CFL1/CDC42/BRK1/DSTN/WASF2/TPM1/CD47/PFN1/ARF1/ARPC5/ARPC2/ARPC1B/ARPC3/SDC4/GSN/STMN1/CAPZB/ARPC1A/ICAM1/MTPN/SPTAN1/SVIL/SYNPO/TMOD3/ARPC4/WASL/TJP1
GO:0090303	positive regulation of wound healing	41	0.805969	1.28252	0.111223	0.779554	0.779554	928	tags=24%, list=7%, signal=23%	ACTG1/CLDN4/ANXA1/CLDN3/HBEGF/OCLN/ITGB1/XBP1/NFE2L2/CLDN1
GO:1904994	regulation of leukocyte adhesion to vascular endothelial cell	15	0.790474	1.28244	0.166151	0.779554	0.779554	821	tags=27%, list=6%, signal=25%	RHOA/MDK/KLF4/ICAM1
GO:0090083	regulation of inclusion body assembly	14	0.78699	1.28222	0.16701	0.779554	0.779554	855	tags=21%, list=7%, signal=20%	DNAJB1/HSPA1A/CLU
GO:1903321	negative regulation of protein modification by small protein conjugation or removal	76	0.811674	1.28174	0.0846774	0.779554	0.779554	796	tags=20%, list=6%, signal=19%	RPL11/RPS7/RPL23/SOX4/RPS3/PARK7/COPS9/HSPA1A/RPL5/SQSTM1/CHP1/DNAJA1/CAV1/TSPO/CAMLG
GO:1901019	regulation of calcium ion transmembrane transporter activity	49	0.810247	1.28142	0.0941296	0.779554	0.779554	498	tags=16%, list=4%, signal=16%	CALM2/RRAD/CALM1/PLCG2/GEM/YWHAE/SRI/SUMO1
GO:0032663	regulation of interleukin-2 production	31	0.800251	1.28127	0.136917	0.779554	0.779554	609	tags=16%, list=5%, signal=15%	ZFP36/EZR/RPS3/ANXA1/CD83
GO:0034470	ncRNA processing	352	0.830499	1.28125	0.00273302	0.484798	0.484798	618	tags=9%, list=5%, signal=9%	RPS27/RPS14/RPS28/RPL11/RPS8/RPL35A/RPS15/RPL27/RPS16/RPL26/RPS24/RPS7/RPS21/RPL35/RPS17/RPS19/RPS2/RPS6/RPL10A/RPS9/RPL14/RPL7/GTF2H5/RPL5/RPL7A/SBDS/DDX17/HNRNPA2B1/NOP10/TRMT112/INTS6
GO:0097205	renal filtration	18	0.794599	1.28123	0.168205	0.779554	0.779554	1844	tags=39%, list=15%, signal=33%	EMP2/GAS6/ITGA3/GJA1/ADGRF5/SULF2/F2RL1
GO:0048010	vascular endothelial growth factor receptor signaling pathway	77	0.812124	1.28119	0.0846774	0.779554	0.779554	307	tags=9%, list=2%, signal=9%	HSPB1/HSP90AA1/RAC1/RHOA/CDC42/BRK1/WASF2
GO:0034614	cellular response to reactive oxygen species	128	0.823055	1.28109	0.0522088	0.779554	0.779554	381	tags=14%, list=3%, signal=14%	FOS/JUN/TXN/RHOB/SOD1/RPS3/ANXA1/PARK7/RACK1/AQP1/PRDX5/CFLAR/CYP1B1/PRDX1/TPM1/PSAP/KLF2/ROMO1
GO:0010566	regulation of ketone biosynthetic process	14	0.786275	1.28105	0.169072	0.779554	0.779554	724	tags=14%, list=6%, signal=13%	EGR1/BMP2
GO:0046794	transport of virus	59	0.808608	1.28096	0.0868687	0.779554	0.779554	968	tags=19%, list=8%, signal=17%	RPS27A/UBC/UBA52/UBB/CAV2/DYNLT1/BST2/RAN/CAV1/NUP58/KPNA6
GO:0060326	cell chemotaxis	176	0.824249	1.28077	0.0381526	0.779554	0.779554	759	tags=13%, list=6%, signal=12%	TMSB4X/HSPB1/DUSP1/CXCL2/GSTP1/RAC1/RPS19/LGALS3/ANXA1/CXCL3/HBEGF/HMGB1/NR4A1/SBDS/CXCL8/S100A14/MDK/MIF/LGMN/CXCL14/CXCL1/CXCL16/WNK1
GO:0006363	termination of RNA polymerase I transcription	26	0.795925	1.2804	0.150153	0.779554	0.779554	850	tags=23%, list=7%, signal=22%	POLR2L/GTF2H5/POLR2K/POLR2E/POLR2F/ZMPSTE24
GO:0072210	metanephric nephron development	21	0.796442	1.28033	0.159021	0.779554	0.779554	1155	tags=19%, list=9%, signal=17%	HES1/EGR1/SOX9/CTNNB1
GO:0009415	response to water	10	0.793212	1.2803	0.17759	0.779554	0.779554	584	tags=30%, list=5%, signal=29%	KRT8/CD9/COL18A1
GO:0090557	establishment of endothelial intestinal barrier	10	0.793107	1.28013	0.17759	0.779554	0.779554	1738	tags=50%, list=14%, signal=43%	AFDN/ICAM1/CLDN1/TJP1/TJP2
GO:0060009	Sertoli cell development	12	0.785656	1.28005	0.168926	0.779554	0.779554	1318	tags=42%, list=10%, signal=37%	SDC1/SOX9/ICAM1/RAB13/FLNA
GO:0032148	activation of protein kinase B activity	23	0.794507	1.27985	0.159672	0.779554	0.779554	202	tags=9%, list=2%, signal=9%	TXN/PARK7
GO:0033574	response to testosterone	29	0.796251	1.27968	0.151577	0.779554	0.779554	1621	tags=34%, list=13%, signal=30%	DUSP1/CFLAR/TSPO/CALR/EDN1/RWDD1/BAD/CSNK2B/NASP/ROCK2
GO:0090075	relaxation of muscle	16	0.790126	1.27946	0.173511	0.779554	0.779554	1742	tags=38%, list=14%, signal=32%	SOD1/SRI/RGS2/ATP1A1/ATP2A2/ATP1B1
GO:0044766	multi-organism transport	61	0.809215	1.2794	0.0817356	0.779554	0.779554	976	tags=20%, list=8%, signal=18%	RPS27A/UBC/UBA52/UBB/CAV2/DYNLT1/BST2/RAN/CAV1/NUP58/KPNA6/RAB7A
GO:1902579	multi-organism localization	61	0.809215	1.2794	0.0817356	0.779554	0.779554	976	tags=20%, list=8%, signal=18%	RPS27A/UBC/UBA52/UBB/CAV2/DYNLT1/BST2/RAN/CAV1/NUP58/KPNA6/RAB7A
GO:0010257	NADH dehydrogenase complex assembly	56	0.809508	1.27907	0.0870445	0.779554	0.779554	1491	tags=48%, list=12%, signal=43%	NDUFS5/NDUFB2/NDUFA1/NDUFB7/NDUFB1/NDUFB9/NDUFA2/NDUFB4/NDUFB10/NDUFS8/NDUFA11/NDUFC2/NDUFB11/NDUFB3/NDUFC1/NDUFAB1/NDUFS6/NDUFS4/NDUFV2/NDUFA12/NDUFB6/NDUFA13/NDUFA3/NDUFA5/NDUFA8/NDUFB8/NDUFA6
GO:0032981	mitochondrial respiratory chain complex I assembly	56	0.809508	1.27907	0.0870445	0.779554	0.779554	1491	tags=48%, list=12%, signal=43%	NDUFS5/NDUFB2/NDUFA1/NDUFB7/NDUFB1/NDUFB9/NDUFA2/NDUFB4/NDUFB10/NDUFS8/NDUFA11/NDUFC2/NDUFB11/NDUFB3/NDUFC1/NDUFAB1/NDUFS6/NDUFS4/NDUFV2/NDUFA12/NDUFB6/NDUFA13/NDUFA3/NDUFA5/NDUFA8/NDUFB8/NDUFA6
GO:0060192	negative regulation of lipase activity	12	0.784889	1.2788	0.169969	0.779554	0.779554	1129	tags=25%, list=9%, signal=23%	ANXA1/RGS2/POR
GO:0042102	positive regulation of T cell proliferation	54	0.81029	1.27868	0.0859454	0.779554	0.779554	413	tags=13%, list=3%, signal=13%	CD24/HES1/RPS3/ANXA1/CD81/HMGB1/CD55
GO:0046641	positive regulation of alpha-beta T cell proliferation	10	0.792034	1.27839	0.17759	0.779554	0.779554	413	tags=20%, list=3%, signal=19%	CD81/CD55
GO:0032743	positive regulation of interleukin-2 production	19	0.796413	1.27833	0.166837	0.779554	0.779554	609	tags=16%, list=5%, signal=15%	RPS3/ANXA1/CD83
GO:0097202	activation of cysteine-type endopeptidase activity	14	0.784571	1.27828	0.170103	0.779554	0.779554	1189	tags=21%, list=9%, signal=19%	PERP/LGMN/BAD
GO:0048569	post-embryonic animal organ development	12	0.784526	1.27821	0.169969	0.779554	0.779554	527	tags=25%, list=4%, signal=24%	LDHA/HMGN1/KLF4
GO:0051492	regulation of stress fiber assembly	74	0.808598	1.27814	0.0816532	0.779554	0.779554	729	tags=16%, list=6%, signal=15%	S100A10/TACSTD2/ACTG1/RAC1/RHOA/CDC42/WASF2/TPM1/CD47/PFN1/SDC4/STMN1
GO:0008154	actin polymerization or depolymerization	166	0.821161	1.2778	0.0421687	0.779554	0.779554	923	tags=16%, list=7%, signal=15%	TMSB4X/TMSB10/RAC1/RHOA/CFL1/BRK1/DSTN/WASF2/PFN1/ARF1/ENAH/ARPC5/ARPC2/ARPC1B/CAP1/ARPC3/GSN/CAPZB/ARPC1A/ICAM1/MTPN/SPTAN1/SVIL/TMOD3/ARPC4/WASL
GO:0048678	response to axon injury	56	0.808651	1.27771	0.0870445	0.779554	0.779554	799	tags=18%, list=6%, signal=17%	JUN/SOD1/LGALS1/CTNNA1/PTPRF/TNC/FOLR1/KLF4/TSPO/ARF4
GO:0071801	regulation of podosome assembly	12	0.784094	1.2775	0.169969	0.779554	0.779554	1170	tags=25%, list=9%, signal=23%	RHOA/GSN/KIF9
GO:0032941	secretion by tissue	20	0.79383	1.27744	0.166327	0.779554	0.779554	284	tags=10%, list=2%, signal=10%	VAMP8/AQP1
GO:0030239	myofibril assembly	35	0.801147	1.27741	0.120812	0.779554	0.779554	1449	tags=31%, list=11%, signal=28%	KRT19/ACTG1/KRT8/CFLAR/TPM1/ITGB1/TMOD3/PRKAR1A/EDN1/MEF2C/CFL2
GO:0032069	regulation of nuclease activity	21	0.794598	1.27736	0.159021	0.779554	0.779554	2127	tags=48%, list=17%, signal=40%	RPS3/TMBIM6/HMGB1/HSPA1A/NPM1/TCEA1/DFFA/AKT1/HMGB2/PCNA
GO:0048566	embryonic digestive tract development	18	0.792191	1.27734	0.171282	0.779554	0.779554	443	tags=11%, list=4%, signal=11%	ID2/CXCL8
GO:0006164	purine nucleotide biosynthetic process	129	0.819794	1.27676	0.0572289	0.779554	0.779554	276	tags=3%, list=2%, signal=3%	TMSB4X/ENO1/COX5B/GUK1
GO:0045198	establishment of epithelial cell apical/basal polarity	13	0.78433	1.27651	0.16736	0.779554	0.779554	258	tags=15%, list=2%, signal=15%	RHOA/CDC42
GO:0003094	glomerular filtration	17	0.790886	1.27618	0.172485	0.779554	0.779554	1844	tags=35%, list=15%, signal=30%	EMP2/GAS6/GJA1/ADGRF5/SULF2/F2RL1
GO:0051235	maintenance of location	221	0.824514	1.27608	0.0264162	0.779554	0.779554	958	tags=13%, list=8%, signal=12%	TMSB4X/FTL/TMSB10/TXN/FTH1/CALM2/NFKBIA/SMIM22/CALM1/PARK7/SKP1/PLCG2/SRI/SUN1/HSPA5/TMEM159/GSN/LTBP1/PLA2G10/CAV1/TSPO/YWHAB/AKAP9/CALR/CHCHD10/SLC25A23/ITPR3/HNRNPU
GO:0030574	collagen catabolic process	23	0.792163	1.27608	0.16479	0.779554	0.779554	1729	tags=39%, list=14%, signal=34%	CTSD/MMP7/ITGB1/CTSS/MMP15/ADAM15/CTSB/CTSL/MMP24
GO:0010875	positive regulation of cholesterol efflux	18	0.791037	1.27548	0.173333	0.779554	0.779554	737	tags=17%, list=6%, signal=16%	NFKBIA/ABCA7/CAV1
GO:0007603	phototransduction, visible light	17	0.79043	1.27544	0.173511	0.779554	0.779554	1447	tags=35%, list=11%, signal=31%	CALM1/GNB1/GNAQ/NMT1/METAP2/GNA11
GO:0045616	regulation of keratinocyte differentiation	30	0.795426	1.27532	0.146341	0.779554	0.779554	587	tags=13%, list=5%, signal=13%	ZFP36L1/ZFP36/ERRFI1/ALOX15B
GO:0050829	defense response to Gram-negative bacterium	21	0.793198	1.27511	0.16208	0.779554	0.779554	381	tags=14%, list=3%, signal=14%	RPL30/RPS19/ROMO1
GO:0045947	negative regulation of translational initiation	17	0.789988	1.27473	0.175565	0.779554	0.779554	1536	tags=41%, list=12%, signal=36%	RPL13A/EIF3E/ATF4/PAIP2/EIF4EBP2/EIF2AK1/TPR
GO:0042554	superoxide anion generation	23	0.791154	1.27445	0.166837	0.779554	0.779554	159	tags=9%, list=1%, signal=9%	GSTP1/SOD1
GO:0031018	endocrine pancreas development	26	0.792208	1.27442	0.158325	0.779554	0.779554	1189	tags=27%, list=9%, signal=24%	HES1/SOX4/ANXA1/SOX9/RHEB/FOXA2/BAD
GO:0010632	regulation of epithelial cell migration	185	0.819952	1.27414	0.038191	0.779554	0.779554	727	tags=11%, list=6%, signal=10%	TMSB4X/HSPB1/JUN/RHOB/TACSTD2/EMP2/ANXA1/RHOA/HBEGF/PLCG2/HMGB1/RTN4/PFN1/RAB25/KLF4/LGMN/EFNA1/ATOH8/SOX9/NFE2L2
GO:0072273	metanephric nephron morphogenesis	13	0.782493	1.27352	0.168399	0.779554	0.779554	2140	tags=38%, list=17%, signal=32%	HES1/SOX9/CTNNB1/LGR4/PKD2
GO:0032370	positive regulation of lipid transport	41	0.80031	1.27352	0.127401	0.779554	0.779554	1039	tags=24%, list=8%, signal=22%	NFKBIA/ANXA2/DBI/ABCA7/MIF/PRELID1/PLA2G10/CAV1/SCP2/EDN1
GO:2000737	negative regulation of stem cell differentiation	16	0.786318	1.2733	0.177618	0.779554	0.779554	958	tags=31%, list=8%, signal=29%	HES1/ZFP36L2/NFE2L2/STAT3/HNRNPU
GO:0009260	ribonucleotide biosynthetic process	130	0.817158	1.27321	0.061245	0.779554	0.779554	276	tags=3%, list=2%, signal=3%	TMSB4X/ENO1/COX5B/GUK1
GO:1900024	regulation of substrate adhesion-dependent cell spreading	45	0.803358	1.27321	0.112462	0.779554	0.779554	1318	tags=27%, list=10%, signal=24%	S100A10/TACSTD2/RAC1/CDC42/ARPC2/MDK/ACTN4/CALR/P4HB/NEDD9/CIB1/FLNA
GO:0010591	regulation of lamellipodium assembly	28	0.790368	1.27313	0.16106	0.779554	0.779554	760	tags=25%, list=6%, signal=24%	RAC1/CDC42/BRK1/WASF2/ARPC2/OCLN/CAPZB
GO:0061844	antimicrobial humoral immune response mediated by antimicrobial peptide	22	0.790514	1.27296	0.163432	0.779554	0.779554	704	tags=45%, list=6%, signal=43%	RPL39/CXCL2/RPL30/RPS19/CXCL3/ROMO1/HMGN2/CXCL8/CXCL14/CXCL1
GO:0070986	left/right axis specification	11	0.787093	1.27275	0.17542	0.779554	0.779554	122	tags=9%, list=1%, signal=9%	CITED2
GO:0045806	negative regulation of endocytosis	29	0.7917	1.27237	0.157681	0.779554	0.779554	737	tags=17%, list=6%, signal=16%	RAC1/LGALS3/ABCA7/SDCBP/CAV1
GO:0031581	hemidesmosome assembly	11	0.78685	1.27236	0.176471	0.779554	0.779554	1691	tags=45%, list=13%, signal=39%	CD151/DST/COL17A1/PLEC/LAMC1
GO:0071158	positive regulation of cell cycle arrest	67	0.806081	1.27187	0.086781	0.779554	0.779554	526	tags=12%, list=4%, signal=12%	RPL26/MUC1/RPL23/ID2/SOX4/SFN/CDKN1A/BTG2
GO:0032231	regulation of actin filament bundle assembly	81	0.808719	1.27166	0.0876133	0.779554	0.779554	935	tags=19%, list=7%, signal=17%	S100A10/TACSTD2/ID1/ACTG1/RAC1/RHOA/CDC42/WASF2/TPM1/CD47/PFN1/SDC4/STMN1/SYNPO/TJP1
GO:0043620	regulation of DNA-templated transcription in response to stress	102	0.812474	1.27161	0.0763052	0.779554	0.779554	1221	tags=32%, list=10%, signal=29%	JUN/RPS27A/UBC/MUC1/UBA52/DNAJB1/CITED2/ATF3/UBB/EGR1/TMBIM6/HSPA1A/KLF2/PSMA7/PSME2/RBX1/CEBPB/PSMB1/HSPA5/NFE2L2/PSMB5/PSMB3/ATF4/PSMC3/PSMB6/PSMD8/PSME1/PSMA1/PSMB2/PSMA3/PSMA4/PSMB4/RPS6KA1
GO:0000470	maturation of LSU-rRNA	28	0.789371	1.27153	0.16208	0.779554	0.779554	1193	tags=32%, list=9%, signal=29%	RPL35/RPL10A/RPL7/RPL7A/NSA2/NHP2/RSL1D1/DDX18/SNU13
GO:1902476	chloride transmembrane transport	43	0.800421	1.2713	0.116515	0.779554	0.779554	1401	tags=23%, list=11%, signal=21%	FXYD3/CLDN4/CLIC1/CLIC3/CLIC6/CLIC5/SLC12A7/CLIC4/CLCN7/PCYOX1
GO:0001963	synaptic transmission, dopaminergic	10	0.787632	1.27129	0.183932	0.779554	0.779554	532	tags=20%, list=4%, signal=19%	PARK7/PNKD
GO:0051098	regulation of binding	278	0.823343	1.27101	0.0132801	0.779554	0.779554	778	tags=14%, list=6%, signal=13%	TMSB4X/JUN/RPL11/B2M/TXN/S100A10/ID1/ACTB/ID2/HES1/NFKBIA/ANXA2/PARK7/RACK1/CDC42/TMBIM6/HSP90AB1/HMGB1/MAP2/APP/SLPI/PTPRF/EDF1/SRI/LAMTOR5/PPP2CB/SUMO1/PCBD1/RAN/CDKN1A/KLF4/NUCKS1/STUB1/CSNK1A1/BMP2/STMN1/CAV1/EIF3E/PHLDA2
GO:0006362	transcription elongation from RNA polymerase I promoter	25	0.790283	1.27073	0.162577	0.779554	0.779554	837	tags=20%, list=7%, signal=19%	POLR2L/GTF2H5/POLR2K/POLR2E/POLR2F
GO:0006275	regulation of DNA replication	87	0.810071	1.27069	0.0845921	0.779554	0.779554	258	tags=6%, list=2%, signal=6%	JUN/S100A11/RAC1/ID3/CDC42
GO:0060965	negative regulation of gene silencing by miRNA	16	0.784642	1.27059	0.178645	0.779554	0.779554	1726	tags=31%, list=14%, signal=27%	NEAT1/STAT3/ZMPSTE24/ELAVL1/NCOR2
GO:0006446	regulation of translational initiation	70	0.804795	1.27048	0.0856855	0.779554	0.779554	869	tags=20%, list=7%, signal=19%	HSPB1/EIF1/RPL13A/EIF4G2/EIF5/EIF3H/YTHDF2/EIF5B/EIF3K/NPM1/EIF3E/PPP1R15A/ATF4/PAIP2
GO:0021692	cerebellar Purkinje cell layer morphogenesis	12	0.779745	1.27042	0.173097	0.779554	0.779554	357	tags=8%, list=3%, signal=8%	PSAP
GO:0007612	learning	85	0.810139	1.27029	0.0855992	0.779554	0.779554	920	tags=12%, list=7%, signal=11%	FOS/JUN/APP/BTG2/LGMN/ITGB1/COMT/ARF4/SYNPO/PPT1
GO:0007519	skeletal muscle tissue development	87	0.809692	1.2701	0.0845921	0.779554	0.779554	1512	tags=29%, list=12%, signal=25%	FOS/MYL6/ATF3/EGR1/GPX1/RHOA/CAV2/DDX5/CFLAR/EEF2/DDX17/BTG2/KLF5/UQCC2/CAV1/SVIL/FLNB/CTNNB1/MYH14/MEF2C/GPC1/IGSF8/NUPR1/CFL2/GPCPD1
GO:0033209	tumor necrosis factor-mediated signaling pathway	131	0.81443	1.26958	0.064257	0.779554	0.779554	1075	tags=18%, list=9%, signal=17%	TMSB4X/GSTP1/NFKBIA/KRT18/KRT8/RACK1/HSPA1A/PSMA7/PSME2/TNFRSF12A/ACTN4/PSMB1/TAX1BP1/TXNDC17/GAS6/PSMB5/PSMB3/PSMC3/PSMB6/PSMD8/PSME1/PSMA1/PSMB2/PSMA3
GO:0022613	ribonucleoprotein complex biogenesis	413	0.819103	1.26948	0.00480115	0.565318	0.565318	659	tags=13%, list=5%, signal=13%	RPS27/RPS14/RPL10/RPS28/RPL11/RPL38/RPS8/RPL35A/RPS15/RPL12/RPL27/RPS16/RPL23A/RPL26/RPS24/RPS7/RPS21/RPL35/RPS17/HSP90AA1/RPL13A/RPS19/RPS2/RPS6/RPL24/RPL10A/RPS9/RPL6/RPLP0/RPL14/RPL7/RPS5/HSP90AB1/RPS10/RPS27L/GTF2H5/RPL5/RPL7A/RPSA/SNRPG/EIF5/SBDS/EIF3H/SNRPE/SNRPD2/DDX17/RAN/RPL3/SRSF5/NOP10/TRMT112/YTHDC1/GTF3A/EIF3K
GO:1903749	positive regulation of establishment of protein localization to mitochondrion	55	0.803934	1.26942	0.0940344	0.779554	0.779554	1360	tags=33%, list=11%, signal=29%	TOMM7/UBL5/SFN/YWHAZ/YWHAE/YWHAQ/UBE2D3/PDCD5/YWHAB/NMT1/YWHAG/UBE2L3/RHOU/PMAIP1/BAD/NPEPPS/LEPROT/UBE2J2
GO:1904063	negative regulation of cation transmembrane transport	44	0.799198	1.26936	0.120567	0.779554	0.779554	737	tags=23%, list=6%, signal=21%	CALM2/RRAD/CALM1/GEM/ISCU/YWHAE/SRI/SUMO1/SESTD1/CAV1
GO:0048483	autonomic nervous system development	23	0.787883	1.26918	0.167861	0.779554	0.779554	1155	tags=17%, list=9%, signal=16%	HES1/SOX4/PHACTR4/CTNNB1
GO:0014014	negative regulation of gliogenesis	23	0.787792	1.26903	0.169908	0.779554	0.779554	1155	tags=22%, list=9%, signal=20%	ID2/HES1/ID4/TSPO/CTNNB1
GO:0051127	positive regulation of actin nucleation	13	0.779723	1.26901	0.170478	0.779554	0.779554	1567	tags=38%, list=12%, signal=34%	BRK1/WASF2/GSN/WASL/NCKAP1
GO:1901216	positive regulation of neuron death	72	0.802814	1.26837	0.0877016	0.779554	0.779554	487	tags=11%, list=4%, signal=11%	FOS/JUN/EGR1/RHOA/CDC42/CAPN2/FIS1/MCL1
GO:1904996	positive regulation of leukocyte adhesion to vascular endothelial cell	12	0.778398	1.26822	0.173097	0.779554	0.779554	821	tags=25%, list=6%, signal=23%	RHOA/MDK/ICAM1
GO:0007140	male meiotic nuclear division	18	0.786463	1.26811	0.177436	0.779554	0.779554	157	tags=6%, list=1%, signal=5%	UBB
GO:0034063	stress granule assembly	22	0.787443	1.26801	0.167518	0.779554	0.779554	2234	tags=55%, list=18%, signal=45%	RPS23/CIRBP/CSDE1/PRRC2C/DDX3X/G3BP1/ATXN2L/DYNC1H1/STYXL1/EIF2S1/PUM2/G3BP2
GO:0043627	response to estrogen	51	0.803352	1.26795	0.107287	0.779554	0.779554	897	tags=22%, list=7%, signal=20%	CD24/KRT19/CITED2/CTNNA1/GSTM3/LDHA/ARPC1B/CAV1/COMT/WBP2/CITED4
GO:0072522	purine-containing compound biosynthetic process	139	0.813523	1.26783	0.0592965	0.779554	0.779554	276	tags=3%, list=2%, signal=3%	TMSB4X/ENO1/COX5B/GUK1
GO:0006625	protein targeting to peroxisome	58	0.801131	1.26719	0.0980789	0.779554	0.779554	1015	tags=14%, list=8%, signal=13%	RPS27A/UBC/UBA52/UBB/UBE2D3/GSTK1/SCP2/UBE2D2
GO:0072662	protein localization to peroxisome	58	0.801131	1.26719	0.0980789	0.779554	0.779554	1015	tags=14%, list=8%, signal=13%	RPS27A/UBC/UBA52/UBB/UBE2D3/GSTK1/SCP2/UBE2D2
GO:0072663	establishment of protein localization to peroxisome	58	0.801131	1.26719	0.0980789	0.779554	0.779554	1015	tags=14%, list=8%, signal=13%	RPS27A/UBC/UBA52/UBB/UBE2D3/GSTK1/SCP2/UBE2D2
GO:1903051	negative regulation of proteolysis involved in cellular protein catabolic process	61	0.801473	1.26716	0.0938446	0.779554	0.779554	1159	tags=23%, list=9%, signal=21%	RPL11/RPS7/RPL23/PARK7/HSP90AB1/RPL5/SDCBP/GIPC1/EFNA1/CAMLG/SVIP/ERLEC1/OS9/WAC
GO:0046597	negative regulation of viral entry into host cell	12	0.777631	1.26697	0.17414	0.779554	0.779554	1177	tags=25%, list=9%, signal=23%	IFITM3/GSN/SNX3
GO:0031100	animal organ regeneration	58	0.800844	1.26674	0.0980789	0.779554	0.779554	928	tags=16%, list=7%, signal=14%	RPL10/GSTP1/RPL30/CEBPB/CDKN1A/SRSF5/PKM/GAS6/CLDN1
GO:0060856	establishment of blood-brain barrier	10	0.7846	1.2664	0.186047	0.779554	0.779554	1155	tags=30%, list=9%, signal=27%	CLDN3/LSR/CTNNB1
GO:0071318	cellular response to ATP	12	0.777223	1.26631	0.17414	0.779554	0.779554	159	tags=8%, list=1%, signal=8%	SOD1
GO:0002437	inflammatory response to antigenic stimulus	26	0.786999	1.26604	0.163432	0.779554	0.779554	1220	tags=27%, list=10%, signal=24%	PARK7/GPX1/CD81/HMGB1/ICAM1/PSMA1/PSMB4
GO:0043542	endothelial cell migration	169	0.813362	1.266	0.0461847	0.779554	0.779554	727	tags=11%, list=6%, signal=10%	TMSB4X/HSPB1/RHOB/ID1/EMP2/ANXA1/GPX1/RHOA/HMGB1/CYP1B1/NR4A1/GIPC1/KLF4/LGMN/ITGB1/EFNA1/ATOH8/NFE2L2
GO:2000142	regulation of DNA-templated transcription, initiation	39	0.795635	1.26585	0.13664	0.779554	0.779554	311	tags=8%, list=2%, signal=8%	JUN/SUB1/HMGB1
GO:0046390	ribose phosphate biosynthetic process	137	0.811385	1.26564	0.0623116	0.779554	0.779554	276	tags=3%, list=2%, signal=3%	TMSB4X/ENO1/COX5B/GUK1
GO:1903363	negative regulation of cellular protein catabolic process	72	0.800967	1.26545	0.0907258	0.779554	0.779554	1159	tags=25%, list=9%, signal=23%	RPL11/RPS7/RPL23/ANXA2/PARK7/HSP90AB1/LAPTM4B/RPL5/SDCBP/GIPC1/EFNA1/CAMLG/SVIP/ATRAID/ERLEC1/VPS35/OS9/WAC
GO:0035278	miRNA mediated inhibition of translation	15	0.779928	1.26533	0.182663	0.779554	0.779554	2123	tags=40%, list=17%, signal=33%	ZFP36/STAT3/TNRC6C/TNRC6A/TNRC6B/AGO3
GO:0040033	negative regulation of translation, ncRNA-mediated	15	0.779928	1.26533	0.182663	0.779554	0.779554	2123	tags=40%, list=17%, signal=33%	ZFP36/STAT3/TNRC6C/TNRC6A/TNRC6B/AGO3
GO:0045974	regulation of translation, ncRNA-mediated	15	0.779928	1.26533	0.182663	0.779554	0.779554	2123	tags=40%, list=17%, signal=33%	ZFP36/STAT3/TNRC6C/TNRC6A/TNRC6B/AGO3
GO:0021953	central nervous system neuron differentiation	101	0.808261	1.26483	0.0813253	0.779554	0.779554	526	tags=12%, list=4%, signal=11%	B2M/UQCRQ/HSP90AA1/HES1/UBB/SOX4/HSP90AB1/MAP2/PSAP/NFIB/ID4/BTG2
GO:0034660	ncRNA metabolic process	411	0.815879	1.26417	0.00364796	0.529623	0.529623	618	tags=8%, list=5%, signal=8%	RPS27/RPS14/RPS28/RPL11/RPS8/RPL35A/RPS15/RPL27/RPS16/RPL26/RPS24/RPS7/RPS21/RPL35/RPS17/RPS19/RPS2/RPS6/RPL10A/RPS9/RPL14/RPL7/GTF2H5/RPL5/RPL7A/SBDS/DDX17/RAN/HNRNPA2B1/NOP10/TRMT112/INTS6
GO:0014009	glial cell proliferation	35	0.792786	1.26408	0.138071	0.779554	0.779554	855	tags=17%, list=7%, signal=16%	AREG/HES1/SOX4/EEF2/TSPO/CLU
GO:2000273	positive regulation of signaling receptor activity	24	0.784475	1.26392	0.168884	0.779554	0.779554	611	tags=12%, list=5%, signal=12%	AREG/HBEGF/ITGB1
GO:0001910	regulation of leukocyte mediated cytotoxicity	29	0.78637	1.2638	0.163784	0.779554	0.779554	821	tags=10%, list=6%, signal=10%	B2M/LAMP1/ICAM1
GO:1904062	regulation of cation transmembrane transport	186	0.813035	1.26293	0.0432161	0.779554	0.779554	1399	tags=22%, list=11%, signal=20%	TMSB4X/CALM2/FXYD3/RRAD/CALM1/PARK7/CD63/PLCG2/APP/GEM/ISCU/YWHAE/COX17/ARF1/SRI/CHP1/SUMO1/SESTD1/TSPAN13/ACTN4/ITGB1/CTSS/CAV1/WNK1/AKAP9/AHNAK/VAMP2/UTRN/FHL1/KIF5B/ADRB2/TESC/RGS2/STOM/FXYD5/ATP1B3/MEF2C/FLNA/DIAPH1/ATP2B4/COMMD1
GO:0048255	mRNA stabilization	30	0.787587	1.26275	0.163618	0.779554	0.779554	1309	tags=37%, list=10%, signal=33%	ZFP36/PABPC1/CIRBP/YBX1/HNRNPA0/HNRNPC/HNRNPU/THRAP3/MAPKAPK2/SLC11A1/ELAVL1
GO:0051899	membrane depolarization	44	0.794864	1.26247	0.129686	0.779554	0.779554	1039	tags=18%, list=8%, signal=17%	JUN/PARK7/RACK1/IFI6/CAV1/TSPO/FHL1/EDN1
GO:0045661	regulation of myoblast differentiation	30	0.787321	1.26232	0.163618	0.779554	0.779554	686	tags=17%, list=5%, signal=16%	ZFP36L1/ID3/BTG1/CXCL14/SOX9
GO:0010332	response to gamma radiation	45	0.796109	1.26172	0.121581	0.779554	0.779554	990	tags=18%, list=8%, signal=16%	RPL26/EGR1/GPX1/GTF2H5/CDKN1A/HSPA5/ZMPSTE24/XRCC5
GO:0060563	neuroepithelial cell differentiation	34	0.792068	1.26145	0.148223	0.779554	0.779554	813	tags=18%, list=6%, signal=17%	HES1/SOD1/SOX4/CEBPB/BMP2/MYO6
GO:0050482	arachidonic acid secretion	15	0.777366	1.26118	0.183695	0.779554	0.779554	710	tags=20%, list=6%, signal=19%	ANXA1/MIF/PLA2G10
GO:1903963	arachidonate transport	15	0.777366	1.26118	0.183695	0.779554	0.779554	710	tags=20%, list=6%, signal=19%	ANXA1/MIF/PLA2G10
GO:0060571	morphogenesis of an epithelial fold	16	0.778344	1.26039	0.190965	0.779554	0.779554	1478	tags=25%, list=12%, signal=22%	CFL1/CTNNB1/RDH10/EGFR
GO:1900739	regulation of protein insertion into mitochondrial membrane involved in apoptotic signaling pathway	25	0.783768	1.26026	0.175869	0.779554	0.779554	1189	tags=36%, list=9%, signal=33%	SFN/YWHAZ/YWHAE/YWHAQ/YWHAB/NMT1/YWHAG/PMAIP1/BAD
GO:1900740	positive regulation of protein insertion into mitochondrial membrane involved in apoptotic signaling pathway	25	0.783768	1.26026	0.175869	0.779554	0.779554	1189	tags=36%, list=9%, signal=33%	SFN/YWHAZ/YWHAE/YWHAQ/YWHAB/NMT1/YWHAG/PMAIP1/BAD
GO:0043574	peroxisomal transport	61	0.796552	1.25938	0.100908	0.779554	0.779554	1015	tags=13%, list=8%, signal=12%	RPS27A/UBC/UBA52/UBB/UBE2D3/GSTK1/SCP2/UBE2D2
GO:0060149	negative regulation of posttranscriptional gene silencing	18	0.780905	1.25915	0.182564	0.779554	0.779554	1726	tags=33%, list=14%, signal=29%	NEAT1/STAT3/ZMPSTE24/ELAVL1/ADAR/NCOR2
GO:0060967	negative regulation of gene silencing by RNA	18	0.780905	1.25915	0.182564	0.779554	0.779554	1726	tags=33%, list=14%, signal=29%	NEAT1/STAT3/ZMPSTE24/ELAVL1/ADAR/NCOR2
GO:0021954	central nervous system neuron development	55	0.797169	1.25874	0.109201	0.779554	0.779554	526	tags=13%, list=4%, signal=12%	UQCRQ/HSP90AA1/UBB/HSP90AB1/MAP2/NFIB/BTG2
GO:0048525	negative regulation of viral process	73	0.795923	1.25823	0.0957661	0.779554	0.779554	915	tags=15%, list=7%, signal=14%	JUN/ZFP36/IFITM3/SLPI/BST2/NUCKS1/VAPA/GSN/CHMP3/BANF1/PSMC3
GO:0045604	regulation of epidermal cell differentiation	46	0.795279	1.25797	0.123482	0.779554	0.779554	587	tags=13%, list=5%, signal=12%	ZFP36L1/ZFP36/HES1/SFN/ERRFI1/ALOX15B
GO:0022900	electron transport chain	144	0.807066	1.25784	0.0653924	0.779554	0.779554	1554	tags=44%, list=12%, signal=39%	COX6C/NDUFA4/COX7C/UQCRQ/NDUFS5/UQCR11/NDUFB2/UQCRH/NDUFA1/SH3BGRL3/PARK7/COX7A2/COX5B/COX6A1/COX8A/CYB5A/NDUFB7/NDUFB1/COX6B1/UQCRB/NDUFB9/NDUFA2/ISCU/NDUFB4/NDUFB10/NDUFS8/NDUFA11/COX4I1/NDUFC2/UQCR10/NDUFB11/ALDH2/NDUFB3/NDUFC1/NDUFAB1/NDUFS6/NDUFS4/NDUFV2/COX7B/UQCRFS1/NDUFA12/ETFB/COX5A/NDUFB6/P4HA2/COX7A2L/SDHC/NDUFA13/NDUFA3/CYCS/POR/NDUFA5/DNAJC15/NDUFA8/STEAP4/SDHB/NDUFB8/AKR1A1/POLG2/UQ…
GO:0051204	protein insertion into mitochondrial membrane	41	0.790252	1.25751	0.143579	0.779554	0.779554	1189	tags=34%, list=9%, signal=31%	HSP90AA1/SFN/YWHAZ/YWHAE/ROMO1/TIMM13/YWHAQ/PDCD5/YWHAB/NMT1/YWHAG/NDUFA13/PMAIP1/BAD
GO:1903845	negative regulation of cellular response to transforming growth factor beta stimulus	61	0.795114	1.25711	0.105954	0.779554	0.779554	737	tags=18%, list=6%, signal=17%	RPS27A/UBC/UBA52/UBB/CAV2/CFLAR/HSPA1A/STUB1/HSPA5/LTBP1/CAV1
GO:0060538	skeletal muscle organ development	93	0.803344	1.25709	0.0885312	0.779554	0.779554	1512	tags=28%, list=12%, signal=25%	FOS/MYL6/ATF3/EGR1/GPX1/RHOA/CAV2/DDX5/CFLAR/EEF2/DDX17/BTG2/KLF5/UQCC2/CAV1/ASS1/SVIL/FLNB/CTNNB1/MYH14/MEF2C/GPC1/IGSF8/NUPR1/CFL2/GPCPD1
GO:0036336	dendritic cell migration	16	0.776097	1.25675	0.193018	0.779554	0.779554	1503	tags=31%, list=12%, signal=28%	CDC42/HMGB1/GAS6/CALR/EPS8
GO:0055083	monovalent inorganic anion homeostasis	11	0.777061	1.25653	0.183824	0.779554	0.779554	1751	tags=36%, list=14%, signal=31%	CKB/SLC12A7/XPR1/SLC34A2
GO:0098930	axonal transport	50	0.793963	1.25599	0.121457	0.779554	0.779554	489	tags=8%, list=4%, signal=8%	HSPB1/SOD1/MAP2/DST
GO:0030224	monocyte differentiation	31	0.784292	1.25571	0.159229	0.779554	0.779554	57	tags=6%, list=0%, signal=6%	JUN/ZFP36L1
GO:1903131	mononuclear cell differentiation	31	0.784292	1.25571	0.159229	0.779554	0.779554	57	tags=6%, list=0%, signal=6%	JUN/ZFP36L1
GO:0000463	maturation of LSU-rRNA from tricistronic rRNA transcript (SSU-rRNA, 5.8S rRNA, LSU-rRNA)	15	0.773834	1.25545	0.189886	0.779554	0.779554	244	tags=13%, list=2%, signal=13%	RPL35/RPL7
GO:0071479	cellular response to ionizing radiation	54	0.795516	1.25536	0.110212	0.779554	0.779554	990	tags=20%, list=8%, signal=19%	RHOB/RPL26/EGR1/EEF1D/GTF2H5/CDKN1A/NUCKS1/HSPA5/ZMPSTE24/GADD45A/XRCC5
GO:0002433	immune response-regulating cell surface receptor signaling pathway involved in phagocytosis	69	0.794313	1.2549	0.0967742	0.779554	0.779554	923	tags=25%, list=7%, signal=23%	ACTB/HSP90AA1/ACTG1/RAC1/CDC42/BRK1/HSP90AB1/PLCG2/WASF2/CD47/ARPC5/ARPC2/ARPC1B/ARPC3/ARPC1A/ARPC4/WASL
GO:0038096	Fc-gamma receptor signaling pathway involved in phagocytosis	69	0.794313	1.2549	0.0967742	0.779554	0.779554	923	tags=25%, list=7%, signal=23%	ACTB/HSP90AA1/ACTG1/RAC1/CDC42/BRK1/HSP90AB1/PLCG2/WASF2/CD47/ARPC5/ARPC2/ARPC1B/ARPC3/ARPC1A/ARPC4/WASL
GO:0046006	regulation of activated T cell proliferation	26	0.779913	1.25464	0.177732	0.779554	0.779554	1847	tags=35%, list=15%, signal=30%	CD24/RPS3/HMGB1/PRKAR1A/IGFBP2/IL18/IL27RA/AGER/IGF2
GO:0060443	mammary gland morphogenesis	33	0.785291	1.2545	0.15533	0.779554	0.779554	737	tags=9%, list=6%, signal=9%	AREG/ELF3/CAV1
GO:2000178	negative regulation of neural precursor cell proliferation	15	0.773239	1.25448	0.189886	0.779554	0.779554	1852	tags=33%, list=15%, signal=28%	SPINT2/CTNNA1/BTG2/ILK/SPINT1
GO:0046916	cellular transition metal ion homeostasis	80	0.796495	1.25427	0.0927419	0.779554	0.779554	1058	tags=20%, list=8%, signal=18%	FTL/FTH1/SOD1/NEDD8/MT1E/SKP1/APP/ISCU/ARF1/SRI/ATP6V1G1/NDFIP1/BOLA2B/SLC39A4/ATOX1/HMOX2
GO:0000041	transition metal ion transport	86	0.799667	1.254	0.0986908	0.779554	0.779554	696	tags=12%, list=6%, signal=11%	FTL/B2M/FTH1/ATP6V0E1/ISCU/COX17/CLTC/ATP6V1G1/ATP6V1F/ATP6V0B
GO:0003299	muscle hypertrophy in response to stress	15	0.772908	1.25394	0.189886	0.779554	0.779554	1396	tags=33%, list=11%, signal=30%	ERRFI1/LMNA/MEF2C/ATP2A2/ATP2B4
GO:0014887	cardiac muscle adaptation	15	0.772908	1.25394	0.189886	0.779554	0.779554	1396	tags=33%, list=11%, signal=30%	ERRFI1/LMNA/MEF2C/ATP2A2/ATP2B4
GO:0014898	cardiac muscle hypertrophy in response to stress	15	0.772908	1.25394	0.189886	0.779554	0.779554	1396	tags=33%, list=11%, signal=30%	ERRFI1/LMNA/MEF2C/ATP2A2/ATP2B4
GO:0034381	plasma lipoprotein particle clearance	36	0.787415	1.25392	0.152284	0.779554	0.779554	825	tags=22%, list=7%, signal=21%	ANXA2/NPC2/HNRNPK/MYLIP/CLTC/CLTA/AP2B1/HDLBP
GO:0055076	transition metal ion homeostasis	97	0.800611	1.25391	0.0884422	0.779554	0.779554	1537	tags=28%, list=12%, signal=25%	FTL/B2M/FTH1/SOD1/NEDD8/MT1E/SKP1/APP/ISCU/ARF1/SRI/ATP6V1G1/NDFIP1/BOLA2B/SLC39A4/ATOX1/HMOX2/SLC11A1/STEAP4/BDH2/COMMD1/CAND1/SLC40A1/EIF2AK1/AP3D1/SLC39A6/XIAP
GO:0098754	detoxification	82	0.79738	1.25375	0.0986908	0.779554	0.779554	828	tags=20%, list=7%, signal=18%	TXN/GSTP1/SOD1/GPX4/PARK7/GPX1/MT1E/PRDX5/MGST1/PRDX1/GSTM3/MGST3/TXNDC17/NFE2L2/GSTK1/RALBP1
GO:0038094	Fc-gamma receptor signaling pathway	70	0.793931	1.25333	0.0967742	0.779554	0.779554	923	tags=24%, list=7%, signal=23%	ACTB/HSP90AA1/ACTG1/RAC1/CDC42/BRK1/HSP90AB1/PLCG2/WASF2/CD47/ARPC5/ARPC2/ARPC1B/ARPC3/ARPC1A/ARPC4/WASL
GO:0010954	positive regulation of protein processing	13	0.770062	1.25329	0.186071	0.779554	0.779554	1394	tags=23%, list=11%, signal=21%	ENO1/GSN/MYH9
GO:0007039	protein catabolic process in the vacuole	16	0.773907	1.2532	0.198152	0.779554	0.779554	1321	tags=31%, list=10%, signal=28%	CD81/LAPTM4B/PSAP/VPS35/LAMP2
GO:0010799	regulation of peptidyl-threonine phosphorylation	33	0.784312	1.25293	0.156345	0.779554	0.779554	356	tags=9%, list=3%, signal=9%	CALM2/CALM1/APP
GO:0045070	positive regulation of viral genome replication	34	0.786698	1.2529	0.158376	0.779554	0.779554	1524	tags=26%, list=12%, signal=23%	PPIA/PABPC1/HSPA8/NUCKS1/VAPA/STOM/RAD23A/ADAR/DDX3X
GO:0070098	chemokine-mediated signaling pathway	34	0.786681	1.25287	0.158376	0.779554	0.779554	1313	tags=21%, list=10%, signal=19%	CXCL2/CXCL3/CXCL8/CXCL1/WNK1/EDN1/CIB1
GO:0045662	negative regulation of myoblast differentiation	16	0.773592	1.25269	0.198152	0.779554	0.779554	2054	tags=38%, list=16%, signal=31%	ID3/CXCL14/SOX9/IL18/SRA1/DDIT3
GO:0008045	motor neuron axon guidance	18	0.776688	1.25235	0.184615	0.779554	0.779554	1064	tags=17%, list=8%, signal=15%	RAC1/ALCAM/ERBB2
GO:0006414	translational elongation	123	0.805283	1.25189	0.0772317	0.779554	0.779554	1072	tags=21%, list=8%, signal=20%	RPLP2/RPLP1/EEF1A1/RPL30/MRPL33/EEF1D/RACK1/EEF1B2/EEF2/MRPL14/SRP9/MRPL41/MRPL51/MRPL32/MRPS34/MRPL55/MRPS36/MRPL34/MRPS15/MRPL54/GADD45GIP1/MRPL23/MRPL52/MRPS33/AURKAIP1/MRPS6
GO:0002431	Fc receptor mediated stimulatory signaling pathway	73	0.791541	1.2513	0.0987903	0.779554	0.779554	923	tags=23%, list=7%, signal=22%	ACTB/HSP90AA1/ACTG1/RAC1/CDC42/BRK1/HSP90AB1/PLCG2/WASF2/CD47/ARPC5/ARPC2/ARPC1B/ARPC3/ARPC1A/ARPC4/WASL
GO:0000289	nuclear-transcribed mRNA poly(A) tail shortening	28	0.776796	1.25127	0.184506	0.779554	0.779554	1510	tags=29%, list=12%, signal=25%	ZFP36/PABPC1/BTG2/TOB1/TNRC6C/CNOT2/TNRC6A/CNOT4
GO:0051350	negative regulation of lyase activity	11	0.773536	1.25083	0.190126	0.779554	0.779554	815	tags=18%, list=6%, signal=17%	PHPT1/AKAP9
GO:0014910	regulation of smooth muscle cell migration	51	0.792378	1.25063	0.124494	0.779554	0.779554	782	tags=14%, list=6%, signal=13%	S100A11/GSTP1/TPM1/MDK/IQGAP1/NFE2L2/PDGFA
GO:0032956	regulation of actin cytoskeleton organization	264	0.810277	1.25036	0.0300903	0.779554	0.779554	973	tags=18%, list=8%, signal=17%	TMSB4X/TMSB10/RHOB/S100A10/TACSTD2/ID1/ACTG1/RAC1/SMIM22/RHOA/CFL1/CDC42/BRK1/PHPT1/DSTN/RHOBTB3/WASF2/RND3/TPM1/CD47/PFN1/ARF1/ARPC5/ARPC2/BST2/MDK/ARPC1B/IQGAP1/ARPC3/SDC4/GSN/STMN1/CAPZB/PDGFA/PAM/ARPC1A/ICAM1/MTPN/SPTAN1/SVIL/SYNPO/TMOD3/ARPC4/WASL/TJP1/ARHGDIA/RND1
GO:0032623	interleukin-2 production	35	0.784122	1.25027	0.15736	0.779554	0.779554	1257	tags=23%, list=10%, signal=21%	ZFP36/EZR/RPS3/ANXA1/CD83/HDAC7/SPTBN1/SLC11A1
GO:0044090	positive regulation of vacuole organization	11	0.773187	1.25027	0.191176	0.779554	0.779554	1114	tags=18%, list=9%, signal=17%	ANXA2/RAB3GAP2
GO:0010043	response to zinc ion	32	0.782111	1.25014	0.165482	0.779554	0.779554	884	tags=16%, list=7%, signal=15%	CRIP1/MT1E/TSPO/PAM/ASS1
GO:0036499	PERK-mediated unfolded protein response	20	0.776561	1.24965	0.191837	0.779554	0.779554	863	tags=30%, list=7%, signal=28%	ATF3/CXCL8/HSPA5/NFE2L2/PPP1R15A/ATF4
GO:0140467	NA	20	0.776561	1.24965	0.191837	0.779554	0.779554	863	tags=30%, list=7%, signal=28%	ATF3/CXCL8/HSPA5/NFE2L2/PPP1R15A/ATF4
GO:1903779	regulation of cardiac conduction	40	0.785555	1.24958	0.147773	0.779554	0.779554	1396	tags=32%, list=11%, signal=29%	CALM2/FXYD3/CALM1/SRI/CAV1/ITPR3/CXADR/ATP1A1/ATP1B3/AHCYL1/FLNA/ATP2A2/ATP2B4
GO:0001836	release of cytochrome c from mitochondria	47	0.790003	1.2493	0.131579	0.779554	0.779554	1189	tags=23%, list=9%, signal=21%	JUN/GPX1/SFN/LMNA/FIS1/IFI6/PRELID1/PDCD5/CLU/PMAIP1/BAD
GO:0030512	negative regulation of transforming growth factor beta receptor signaling pathway	60	0.789423	1.24919	0.116044	0.779554	0.779554	737	tags=17%, list=6%, signal=16%	RPS27A/UBC/UBA52/UBB/CAV2/HSPA1A/STUB1/HSPA5/LTBP1/CAV1
GO:0042755	eating behavior	12	0.766613	1.24902	0.190824	0.779554	0.779554	773	tags=17%, list=6%, signal=16%	GDF15/STAT3
GO:0110020	regulation of actomyosin structure organization	80	0.792998	1.24876	0.0977823	0.779554	0.779554	1351	tags=22%, list=11%, signal=20%	S100A10/TACSTD2/ACTG1/RAC1/RHOA/CDC42/WASF2/TPM1/CD47/PFN1/SDC4/STMN1/TJP1/EDN1/ROCK1/MEF2C/LIMCH1/PXN
GO:0010631	epithelial cell migration	234	0.807269	1.24858	0.0381526	0.779554	0.779554	727	tags=11%, list=6%, signal=11%	TMSB4X/HSPB1/JUN/RHOB/TACSTD2/ID1/EMP2/ANXA1/GPX1/RHOA/HBEGF/PLCG2/HMGB1/RTN4/CYP1B1/PFN1/NR4A1/RAB25/GIPC1/KLF4/LGMN/ITGB1/EFNA1/ATOH8/SOX9/NFE2L2
GO:0051304	chromosome separation	63	0.789215	1.24853	0.115035	0.779554	0.779554	247	tags=3%, list=2%, signal=3%	DUSP1/ANAPC11
GO:0070301	cellular response to hydrogen peroxide	77	0.791383	1.24847	0.101815	0.779554	0.779554	527	tags=14%, list=4%, signal=14%	TXN/RHOB/RPS3/ANXA1/PARK7/RACK1/AQP1/CYP1B1/PSAP/KLF2/KLF4
GO:0090132	epithelium migration	236	0.806799	1.24832	0.0381526	0.779554	0.779554	727	tags=11%, list=6%, signal=11%	TMSB4X/HSPB1/JUN/RHOB/TACSTD2/ID1/EMP2/ANXA1/GPX1/RHOA/HBEGF/PLCG2/HMGB1/RTN4/CYP1B1/PFN1/NR4A1/RAB25/GIPC1/KLF4/LGMN/ITGB1/EFNA1/ATOH8/SOX9/NFE2L2
GO:0001779	natural killer cell differentiation	17	0.77362	1.24832	0.193018	0.779554	0.779554	811	tags=12%, list=6%, signal=11%	ID2/GAS6
GO:0034766	negative regulation of ion transmembrane transport	56	0.789787	1.24791	0.125506	0.779554	0.779554	737	tags=23%, list=6%, signal=22%	CALM2/RRAD/CALM1/GEM/ISCU/YWHAE/SRI/SUMO1/SESTD1/ARL6IP5/IRS2/YWHAQ/CAV1
GO:0090130	tissue migration	238	0.806655	1.24761	0.0411647	0.779554	0.779554	727	tags=11%, list=6%, signal=10%	TMSB4X/HSPB1/JUN/RHOB/TACSTD2/ID1/EMP2/ANXA1/GPX1/RHOA/HBEGF/PLCG2/HMGB1/RTN4/CYP1B1/PFN1/NR4A1/RAB25/GIPC1/KLF4/LGMN/ITGB1/EFNA1/ATOH8/SOX9/NFE2L2
GO:1903036	positive regulation of response to wounding	49	0.788783	1.24747	0.132591	0.779554	0.779554	928	tags=22%, list=7%, signal=21%	ACTG1/CLDN4/ANXA1/CLDN3/HBEGF/OCLN/MDK/ITGB1/XBP1/NFE2L2/CLDN1
GO:0045639	positive regulation of myeloid cell differentiation	68	0.790114	1.24745	0.101917	0.779554	0.779554	340	tags=9%, list=3%, signal=9%	FOS/JUN/ZFP36L1/ID2/GNAS/HSPA1A
GO:1903427	negative regulation of reactive oxygen species biosynthetic process	21	0.775934	1.24736	0.189602	0.779554	0.779554	1621	tags=38%, list=13%, signal=33%	PARK7/RHOA/CFLAR/CAV1/STAT3/TSPO/ATP2B4/ROCK2
GO:0031099	regeneration	132	0.799644	1.24707	0.0803213	0.779554	0.779554	823	tags=18%, list=7%, signal=17%	JUN/RPL10/GSTP1/RPL30/ANXA1/GPX1/CD81/CFLAR/CTNNA1/PTPRF/CD9/TNC/FOLR1/MDK/CEBPB/CDKN1A/KLF4/SRSF5/KLF5/PKM/GSN/TSPO/GAS6/MTPN
GO:0050727	regulation of inflammatory response	196	0.803515	1.24679	0.0482412	0.779554	0.779554	527	tags=8%, list=4%, signal=8%	TMSB4X/GSTP1/NEAT1/RPS19/VAMP8/NFKBIA/SOD1/GPX4/ANXA1/PARK7/GPX1/CD81/CD47/MDK/CEBPB/KLF4
GO:0010664	negative regulation of striated muscle cell apoptotic process	17	0.772599	1.24667	0.195072	0.779554	0.779554	1809	tags=47%, list=14%, signal=40%	CFLAR/MDK/PPP1R10/NFE2L2/NUPR1/ILK/RGL2/BAG3
GO:0032091	negative regulation of protein binding	77	0.79023	1.24665	0.102823	0.779554	0.779554	737	tags=17%, list=6%, signal=16%	B2M/ID1/ACTB/PARK7/RACK1/TMBIM6/MAP2/SLPI/PTPRF/CDKN1A/STUB1/STMN1/CAV1
GO:0035633	maintenance of permeability of blood-brain barrier	32	0.779894	1.24659	0.167513	0.779554	0.779554	1738	tags=41%, list=14%, signal=35%	ACTB/ACTG1/CLDN3/OCLN/ITGB1/CLDN1/TJP1/LSR/GJA1/VCL/MBP/LAMC1/TJP2
GO:2000303	regulation of ceramide biosynthetic process	14	0.765117	1.24658	0.198969	0.779554	0.779554	252	tags=7%, list=2%, signal=7%	RACK1
GO:0032720	negative regulation of tumor necrosis factor production	25	0.775069	1.24627	0.187117	0.779554	0.779554	811	tags=12%, list=6%, signal=11%	GSTP1/TSPO/GAS6
GO:0006283	transcription-coupled nucleotide-excision repair	71	0.789114	1.24625	0.101815	0.779554	0.779554	837	tags=18%, list=7%, signal=17%	RPS27A/UBC/UBA52/POLR2L/UBB/GTF2H5/HMGN1/RBX1/POLR2K/RPA3/POLR2I/POLR2E/POLR2F
GO:0070633	transepithelial transport	15	0.768129	1.24619	0.192982	0.779554	0.779554	1316	tags=27%, list=10%, signal=24%	AQP1/CXADR/EDN1/AHCYL1
GO:0033344	cholesterol efflux	35	0.781465	1.24603	0.164467	0.779554	0.779554	779	tags=20%, list=6%, signal=19%	NFKBIA/NPC2/ABCA7/LAMTOR1/PLA2G10/CAV1/STX12
GO:0035307	positive regulation of protein dephosphorylation	35	0.781448	1.246	0.164467	0.779554	0.779554	283	tags=11%, list=2%, signal=11%	CALM2/CALM1/CAMTA1/HSP90AB1
GO:0040018	positive regulation of multicellular organism growth	18	0.772733	1.24597	0.195897	0.779554	0.779554	126	tags=6%, list=1%, signal=6%	EZR
GO:1902903	regulation of supramolecular fiber organization	279	0.807127	1.24587	0.0260782	0.779554	0.779554	935	tags=16%, list=7%, signal=15%	TMSB4X/TMSB10/S100A10/TACSTD2/ID1/ACTG1/RAC1/RPS3/PARK7/GPX1/RHOA/CFL1/CDC42/BRK1/DSTN/WASF2/HSPA1A/MAP2/TPM1/APP/HSPA8/CD47/PFN1/ARF1/ARPC5/ARPC2/OCLN/ARPC1B/ARPC3/SDC4/GSN/STMN1/CAPZB/ARPC1A/AKAP9/ICAM1/MTPN/CLU/SPTAN1/SVIL/SYNPO/TMOD3/ARPC4/WASL/TJP1
GO:0072595	maintenance of protein localization in organelle	39	0.782921	1.24563	0.156883	0.779554	0.779554	1611	tags=38%, list=13%, signal=34%	TXN/PARK7/SKP1/SUN1/HSPA5/TSPO/CHCHD10/HNRNPU/OS9/GJA1/KDELR1/ARL2BP/KDELR2/RER1/INSIG2
GO:0061180	mammary gland epithelium development	51	0.78909	1.24544	0.131579	0.779554	0.779554	520	tags=10%, list=4%, signal=9%	AREG/ID2/GPX1/RTN4/CEBPB
GO:0072332	intrinsic apoptotic signaling pathway by p53 class mediator	68	0.788844	1.24544	0.107972	0.779554	0.779554	589	tags=18%, list=5%, signal=17%	RPL11/RPL26/MUC1/RPS7/UBB/HINT1/PERP/DDX5/RPS27L/HNRNPK/CDKN1A/MIF
GO:0021545	cranial nerve development	22	0.773424	1.24544	0.194076	0.779554	0.779554	1155	tags=18%, list=9%, signal=17%	HES1/MAFB/ERBB3/CTNNB1
GO:0030168	platelet activation	102	0.795675	1.24532	0.0913655	0.779554	0.779554	423	tags=11%, list=3%, signal=11%	HSPB1/ACTB/MYL12A/ACTG1/COL1A1/GNAS/PLCG2/YWHAZ/CLIC1/GNB1/CD9
GO:0048713	regulation of oligodendrocyte differentiation	27	0.774268	1.24531	0.184883	0.779554	0.779554	1155	tags=22%, list=9%, signal=20%	ID2/HES1/ID4/MDK/RHEB/CTNNB1
GO:0071356	cellular response to tumor necrosis factor	204	0.801988	1.24518	0.0471888	0.779554	0.779554	1075	tags=19%, list=9%, signal=17%	TMSB4X/ZFP36L1/GSTP1/ZFP36/NFKBIA/RPS3/COL1A1/KRT18/KRT8/RACK1/HSPA1A/KLF2/ZFP36L2/PSMA7/CXCL8/PSME2/TNFRSF12A/OCLN/ACTN4/PSMB1/TAX1BP1/ASAH1/TXNDC17/NFE2L2/GAS6/PSMB5/ICAM1/PSMB3/ASS1/PSMC3/CLDN1/PSMB6/PSMD8/EDN1/PSME1/PSMA1/PSMB2/PSMA3
GO:0002313	mature B cell differentiation involved in immune response	16	0.768912	1.24511	0.207392	0.779554	0.779554	701	tags=19%, list=6%, signal=18%	LGALS1/PLCG2/XBP1
GO:0032350	regulation of hormone metabolic process	23	0.772863	1.24499	0.19652	0.779554	0.779554	1222	tags=30%, list=10%, signal=28%	EGR1/STUB1/BMP2/ZMPSTE24/POR/RDH10/ATP1A1
GO:0050434	positive regulation of viral transcription	40	0.782527	1.24476	0.156883	0.779554	0.779554	1098	tags=22%, list=9%, signal=21%	JUN/POLR2L/NUCKS1/POLR2K/POLR2I/POLR2E/POLR2F/SUPT4H1/SUPT5H
GO:0046782	regulation of viral transcription	62	0.787301	1.24449	0.119072	0.779554	0.779554	1098	tags=19%, list=9%, signal=18%	JUN/POLR2L/ZFP36/IFITM3/NUCKS1/POLR2K/POLR2I/POLR2E/POLR2F/PSMC3/SUPT4H1/SUPT5H
GO:1901799	negative regulation of proteasomal protein catabolic process	48	0.786052	1.24432	0.13664	0.779554	0.779554	1159	tags=21%, list=9%, signal=19%	RPL11/PARK7/HSP90AB1/SDCBP/GIPC1/CAMLG/SVIP/ERLEC1/OS9/WAC
GO:0009162	deoxyribonucleoside monophosphate metabolic process	11	0.769179	1.24378	0.196429	0.779554	0.779554	1254	tags=36%, list=10%, signal=33%	GUK1/DGUOK/DNPH1/DUT
GO:1903556	negative regulation of tumor necrosis factor superfamily cytokine production	26	0.773082	1.24365	0.187947	0.779554	0.779554	811	tags=12%, list=6%, signal=11%	GSTP1/TSPO/GAS6
GO:0043525	positive regulation of neuron apoptotic process	41	0.781173	1.24306	0.153691	0.779554	0.779554	487	tags=12%, list=4%, signal=12%	JUN/RHOA/CDC42/FIS1/MCL1
GO:0060411	cardiac septum morphogenesis	55	0.78723	1.24304	0.130435	0.779554	0.779554	174	tags=7%, list=1%, signal=7%	CITED2/ID2/HES1/SOX4
GO:0045104	intermediate filament cytoskeleton organization	29	0.773397	1.24295	0.193286	0.779554	0.779554	1700	tags=34%, list=13%, signal=30%	SOD1/KRT18/VIM/DST/CSNK1A1/MACF1/PLEC/ERBIN/DNAJB6/PPL
GO:0051023	regulation of immunoglobulin secretion	10	0.769935	1.24273	0.205074	0.779554	0.779554	701	tags=20%, list=6%, signal=19%	TMBIM6/XBP1
GO:2000637	positive regulation of gene silencing by miRNA	22	0.771682	1.24263	0.194076	0.779554	0.779554	944	tags=18%, list=7%, signal=17%	ZFP36/DDX5/STAT3/PUM1
GO:0044743	protein transmembrane import into intracellular organelle	30	0.774806	1.24226	0.189024	0.779554	0.779554	613	tags=10%, list=5%, signal=10%	TOMM7/ROMO1/TOMM20
GO:0034333	adherens junction assembly	12	0.762432	1.24221	0.194995	0.779554	0.779554	1234	tags=25%, list=10%, signal=23%	ACTB/CTNNB1/VCL
GO:0070252	actin-mediated cell contraction	63	0.785145	1.24209	0.120081	0.779554	0.779554	1352	tags=27%, list=11%, signal=24%	MYL6/EMP2/VIM/TPM1/SRI/SUMO1/DSG2/TPM3/CAV1/AKAP9/GJA1/ROCK1/ATP1A1/JUP/LIMCH1/FLNA/ATP2A2
GO:0098840	protein transport along microtubule	60	0.784917	1.24206	0.123108	0.779554	0.779554	1077	tags=13%, list=9%, signal=12%	HSPB1/DYNLL1/DYNLRB1/IFT57/SFPQ/DYNLL2/HNRNPU/KIF5B
GO:0099118	microtubule-based protein transport	60	0.784917	1.24206	0.123108	0.779554	0.779554	1077	tags=13%, list=9%, signal=12%	HSPB1/DYNLL1/DYNLRB1/IFT57/SFPQ/DYNLL2/HNRNPU/KIF5B
GO:0071248	cellular response to metal ion	124	0.798512	1.24202	0.0873494	0.779554	0.779554	933	tags=20%, list=7%, signal=19%	FOS/JUN/B2M/JUNB/ID2/SOD1/JUND/MT1E/AQP1/APP/SUMO1/IQGAP1/CDH1/FOSB/LGMN/HSPA5/GSN/UBE2D3/NFE2L2/TSPO/ATF4/CALR/FSTL3/CLDN1/SLC25A23
GO:0050854	regulation of antigen receptor-mediated signaling pathway	44	0.781982	1.24202	0.148936	0.779554	0.779554	297	tags=11%, list=2%, signal=11%	EZR/LGALS3/RPS3/PHPT1/CD81
GO:0042159	lipoprotein catabolic process	14	0.762291	1.24198	0.202062	0.779554	0.779554	1525	tags=21%, list=12%, signal=19%	CTSD/PPT1/LYPLA1
GO:0042537	benzene-containing compound metabolic process	13	0.762985	1.24177	0.194387	0.779554	0.779554	415	tags=15%, list=3%, signal=15%	CYP4B1/GSTM3
GO:0050857	positive regulation of antigen receptor-mediated signaling pathway	15	0.765355	1.24169	0.198142	0.779554	0.779554	1001	tags=20%, list=8%, signal=18%	RPS3/CD81/FOXP1
GO:0001909	leukocyte mediated cytotoxicity	51	0.786563	1.24145	0.13664	0.779554	0.779554	821	tags=14%, list=6%, signal=13%	B2M/EMP2/PRDX1/TUBB/TUBB4B/LAMP1/ICAM1
GO:2000516	positive regulation of CD4-positive, alpha-beta T cell activation	19	0.773339	1.24129	0.191402	0.779554	0.779554	1582	tags=37%, list=13%, signal=32%	ANXA1/CD81/CD55/CD83/SOCS1/NFKBIZ/IL18
GO:0045600	positive regulation of fat cell differentiation	51	0.786298	1.24104	0.138664	0.779554	0.779554	724	tags=18%, list=6%, signal=17%	ZFP36L1/ZFP36/ID2/ADIRF/LMO3/CEBPB/KLF5/XBP1/BMP2
GO:0035437	maintenance of protein localization in endoplasmic reticulum	12	0.761592	1.24084	0.198123	0.779554	0.779554	1611	tags=58%, list=13%, signal=51%	HSPA5/OS9/GJA1/KDELR1/KDELR2/RER1/INSIG2
GO:0006821	chloride transport	48	0.783735	1.24066	0.139676	0.779554	0.779554	1401	tags=23%, list=11%, signal=20%	FXYD3/CLDN4/CLIC1/CLIC3/CLIC6/CLIC5/SLC12A7/TSPO/CLIC4/CLCN7/PCYOX1
GO:0007602	phototransduction	23	0.769812	1.24007	0.200614	0.779554	0.779554	1447	tags=30%, list=11%, signal=27%	CALM1/GNB1/GNAQ/NMT1/METAP2/OPN3/GNA11
GO:0035743	CD4-positive, alpha-beta T cell cytokine production	11	0.766749	1.23985	0.19958	0.779554	0.779554	2185	tags=45%, list=17%, signal=38%	CD81/CD55/STARD7/IL18/PRKCZ
GO:0031440	regulation of mRNA 3'-end processing	26	0.770698	1.23981	0.195097	0.779554	0.779554	1448	tags=19%, list=11%, signal=17%	ZFP36L1/SUPT5H/ZC3H14/AHCYL1/PAPOLA
GO:0043277	apoptotic cell clearance	32	0.775349	1.23933	0.17665	0.779554	0.779554	811	tags=16%, list=6%, signal=15%	RAC1/ANXA1/HMGB1/ABCA7/GAS6
GO:0072234	metanephric nephron tubule development	13	0.761443	1.23926	0.197505	0.779554	0.779554	686	tags=15%, list=5%, signal=15%	HES1/SOX9
GO:0014856	skeletal muscle cell proliferation	10	0.76768	1.23908	0.207188	0.779554	0.779554	773	tags=20%, list=6%, signal=19%	CFLAR/STAT3
GO:0014857	regulation of skeletal muscle cell proliferation	10	0.76768	1.23908	0.207188	0.779554	0.779554	773	tags=20%, list=6%, signal=19%	CFLAR/STAT3
GO:0072170	metanephric tubule development	14	0.760442	1.23897	0.205155	0.779554	0.779554	686	tags=14%, list=5%, signal=14%	HES1/SOX9
GO:0032092	positive regulation of protein binding	70	0.784113	1.23783	0.111895	0.779554	0.779554	737	tags=13%, list=6%, signal=12%	RPL11/B2M/ANXA2/HSP90AB1/APP/PPP2CB/RAN/BMP2/CAV1
GO:0008088	axo-dendritic transport	59	0.781351	1.23778	0.132323	0.779554	0.779554	1345	tags=20%, list=11%, signal=18%	HSPB1/SOD1/MAP2/APP/HSPA8/DST/SFPQ/HNRNPU/KIF5B/RAB27B/ACTR10/ARL8A
GO:0033006	regulation of mast cell activation involved in immune response	22	0.768421	1.23738	0.200204	0.779554	0.779554	148	tags=5%, list=1%, signal=5%	VAMP8
GO:0043304	regulation of mast cell degranulation	22	0.768421	1.23738	0.200204	0.779554	0.779554	148	tags=5%, list=1%, signal=5%	VAMP8
GO:0051645	Golgi localization	12	0.759323	1.23715	0.200209	0.779554	0.779554	1861	tags=42%, list=15%, signal=36%	CDC42/YWHAZ/HOOK3/ARHGAP21/STK25
GO:0051099	positive regulation of binding	136	0.792494	1.23694	0.0854271	0.779554	0.779554	750	tags=14%, list=6%, signal=13%	RPL11/B2M/TXN/S100A10/HES1/ANXA2/PARK7/HSP90AB1/HMGB1/APP/EDF1/LAMTOR5/PPP2CB/RAN/KLF4/BMP2/STMN1/CAV1/EIF3E
GO:0090201	negative regulation of release of cytochrome c from mitochondria	16	0.763859	1.23693	0.213552	0.779554	0.779554	2037	tags=50%, list=16%, signal=42%	GPX1/LMNA/PRELID1/CLU/HIGD1A/BCL2L1/PSMD10/AKT1
GO:0060343	trabecula formation	15	0.762406	1.23691	0.20743	0.779554	0.779554	1551	tags=20%, list=12%, signal=18%	COL1A1/SLC40A1/ADAMTS1
GO:0060674	placenta blood vessel development	29	0.769229	1.23626	0.19939	0.779554	0.779554	2304	tags=48%, list=18%, signal=40%	JUNB/HES1/ARID1A/SOCS3/TMED2/GGNBP2/MAPK1/SPINT1/ITGB8/NOTCH2/AKT1/NR2F2/PKD2/RBPJ
GO:0034765	regulation of ion transmembrane transport	242	0.799859	1.23618	0.0471888	0.779554	0.779554	1399	tags=21%, list=11%, signal=19%	TMSB4X/CALM2/FXYD3/RRAD/CALM1/PARK7/CD63/PLCG2/APP/GEM/CLIC1/ISCU/YWHAE/COX17/ARF1/SRI/CLIC3/CHP1/CLIC6/SUMO1/SESTD1/ARL6IP5/TSPAN13/ACTN4/CLIC5/ITGB1/IRS2/YWHAQ/CTSS/CAV1/WNK1/AKAP9/ZMPSTE24/AHNAK/VAMP2/UTRN/FHL1/KIF5B/ADRB2/CLIC4/TESC/RGS2/STOM/FXYD5/ATP1B3/MEF2C/AHCYL1/FLNA/DIAPH1/ATP2B4/COMMD1
GO:2000772	regulation of cellular senescence	35	0.775241	1.23611	0.169543	0.779554	0.779554	1381	tags=17%, list=11%, signal=15%	B2M/YBX1/ZMPSTE24/RSL1D1/BCL6/PAWR
GO:0045624	positive regulation of T-helper cell differentiation	11	0.7641	1.23557	0.204832	0.779554	0.779554	2185	tags=36%, list=17%, signal=30%	ANXA1/NFKBIZ/IL18/PRKCZ
GO:0071800	podosome assembly	15	0.761437	1.23533	0.208462	0.779554	0.779554	2279	tags=40%, list=18%, signal=33%	RHOA/GSN/KIF9/MAPK9/FARP2/DBNL
GO:0033108	mitochondrial respiratory chain complex assembly	91	0.788164	1.23488	0.110664	0.779554	0.779554	1250	tags=36%, list=10%, signal=33%	NDUFS5/NDUFB2/NDUFA1/COA3/NDUFB7/NDUFB1/UQCRB/NDUFB9/NDUFA2/NDUFB4/COX14/COX17/NDUFB10/NDUFS8/NDUFA11/NDUFC2/UQCR10/NDUFB11/NDUFB3/NDUFC1/NDUFAB1/NDUFS6/NDUFS4/NDUFV2/UQCC2/NDUFA12/COX20/NDUFB6/PET100/NDUFA13/NDUFA3/NDUFA5/NDUFA8
GO:0061418	regulation of transcription from RNA polymerase II promoter in response to hypoxia	69	0.781509	1.23467	0.121976	0.779554	0.779554	1220	tags=32%, list=10%, signal=29%	RPS27A/UBC/UBA52/CITED2/UBB/EGR1/PSMA7/PSME2/RBX1/PSMB1/NFE2L2/PSMB5/PSMB3/PSMC3/PSMB6/PSMD8/PSME1/PSMA1/PSMB2/PSMA3/PSMA4/PSMB4
GO:0031341	regulation of cell killing	39	0.776005	1.23462	0.167004	0.779554	0.779554	821	tags=15%, list=6%, signal=14%	B2M/HSP90AB1/CD59/CD55/LAMP1/ICAM1
GO:0046189	phenol-containing compound biosynthetic process	20	0.767101	1.23442	0.207143	0.779554	0.779554	1228	tags=20%, list=10%, signal=18%	PARK7/GIPC1/VPS35/DDT
GO:0038061	NIK/NF-kappaB signaling	131	0.791808	1.23431	0.0923695	0.779554	0.779554	1147	tags=21%, list=9%, signal=20%	TMSB4X/NFKBIA/RPS3/RHOA/SKP1/HMGB1/PRDX1/APP/PSMA7/PSME2/ACTN4/PSMB1/LITAF/PSMB5/PSMB3/CALR/PSMC3/PSMB6/PHB/PSMD8/EDN1/PSME1/PSMA1/PSMB2/PSMA3/HDAC7/PSMA4/TRIP6
GO:0070231	T cell apoptotic process	34	0.775001	1.23427	0.173604	0.779554	0.779554	625	tags=12%, list=5%, signal=11%	TSC22D3/LGALS3/PRELID1/EFNA1
GO:0046716	muscle cell cellular homeostasis	16	0.762152	1.23417	0.216632	0.779554	0.779554	1809	tags=25%, list=14%, signal=21%	SOD1/LAMP2/CFL2/BAG3
GO:0048305	immunoglobulin secretion	13	0.758184	1.23396	0.204782	0.779554	0.779554	701	tags=15%, list=6%, signal=15%	TMBIM6/XBP1
GO:0072321	chaperone-mediated protein transport	11	0.763042	1.23386	0.205882	0.779554	0.779554	1809	tags=45%, list=14%, signal=39%	HSPA8/TIMM13/CLU/TIMM8B/BAG3
GO:0045103	intermediate filament-based process	30	0.769507	1.23376	0.197154	0.779554	0.779554	1700	tags=33%, list=13%, signal=29%	SOD1/KRT18/VIM/DST/CSNK1A1/MACF1/PLEC/ERBIN/DNAJB6/PPL
GO:0050892	intestinal absorption	19	0.768636	1.23374	0.201638	0.779554	0.779554	1821	tags=26%, list=14%, signal=23%	EZR/UGCG/LIMA1/TJP2/PLS1
GO:1904526	regulation of microtubule binding	10	0.764308	1.23364	0.212474	0.779554	0.779554	2379	tags=40%, list=19%, signal=33%	MAP2/PPP2CB/PPP2CA/MAPRE1
GO:0051090	regulation of DNA-binding transcription factor activity	316	0.799571	1.23287	0.0351759	0.779554	0.779554	855	tags=12%, list=7%, signal=12%	TMSB4X/FOS/JUN/RPS27A/UBC/ID1/UBA52/ID2/HES1/NFKBIA/UBB/RPS3/ID3/PARK7/COMMD6/CFLAR/CYP1B1/HSPA1A/APP/MTDH/SRI/LAMTOR5/CHP1/SUMO1/KLF4/BUD31/MAP3K13/TAX1BP1/PLA2G10/NPM1/CAV1/STAT3/GFI1/LRRFIP1/GAS6/ICAM1/MTPN/SGK1/CLU
GO:0043589	skin morphogenesis	10	0.763738	1.23272	0.214588	0.779554	0.779554	1109	tags=30%, list=9%, signal=27%	COL1A1/ERRFI1/ITGA2
GO:0032970	regulation of actin filament-based process	292	0.798371	1.23225	0.0341023	0.779554	0.779554	973	tags=18%, list=8%, signal=17%	TMSB4X/TMSB10/RHOB/S100A10/TACSTD2/ID1/ACTG1/RAC1/SMIM22/RHOA/CFL1/CDC42/BRK1/PHPT1/DSTN/RHOBTB3/WASF2/RND3/TPM1/CD47/PFN1/ARF1/SRI/ARPC5/ARPC2/BST2/MDK/SUMO1/ARPC1B/IQGAP1/ARPC3/SDC4/DSG2/GSN/STMN1/CAV1/CAPZB/PDGFA/PAM/ARPC1A/AKAP9/ICAM1/MTPN/SPTAN1/SVIL/SYNPO/TMOD3/ARPC4/WASL/TJP1/ARHGDIA/RND1
GO:0046184	aldehyde biosynthetic process	10	0.763438	1.23224	0.215645	0.779554	0.779554	1018	tags=30%, list=8%, signal=28%	TPI1/BMP2/PDXK
GO:0045333	cellular respiration	156	0.791853	1.23219	0.080402	0.779554	0.779554	1250	tags=32%, list=10%, signal=29%	COX6C/NDUFA4/COX7C/UQCRQ/NDUFS5/UQCR11/NDUFB2/UQCRH/NDUFA1/PARK7/COX5B/COX6A1/COX8A/NDUFB7/NDUFB1/COX6B1/UQCRB/NDUFB9/NDUFA2/ISCU/NDUFB4/NDUFB10/NDUFS8/NDUFA11/COX4I1/NDUFC2/UQCR10/NDUFB11/NDUFB3/PRELID1/NDUFC1/NDUFAB1/NDUFS6/NDUFS4/NDUFV2/COX7B/UQCRFS1/NDUFA12/ETFB/COX5A/NDUFB6/SLC25A23/COX7A2L/SDHC/NDUFA13/NDUFA3/CYCS/NDUFA5/DNAJC15/NDUFA8
GO:0090342	regulation of cell aging	39	0.774472	1.23218	0.172065	0.779554	0.779554	1381	tags=21%, list=11%, signal=18%	B2M/LMNA/YBX1/MIF/ZMPSTE24/RSL1D1/BCL6/PAWR
GO:0001504	neurotransmitter uptake	16	0.760919	1.23217	0.219713	0.779554	0.779554	1788	tags=38%, list=14%, signal=32%	PARK7/ARL6IP5/ITGB1/FLOT1/SLC38A1/GLUL
GO:0015672	monovalent inorganic cation transport	247	0.797577	1.23205	0.0471888	0.779554	0.779554	1095	tags=19%, list=9%, signal=18%	TMSB4X/COX6C/NDUFA4/COX7C/FXYD3/PARK7/COX7A2/COX5B/COX6A1/CD63/COX8A/AQP1/CYB5A/COX6B1/ATP6V0E1/YWHAE/COX17/ARF1/CHP1/COX4I1/SUMO1/ACTN4/SLC38A2/ATP6V1G1/ITGB1/ATP6V1F/COX7B/SLC12A7/ATP6V0B/SCNN1A/SLC38A10/CAV1/SLC25A3/WNK1/AKAP9/COX5A/SGK1/ATF4/VAMP2/UTRN/FHL1/TMCO3/COX7A2L/KCNT2/KIF5B/ADRB2/TESC
GO:0033138	positive regulation of peptidyl-serine phosphorylation	66	0.778825	1.23183	0.125126	0.779554	0.779554	815	tags=14%, list=6%, signal=13%	TXN/HSP90AA1/PARK7/HSP90AB1/APP/MIF/CAV1/GAS6/AKAP9
GO:0007031	peroxisome organization	69	0.779608	1.23167	0.126008	0.779554	0.779554	1015	tags=13%, list=8%, signal=12%	RPS27A/UBC/UBA52/UBB/FIS1/UBE2D3/GSTK1/SCP2/UBE2D2
GO:0034612	response to tumor necrosis factor	222	0.796132	1.23163	0.0502008	0.779554	0.779554	1075	tags=18%, list=9%, signal=17%	TMSB4X/ZFP36L1/GSTP1/ZFP36/NFKBIA/RPS3/COL1A1/KRT18/KRT8/RACK1/HSPA1A/KLF2/ZFP36L2/PSMA7/CXCL8/PSME2/TNFRSF12A/OCLN/ACTN4/PSMB1/TAX1BP1/ASAH1/TXNDC17/NFE2L2/CXCL16/GAS6/PSMB5/ICAM1/PSMB3/ASS1/PSMC3/CLDN1/PSMB6/ADAM9/PSMD8/EDN1/PSME1/PSMA1/PSMB2/PSMA3
GO:0031639	plasminogen activation	13	0.756752	1.23163	0.205821	0.779554	0.779554	1492	tags=23%, list=12%, signal=20%	ENO1/PGK1/CTSZ
GO:0051784	negative regulation of nuclear division	39	0.774046	1.23151	0.173077	0.779554	0.779554	35	tags=3%, list=0%, signal=3%	DUSP1
GO:0051258	protein polymerization	229	0.796637	1.23111	0.0491968	0.779554	0.779554	923	tags=14%, list=7%, signal=13%	TMSB4X/TMSB10/HSP90AA1/RAC1/GPX4/RPS3/RHOA/BRK1/WASF2/HSPA1A/MAP2/PFN1/ARF1/ARPC5/ARPC2/OCLN/ARPC1B/ARPC3/GSN/STMN1/CAPZB/CHMP3/ARPC1A/AKAP9/ICAM1/MTPN/SPTAN1/SVIL/TMOD3/ARPC4/WASL
GO:0060914	heart formation	21	0.765751	1.23099	0.202854	0.779554	0.779554	1292	tags=24%, list=10%, signal=21%	HES1/FOLR1/BMP2/CTNNB1/MEF2C
GO:0050798	activated T cell proliferation	30	0.76763	1.23075	0.200203	0.779554	0.779554	1847	tags=30%, list=15%, signal=26%	CD24/RPS3/HMGB1/PRKAR1A/IGFBP2/IL18/IL27RA/AGER/IGF2
GO:1902373	negative regulation of mRNA catabolic process	36	0.772849	1.23072	0.171574	0.779554	0.779554	1309	tags=33%, list=10%, signal=30%	ZFP36/PABPC1/CIRBP/YBX1/HNRNPA0/TOB1/HNRNPC/HNRNPU/THRAP3/MAPKAPK2/SLC11A1/ELAVL1
GO:0090317	negative regulation of intracellular protein transport	36	0.772736	1.23054	0.171574	0.779554	0.779554	1052	tags=17%, list=8%, signal=15%	TXN/PARK7/CHP1/SVIP/ERLEC1/OS9
GO:0046697	decidualization	17	0.762542	1.23044	0.207392	0.779554	0.779554	1668	tags=35%, list=13%, signal=31%	JUNB/ASH1L/GJA1/BSG/CTSB/MAPK1
GO:0006977	DNA damage response, signal transduction by p53 class mediator resulting in cell cycle arrest	50	0.777746	1.23034	0.15081	0.779554	0.779554	526	tags=12%, list=4%, signal=12%	RPL26/MUC1/SOX4/SFN/CDKN1A/BTG2
GO:0032495	response to muramyl dipeptide	17	0.76247	1.23033	0.208419	0.779554	0.779554	263	tags=12%, list=2%, signal=12%	NFKBIA/VIM
GO:0030857	negative regulation of epithelial cell differentiation	33	0.770149	1.23031	0.177665	0.779554	0.779554	1245	tags=18%, list=10%, signal=16%	ID1/HES1/SOX9/CAV1/CTNNB1/SPRY1
GO:0065002	intracellular protein transmembrane transport	46	0.777465	1.22979	0.15587	0.779554	0.779554	1538	tags=26%, list=12%, signal=23%	TOMM7/SEC62/TRAM1/ROMO1/SEC61G/TOMM20/HSPA5/SEC61B/ZFAND2B/DNAJC15/SEC63/DNAJC19
GO:0000423	mitophagy	24	0.763152	1.22956	0.205732	0.779554	0.779554	406	tags=8%, list=3%, signal=8%	TOMM7/SQSTM1
GO:0010447	response to acidic pH	12	0.754622	1.22949	0.208551	0.779554	0.779554	1379	tags=33%, list=11%, signal=30%	CHP1/LGMN/CTSS/RAB11B
GO:0070268	cornification	35	0.770755	1.22895	0.17665	0.779554	0.779554	642	tags=20%, list=5%, signal=19%	KRT7/KRT19/KRT18/PERP/KRT8/KRT10/DSG2
GO:0008344	adult locomotory behavior	40	0.772576	1.22893	0.165992	0.779554	0.779554	944	tags=22%, list=7%, signal=21%	ID2/CSTB/PARK7/APP/OXR1/ZMPSTE24/FOXA2/PPT1/PUM1
GO:0043489	RNA stabilization	36	0.77148	1.22854	0.174619	0.779554	0.779554	1309	tags=31%, list=10%, signal=27%	ZFP36/PABPC1/CIRBP/YBX1/HNRNPA0/HNRNPC/HNRNPU/THRAP3/MAPKAPK2/SLC11A1/ELAVL1
GO:0000466	maturation of 5.8S rRNA from tricistronic rRNA transcript (SSU-rRNA, 5.8S rRNA, LSU-rRNA)	25	0.763924	1.22835	0.205521	0.779554	0.779554	113	tags=4%, list=1%, signal=4%	RPS21
GO:0002092	positive regulation of receptor internalization	18	0.761336	1.22759	0.208205	0.779554	0.779554	300	tags=11%, list=2%, signal=11%	CD63/PLCG2
GO:0099010	modification of postsynaptic structure	14	0.753328	1.22737	0.216495	0.779554	0.779554	1680	tags=43%, list=13%, signal=37%	RHOA/CDC42/PFN1/SYNPO/ARHGAP44/CHMP2B
GO:0045429	positive regulation of nitric oxide biosynthetic process	29	0.763289	1.22671	0.206511	0.779554	0.779554	1056	tags=31%, list=8%, signal=29%	HSP90AA1/HSP90AB1/KLF2/KLF4/ICAM1/CLU/ASS1/EDN1/DDAH2
GO:0014047	glutamate secretion	19	0.76421	1.22664	0.211873	0.779554	0.779554	1130	tags=26%, list=9%, signal=24%	GIPC1/SLC38A2/GLS/VAMP2/GJA1
GO:0045667	regulation of osteoblast differentiation	85	0.782269	1.22659	0.114804	0.779554	0.779554	1155	tags=20%, list=9%, signal=18%	AREG/ID1/ID2/ID3/CEBPD/JUND/GNAS/DDX5/CLIC1/CEBPB/SOX9/BMP2/TOB1/ATF4/ATRAID/HDAC7/CTNNB1
GO:0033182	regulation of histone ubiquitination	11	0.758519	1.22655	0.214286	0.779554	0.779554	202	tags=9%, list=2%, signal=9%	PARK7
GO:0031571	mitotic G1 DNA damage checkpoint	57	0.77595	1.2263	0.148635	0.779554	0.779554	526	tags=12%, list=4%, signal=12%	RPL26/MUC1/SOX4/SFN/RPS27L/CDKN1A/BTG2
GO:0044819	mitotic G1/S transition checkpoint	57	0.77595	1.2263	0.148635	0.779554	0.779554	526	tags=12%, list=4%, signal=12%	RPL26/MUC1/SOX4/SFN/RPS27L/CDKN1A/BTG2
GO:0072431	signal transduction involved in mitotic G1 DNA damage checkpoint	51	0.776931	1.22625	0.149798	0.779554	0.779554	526	tags=12%, list=4%, signal=11%	RPL26/MUC1/SOX4/SFN/CDKN1A/BTG2
GO:1902400	intracellular signal transduction involved in G1 DNA damage checkpoint	51	0.776931	1.22625	0.149798	0.779554	0.779554	526	tags=12%, list=4%, signal=11%	RPL26/MUC1/SOX4/SFN/CDKN1A/BTG2
GO:0031116	positive regulation of microtubule polymerization	26	0.762208	1.22616	0.207354	0.779554	0.779554	815	tags=19%, list=6%, signal=18%	RAC1/RPS3/HSPA1A/OCLN/AKAP9
GO:0071156	regulation of cell cycle arrest	85	0.781817	1.22588	0.115811	0.779554	0.779554	899	tags=14%, list=7%, signal=13%	RPL26/MUC1/RPL23/ID2/SOX4/SFN/HSP90AB1/CDKN1A/BTG2/MIF/CALR/GADD45A
GO:0006305	DNA alkylation	48	0.774354	1.22581	0.157895	0.779554	0.779554	298	tags=4%, list=2%, signal=4%	FOS/GNAS
GO:0006306	DNA methylation	48	0.774354	1.22581	0.157895	0.779554	0.779554	298	tags=4%, list=2%, signal=4%	FOS/GNAS
GO:0060148	positive regulation of posttranscriptional gene silencing	23	0.760934	1.22577	0.21085	0.779554	0.779554	944	tags=17%, list=7%, signal=16%	ZFP36/DDX5/STAT3/PUM1
GO:0043488	regulation of mRNA stability	157	0.78773	1.22577	0.0874372	0.779554	0.779554	1257	tags=29%, list=10%, signal=26%	HSPB1/RPS27A/ZFP36L1/UBC/UBA52/ZFP36/PABPC1/UBB/VIM/YWHAZ/CIRBP/HSPA1A/HSPA8/ZFP36L2/PSMA7/SET/YBX1/PSME2/YTHDF2/PSMB1/HNRNPA0/NPM1/YWHAB/PSMB5/PSMB3/HNRNPC/PSMC3/PUM1/HNRNPU/PSMB6/PABPC4/CARHSP1/THRAP3/PSMD8/PSME1/PSMA1/MAPKAPK2/PSMB2/PSMA3/ZC3H14/PSMA4/ROCK1/HNRNPR/PSMB4/SLC11A1
GO:0072413	signal transduction involved in mitotic cell cycle checkpoint	52	0.776421	1.22573	0.147773	0.779554	0.779554	526	tags=12%, list=4%, signal=11%	RPL26/MUC1/SOX4/SFN/CDKN1A/BTG2
GO:1902402	signal transduction involved in mitotic DNA damage checkpoint	52	0.776421	1.22573	0.147773	0.779554	0.779554	526	tags=12%, list=4%, signal=11%	RPL26/MUC1/SOX4/SFN/CDKN1A/BTG2
GO:1902403	signal transduction involved in mitotic DNA integrity checkpoint	52	0.776421	1.22573	0.147773	0.779554	0.779554	526	tags=12%, list=4%, signal=11%	RPL26/MUC1/SOX4/SFN/CDKN1A/BTG2
GO:0009268	response to pH	22	0.761029	1.22548	0.21144	0.779554	0.779554	1447	tags=36%, list=11%, signal=32%	CHP1/LGMN/CTSS/PAM/GJA1/CLCN7/RAB11B/GNA11
GO:0150076	neuroinflammatory response	41	0.770006	1.2253	0.175935	0.779554	0.779554	356	tags=5%, list=3%, signal=5%	JUN/APP
GO:0035066	positive regulation of histone acetylation	24	0.760415	1.22515	0.209826	0.779554	0.779554	911	tags=12%, list=7%, signal=12%	MUC1/WBP2/GLYR1
GO:0048333	mesodermal cell differentiation	20	0.761304	1.22509	0.215306	0.779554	0.779554	1130	tags=25%, list=9%, signal=23%	KLF4/ITGB1/ITGA3/ITGA2/GJA1
GO:0001824	blastocyst development	75	0.77538	1.22494	0.120968	0.779554	0.779554	1863	tags=29%, list=15%, signal=25%	HOPX/TM4SF1/JUNB/ELF3/CAPN2/RTN4/NDUFA2/SBDS/SF3B6/DAD1/PSMC3/UBE2A/TBL1XR1/CNOT2/PTPN18/SMIM14/SKIL/NASP/RTF1/THOC2/CUL3/RPL7L1
GO:0032799	low-density lipoprotein receptor particle metabolic process	19	0.763096	1.22485	0.212897	0.779554	0.779554	801	tags=32%, list=6%, signal=30%	ANXA2/HNRNPK/MYLIP/CLTC/CLTA/AP2B1
GO:0060049	regulation of protein glycosylation	11	0.757464	1.22484	0.214286	0.779554	0.779554	448	tags=18%, list=4%, signal=18%	TMEM59/CHP1
GO:0010812	negative regulation of cell-substrate adhesion	50	0.774207	1.22474	0.154858	0.779554	0.779554	512	tags=10%, list=4%, signal=10%	TACSTD2/COL1A1/LGALS1/RHOA/ACTN4
GO:0032366	intracellular sterol transport	19	0.763023	1.22473	0.212897	0.779554	0.779554	858	tags=16%, list=7%, signal=15%	ANXA2/NPC2/SCP2
GO:0032367	intracellular cholesterol transport	19	0.763023	1.22473	0.212897	0.779554	0.779554	858	tags=16%, list=7%, signal=15%	ANXA2/NPC2/SCP2
GO:0010771	negative regulation of cell morphogenesis involved in differentiation	64	0.774218	1.22457	0.136226	0.779554	0.779554	625	tags=11%, list=5%, signal=10%	TACSTD2/ID1/RHOA/RTN4/MAP2/ACTN4/EFNA1
GO:0045638	negative regulation of myeloid cell differentiation	62	0.77439	1.22408	0.140262	0.779554	0.779554	333	tags=6%, list=3%, signal=6%	ZFP36L1/ZFP36/NFKBIA/MAFB
GO:0014909	smooth muscle cell migration	56	0.774563	1.22385	0.151822	0.779554	0.779554	782	tags=14%, list=6%, signal=13%	S100A11/GSTP1/TPM1/ARPC5/MDK/IQGAP1/NFE2L2/PDGFA
GO:0043271	negative regulation of ion transport	78	0.776936	1.2235	0.122984	0.779554	0.779554	863	tags=22%, list=7%, signal=20%	CALM2/RRAD/CALM1/TMBIM6/GEM/ISCU/YWHAE/SRI/SUMO1/SESTD1/ARL6IP5/IRS2/YWHAQ/CAV1/WNK1/ICAM1/ATF4
GO:0030225	macrophage differentiation	32	0.765345	1.22334	0.2	0.779554	0.779554	1499	tags=19%, list=12%, signal=17%	ID2/CDC42/APP/PRKCA/EIF2AK1/CEBPA
GO:1905244	regulation of modification of synaptic structure	11	0.756515	1.22331	0.214286	0.779554	0.779554	258	tags=18%, list=2%, signal=18%	RHOA/CDC42
GO:0042744	hydrogen peroxide catabolic process	13	0.751631	1.22329	0.218295	0.779554	0.779554	1237	tags=38%, list=10%, signal=35%	GPX1/PRDX5/PRDX1/PXDN/PRDX2
GO:0048259	regulation of receptor-mediated endocytosis	70	0.774821	1.22316	0.132056	0.779554	0.779554	923	tags=17%, list=7%, signal=16%	B2M/RAC1/ANXA2/CD63/PLCG2/HNRNPK/ARF1/SDCBP/AAK1/CLU/PPT1/WASL
GO:0043269	regulation of ion transport	345	0.793076	1.22288	0.0371486	0.779554	0.779554	1405	tags=21%, list=11%, signal=19%	TMSB4X/B2M/CALM2/FXYD3/VAMP8/LGALS3/RRAD/CALM1/PARK7/RHOA/CD63/TMBIM6/PLCG2/SARAF/APP/GEM/CLIC1/ISCU/YWHAE/COX17/ARF1/SRI/CLIC3/CHP1/DBI/CLIC6/ABCA7/SUMO1/SESTD1/ARL6IP5/TSPAN13/ACTN4/CEBPB/CLIC5/MIF/PRELID1/ITGB1/IRS2/YWHAQ/CTSS/PLA2G10/CAV1/WNK1/TSPO/AKAP9/ICAM1/ZMPSTE24/ATF4/AHNAK/VAMP2/UTRN/FHL1/EDN1/KIF5B/ADRB2/CLIC4/TESC/RGS2/GJA1/CTNNB1/STOM/FXYD5/ATP1A1/ATP1B3/MEF2C/AHCYL1/FLNA/DIAPH1/RAB…
GO:0032733	positive regulation of interleukin-10 production	18	0.758213	1.22256	0.21641	0.779554	0.779554	773	tags=22%, list=6%, signal=21%	HMGB1/CD83/CD46/STAT3
GO:0021522	spinal cord motor neuron differentiation	15	0.75342	1.22233	0.22291	0.779554	0.779554	810	tags=13%, list=6%, signal=12%	SOX4/LMO4
GO:0043487	regulation of RNA stability	164	0.785364	1.22231	0.0894472	0.779554	0.779554	1257	tags=27%, list=10%, signal=25%	HSPB1/RPS27A/ZFP36L1/UBC/UBA52/ZFP36/PABPC1/UBB/VIM/YWHAZ/CIRBP/HSPA1A/HSPA8/ZFP36L2/PSMA7/SET/YBX1/PSME2/YTHDF2/PSMB1/HNRNPA0/NPM1/YWHAB/PSMB5/PSMB3/HNRNPC/PSMC3/PUM1/HNRNPU/PSMB6/PABPC4/CARHSP1/THRAP3/PSMD8/PSME1/PSMA1/MAPKAPK2/PSMB2/PSMA3/ZC3H14/PSMA4/ROCK1/HNRNPR/PSMB4/SLC11A1
GO:0061005	cell differentiation involved in kidney development	35	0.766499	1.22217	0.185787	0.779554	0.779554	2047	tags=29%, list=16%, signal=24%	CD24/HES1/IQGAP1/CTNNB1/MEF2C/MTSS1/GLIS2/NOTCH2/LGR4/ASXL1
GO:0035455	response to interferon-alpha	17	0.7572	1.22182	0.218686	0.779554	0.779554	1539	tags=41%, list=12%, signal=36%	IFITM3/BST2/GAS6/IFNAR1/ADAR/TPR/IFNAR2
GO:0061323	cell proliferation involved in heart morphogenesis	11	0.755528	1.22171	0.215336	0.779554	0.779554	1155	tags=27%, list=9%, signal=25%	HES1/SOX9/CTNNB1
GO:2000136	regulation of cell proliferation involved in heart morphogenesis	11	0.755528	1.22171	0.215336	0.779554	0.779554	1155	tags=27%, list=9%, signal=25%	HES1/SOX9/CTNNB1
GO:0048747	muscle fiber development	27	0.759547	1.22163	0.213483	0.779554	0.779554	1274	tags=19%, list=10%, signal=17%	GPX1/CAV2/ZMPSTE24/CXADR/MYOF
GO:0002407	dendritic cell chemotaxis	13	0.75057	1.22157	0.219335	0.779554	0.779554	893	tags=23%, list=7%, signal=21%	HMGB1/GAS6/CALR
GO:0030038	contractile actin filament bundle assembly	89	0.779602	1.22144	0.119718	0.779554	0.779554	729	tags=13%, list=6%, signal=13%	S100A10/TACSTD2/ACTG1/RAC1/RHOA/CDC42/WASF2/TPM1/CD47/PFN1/SDC4/STMN1
GO:0043149	stress fiber assembly	89	0.779602	1.22144	0.119718	0.779554	0.779554	729	tags=13%, list=6%, signal=13%	S100A10/TACSTD2/ACTG1/RAC1/RHOA/CDC42/WASF2/TPM1/CD47/PFN1/SDC4/STMN1
GO:0002761	regulation of myeloid leukocyte differentiation	81	0.776756	1.2214	0.12286	0.779554	0.779554	602	tags=11%, list=5%, signal=11%	FOS/JUN/ZFP36L1/ID2/GNAS/MAFB/CEBPB/KLF10/NDFIP1
GO:0033081	regulation of T cell differentiation in thymus	16	0.754161	1.22123	0.227926	0.779554	0.779554	1064	tags=12%, list=8%, signal=11%	SOD1/ERBB2
GO:0070884	regulation of calcineurin-NFAT signaling cascade	24	0.757909	1.22111	0.215967	0.779554	0.779554	1666	tags=42%, list=13%, signal=36%	CAMTA1/CHP1/ERBB3/RCAN2/RCAN3/CIB1/RCAN1/ATP2B4/SPPL3/PTBP1
GO:0106056	regulation of calcineurin-mediated signaling	24	0.757909	1.22111	0.215967	0.779554	0.779554	1666	tags=42%, list=13%, signal=36%	CAMTA1/CHP1/ERBB3/RCAN2/RCAN3/CIB1/RCAN1/ATP2B4/SPPL3/PTBP1
GO:0090151	establishment of protein localization to mitochondrial membrane	45	0.770448	1.22105	0.167173	0.779554	0.779554	1189	tags=31%, list=9%, signal=28%	HSP90AA1/SFN/YWHAZ/YWHAE/ROMO1/TIMM13/YWHAQ/PDCD5/YWHAB/NMT1/YWHAG/NDUFA13/PMAIP1/BAD
GO:0035456	response to interferon-beta	19	0.760613	1.22086	0.215967	0.779554	0.779554	1566	tags=37%, list=12%, signal=32%	CAPN2/IFITM3/BST2/NDUFA13/IRF1/IFNAR2/UBE2K
GO:0007498	mesoderm development	80	0.775151	1.22066	0.120968	0.779554	0.779554	1130	tags=12%, list=9%, signal=11%	RPL38/ZFP36L1/CITED2/KLF4/ITGB1/WLS/PRKAR1A/ITGA3/ITGA2/GJA1
GO:0070841	inclusion body assembly	20	0.758391	1.22041	0.219388	0.779554	0.779554	855	tags=20%, list=7%, signal=19%	DNAJB1/HSPA1A/PSAP/CLU
GO:0061014	positive regulation of mRNA catabolic process	47	0.771724	1.22039	0.168016	0.779554	0.779554	1286	tags=23%, list=10%, signal=21%	ZFP36L1/ZFP36/PABPC1/ZFP36L2/YTHDF2/BTG2/TOB1/PUM1/ROCK1/HNRNPR/TNRC6C
GO:0051289	protein homotetramerization	41	0.766861	1.22029	0.17998	0.779554	0.779554	537	tags=5%, list=4%, signal=5%	B2M/GLS
GO:0034599	cellular response to oxidative stress	239	0.788877	1.22018	0.0582329	0.779554	0.779554	527	tags=12%, list=4%, signal=11%	HSPB1/FOS/JUN/TXN/RHOB/GSTP1/SOD1/RPS3/ANXA1/PARK7/GPX1/RACK1/AQP1/PRDX5/MGST1/CFLAR/CYP1B1/HSPA1A/PRDX1/TPM1/PSAP/KLF2/ROMO1/NCOA7/OXR1/MCL1/ARL6IP5/KLF4
GO:0035493	SNARE complex assembly	17	0.756179	1.22017	0.219713	0.779554	0.779554	914	tags=12%, list=7%, signal=11%	VAMP8/VAMP2
GO:0031424	keratinization	41	0.766787	1.22017	0.17998	0.779554	0.779554	360	tags=17%, list=3%, signal=17%	KRT7/KRT19/KRT18/PERP/KRT8/SFN/KRT10
GO:0032355	response to estradiol	92	0.779189	1.22014	0.1167	0.779554	0.779554	1189	tags=23%, list=9%, signal=21%	DUSP1/AREG/GSTP1/GPX4/COL1A1/ANXA1/CFLAR/TXNIP/EEF2/ARPC1B/STAT3/PAM/ASS1/CALR/MMP15/HPGD/ITGA2/DDX18/GJA1/CTNNB1/BAD
GO:0007179	transforming growth factor beta receptor signaling pathway	153	0.782772	1.22	0.0974874	0.779554	0.779554	1086	tags=18%, list=9%, signal=16%	FOS/JUN/RPS27A/UBC/ID1/UBA52/CITED2/UBB/RHOA/CAV2/HSP90AB1/HSPA1A/FOLR1/SDCBP/GIPC1/STUB1/HSPA5/GDF15/LTBP1/CAV1/ADAM9/LTBP3/ITGA3/HPGD/SMURF1/PTPRK/CDKN1C
GO:0090051	negative regulation of cell migration involved in sprouting angiogenesis	13	0.749475	1.21978	0.221414	0.779554	0.779554	527	tags=15%, list=4%, signal=15%	RHOA/KLF4
GO:0032640	tumor necrosis factor production	71	0.772335	1.21975	0.134073	0.779554	0.779554	1228	tags=18%, list=10%, signal=17%	GSTP1/ZFP36/ZBTB20/HMGB1/APP/CD47/MIF/TSPO/GAS6/CLU/FOXP1/MAPKAPK2/DDT
GO:0021697	cerebellar cortex formation	16	0.753218	1.2197	0.229979	0.779554	0.779554	823	tags=12%, list=7%, signal=12%	PSAP/MTPN
GO:0045738	negative regulation of DNA repair	21	0.758693	1.21964	0.219164	0.779554	0.779554	732	tags=10%, list=6%, signal=9%	RPS3/NUDT16L1
GO:1904407	positive regulation of nitric oxide metabolic process	30	0.760688	1.21962	0.208333	0.779554	0.779554	1056	tags=30%, list=8%, signal=28%	HSP90AA1/HSP90AB1/KLF2/KLF4/ICAM1/CLU/ASS1/EDN1/DDAH2
GO:1902414	protein localization to cell junction	72	0.771825	1.21941	0.133065	0.779554	0.779554	1318	tags=19%, list=10%, signal=18%	HSPB1/ACTB/ACTG1/LAMTOR2/ACTN4/CLSTN1/TJP1/LSR/VPS35/KIF5B/NPTN/VCL/RAB27B/FLNA
GO:0072576	liver morphogenesis	18	0.756098	1.21915	0.218462	0.779554	0.779554	2003	tags=50%, list=16%, signal=42%	CFLAR/MDK/CEBPB/XBP1/RPS6KA1/SULF2/CUL3/TNFAIP3/NOTCH2
GO:0072243	metanephric nephron epithelium development	14	0.748227	1.21906	0.229897	0.779554	0.779554	686	tags=14%, list=5%, signal=14%	HES1/SOX9
GO:1901654	response to ketone	131	0.781995	1.21902	0.103414	0.779554	0.779554	1621	tags=28%, list=13%, signal=25%	FOS/DUSP1/RPL27/CLDN4/PARK7/AQP1/ERRFI1/CFLAR/TXNIP/KLF2/GNB1/TNC/CDKN1A/KLF4/AHR/FOSB/DSG2/ABHD2/CAV1/TSPO/ICAM1/WBP2/ASS1/CALR/CLDN1/EDN1/RWDD1/BAD/ADAM15/CBX3/CSNK2B/EGFR/BCL2L1/NASP/EIF4E/IGFBP7/ROCK2
GO:0010499	proteasomal ubiquitin-independent protein catabolic process	19	0.759388	1.2189	0.215967	0.779554	0.779554	2736	tags=89%, list=22%, signal=70%	PSMA7/PSMB1/NFE2L2/PSMB5/PSMB3/PSMB6/PSMA1/PSMB2/PSMA3/PSMA4/PSMB4/PSMA2/PSME4/PSMA6/PSMB8/PSMA5/ENC1
GO:0045445	myoblast differentiation	52	0.77207	1.21887	0.154858	0.779554	0.779554	686	tags=17%, list=5%, signal=16%	ZFP36L1/ID3/LGALS1/SDC1/DDX5/BTG1/DDX17/CXCL14/SOX9
GO:0010226	response to lithium ion	17	0.7552	1.21859	0.219713	0.779554	0.779554	1520	tags=29%, list=12%, signal=26%	ID2/CDH1/CALR/CEBPA/IGFBP2
GO:0034629	cellular protein-containing complex localization	18	0.755524	1.21822	0.218462	0.779554	0.779554	923	tags=11%, list=7%, signal=10%	EZR/WASL
GO:0007015	actin filament organization	323	0.790106	1.21816	0.0422535	0.779554	0.779554	935	tags=15%, list=7%, signal=14%	TMSB4X/TMSB10/RHOB/S100A10/TACSTD2/ID1/EMP2/EZR/ACTG1/RAC1/RHOA/CFL1/CDC42/BRK1/PDLIM3/DSTN/RHOBTB3/WASF2/RND3/TPM1/CD47/PFN1/ARF1/ENAH/ARPC5/ARPC2/ACTN4/ARPC1B/CAP1/ARPC3/SDC4/TPM3/GSN/SORBS2/STMN1/CAPZB/MYO6/ARPC1A/ICAM1/MTPN/SPTAN1/SVIL/SYNPO/TMOD3/ARPC4/WASL/TJP1
GO:2000641	regulation of early endosome to late endosome transport	17	0.754899	1.21811	0.219713	0.779554	0.779554	2242	tags=41%, list=18%, signal=34%	EZR/CHMP3/SNX3/MAPK1/RAB21/MAP2K2/DAB2
GO:1901099	negative regulation of signal transduction in absence of ligand	24	0.755961	1.21798	0.216991	0.779554	0.779554	2037	tags=29%, list=16%, signal=25%	HSPA1A/IFI6/CTNNA1/MCL1/PRDX2/BCL2L1/AKT1
GO:2001240	negative regulation of extrinsic apoptotic signaling pathway in absence of ligand	24	0.755961	1.21798	0.216991	0.779554	0.779554	2037	tags=29%, list=16%, signal=25%	HSPA1A/IFI6/CTNNA1/MCL1/PRDX2/BCL2L1/AKT1
GO:0032374	regulation of cholesterol transport	37	0.763317	1.21796	0.18541	0.779554	0.779554	858	tags=22%, list=7%, signal=20%	NFKBIA/ANXA2/ABCA7/LAMTOR1/PLA2G10/CAV1/TSPO/SCP2
GO:0009636	response to toxic substance	158	0.782375	1.21779	0.0944724	0.779554	0.779554	928	tags=18%, list=7%, signal=17%	FOS/TXN/UBA52/GSTP1/SOD1/GPX4/PARK7/GPX1/MT1E/SDC1/PRDX5/MGST1/CYP1B1/PRDX1/FIS1/GSTM3/MGST3/CDKN1A/CDH1/AHR/TXNDC17/PON2/NFE2L2/GSTK1/RALBP1/ATF4/ASS1/CLDN1
GO:0045907	positive regulation of vasoconstriction	13	0.748231	1.21776	0.222453	0.779554	0.779554	2037	tags=46%, list=16%, signal=39%	RHOA/CAV1/ICAM1/GJA1/EGFR/AKT1
GO:0009584	detection of visible light	24	0.755821	1.21775	0.216991	0.779554	0.779554	1447	tags=29%, list=11%, signal=26%	CALM1/GNB1/GNAQ/NMT1/METAP2/OPN3/GNA11
GO:0035850	epithelial cell differentiation involved in kidney development	26	0.756899	1.21761	0.216547	0.779554	0.779554	1432	tags=19%, list=11%, signal=17%	CD24/IQGAP1/CTNNB1/MEF2C/MTSS1
GO:1904424	regulation of GTP binding	11	0.752729	1.21718	0.219538	0.779554	0.779554	2557	tags=73%, list=20%, signal=58%	CSNK1A1/STMN1/CCPG1/EPHA4/PBXIP1/EIF2S1/CLN5/ARHGEF7
GO:0071241	cellular response to inorganic substance	142	0.781151	1.21708	0.0995976	0.779554	0.779554	933	tags=18%, list=7%, signal=17%	FOS/JUN/B2M/JUNB/ID2/SOD1/JUND/MT1E/AQP1/CFLAR/APP/SUMO1/IQGAP1/CDH1/FOSB/LGMN/HSPA5/GSN/UBE2D3/NFE2L2/TSPO/ATF4/CALR/FSTL3/CLDN1/SLC25A23
GO:0061564	axon development	345	0.789286	1.21704	0.0401606	0.779554	0.779554	751	tags=9%, list=6%, signal=8%	S100A6/JUN/ACTB/EZR/HSP90AA1/RAC1/RHOA/HSP90AB1/DYNLT1/RTN4/MAP2/APP/CTNNA1/PTPRF/ENAH/NFIB/TNC/FOLR1/TNFRSF12A/VSTM2L/CRABP2/KLF4/MAP3K13/ITGB1/EFNA1/IRS2/ALCAM/PLA2G10/STMN1/ETV1
GO:0060119	inner ear receptor cell development	25	0.756856	1.21698	0.221881	0.779554	0.779554	636	tags=12%, list=5%, signal=11%	HES1/SOD1/SDC4
GO:0071560	cellular response to transforming growth factor beta stimulus	187	0.783235	1.21685	0.0763819	0.779554	0.779554	1086	tags=19%, list=9%, signal=17%	FOS/JUN/RPS27A/ZFP36L1/UBC/ID1/UBA52/CITED2/UBB/COL1A1/RHOA/CAV2/HSP90AB1/CFLAR/HSPA1A/ZFP36L2/FOLR1/SDCBP/GIPC1/STUB1/HSPA5/GDF15/LTBP1/SOX9/PDCD5/CAV1/CLDN1/ADAM9/LTBP3/ITGA3/EDN1/HPGD/SMURF1/PTPRK/CDKN1C
GO:0045815	positive regulation of gene expression, epigenetic	44	0.766113	1.21681	0.179331	0.779554	0.779554	1577	tags=32%, list=12%, signal=28%	ACTB/POLR2L/POLR2K/POLR2E/POLR2F/WBP2/SF3B1/ARID1A/SERTAD1/CTNNB1/ELOF1/POLR2H/BAZ1B/ARID1B
GO:0071243	cellular response to arsenic-containing substance	20	0.756122	1.21676	0.223469	0.779554	0.779554	863	tags=25%, list=7%, signal=23%	ATF3/HNRNPA1/SLC38A2/MKNK2/ATF4
GO:0045987	positive regulation of smooth muscle contraction	14	0.746644	1.21648	0.230928	0.779554	0.779554	1353	tags=29%, list=11%, signal=26%	RHOA/EDN1/ITGA2/CTTN
GO:0032680	regulation of tumor necrosis factor production	66	0.768855	1.21606	0.14329	0.779554	0.779554	1228	tags=18%, list=10%, signal=17%	GSTP1/ZFP36/ZBTB20/HMGB1/CD47/MIF/TSPO/GAS6/CLU/FOXP1/MAPKAPK2/DDT
GO:0044275	cellular carbohydrate catabolic process	35	0.762622	1.21599	0.191878	0.779554	0.779554	1367	tags=31%, list=11%, signal=28%	CALM1/PPP1CB/TPI1/PGD/PGAM1/SCARB2/ENOSF1/PHKG1/RB1CC1/PYGB/PGM1
GO:2001242	regulation of intrinsic apoptotic signaling pathway	138	0.779462	1.21595	0.106533	0.779554	0.779554	737	tags=18%, list=6%, signal=17%	HSPB1/RPL11/TPT1/RPL26/MUC1/RPS7/UBB/SOD1/RPS3/ENO1/PARK7/GPX1/RACK1/TMBIM6/HSPA1A/HNRNPK/FIS1/DNAJA1/MCL1/MIF/SFPQ/BCAP31/XBP1/NFE2L2/CAV1
GO:0045428	regulation of nitric oxide biosynthetic process	42	0.76468	1.21557	0.180162	0.779554	0.779554	1056	tags=31%, list=8%, signal=28%	HSP90AA1/RAC1/HSP90AB1/KLF2/CD47/KLF4/CAV1/TSPO/ICAM1/CLU/ASS1/EDN1/DDAH2
GO:0010038	response to metal ion	235	0.785688	1.21547	0.060241	0.779554	0.779554	1049	tags=20%, list=8%, signal=19%	FOS/JUN/B2M/DUSP1/CRIP1/CALM2/JUNB/ID2/SOD1/JUND/CALM1/PARK7/MT1E/S100A13/AQP1/SDC1/CYB5A/TXNIP/APP/PPP2CB/SUMO1/CUTA/IQGAP1/CDH1/FOSB/LGMN/S100A16/HSPA5/GSN/UBE2D3/NFE2L2/CAV1/TSPO/PAM/ICAM1/ATF4/ASS1/CALR/FSTL3/CLDN1/SLC25A23/NDRG1/ITPR3/ADAM9/EDN1/PDCD6/AQP3
GO:2001235	positive regulation of apoptotic signaling pathway	149	0.779594	1.21529	0.0975855	0.779554	0.779554	894	tags=18%, list=7%, signal=17%	RPL11/RPL26/RPS7/ATF3/UBB/SOD1/RPS3/PARK7/RACK1/SFN/YWHAZ/FIS1/YWHAE/CTNNA1/TNFRSF12A/MCL1/TIMP3/SFPQ/BCAP31/YWHAQ/GSN/PDCD5/CAV1/YWHAB/NMT1/YWHAG/CHCHD10
GO:0000083	regulation of transcription involved in G1/S transition of mitotic cell cycle	24	0.754126	1.21502	0.218014	0.779554	0.779554	774	tags=8%, list=6%, signal=8%	ID2/GFI1
GO:0038128	ERBB2 signaling pathway	27	0.755354	1.21489	0.217569	0.779554	0.779554	2179	tags=48%, list=17%, signal=40%	HSP90AA1/HBEGF/STUB1/ERBB3/ERBB2/ERBIN/PTPN18/PRKCA/EGFR/PTPN12/SHC1/BTC/EREG
GO:0043372	positive regulation of CD4-positive, alpha-beta T cell differentiation	16	0.750232	1.21486	0.235113	0.779554	0.779554	1582	tags=31%, list=13%, signal=27%	ANXA1/CD83/SOCS1/NFKBIZ/IL18
GO:1902188	positive regulation of viral release from host cell	13	0.746402	1.21478	0.226611	0.779554	0.779554	1680	tags=46%, list=13%, signal=40%	CAV2/VAPA/CHMP3/CHMP2A/VPS4B/CHMP2B
GO:0002070	epithelial cell maturation	11	0.751242	1.21478	0.220588	0.779554	0.779554	701	tags=27%, list=6%, signal=26%	CDKN1A/TFCP2L1/XBP1
GO:0009060	aerobic respiration	73	0.768423	1.21476	0.137097	0.779554	0.779554	1127	tags=23%, list=9%, signal=21%	COX6C/NDUFA4/COX7C/UQCRH/COX5B/COX6A1/COX8A/COX6B1/UQCRB/NDUFS8/COX4I1/UQCR10/COX7B/COX5A/COX7A2L/SDHC/CYCS
GO:0001892	embryonic placenta development	65	0.768092	1.21459	0.145308	0.779554	0.779554	1852	tags=31%, list=15%, signal=26%	ZFP36L1/JUNB/KRT19/HES1/KRT8/SPINT2/CEBPB/PHLDA2/ST14/SOCS3/DNAJB6/EGFR/CEBPA/TMED2/GGNBP2/MAPK1/BIRC6/BPTF/IGF2/SPINT1
GO:0050884	neuromuscular process controlling posture	10	0.752494	1.21457	0.233615	0.779554	0.779554	532	tags=10%, list=4%, signal=10%	PNKD
GO:0032986	protein-DNA complex disassembly	16	0.74994	1.21439	0.235113	0.779554	0.779554	967	tags=25%, list=8%, signal=23%	RPL23/SET/SUPT16H/ARID1A
GO:0035883	enteroendocrine cell differentiation	16	0.749838	1.21423	0.23614	0.779554	0.779554	1189	tags=19%, list=9%, signal=17%	HES1/RHEB/BAD
GO:0001885	endothelial cell development	53	0.768691	1.21407	0.157735	0.779554	0.779554	1234	tags=28%, list=10%, signal=26%	ID1/EZR/GPX1/CLDN3/AFDN/GSTM3/COL18A1/ICAM1/CLDN1/VEZF1/TJP1/CLIC4/CTNNB1/ROCK1/VCL
GO:0034763	negative regulation of transmembrane transport	72	0.768393	1.21399	0.142137	0.779554	0.779554	737	tags=19%, list=6%, signal=18%	CALM2/RRAD/CALM1/OAZ1/GEM/ISCU/YWHAE/SRI/SUMO1/SESTD1/ARL6IP5/IRS2/YWHAQ/CAV1
GO:0001844	protein insertion into mitochondrial membrane involved in apoptotic signaling pathway	28	0.753551	1.21383	0.219164	0.779554	0.779554	1189	tags=32%, list=9%, signal=29%	SFN/YWHAZ/YWHAE/YWHAQ/YWHAB/NMT1/YWHAG/PMAIP1/BAD
GO:1900017	positive regulation of cytokine production involved in inflammatory response	11	0.750626	1.21378	0.222689	0.779554	0.779554	968	tags=18%, list=8%, signal=17%	STAT3/KPNA6
GO:1902307	positive regulation of sodium ion transmembrane transport	19	0.756139	1.21368	0.220061	0.779554	0.779554	2401	tags=53%, list=19%, signal=43%	ARF1/CHP1/ACTN4/WNK1/KIF5B/TESC/ATP1B3/ATP1B1/DNM2/GLRX
GO:0071806	protein transmembrane transport	55	0.768343	1.21322	0.162791	0.779554	0.779554	1538	tags=27%, list=12%, signal=24%	TOMM7/SEC62/TRAM1/ROMO1/HSPA8/SEC61G/MCL1/TOMM20/HSPA5/SEC61B/CLU/ZFAND2B/DNAJC15/SEC63/DNAJC19
GO:0072574	hepatocyte proliferation	17	0.751846	1.21318	0.223819	0.779554	0.779554	2003	tags=47%, list=16%, signal=40%	CFLAR/MDK/CEBPB/XBP1/RPS6KA1/SULF2/TNFAIP3/NOTCH2
GO:0072575	epithelial cell proliferation involved in liver morphogenesis	17	0.751846	1.21318	0.223819	0.779554	0.779554	2003	tags=47%, list=16%, signal=40%	CFLAR/MDK/CEBPB/XBP1/RPS6KA1/SULF2/TNFAIP3/NOTCH2
GO:0002027	regulation of heart rate	48	0.766323	1.21309	0.171053	0.779554	0.779554	1352	tags=23%, list=11%, signal=21%	CALM2/CALM1/TPM1/YWHAE/SRI/DSG2/CAV1/AKAP9/EDN1/JUP/ATP2A2
GO:0031664	regulation of lipopolysaccharide-mediated signaling pathway	18	0.752328	1.21307	0.219487	0.779554	0.779554	1985	tags=44%, list=16%, signal=38%	CD55/MIF/PRDX2/SASH1/PRKCA/CARD16/TNFAIP3/SIGIRR
GO:0032835	glomerulus development	46	0.766856	1.21301	0.173077	0.779554	0.779554	550	tags=11%, list=4%, signal=10%	CD24/HES1/EGR1/CFLAR/IQGAP1
GO:0032392	DNA geometric change	91	0.774135	1.2129	0.124748	0.779554	0.779554	546	tags=11%, list=4%, signal=11%	RPS27A/UBC/UBA52/UBB/ANXA1/HMGB1/GTF2H5/RBX1/HNRNPA2B1/SSBP1
GO:0050891	multicellular organismal water homeostasis	44	0.763563	1.21276	0.180344	0.779554	0.779554	1184	tags=30%, list=9%, signal=27%	CLDN4/SFN/AQP1/SCNN1A/STMN1/STARD7/ADCY9/CLDN1/LSR/PRKAR1A/AQP3/UGCG/ELOVL1
GO:0021772	olfactory bulb development	17	0.751572	1.21274	0.224846	0.779554	0.779554	143	tags=6%, list=1%, signal=6%	ID2
GO:0021988	olfactory lobe development	17	0.751572	1.21274	0.224846	0.779554	0.779554	143	tags=6%, list=1%, signal=6%	ID2
GO:2000651	positive regulation of sodium ion transmembrane transporter activity	15	0.747383	1.21253	0.232198	0.779554	0.779554	2401	tags=53%, list=19%, signal=43%	CHP1/ACTN4/WNK1/KIF5B/TESC/ATP1B1/DNM2/GLRX
GO:0031145	anaphase-promoting complex-dependent catabolic process	71	0.767683	1.2124	0.143145	0.779554	0.779554	1220	tags=28%, list=10%, signal=26%	RPS27A/UBC/UBA52/UBB/ANAPC11/PSMA7/PSME2/PSMB1/ANAPC16/PSMB5/PSMB3/PSMC3/PSMB6/PSMD8/PSME1/PSMA1/PSMB2/PSMA3/PSMA4/PSMB4
GO:0030858	positive regulation of epithelial cell differentiation	41	0.761903	1.2124	0.191102	0.779554	0.779554	1189	tags=22%, list=9%, signal=20%	CD24/SFN/BTG1/ALOX15B/ATOH8/SOX9/VEZF1/CTNNB1/BAD
GO:0072207	metanephric epithelium development	15	0.747259	1.21233	0.232198	0.779554	0.779554	686	tags=13%, list=5%, signal=13%	HES1/SOX9
GO:0060253	negative regulation of glial cell proliferation	11	0.749522	1.212	0.22584	0.779554	0.779554	790	tags=18%, list=6%, signal=17%	HES1/TSPO
GO:0071706	tumor necrosis factor superfamily cytokine production	73	0.766659	1.21197	0.140121	0.779554	0.779554	1228	tags=18%, list=10%, signal=16%	GSTP1/ZFP36/ZBTB20/HMGB1/APP/CD47/MIF/TSPO/GAS6/CLU/FOXP1/MAPKAPK2/DDT
GO:0032371	regulation of sterol transport	38	0.761207	1.21149	0.19332	0.779554	0.779554	858	tags=21%, list=7%, signal=20%	NFKBIA/ANXA2/ABCA7/LAMTOR1/PLA2G10/CAV1/TSPO/SCP2
GO:0034762	regulation of transmembrane transport	304	0.784918	1.21109	0.0491968	0.779554	0.779554	1399	tags=19%, list=11%, signal=18%	TMSB4X/CALM2/ACTB/FXYD3/RRAD/CALM1/PARK7/OAZ1/CD63/PLCG2/APP/GEM/CLIC1/ISCU/YWHAE/COX17/ARF1/SRI/CLIC3/CHP1/CLIC6/OCLN/SUMO1/SESTD1/ARL6IP5/TSPAN13/ACTN4/CLIC5/ITGB1/IRS2/YWHAQ/CTSS/NFE2L2/CAV1/WNK1/AKAP9/ZMPSTE24/AHNAK/VAMP2/UTRN/FHL1/EDN1/KIF5B/ADRB2/CLIC4/TESC/RGS2/GJA1/STOM/OSBPL8/FXYD5/AZIN1/ATP1B3/MEF2C/AHCYL1/FLNA/DIAPH1/ATP2B4/COMMD1
GO:0021955	central nervous system neuron axonogenesis	27	0.752972	1.21106	0.225741	0.779554	0.779554	414	tags=11%, list=3%, signal=11%	HSP90AA1/HSP90AB1/NFIB
GO:0002824	positive regulation of adaptive immune response based on somatic recombination of immune receptors built from immunoglobulin superfamily domains	55	0.766764	1.21073	0.167846	0.779554	0.779554	297	tags=5%, list=2%, signal=5%	B2M/ANXA1/CD81
GO:0032508	DNA duplex unwinding	84	0.770226	1.21063	0.128902	0.779554	0.779554	546	tags=10%, list=4%, signal=9%	RPS27A/UBC/UBA52/UBB/ANXA1/GTF2H5/RBX1/SSBP1
GO:0006940	regulation of smooth muscle contraction	30	0.754992	1.21049	0.21748	0.779554	0.779554	1353	tags=27%, list=11%, signal=24%	SOD1/RHOA/CAV1/EDN1/ADRB2/ITGA2/RGS2/CTTN
GO:0001667	ameboidal-type cell migration	312	0.784775	1.2103	0.0502008	0.779554	0.779554	727	tags=11%, list=6%, signal=10%	TMSB4X/HSPB1/JUN/RHOB/TACSTD2/ID1/EMP2/ANXA1/GPX1/RHOA/CFL1/HBEGF/PLCG2/WASF2/HMGB1/RTN4/CYP1B1/PFN1/LAMTOR2/NR4A1/RAB25/FOLR1/GIPC1/KLF4/IQGAP1/CAP1/LGMN/ITGB1/EFNA1/SDC4/ATOH8/SOX9/NFE2L2
GO:0043302	positive regulation of leukocyte degranulation	16	0.747391	1.21026	0.23922	0.779554	0.779554	628	tags=12%, list=5%, signal=12%	VAMP8/LAMP1
GO:0010917	negative regulation of mitochondrial membrane potential	12	0.742727	1.21011	0.226277	0.779554	0.779554	1076	tags=33%, list=9%, signal=31%	ARL6IP5/HEBP2/PRELID1/PMAIP1
GO:0045601	regulation of endothelial cell differentiation	31	0.755707	1.20995	0.209939	0.779554	0.779554	1641	tags=29%, list=13%, signal=25%	ID1/BTG1/ATOH8/VEZF1/CTNNB1/ROCK1/VCL/ROCK2/ADD1
GO:0043217	myelin maintenance	12	0.742566	1.20984	0.226277	0.779554	0.779554	937	tags=25%, list=7%, signal=23%	SOD1/CLU/NDRG1
GO:0002456	T cell mediated immunity	58	0.764871	1.20984	0.167846	0.779554	0.779554	831	tags=14%, list=7%, signal=13%	B2M/EMP2/CD81/HMGB1/CD55/CD46/ICAM1/STARD7
GO:0051606	detection of stimulus	117	0.777124	1.20953	0.116349	0.779554	0.779554	1109	tags=17%, list=9%, signal=16%	RPS27A/CALM2/UBC/UBA52/UBB/SOX4/RPS3/CALM1/GNB1/RBX1/UBE2B/GNAQ/RPA3/NR2F6/TSPO/NMT1/FOXA2/METAP2/OPN3/ITGA2
GO:0034755	iron ion transmembrane transport	12	0.742292	1.2094	0.228363	0.779554	0.779554	1460	tags=25%, list=12%, signal=22%	ISCU/SLC11A1/SLC40A1
GO:0009265	2'-deoxyribonucleotide biosynthetic process	12	0.742209	1.20926	0.228363	0.779554	0.779554	1254	tags=25%, list=10%, signal=23%	GUK1/DGUOK/DUT
GO:0046385	deoxyribose phosphate biosynthetic process	12	0.742209	1.20926	0.228363	0.779554	0.779554	1254	tags=25%, list=10%, signal=23%	GUK1/DGUOK/DUT
GO:0070498	interleukin-1-mediated signaling pathway	90	0.771254	1.20909	0.127767	0.779554	0.779554	1220	tags=27%, list=10%, signal=24%	RPS27A/UBC/UBA52/NFKBIA/UBB/EGR1/SKP1/SQSTM1/PSMA7/PSME2/RBX1/PSMB1/PSMB5/PSMB3/PSMC3/PELI1/PSMB6/PSMD8/PSME1/PSMA1/PSMB2/PSMA3/PSMA4/PSMB4
GO:0045932	negative regulation of muscle contraction	17	0.749269	1.20902	0.227926	0.779554	0.779554	1111	tags=24%, list=9%, signal=21%	SOD1/SRI/ADRB2/RGS2
GO:0014812	muscle cell migration	64	0.76423	1.20877	0.150353	0.779554	0.779554	782	tags=14%, list=6%, signal=13%	S100A11/GSTP1/ANXA1/TPM1/ARPC5/MDK/IQGAP1/NFE2L2/PDGFA
GO:0071404	cellular response to low-density lipoprotein particle stimulus	16	0.746256	1.20843	0.241273	0.779554	0.779554	611	tags=19%, list=5%, signal=18%	CD81/CD9/ITGB1
GO:0007409	axonogenesis	309	0.783296	1.20818	0.0512048	0.779554	0.779554	751	tags=7%, list=6%, signal=7%	S100A6/ACTB/EZR/HSP90AA1/RAC1/RHOA/HSP90AB1/RTN4/MAP2/APP/ENAH/NFIB/TNFRSF12A/VSTM2L/CRABP2/MAP3K13/ITGB1/EFNA1/IRS2/ALCAM/PLA2G10/STMN1/ETV1
GO:0032535	regulation of cellular component size	275	0.782957	1.20794	0.0561685	0.779554	0.779554	923	tags=13%, list=7%, signal=13%	TMSB4X/TMSB10/EZR/RAC1/RHOA/CFL1/BRK1/HSP90AB1/AQP1/DSTN/WASF2/RTN4/MAP2/LAMTOR4/PFN1/ARF1/ARPC5/LAMTOR5/TNFRSF12A/ARPC2/CRABP2/ARPC1B/MAP3K13/ARPC3/HP1BP3/GSN/SLC12A7/CAPZB/PPP1R15A/ARPC1A/ICAM1/MTPN/SPTAN1/SVIL/TMOD3/ARPC4/WASL
GO:0003338	metanephros morphogenesis	17	0.748566	1.20789	0.228953	0.779554	0.779554	1155	tags=18%, list=9%, signal=16%	HES1/SOX9/CTNNB1
GO:0060008	Sertoli cell differentiation	16	0.745912	1.20787	0.241273	0.779554	0.779554	1318	tags=31%, list=10%, signal=28%	SDC1/SOX9/ICAM1/RAB13/FLNA
GO:0034314	Arp2/3 complex-mediated actin nucleation	33	0.756018	1.20773	0.210152	0.779554	0.779554	1784	tags=39%, list=14%, signal=34%	BRK1/WASF2/ARF1/ARPC5/ARPC2/ARPC1B/ARPC3/ARPC1A/ARPC4/WASL/ARPC5L/NCKAP1/ACTR3
GO:0060969	negative regulation of gene silencing	22	0.74974	1.2073	0.223698	0.779554	0.779554	1726	tags=27%, list=14%, signal=24%	NEAT1/STAT3/ZMPSTE24/ELAVL1/ADAR/NCOR2
GO:0034123	positive regulation of toll-like receptor signaling pathway	18	0.748715	1.20724	0.229744	0.779554	0.779554	1844	tags=39%, list=15%, signal=33%	HMGB1/RTN4/CAV1/PELI1/DDX3X/FLOT1/F2RL1
GO:0045069	regulation of viral genome replication	77	0.765132	1.20706	0.140121	0.779554	0.779554	1325	tags=21%, list=10%, signal=19%	IFI27/PPIA/PABPC1/IFITM3/DDX5/SLPI/HSPA8/CXCL8/BST2/NUCKS1/VAPA/BANF1/PHB/STOM/RAD23A/ADAR
GO:1902107	positive regulation of leukocyte differentiation	102	0.771022	1.20674	0.121486	0.779554	0.779554	811	tags=15%, list=6%, signal=14%	FOS/JUN/ZFP36L1/ID2/SOX4/ANXA1/RHOA/GNAS/HMGB1/MDK/KLF10/CD83/XBP1/CD46/GAS6
GO:0044783	G1 DNA damage checkpoint	58	0.762881	1.20669	0.171891	0.779554	0.779554	526	tags=12%, list=4%, signal=12%	RPL26/MUC1/SOX4/SFN/RPS27L/CDKN1A/BTG2
GO:0030335	positive regulation of cell migration	385	0.78132	1.20667	0.039039	0.779554	0.779554	1048	tags=15%, list=8%, signal=14%	TMSB4X/HSPB1/JUN/CEACAM6/S100A11/RHOB/ACTG1/RAC1/CLDN4/LGALS3/SMIM22/COL1A1/ANXA1/CD151/RHOA/RACK1/CLDN3/HBEGF/PLCG2/HMGB1/RTN4/APP/PFN1/CXCL8/RAB25/SDCBP/S100A14/MDK/ACTN4/IQGAP1/COL18A1/LGMN/ITGB1/IRS2/HSPA5/CXCL14/ATOH8/SOX9/XBP1/BMP2/NFE2L2/CXCL16/CAV1/WNK1/STAT3/PDGFA/GAS6/ICAM1/CALR/CLDN1/TJP1/ADAM9/CAMK1D/FOXP1/ITGA3/EDN1/NEDD9/PDCD6
GO:0060330	regulation of response to interferon-gamma	19	0.751696	1.20655	0.225179	0.779554	0.779554	1414	tags=37%, list=11%, signal=33%	HSP90AB1/SUMO1/JAK1/PARP14/IFNGR2/SOCS1/SOCS3
GO:0060334	regulation of interferon-gamma-mediated signaling pathway	19	0.751696	1.20655	0.225179	0.779554	0.779554	1414	tags=37%, list=11%, signal=33%	HSP90AB1/SUMO1/JAK1/PARP14/IFNGR2/SOCS1/SOCS3
GO:0048025	negative regulation of mRNA splicing, via spliceosome	21	0.750522	1.20651	0.233435	0.779554	0.779554	1805	tags=48%, list=14%, signal=41%	HNRNPK/HNRNPA2B1/SRSF7/RNPS1/SAP18/SRSF10/SRSF4/SRSF9/PTBP1/SRSF6
GO:0010035	response to inorganic substance	377	0.780716	1.20595	0.0420842	0.779554	0.779554	1049	tags=19%, list=8%, signal=18%	FOS/JUN/B2M/DUSP1/TXN/CRIP1/RHOB/AREG/CALM2/JUNB/ID2/SOD1/RPS3/JUND/COL1A1/ANXA1/CALM1/KRT8/PARK7/GPX1/MT1E/RACK1/S100A13/CAPN2/AQP1/SDC1/CYB5A/CFLAR/TXNIP/CYP1B1/PRDX1/APP/PSAP/EEF2/FIS1/KLF2/CD9/LDHA/HNRNPA1/PPP2CB/SUMO1/SLC38A2/KLF4/CUTA/IQGAP1/CDH1/FOSB/COL18A1/LGMN/S100A16/HSPA5/GSN/UBE2D3/NFE2L2/CAV1/TSPO/PAM/ICAM1/ATF4/ASS1/CALR/FSTL3/CLDN1/SLC25A23/NDRG1/ITPR3/ADAM9/EDN1/PDCD6/AQP3
GO:1902229	regulation of intrinsic apoptotic signaling pathway in response to DNA damage	34	0.757165	1.20587	0.209137	0.779554	0.779554	589	tags=18%, list=5%, signal=17%	TPT1/RPL26/MUC1/RPS3/HNRNPK/MIF
GO:0071559	response to transforming growth factor beta	192	0.77657	1.20584	0.080402	0.779554	0.779554	1086	tags=18%, list=9%, signal=17%	FOS/JUN/RPS27A/ZFP36L1/UBC/ID1/UBA52/CITED2/UBB/COL1A1/RHOA/CAV2/HSP90AB1/CFLAR/HSPA1A/ZFP36L2/FOLR1/SDCBP/GIPC1/STUB1/HSPA5/GDF15/LTBP1/SOX9/PDCD5/CAV1/CLDN1/ADAM9/LTBP3/ITGA3/EDN1/HPGD/SMURF1/PTPRK/CDKN1C
GO:0001889	liver development	109	0.772998	1.2058	0.121486	0.779554	0.779554	950	tags=16%, list=8%, signal=15%	JUN/RPL10/RPL30/CITED2/HES1/ANXA1/CFLAR/MDK/CEBPB/SRSF5/PKM/SOX9/XBP1/ZMPSTE24/ASS1/CLDN1/LSR
GO:1905146	lysosomal protein catabolic process	13	0.740648	1.20542	0.232848	0.779554	0.779554	1321	tags=31%, list=10%, signal=28%	LAPTM4B/PSAP/VPS35/LAMP2
GO:2000403	positive regulation of lymphocyte migration	24	0.748049	1.20523	0.223132	0.779554	0.779554	759	tags=17%, list=6%, signal=16%	RHOA/APP/CXCL14/WNK1
GO:0033077	T cell differentiation in thymus	54	0.763477	1.2048	0.173913	0.779554	0.779554	419	tags=9%, list=3%, signal=9%	B2M/ZFP36L1/SOD1/MAFB/ZFP36L2
GO:0031268	pseudopodium organization	13	0.74008	1.20449	0.232848	0.779554	0.779554	456	tags=15%, list=4%, signal=15%	CDC42/RAB25
GO:1903426	regulation of reactive oxygen species biosynthetic process	63	0.761332	1.20442	0.156408	0.779554	0.779554	1056	tags=27%, list=8%, signal=25%	HSP90AA1/RAC1/PARK7/RHOA/HSP90AB1/CFLAR/KLF2/CD47/KLF4/CAV1/STAT3/TSPO/ICAM1/CLU/ASS1/EDN1/DDAH2
GO:1903555	regulation of tumor necrosis factor superfamily cytokine production	68	0.76286	1.20442	0.15439	0.779554	0.779554	1228	tags=18%, list=10%, signal=16%	GSTP1/ZFP36/ZBTB20/HMGB1/CD47/MIF/TSPO/GAS6/CLU/FOXP1/MAPKAPK2/DDT
GO:0071897	DNA biosynthetic process	152	0.772347	1.20418	0.106533	0.779554	0.779554	1277	tags=18%, list=10%, signal=16%	DUSP1/RPS27A/UBC/PPIA/UBA52/HSP90AA1/UBB/HSP90AB1/HNRNPA1/CDKN1A/KLF4/HNRNPA2B1/NOP10/RPA3/NHP2/FAAP20/HNRNPC/POLE4/HNRNPU/XRCC5/PHB/CCT3/CCT6A/GJA1/CTNNB1/UBE2L6/NEK7
GO:0001952	regulation of cell-matrix adhesion	101	0.769501	1.20417	0.128514	0.779554	0.779554	1314	tags=17%, list=10%, signal=15%	CEACAM6/S100A10/EMP2/ACTG1/RAC1/RHOA/IQGAP1/SDC4/UTRN/BCL6/ROCK1/MACF1/VCL/ADAM15/JUP/CIB1/LIMCH1
GO:0042491	inner ear auditory receptor cell differentiation	23	0.747494	1.20412	0.224156	0.779554	0.779554	813	tags=13%, list=6%, signal=12%	HES1/SOD1/MYO6
GO:0035821	modification of morphology or physiology of other organism	83	0.76557	1.20375	0.132931	0.779554	0.779554	548	tags=12%, list=4%, signal=12%	JUN/IFI27/ANXA2/CFL1/CAV2/AQP1/SLPI/HSPA8/NUCKS1/VAPA
GO:2000345	regulation of hepatocyte proliferation	12	0.738787	1.20369	0.234619	0.779554	0.779554	1923	tags=42%, list=15%, signal=35%	CFLAR/MDK/XBP1/SULF2/TNFAIP3
GO:0023019	signal transduction involved in regulation of gene expression	11	0.74436	1.20365	0.236345	0.779554	0.779554	243	tags=9%, list=2%, signal=9%	EPCAM
GO:0051767	nitric-oxide synthase biosynthetic process	14	0.73876	1.20364	0.24433	0.779554	0.779554	96	tags=7%, list=1%, signal=7%	GSTP1
GO:0051769	regulation of nitric-oxide synthase biosynthetic process	14	0.73876	1.20364	0.24433	0.779554	0.779554	96	tags=7%, list=1%, signal=7%	GSTP1
GO:2000171	negative regulation of dendrite development	18	0.746437	1.20357	0.233846	0.779554	0.779554	625	tags=11%, list=5%, signal=11%	ID1/EFNA1
GO:0040019	positive regulation of embryonic development	24	0.747019	1.20357	0.224156	0.779554	0.779554	1155	tags=21%, list=9%, signal=19%	HES1/RACK1/FOXA2/GJA1/CTNNB1
GO:0006417	regulation of translation	317	0.780882	1.20342	0.0562814	0.779554	0.779554	893	tags=16%, list=7%, signal=15%	RPLP1/HSPB1/RPS14/RPL10/RPL38/ZFP36L1/EIF1/RPL26/ZFP36/RPL30/RPL13A/PABPC1/SOX4/RPS3/RPS9/RPS4X/RHOA/RACK1/COA3/VIM/EIF4G2/CIRBP/RPS27L/RPL5/APP/EEF2/ZFP36L2/EIF5/SRP9/YBX1/EIF3H/YTHDF2/BTG2/EIF5B/RBM8A/MKNK2/PKM/EIF3K/CNBP/GSPT1/UQCC2/NPM1/TOB1/EIF3E/PPP1R15A/STAT3/SERP1/MTPN/ATF4/PAIP2/CALR
GO:0060037	pharyngeal system development	14	0.738608	1.20339	0.24433	0.779554	0.779554	464	tags=14%, list=4%, signal=14%	HES1/FOLR1
GO:0008207	C21-steroid hormone metabolic process	23	0.746981	1.20329	0.225179	0.779554	0.779554	860	tags=17%, list=7%, signal=16%	EGR1/BMP2/TSPO/STARD3NL
GO:0055002	striated muscle cell development	87	0.766666	1.20261	0.133938	0.779554	0.779554	1292	tags=24%, list=10%, signal=22%	KRT19/ACTG1/KRT8/GPX1/CAV2/SDC1/CFLAR/LMNA/TPM1/ITGB1/SORBS2/ZMPSTE24/TMOD3/HNRNPU/CXADR/PRKAR1A/EDN1/RGS2/PDLIM5/MYOF/MEF2C
GO:0061013	regulation of mRNA catabolic process	177	0.773647	1.20251	0.0913655	0.779554	0.779554	1309	tags=28%, list=10%, signal=25%	HSPB1/RPS27A/ZFP36L1/UBC/UBA52/ZFP36/PABPC1/UBB/VIM/YWHAZ/CIRBP/HSPA1A/HSPA8/ZFP36L2/PSMA7/SET/YBX1/PSME2/YTHDF2/BTG2/PSMB1/HNRNPA0/NPM1/TOB1/YWHAB/PSMB5/PSMB3/HNRNPC/PSMC3/PUM1/HNRNPU/PSMB6/PABPC4/CARHSP1/THRAP3/PSMD8/PSME1/PSMA1/MAPKAPK2/PSMB2/PSMA3/ZC3H14/PSMA4/ROCK1/HNRNPR/PSMB4/SLC11A1/TNRC6C/ELAVL1
GO:0007156	homophilic cell adhesion via plasma membrane adhesion molecules	59	0.759062	1.20247	0.173737	0.779554	0.779554	1415	tags=20%, list=11%, signal=18%	CEACAM6/VSTM2L/CDH1/CEACAM5/ITGB1/CLSTN1/DSG2/MPZL2/NEXN/NPTN/BSG/PLXNB2
GO:0051817	modification of morphology or physiology of other organism involved in symbiotic interaction	80	0.763557	1.2024	0.137097	0.779554	0.779554	548	tags=11%, list=4%, signal=11%	JUN/IFI27/ANXA2/CFL1/CAV2/AQP1/HSPA8/NUCKS1/VAPA
GO:0010874	regulation of cholesterol efflux	27	0.747589	1.2024	0.231869	0.779554	0.779554	737	tags=19%, list=6%, signal=17%	NFKBIA/ABCA7/LAMTOR1/PLA2G10/CAV1
GO:0019730	antimicrobial humoral response	43	0.756936	1.20223	0.195542	0.779554	0.779554	704	tags=28%, list=6%, signal=26%	RPL39/CXCL2/WFDC2/RPL30/RPS19/CXCL3/SLPI/ROMO1/HMGN2/CXCL8/CXCL14/CXCL1
GO:0099563	modification of synaptic structure	19	0.748849	1.20198	0.229273	0.779554	0.779554	1680	tags=37%, list=13%, signal=32%	RHOA/CDC42/PFN1/SYNPO/ARHGAP44/EPHA4/CHMP2B
GO:0032469	endoplasmic reticulum calcium ion homeostasis	22	0.746309	1.20177	0.235955	0.779554	0.779554	1386	tags=36%, list=11%, signal=32%	TMBIM6/APP/FIS1/BCAP31/TMCO1/CCDC47/ATP2A2/HERPUD1
GO:0045807	positive regulation of endocytosis	79	0.763126	1.20167	0.138105	0.779554	0.779554	923	tags=19%, list=7%, signal=18%	B2M/ANXA2/CD151/CDC42/CD63/PLCG2/HNRNPK/ARF1/ABCA7/ACTN4/RAB31/AP2B1/CLU/PPT1/WASL
GO:0048708	astrocyte differentiation	47	0.759811	1.20155	0.191296	0.779554	0.779554	1811	tags=30%, list=14%, signal=26%	ID2/HES1/VIM/APP/ID4/SOX9/BMP2/STAT3/BACE2/EGFR/EPHA4/MAPK1/IL6ST/AGER
GO:0042177	negative regulation of protein catabolic process	103	0.767664	1.20151	0.124498	0.779554	0.779554	1338	tags=25%, list=11%, signal=23%	RPL11/RPS7/RPL23/ANXA2/PARK7/HSP90AB1/LAPTM4B/RPL5/SDCBP/GIPC1/TIMP3/EFNA1/TIMP2/CAMLG/SVIP/ATRAID/ERLEC1/VPS35/PHB/OS9/WAC/SNX3/ROCK1/AZIN1/FLNA/GABARAPL2
GO:0033047	regulation of mitotic sister chromatid segregation	52	0.760899	1.20123	0.172065	0.779554	0.779554	247	tags=4%, list=2%, signal=4%	DUSP1/ANAPC11
GO:0098660	inorganic ion transmembrane transport	429	0.774368	1.20111	0.044	0.779554	0.779554	1401	tags=19%, list=11%, signal=18%	TMSB4X/COX6C/NDUFA4/COX7C/CALM2/FXYD3/CLDN4/ANXA2/RRAD/CALM1/PARK7/COX7A2/COX5B/COX6A1/CD63/COX8A/AQP1/CYB5A/PLCG2/COX6B1/ATP6V0E1/GEM/CLIC1/ISCU/YWHAE/COX17/ARF1/SRI/CLIC3/CHP1/COX4I1/CLIC6/SUMO1/SESTD1/TSPAN13/ACTN4/ATP6V1G1/CLIC5/ITGB1/ATP6V1F/COX7B/SLC12A7/ATP6V0B/SCNN1A/CAV1/SLC25A3/WNK1/GAS6/AKAP9/COX5A/AHNAK/SLC39A4/VAMP2/TMCO1/UTRN/SLC25A23/FHL1/ITPR3/TMCO3/COX7A2L/KCNT2/ATOX1/PHB/KIF5B/C…
GO:0034315	regulation of Arp2/3 complex-mediated actin nucleation	18	0.744782	1.2009	0.236923	0.779554	0.779554	923	tags=22%, list=7%, signal=21%	BRK1/WASF2/ARF1/WASL
GO:0009649	entrainment of circadian clock	29	0.747141	1.20076	0.228891	0.779554	0.779554	1826	tags=31%, list=14%, signal=27%	ID2/PPP1CB/GNAQ/NR2F6/CRY2/GNA11/PPP1CC/MTA1/PER3
GO:1903747	regulation of establishment of protein localization to mitochondrion	66	0.759034	1.20052	0.159435	0.779554	0.779554	1360	tags=29%, list=11%, signal=26%	TOMM7/UBL5/SFN/YWHAZ/YWHAE/DNAJA1/YWHAQ/UBE2D3/PDCD5/YWHAB/NMT1/YWHAG/UBE2L3/RHOU/PMAIP1/BAD/NPEPPS/LEPROT/UBE2J2
GO:0033631	cell-cell adhesion mediated by integrin	14	0.73683	1.20049	0.24433	0.779554	0.779554	2088	tags=43%, list=17%, signal=36%	ITGB1/WNK1/ADAM9/PLPP3/DPP4/SWAP70
GO:0002532	production of molecular mediator involved in inflammatory response	41	0.754051	1.19991	0.202224	0.779554	0.779554	1336	tags=20%, list=11%, signal=18%	RPS19/VAMP8/STAT3/KPNA6/PLD3/PRDX2/SNAP23/CHID1
GO:0006979	response to oxidative stress	343	0.778316	1.19989	0.0512048	0.779554	0.779554	527	tags=12%, list=4%, signal=12%	HSPB1/FOS/JUN/DUSP1/TXN/RHOB/AREG/GSTP1/SOD1/GPX4/RPS3/COL1A1/ANXA1/PARK7/GPX1/RACK1/CAPN2/AQP1/SDC1/PRDX5/MGST1/CFLAR/TXNIP/CYP1B1/HSPA1A/PRDX1/TPM1/APP/PSAP/EEF2/KLF2/ROMO1/NDUFB4/NCOA7/NDUFS8/LDHA/OXR1/PPP2CB/MCL1/ARL6IP5/KLF4
GO:1901890	positive regulation of cell junction assembly	52	0.759999	1.19981	0.174089	0.779554	0.779554	928	tags=17%, list=7%, signal=16%	S100A10/RAC1/CLDN3/AGRN/IQGAP1/SDC4/CLSTN1/CAV1/CLDN1
GO:0051205	protein insertion into membrane	52	0.759816	1.19952	0.174089	0.779554	0.779554	1189	tags=29%, list=9%, signal=26%	HSP90AA1/SFN/YWHAZ/TRAM1/YWHAE/ROMO1/TIMM13/YWHAQ/PDCD5/YWHAB/NMT1/YWHAG/NDUFA13/PMAIP1/BAD
GO:0030856	regulation of epithelial cell differentiation	105	0.766703	1.19948	0.128643	0.779554	0.779554	1245	tags=20%, list=10%, signal=18%	ZFP36L1/CD24/ID1/ZFP36/HES1/SFN/ERRFI1/BTG1/CEBPB/ALOX15B/ATOH8/SOX9/CAV1/RHEB/VEZF1/AQP3/CTNNB1/BAD/ROCK1/VCL/SPRY1
GO:0010811	positive regulation of cell-substrate adhesion	97	0.765752	1.19931	0.130653	0.779554	0.779554	1318	tags=20%, list=10%, signal=18%	CEACAM6/S100A10/EMP2/RAC1/CDC42/ARPC2/MDK/IQGAP1/SDC4/COL8A1/CALR/P4HB/UTRN/ITGA3/NEDD9/ROCK1/JUP/CIB1/FLNA
GO:2001241	positive regulation of extrinsic apoptotic signaling pathway in absence of ligand	10	0.742985	1.19923	0.244186	0.779554	0.779554	393	tags=10%, list=3%, signal=10%	CTNNA1
GO:0006954	inflammatory response	407	0.774673	1.19921	0.042	0.779554	0.779554	1336	tags=15%, list=11%, signal=14%	TMSB4X/FOS/JUN/CXCL2/GSTP1/NEAT1/RAC1/RPS19/VAMP8/NFKBIA/ELF3/SOD1/GPX4/ANXA1/PARK7/GPX1/CXCL3/SDC1/PRDX5/CD81/HMGB1/HSPG2/APP/CD47/CXCL8/MDK/CEBPB/KLF4/HNRNPA0/MIF/NDFIP1/MGLL/CXCL1/BMP2/NFE2L2/STAT3/ICAM1/STARD7/CLU/ASS1/KPNA6/VPS35/CAMK1D/FOXP1/PSMA1/ASH1L/MAPKAPK2/BACE2/NFATC3/ITGA2/GJA1/PLD3/BCL6/NFKBIZ/PSMB4/DDT/PRDX2/SLC11A1/CXCL17/OSMR/SNAP23/CHID1
GO:0071732	cellular response to nitric oxide	10	0.742973	1.19921	0.244186	0.779554	0.779554	324	tags=20%, list=3%, signal=20%	AQP1/CFLAR
GO:0098662	inorganic cation transmembrane transport	388	0.775884	1.19907	0.045	0.779554	0.779554	1006	tags=15%, list=8%, signal=14%	TMSB4X/COX6C/NDUFA4/COX7C/CALM2/FXYD3/ANXA2/RRAD/CALM1/PARK7/COX7A2/COX5B/COX6A1/CD63/COX8A/AQP1/CYB5A/PLCG2/COX6B1/ATP6V0E1/GEM/ISCU/YWHAE/COX17/ARF1/SRI/CHP1/COX4I1/SUMO1/SESTD1/TSPAN13/ACTN4/ATP6V1G1/ITGB1/ATP6V1F/COX7B/SLC12A7/ATP6V0B/SCNN1A/CAV1/SLC25A3/WNK1/GAS6/AKAP9/COX5A/AHNAK/SLC39A4/VAMP2/TMCO1/UTRN/SLC25A23/FHL1/ITPR3/TMCO3/COX7A2L/KCNT2/ATOX1/PHB
GO:0061008	hepaticobiliary system development	112	0.7693	1.19898	0.131526	0.779554	0.779554	950	tags=15%, list=8%, signal=14%	JUN/RPL10/RPL30/CITED2/HES1/ANXA1/CFLAR/MDK/CEBPB/SRSF5/PKM/SOX9/XBP1/ZMPSTE24/ASS1/CLDN1/LSR
GO:0006525	arginine metabolic process	11	0.741315	1.19873	0.239496	0.779554	0.779554	2412	tags=55%, list=19%, signal=44%	ASS1/DDAH2/ATP2B4/OAT/DDAH1/ASL
GO:0003281	ventricular septum development	53	0.758851	1.19853	0.174924	0.779554	0.779554	810	tags=13%, list=6%, signal=12%	CITED2/ID2/HES1/SOX4/LTBP1/AP2B1/LMO4
GO:0061097	regulation of protein tyrosine kinase activity	67	0.759506	1.19838	0.160444	0.779554	0.779554	811	tags=16%, list=6%, signal=15%	CD24/AREG/RACK1/HBEGF/ERRFI1/APP/GPRC5A/EFNA1/CAV1/ERBB3/GAS6
GO:0048645	animal organ formation	40	0.753193	1.1981	0.202429	0.779554	0.779554	1292	tags=20%, list=10%, signal=18%	CITED2/HES1/FOLR1/BMP2/CTNNB1/RDH10/SPRY1/MEF2C
GO:0045471	response to ethanol	70	0.75893	1.19808	0.15625	0.779554	0.779554	1189	tags=23%, list=9%, signal=21%	GSTP1/SOD1/RPL10A/RHOA/CLDN3/EEF1B2/EEF2/TNC/CLDN7/GSN/STAT3/ICAM1/CLDN1/HPGD/RGS2/BAD
GO:0002363	alpha-beta T cell lineage commitment	13	0.736061	1.19795	0.234927	0.779554	0.779554	1606	tags=23%, list=13%, signal=20%	RHOA/STAT3/CTSL
GO:0032528	microvillus organization	20	0.744388	1.19787	0.239796	0.779554	0.779554	1210	tags=15%, list=10%, signal=14%	EZR/KLF5/FXYD5
GO:0009410	response to xenobiotic stimulus	62	0.757766	1.1978	0.170535	0.779554	0.779554	572	tags=15%, list=5%, signal=14%	GSTP1/GPX1/GUK1/HSP90AB1/MGST1/CYP1B1/GSTM3/MGST3/AHR
GO:0007213	G protein-coupled acetylcholine receptor signaling pathway	11	0.740644	1.19764	0.240546	0.779554	0.779554	1447	tags=36%, list=11%, signal=32%	GNB1/AGRN/GNAQ/GNA11
GO:0010894	negative regulation of steroid biosynthetic process	18	0.742736	1.1976	0.241026	0.779554	0.779554	1984	tags=33%, list=16%, signal=28%	SOD1/BMP2/GFI1/ATP1A1/INSIG2/NFKB1
GO:0045939	negative regulation of steroid metabolic process	18	0.742736	1.1976	0.241026	0.779554	0.779554	1984	tags=33%, list=16%, signal=28%	SOD1/BMP2/GFI1/ATP1A1/INSIG2/NFKB1
GO:0043254	regulation of protein complex assembly	340	0.776817	1.19734	0.0552764	0.779554	0.779554	923	tags=14%, list=7%, signal=13%	TMSB4X/TMSB10/HSP90AA1/RPL13A/RAC1/LGALS3/RPS3/PARK7/RHOA/RACK1/CDC42/BRK1/WASF2/HMGB1/HSPA1A/GTF2H5/MAP2/HSPA8/PFN1/ARF1/ARPC5/CLDN7/RBX1/ARPC2/OCLN/SUMO1/ARPC1B/ARPC3/STUB1/HSPA5/RPA3/GSN/STMN1/CAPZB/SVIP/LMO4/ARPC1A/AKAP9/ICAM1/MTPN/CLU/SPTAN1/SVIL/TMOD3/ARPC4/PSMC3/WASL
GO:0071470	cellular response to osmotic stress	38	0.752062	1.19694	0.212551	0.779554	0.779554	1189	tags=21%, list=9%, signal=19%	ZFP36L1/AQP1/ERRFI1/TSPO/MBIP/SLC25A23/XRCC5/BAD
GO:0045933	positive regulation of muscle contraction	23	0.742907	1.19673	0.236438	0.779554	0.779554	1353	tags=30%, list=11%, signal=27%	ENO1/RHOA/EDN1/ITGA2/RGS2/ATP1A1/CTTN
GO:0060972	left/right pattern formation	18	0.741971	1.19637	0.242051	0.779554	0.779554	552	tags=11%, list=4%, signal=11%	CITED2/IFT57
GO:1903541	regulation of exosomal secretion	13	0.735041	1.19629	0.237006	0.779554	0.779554	1677	tags=46%, list=13%, signal=40%	SDC1/SDCBP/SDC4/RAB7A/CHMP2A/VPS4B
GO:1903543	positive regulation of exosomal secretion	13	0.735041	1.19629	0.237006	0.779554	0.779554	1677	tags=46%, list=13%, signal=40%	SDC1/SDCBP/SDC4/RAB7A/CHMP2A/VPS4B
GO:0010165	response to X-ray	22	0.742721	1.196	0.242084	0.779554	0.779554	990	tags=18%, list=8%, signal=17%	ANXA1/CDKN1A/NUCKS1/XRCC5
GO:0009612	response to mechanical stimulus	141	0.7673	1.19556	0.128773	0.779554	0.779554	1288	tags=19%, list=10%, signal=17%	FOS/JUN/RAC1/NFKBIA/COL1A1/RHOA/MMP7/AQP1/TXNIP/TNC/MDK/SLC38A2/BTG2/FOSB/SUN1/SOX9/SCEL/ETV1/MTPN/GADD45A/EDN1/ITGA2/GJA1/BAD/ATP1A1/IRF1/JUP
GO:0071280	cellular response to copper ion	17	0.740732	1.19525	0.244353	0.779554	0.779554	727	tags=24%, list=6%, signal=22%	MT1E/AQP1/APP/NFE2L2
GO:0043476	pigment accumulation	12	0.733582	1.19521	0.239833	0.779554	0.779554	1483	tags=33%, list=12%, signal=29%	CD63/RAB32/SHROOM3/AP3D1
GO:0043482	cellular pigment accumulation	12	0.733582	1.19521	0.239833	0.779554	0.779554	1483	tags=33%, list=12%, signal=29%	CD63/RAB32/SHROOM3/AP3D1
GO:0009151	purine deoxyribonucleotide metabolic process	11	0.739137	1.1952	0.240546	0.779554	0.779554	1042	tags=18%, list=8%, signal=17%	GUK1/DGUOK
GO:0051125	regulation of actin nucleation	24	0.741757	1.19509	0.233367	0.779554	0.779554	923	tags=21%, list=7%, signal=19%	BRK1/WASF2/ARF1/GSN/WASL
GO:0000469	cleavage involved in rRNA processing	28	0.741816	1.19493	0.238532	0.779554	0.779554	841	tags=7%, list=7%, signal=7%	RPS21/NHP2
GO:1903409	reactive oxygen species biosynthetic process	74	0.755928	1.19489	0.154234	0.779554	0.779554	1056	tags=26%, list=8%, signal=24%	HSP90AA1/RAC1/SOD1/PARK7/RHOA/HSP90AB1/CFLAR/CYP1B1/KLF2/CD47/KLF4/CAV1/STAT3/TSPO/ICAM1/CLU/ASS1/EDN1/DDAH2
GO:0051928	positive regulation of calcium ion transport	68	0.7568	1.19485	0.163471	0.779554	0.779554	790	tags=12%, list=6%, signal=11%	CALM2/LGALS3/CALM1/PLCG2/SRI/SUMO1/CAV1/TSPO
GO:0001921	positive regulation of receptor recycling	10	0.740153	1.19466	0.247357	0.779554	0.779554	164	tags=10%, list=1%, signal=10%	ANXA2
GO:1901028	regulation of mitochondrial outer membrane permeabilization involved in apoptotic signaling pathway	42	0.751502	1.19462	0.208502	0.779554	0.779554	1211	tags=31%, list=10%, signal=28%	SFN/YWHAZ/HSPA1A/YWHAE/YWHAQ/SLC25A5/YWHAB/NMT1/YWHAG/CHCHD10/PMAIP1/BAD/TMEM14A
GO:0051403	stress-activated MAPK cascade	216	0.771568	1.19453	0.0833333	0.779554	0.779554	569	tags=10%, list=4%, signal=9%	DUSP1/RPS27A/ZFP36L1/UBC/UBA52/GSTP1/ZFP36/EZR/UBB/RPS3/GADD45B/SKP1/CDC42/HMGB1/PRDX1/APP/GADD45G/DNAJA1/SDCBP/ARL6IP5/MAP3K13
GO:1901985	positive regulation of protein acetylation	37	0.748608	1.19449	0.21074	0.779554	0.779554	1524	tags=16%, list=12%, signal=14%	MUC1/SOX4/WBP2/GLYR1/AUTS2/DDX3X
GO:0097305	response to alcohol	144	0.766377	1.19443	0.128773	0.779554	0.779554	1288	tags=21%, list=10%, signal=19%	FOS/RPL27/GSTP1/SOD1/RPL10A/RHOA/CLDN3/EEF1B2/EEF2/KLF2/CTNNA1/GNB1/TNC/CLDN7/CDKN1A/KLF4/CDH1/AHR/FOSB/PMVK/GSN/STAT3/ICAM1/CLDN1/HPGD/RGS2/CTNNB1/BAD/ADAM15/JUP
GO:0007175	negative regulation of epidermal growth factor-activated receptor activity	12	0.732902	1.1941	0.240876	0.779554	0.779554	1625	tags=33%, list=13%, signal=29%	ERRFI1/GPRC5A/SNX6/VPS25
GO:0060117	auditory receptor cell development	12	0.73282	1.19397	0.240876	0.779554	0.779554	159	tags=8%, list=1%, signal=8%	SOD1
GO:0060688	regulation of morphogenesis of a branching structure	35	0.748691	1.19377	0.220305	0.779554	0.779554	1155	tags=20%, list=9%, signal=18%	TACSTD2/RTN4/MDK/MAP3K13/SOX9/PDGFA/CTNNB1
GO:0071634	regulation of transforming growth factor beta production	29	0.74272	1.19365	0.233978	0.779554	0.779554	745	tags=17%, list=6%, signal=16%	CD24/HSP90AB1/LAPTM4B/LTBP1/CD46
GO:0019076	viral release from host cell	31	0.745465	1.19355	0.230223	0.779554	0.779554	1680	tags=26%, list=13%, signal=22%	PPIA/CAV2/VAPA/CHMP3/RAB7A/CHMP2A/VPS4B/CHMP2B
GO:0035890	exit from host	31	0.745465	1.19355	0.230223	0.779554	0.779554	1680	tags=26%, list=13%, signal=22%	PPIA/CAV2/VAPA/CHMP3/RAB7A/CHMP2A/VPS4B/CHMP2B
GO:0035891	exit from host cell	31	0.745465	1.19355	0.230223	0.779554	0.779554	1680	tags=26%, list=13%, signal=22%	PPIA/CAV2/VAPA/CHMP3/RAB7A/CHMP2A/VPS4B/CHMP2B
GO:0007611	learning or memory	150	0.765849	1.19347	0.125628	0.779554	0.779554	1093	tags=13%, list=9%, signal=12%	FOS/JUN/B2M/APP/ABCA7/MDK/CEBPB/BTG2/LGMN/ITGB1/COMT/ARF4/SGK1/PAIP2/SYNPO/PPT1/ITPR3/ITGA3/NPTN
GO:0071901	negative regulation of protein serine/threonine kinase activity	105	0.762856	1.19346	0.135678	0.779554	0.779554	1111	tags=14%, list=9%, signal=13%	HSPB1/DUSP1/GSTP1/HEXIM1/SFN/DNAJA1/DUSP6/CDKN1A/CAV1/YWHAG/MBIP/GADD45A/PRKAR1A/CDKN1C/RGS2
GO:0030865	cortical cytoskeleton organization	54	0.756177	1.19328	0.183013	0.779554	0.779554	2197	tags=37%, list=17%, signal=31%	RHOB/EZR/RAC1/RHOA/RHOBTB3/RND3/LLGL2/CALR/RND1/RAB13/ROCK1/EHD2/NCKAP1/ROCK2/PLS1/ARF6/RHOQ/PAFAH1B1/TLN1/RHOF
GO:0051639	actin filament network formation	10	0.739246	1.19319	0.248414	0.779554	0.779554	1821	tags=50%, list=14%, signal=43%	ARPC5/PLS3/COBL/ACTN1/PLS1
GO:0002279	mast cell activation involved in immune response	30	0.744105	1.19304	0.23374	0.779554	0.779554	264	tags=7%, list=2%, signal=7%	VAMP8/S100A13
GO:0043303	mast cell degranulation	30	0.744105	1.19304	0.23374	0.779554	0.779554	264	tags=7%, list=2%, signal=7%	VAMP8/S100A13
GO:2000047	regulation of cell-cell adhesion mediated by cadherin	16	0.736719	1.19298	0.255647	0.779554	0.779554	935	tags=25%, list=7%, signal=23%	EPCAM/AFDN/FOXA2/TJP1
GO:0033273	response to vitamin	59	0.753	1.19287	0.181818	0.779554	0.779554	1478	tags=25%, list=12%, signal=23%	GSTP1/ALPL/COL1A1/EEF2/TNC/FOLR1/SRSF2/GSN/TSPO/GAS6/AQP3/ITGA2/TRIM24/MTHFR/EGFR
GO:0043407	negative regulation of MAP kinase activity	57	0.754365	1.19219	0.17998	0.779554	0.779554	1245	tags=14%, list=10%, signal=13%	DUSP1/GSTP1/DNAJA1/DUSP6/CAV1/MBIP/RGS2/SPRY1
GO:0045010	actin nucleation	41	0.749195	1.19218	0.214358	0.779554	0.779554	1784	tags=34%, list=14%, signal=29%	BRK1/WASF2/ARF1/ARPC5/ARPC2/ARPC1B/ARPC3/GSN/ARPC1A/ARPC4/WASL/ARPC5L/NCKAP1/ACTR3
GO:0008090	retrograde axonal transport	16	0.736077	1.19194	0.256674	0.779554	0.779554	2165	tags=38%, list=17%, signal=31%	SOD1/DST/KIF5B/ACTR10/DYNC1H1/PAFAH1B1
GO:0010659	cardiac muscle cell apoptotic process	25	0.741245	1.19188	0.236196	0.779554	0.779554	1628	tags=36%, list=13%, signal=31%	CAPN2/CFLAR/GNB1/MDK/PPP1R10/NFE2L2/NUPR1/ILK/RGL2
GO:0001656	metanephros development	58	0.7535	1.19185	0.184024	0.779554	0.779554	1245	tags=17%, list=10%, signal=16%	ID2/HES1/EGR1/ID3/SOX9/PDGFA/APH1A/CTNNB1/RDH10/SPRY1
GO:1901881	positive regulation of protein depolymerization	11	0.737063	1.19185	0.241597	0.779554	0.779554	285	tags=18%, list=2%, signal=18%	CFL1/DSTN
GO:0035306	positive regulation of dephosphorylation	45	0.751952	1.19174	0.204661	0.779554	0.779554	1764	tags=24%, list=14%, signal=21%	CALM2/CALM1/CAMTA1/HSP90AB1/BMP2/PPP1R15A/ITGA2/MEF2C/SPPL3/PTBP1/PPP1R7
GO:0031112	positive regulation of microtubule polymerization or depolymerization	29	0.741452	1.19161	0.234995	0.779554	0.779554	815	tags=17%, list=6%, signal=16%	RAC1/RPS3/HSPA1A/OCLN/AKAP9
GO:2000241	regulation of reproductive process	84	0.758076	1.19153	0.144008	0.779554	0.779554	1407	tags=17%, list=11%, signal=15%	DUSP1/CITED2/YTHDF2/UBE2B/SOX9/PLA2G10/PHLDA2/CALR/PRKAR1A/GJA1/CTNNB1/ARHGDIB/CIB1/NUPR1
GO:0009165	nucleotide biosynthetic process	180	0.76665	1.19139	0.107538	0.779554	0.779554	276	tags=2%, list=2%, signal=2%	TMSB4X/ENO1/COX5B/GUK1
GO:0042246	tissue regeneration	44	0.750062	1.19132	0.21074	0.779554	0.779554	1311	tags=30%, list=10%, signal=27%	ANXA1/GPX1/CD81/CFLAR/CD9/MDK/CDKN1A/KLF5/PKM/GSN/MTPN/ADAM15/IFRD1
GO:0001975	response to amphetamine	17	0.738266	1.19127	0.25462	0.779554	0.779554	1368	tags=24%, list=11%, signal=21%	SOD1/ICAM1/RGS2/RANBP2
GO:0030048	actin filament-based movement	86	0.759645	1.19123	0.148036	0.779554	0.779554	1394	tags=27%, list=11%, signal=24%	MYL6/EMP2/VIM/WASF2/TPM1/SRI/SUMO1/ACTN4/DSG2/TPM3/CAV1/MYO6/AKAP9/WASL/GJA1/ROCK1/ATP1A1/MYH14/JUP/LIMCH1/FLNA/ATP2A2/MYH9
GO:0051053	negative regulation of DNA metabolic process	77	0.754884	1.19089	0.154234	0.779554	0.779554	1166	tags=16%, list=9%, signal=14%	DUSP1/RPS3/SUB1/HNRNPA1/CDKN1A/NDFIP1/NUDT16L1/HNRNPC/HNRNPU/XRCC5/GJA1/BCL6
GO:1903214	regulation of protein targeting to mitochondrion	39	0.74843	1.19075	0.216599	0.779554	0.779554	1360	tags=23%, list=11%, signal=21%	TOMM7/UBL5/UBE2D3/PDCD5/UBE2L3/RHOU/NPEPPS/LEPROT/UBE2J2
GO:0042921	glucocorticoid receptor signaling pathway	13	0.731626	1.19073	0.241164	0.779554	0.779554	1741	tags=46%, list=14%, signal=40%	LMO3/CALR/ARID1A/PHB/CRY2/YWHAH
GO:0015980	energy derivation by oxidation of organic compounds	217	0.768887	1.19067	0.0853414	0.779554	0.779554	1573	tags=32%, list=12%, signal=28%	COX6C/NDUFA4/COX7C/UQCRQ/NDUFS5/UQCR11/NDUFB2/UQCRH/NDUFA1/CALM1/PARK7/COX5B/COX6A1/COX8A/GNAS/NDUFB7/PPP1CB/NDUFB1/COX6B1/UQCRB/NDUFB9/NDUFA2/ISCU/NDUFB4/NDUFB10/NDUFS8/NDUFA11/COX4I1/NDUFC2/UQCR10/NDUFB11/NDUFB3/PRELID1/NDUFC1/IRS2/NDUFAB1/NDUFS6/NDUFS4/NDUFV2/COX7B/UGP2/UQCRFS1/NDUFA12/ETFB/PHLDA2/COX5A/NDUFB6/SLC25A23/COX7A2L/SDHC/NDUFA13/NDUFA3/CYCS/NDUFA5/ADGRF5/DNAJC15/NDUFA8/PHKG1/RB1CC1/…
GO:0055001	muscle cell development	97	0.760233	1.19067	0.136683	0.779554	0.779554	1449	tags=25%, list=11%, signal=22%	KRT19/ACTG1/HES1/KRT8/GPX1/CAV2/SDC1/CFLAR/LMNA/TPM1/ITGB1/SORBS2/ZMPSTE24/TMOD3/HNRNPU/CXADR/PRKAR1A/EDN1/RGS2/PDLIM5/MYOF/MEF2C/ATP2A2/CFL2
GO:0044319	wound healing, spreading of cells	25	0.740377	1.19048	0.238241	0.779554	0.779554	277	tags=12%, list=2%, signal=12%	CD151/RHOA/HBEGF
GO:0090505	epiboly involved in wound healing	25	0.740377	1.19048	0.238241	0.779554	0.779554	277	tags=12%, list=2%, signal=12%	CD151/RHOA/HBEGF
GO:0032024	positive regulation of insulin secretion	47	0.752738	1.19037	0.203441	0.779554	0.779554	1464	tags=26%, list=12%, signal=23%	RAC1/SOX4/PHPT1/SRI/IRS2/SERP1/MPC2/KIF5B/GJA1/BAD/NADK/TM7SF3
GO:1905144	response to acetylcholine	15	0.733596	1.19017	0.249742	0.779554	0.779554	1621	tags=40%, list=13%, signal=35%	GNB1/AGRN/GNAQ/ATP2B4/GNA11/ROCK2
GO:1905145	cellular response to acetylcholine	15	0.733596	1.19017	0.249742	0.779554	0.779554	1621	tags=40%, list=13%, signal=35%	GNB1/AGRN/GNAQ/ATP2B4/GNA11/ROCK2
GO:0090504	epiboly	26	0.739812	1.19013	0.243105	0.779554	0.779554	277	tags=12%, list=2%, signal=11%	CD151/RHOA/HBEGF
GO:0097006	regulation of plasma lipoprotein particle levels	56	0.753148	1.19001	0.183198	0.779554	0.779554	926	tags=23%, list=7%, signal=22%	ANXA2/NPC2/HNRNPK/ARF1/MYLIP/ABCA7/CLTC/CLTA/PLA2G10/AP2B1/HDLBP/ACSL3/P4HB
GO:0048268	clathrin coat assembly	14	0.730361	1.18995	0.25567	0.779554	0.779554	3308	tags=79%, list=26%, signal=58%	CLTC/CLTA/AP2B1/CLTB/AP2S1/EPS15/PIK3C2A/PICALM/FCHO2/CLINT1/HIP1
GO:0097150	neuronal stem cell population maintenance	18	0.737909	1.18982	0.247179	0.779554	0.779554	146	tags=6%, list=1%, signal=5%	HES1
GO:0002821	positive regulation of adaptive immune response	60	0.751743	1.18956	0.182644	0.779554	0.779554	297	tags=5%, list=2%, signal=5%	B2M/ANXA1/CD81
GO:0002708	positive regulation of lymphocyte mediated immunity	49	0.752067	1.18941	0.202429	0.779554	0.779554	628	tags=6%, list=5%, signal=6%	B2M/CD81/LAMP1
GO:0090398	cellular senescence	56	0.752727	1.18935	0.186235	0.779554	0.779554	1166	tags=14%, list=9%, signal=13%	B2M/ID2/YBX1/CDKN1A/ZMPSTE24/CALR/RSL1D1/BCL6
GO:0032653	regulation of interleukin-10 production	26	0.739266	1.18925	0.244127	0.779554	0.779554	773	tags=19%, list=6%, signal=18%	HMGB1/CD47/CD83/CD46/STAT3
GO:0050869	negative regulation of B cell activation	21	0.739719	1.18914	0.248726	0.779554	0.779554	1933	tags=29%, list=15%, signal=24%	ID2/NDFIP1/BCL6/PAWR/TNFAIP3/LYN
GO:1901293	nucleoside phosphate biosynthetic process	182	0.765072	1.18907	0.105528	0.779554	0.779554	276	tags=2%, list=2%, signal=2%	TMSB4X/ENO1/COX5B/GUK1
GO:0042789	mRNA transcription by RNA polymerase II	10	0.736566	1.18886	0.2537	0.779554	0.779554	1318	tags=30%, list=10%, signal=27%	STAT3/ATF4/FLNA
GO:0019226	transmission of nerve impulse	17	0.736665	1.18869	0.256674	0.779554	0.779554	2220	tags=29%, list=18%, signal=24%	SOD1/ITGA2/MYH14/PAFAH1B1/TYMP
GO:0051897	positive regulation of protein kinase B signaling	107	0.760645	1.18867	0.140704	0.779554	0.779554	811	tags=15%, list=6%, signal=14%	TXN/AREG/HSP90AA1/RAC1/PARK7/GPX1/HBEGF/HSP90AB1/RTN4/MTDH/ITGB1/IRS2/GDF15/ERBB3/PDGFA/GAS6
GO:0034405	response to fluid shear stress	31	0.74234	1.18855	0.238337	0.779554	0.779554	2317	tags=42%, list=18%, signal=34%	CITED2/KLF2/KLF4/NFE2L2/ASS1/ADAM9/GJA1/MEF2C/MTSS1/AKT1/PKD2/ABCA1/SMAD7
GO:0048667	cell morphogenesis involved in neuron differentiation	395	0.767946	1.18797	0.058	0.779554	0.779554	751	tags=8%, list=6%, signal=7%	S100A6/ID1/ACTB/EZR/HSP90AA1/RAC1/ID2/HES1/SOD1/RHOA/CFL1/CDC42/HSP90AB1/RTN4/MAP2/APP/ENAH/NFIB/TNFRSF12A/VSTM2L/CRABP2/MAP3K13/CUX1/ITGB1/EFNA1/IRS2/ALCAM/PLA2G10/STMN1/ETV1
GO:0090101	negative regulation of transmembrane receptor protein serine/threonine kinase signaling pathway	79	0.754336	1.18783	0.155242	0.779554	0.779554	738	tags=14%, list=6%, signal=13%	RPS27A/UBC/UBA52/UBB/CAV2/HSPA1A/STUB1/HSPA5/LTBP1/CAV1/TOB1
GO:0061178	regulation of insulin secretion involved in cellular response to glucose stimulus	42	0.747166	1.18773	0.216599	0.779554	0.779554	1243	tags=24%, list=10%, signal=22%	RAC1/HMGN3/PHPT1/SRI/ENY2/FOXA2/MPC2/KIF5B/BAD/NADK
GO:0051973	positive regulation of telomerase activity	31	0.741637	1.18742	0.239351	0.779554	0.779554	1668	tags=29%, list=13%, signal=25%	HSP90AA1/HSP90AB1/KLF4/HNRNPA2B1/XRCC5/CTNNB1/NEK7/PTGES3/MAPK1
GO:0006805	xenobiotic metabolic process	53	0.751738	1.1873	0.200202	0.779554	0.779554	572	tags=15%, list=5%, signal=14%	GSTP1/GUK1/HSP90AB1/MGST1/CYP1B1/GSTM3/MGST3/AHR
GO:0038093	Fc receptor signaling pathway	154	0.762102	1.18722	0.127638	0.779554	0.779554	1075	tags=22%, list=9%, signal=20%	FOS/JUN/ACTB/HSP90AA1/ACTG1/RAC1/CALM1/SKP1/CDC42/BRK1/HSP90AB1/PLCG2/WASF2/CD47/ARPC5/PSMA7/PSME2/ARPC2/PSMB1/ARPC1B/ARPC3/ARPC1A/PSMB5/PSMB3/ARPC4/PSMC3/WASL/PSMB6/PSMD8/PSME1/PSMA1/PSMB2/NFATC3/PSMA3
GO:0051893	regulation of focal adhesion assembly	57	0.751075	1.18699	0.186047	0.779554	0.779554	1314	tags=18%, list=10%, signal=16%	S100A10/ACTG1/RAC1/RHOA/IQGAP1/SDC4/ROCK1/MACF1/VCL/LIMCH1
GO:0090109	regulation of cell-substrate junction assembly	57	0.751075	1.18699	0.186047	0.779554	0.779554	1314	tags=18%, list=10%, signal=16%	S100A10/ACTG1/RAC1/RHOA/IQGAP1/SDC4/ROCK1/MACF1/VCL/LIMCH1
GO:0061337	cardiac conduction	74	0.750825	1.18682	0.165323	0.779554	0.779554	1396	tags=26%, list=11%, signal=23%	CALM2/FXYD3/CALM1/YWHAE/SRI/DSG2/CAV1/AKAP9/ZMPSTE24/ITPR3/CXADR/GJA1/ATP1A1/ATP1B3/JUP/AHCYL1/FLNA/ATP2A2/ATP2B4
GO:0030183	B cell differentiation	80	0.753598	1.18672	0.15625	0.779554	0.779554	701	tags=10%, list=6%, signal=10%	ZFP36L1/ID2/KLF6/LGALS1/PLCG2/ZFP36L2/ITGB1/XBP1
GO:2001267	regulation of cysteine-type endopeptidase activity involved in apoptotic signaling pathway	15	0.731377	1.18657	0.254902	0.779554	0.779554	655	tags=13%, list=5%, signal=13%	PARK7/GSN
GO:0097193	intrinsic apoptotic signaling pathway	243	0.767197	1.1861	0.0873494	0.779554	0.779554	768	tags=16%, list=6%, signal=15%	HSPB1/RPL11/TPT1/CRIP1/CD24/RPL26/MUC1/RPS7/UBB/SOD1/HINT1/RPS3/ENO1/PERP/PARK7/GPX1/RACK1/SFN/TMBIM6/DDX5/CYP1B1/HSPA1A/RPS27L/HNRNPK/FIS1/IFI6/DNAJA1/MCL1/ARL6IP5/CEBPB/CDKN1A/MIF/SFPQ/BCAP31/XBP1/NFE2L2/CAV1/PPP1R15A
GO:0010744	positive regulation of macrophage derived foam cell differentiation	11	0.733486	1.18607	0.25	0.779554	0.779554	2043	tags=45%, list=16%, signal=38%	ALOX15B/PLA2G10/IL18/NFKB1/MAPK9
GO:0062197	NA	283	0.768343	1.18601	0.0812437	0.779554	0.779554	527	tags=11%, list=4%, signal=11%	HSPB1/FOS/JUN/TXN/ZFP36L1/RHOB/GSTP1/SOD1/RPS3/ANXA1/PARK7/GPX1/RACK1/AQP1/PRDX5/MGST1/ERRFI1/CFLAR/CYP1B1/HSPA1A/PRDX1/TPM1/PSAP/KLF2/ROMO1/NCOA7/OXR1/DNAJA1/MCL1/ARL6IP5/KLF4
GO:0002237	response to molecule of bacterial origin	205	0.764072	1.18594	0.0953815	0.779554	0.779554	1380	tags=23%, list=11%, signal=21%	FOS/B2M/CD24/CXCL2/GSTP1/ZFP36/NFKBIA/ALPL/CXCL3/RHOA/VIM/CAPN2/PLCG2/HMGB1/MGST1/SLPI/MTDH/CD55/CXCL8/S100A14/CEBPB/HNRNPA0/MIF/LITAF/XBP1/CXCL1/GFI1/COMT/TSPO/ICAM1/ASS1/CLDN1/PELI1/ADAM9/FOXP1/EDN1/HPGD/MAPKAPK2/GJA1/GNG12/PRDX2/SLC11A1/MEF2C/IFNAR1/ATP2A2/ERBIN/SASH1
GO:0071498	cellular response to fluid shear stress	18	0.735387	1.18575	0.252308	0.779554	0.779554	1432	tags=33%, list=11%, signal=30%	KLF2/KLF4/NFE2L2/ASS1/MEF2C/MTSS1
GO:0071295	cellular response to vitamin	23	0.736056	1.18569	0.252815	0.779554	0.779554	1260	tags=22%, list=10%, signal=20%	COL1A1/TNC/FOLR1/GAS6/TRIM24
GO:1902074	response to salt	13	0.728371	1.18544	0.243243	0.779554	0.779554	2927	tags=46%, list=23%, signal=36%	HNRNPA1/HSPA5/EDN1/DAXX/ZC3H12A/HNRNPD
GO:1902369	negative regulation of RNA catabolic process	45	0.747942	1.18538	0.208713	0.779554	0.779554	1309	tags=29%, list=10%, signal=26%	ZFP36/PABPC1/SLIRP/CIRBP/YBX1/HNRNPA0/TOB1/HNRNPC/HNRNPU/THRAP3/MAPKAPK2/SLC11A1/ELAVL1
GO:0034248	regulation of cellular amide metabolic process	366	0.767653	1.18529	0.0621866	0.779554	0.779554	893	tags=15%, list=7%, signal=15%	RPLP1/HSPB1/RPS14/RPL10/RPL38/ZFP36L1/EIF1/RPL26/ZFP36/RPL30/RPL13A/PABPC1/SOX4/RPS3/RPS9/RPS4X/RHOA/RACK1/COA3/VIM/EIF4G2/CIRBP/RPS27L/RPL5/APP/EEF2/ZFP36L2/EIF5/SRP9/YBX1/EIF3H/ABCA7/YTHDF2/BTG2/EIF5B/RBM8A/EFNA1/MKNK2/PKM/EIF3K/TMED10/CNBP/GSPT1/UQCC2/NPM1/NFE2L2/TOB1/EIF3E/PPP1R15A/STAT3/SERP1/MTPN/CLU/ATF4/PAIP2/CALR
GO:0032633	interleukin-4 production	16	0.73188	1.18515	0.265914	0.779637	0.779637	2185	tags=31%, list=17%, signal=26%	CEBPB/NDFIP1/CD83/DDIT3/PRKCZ
GO:0032673	regulation of interleukin-4 production	16	0.73188	1.18515	0.265914	0.779637	0.779637	2185	tags=31%, list=17%, signal=26%	CEBPB/NDFIP1/CD83/DDIT3/PRKCZ
GO:2000406	positive regulation of T cell migration	19	0.738217	1.18491	0.248721	0.779554	0.779554	759	tags=16%, list=6%, signal=15%	RHOA/APP/WNK1
GO:0007565	female pregnancy	120	0.760399	1.1848	0.146439	0.779554	0.779554	1312	tags=22%, list=10%, signal=20%	FOS/JUNB/EMP2/CLDN4/SOD1/RPL29/MMP7/CAPN2/SLC38A2/CLIC5/FOSB/DSG2/COMT/PAM/CALR/ARID1A/KPNA6/ITGA3/ASH1L/HPGD/ITGA2/RGS2/GJA1/PAPPA/UBE2A/ARHGDIB/BSG
GO:0019883	antigen processing and presentation of endogenous antigen	12	0.726895	1.18431	0.251303	0.779554	0.779554	34	tags=8%, list=0%, signal=8%	B2M
GO:0050729	positive regulation of inflammatory response	75	0.749645	1.18428	0.164315	0.779554	0.779554	1582	tags=25%, list=13%, signal=22%	NEAT1/RPS19/VAMP8/NFKBIA/PARK7/CD81/CD47/MDK/CEBPB/STAT3/KPNA6/ITGA2/NFKBIZ/DDT/OSMR/NUPR1/EGFR/CEBPA/IL18
GO:0001649	osteoblast differentiation	158	0.760735	1.18411	0.129648	0.779554	0.779554	1155	tags=19%, list=9%, signal=17%	RPS15/AREG/ID1/JUNB/ID2/ALPL/ID3/CEBPD/JUND/COL1A1/GNAS/DDX5/HSPE1/CLIC1/TNC/ID4/CEBPB/CLTC/SOX9/BMP2/TOB1/ATF4/HNRNPC/ATRAID/HNRNPU/PHB/CCDC47/HDAC7/RSL1D1/CTNNB1
GO:0072401	signal transduction involved in DNA integrity checkpoint	60	0.748287	1.1841	0.191726	0.779554	0.779554	526	tags=10%, list=4%, signal=10%	RPL26/MUC1/SOX4/SFN/CDKN1A/BTG2
GO:0072422	signal transduction involved in DNA damage checkpoint	60	0.748287	1.1841	0.191726	0.779554	0.779554	526	tags=10%, list=4%, signal=10%	RPL26/MUC1/SOX4/SFN/CDKN1A/BTG2
GO:0046685	response to arsenic-containing substance	30	0.738487	1.18403	0.24187	0.779554	0.779554	863	tags=20%, list=7%, signal=19%	ATF3/HNRNPA1/SLC38A2/CDKN1A/MKNK2/ATF4
GO:0051017	actin filament bundle assembly	126	0.760724	1.18396	0.140562	0.779554	0.779554	1641	tags=25%, list=13%, signal=22%	S100A10/TACSTD2/ID1/EZR/ACTG1/RAC1/RHOA/CDC42/WASF2/TPM1/CD47/PFN1/ACTN4/SDC4/STMN1/SYNPO/TJP1/NEDD9/ROCK1/LIMCH1/FLNA/PLS3/PXN/PAWR/LIMA1/TNFAIP1/EPS8/ACTN1/HSP90B1/ROCK2/ADD1
GO:0098661	inorganic anion transmembrane transport	57	0.749086	1.18385	0.190091	0.779554	0.779554	1401	tags=21%, list=11%, signal=19%	FXYD3/CLDN4/CLIC1/CLIC3/CLIC6/CLIC5/SLC12A7/SLC25A3/CLIC4/XPR1/CLCN7/PCYOX1
GO:0048545	response to steroid hormone	233	0.765617	1.18374	0.0923695	0.779554	0.779554	1225	tags=20%, list=10%, signal=19%	FOS/DUSP1/ZFP36L1/RPL27/AREG/GSTP1/ZFP36/CLDN4/ALPL/COL1A1/ANXA1/PARK7/RHOA/AQP1/SDC1/DDX5/ERRFI1/CFLAR/TXNIP/LMO3/ZFP36L2/DDX17/MDK/CDKN1A/FOSB/DSG2/ABHD2/CAV1/TSPO/PAM/ICAM1/WBP2/ASS1/CALR/CLDN1/HNRNPU/ARID1A/ADAM9/FOXP1/PHB/UBE2L3/EDN1/RWDD1/PAPPA/BAD/ATP1A1/TAF7
GO:0051092	positive regulation of NF-kappaB transcription factor activity	121	0.760752	1.1837	0.144433	0.779554	0.779554	855	tags=15%, list=7%, signal=14%	RPS27A/UBC/UBA52/UBB/RPS3/CFLAR/HSPA1A/APP/MTDH/LAMTOR5/MAP3K13/NPM1/CAV1/STAT3/LRRFIP1/ICAM1/MTPN/CLU
GO:0036035	osteoclast development	13	0.727295	1.18369	0.246362	0.779554	0.779554	2165	tags=31%, list=17%, signal=26%	ANXA2/FOXP1/NOTCH2/PAFAH1B1
GO:0031098	stress-activated protein kinase signaling cascade	227	0.765238	1.18368	0.0903614	0.779554	0.779554	569	tags=10%, list=4%, signal=9%	DUSP1/RPS27A/ZFP36L1/UBC/UBA52/GSTP1/ZFP36/EZR/UBB/RPS3/GADD45B/RHOA/SKP1/CDC42/HMGB1/PRDX1/APP/GADD45G/DNAJA1/SDCBP/ARL6IP5/MAP3K13
GO:0031016	pancreas development	47	0.748431	1.18356	0.209514	0.779554	0.779554	1189	tags=23%, list=9%, signal=21%	HES1/MSLN/SOX4/ANXA1/SOX9/XBP1/WLS/RHEB/FOXA2/CTNNB1/BAD
GO:0043153	entrainment of circadian clock by photoperiod	26	0.7357	1.18351	0.249234	0.779554	0.779554	1826	tags=27%, list=14%, signal=23%	ID2/PPP1CB/NR2F6/CRY2/PPP1CC/MTA1/PER3
GO:0006735	NADH regeneration	20	0.735432	1.18346	0.252041	0.779554	0.779554	1453	tags=30%, list=11%, signal=27%	ENO1/TPI1/PKM/PGAM1/PGK1/GAPDH
GO:0061621	canonical glycolysis	20	0.735432	1.18346	0.252041	0.779554	0.779554	1453	tags=30%, list=11%, signal=27%	ENO1/TPI1/PKM/PGAM1/PGK1/GAPDH
GO:0061718	glucose catabolic process to pyruvate	20	0.735432	1.18346	0.252041	0.779554	0.779554	1453	tags=30%, list=11%, signal=27%	ENO1/TPI1/PKM/PGAM1/PGK1/GAPDH
GO:0051493	regulation of cytoskeleton organization	418	0.763425	1.18343	0.059	0.779554	0.779554	997	tags=14%, list=8%, signal=14%	TMSB4X/TMSB10/RHOB/S100A10/TACSTD2/ID1/ACTG1/RAC1/SMIM22/RPS3/RHOA/CFL1/CDC42/CAPN2/BRK1/PHPT1/DSTN/DYNLT1/RHOBTB3/WASF2/RND3/HSPA1A/MAP2/TPM1/CD47/PFN1/ARF1/ARPC5/ARPC2/BST2/OCLN/MDK/CLTC/ARPC1B/IQGAP1/ARPC3/SDC4/GSN/NPM1/STMN1/CAPZB/PDGFA/CHMP3/PAM/ARPC1A/AKAP9/ICAM1/MTPN/SPTAN1/SVIL/SYNPO/TMOD3/ARPC4/CDK2AP2/WASL/TJP1/HNRNPU/ARHGDIA/RND1/NEXN
GO:0006361	transcription initiation from RNA polymerase I promoter	31	0.739144	1.18343	0.24645	0.779554	0.779554	837	tags=16%, list=7%, signal=15%	POLR2L/GTF2H5/POLR2K/POLR2E/POLR2F
GO:1901030	positive regulation of mitochondrial outer membrane permeabilization involved in apoptotic signaling pathway	33	0.740799	1.18342	0.236548	0.779554	0.779554	1189	tags=30%, list=9%, signal=28%	SFN/YWHAZ/YWHAE/YWHAQ/YWHAB/NMT1/YWHAG/CHCHD10/PMAIP1/BAD
GO:0035270	endocrine system development	62	0.74847	1.18311	0.184662	0.779554	0.779554	913	tags=19%, list=7%, signal=18%	CITED2/HES1/SOX4/ANXA1/MDK/CDH1/SOX9/BMP2/TSPO/RHEB/FSTL3/FOXA2
GO:0000288	nuclear-transcribed mRNA catabolic process, deadenylation-dependent decay	67	0.749684	1.18288	0.178607	0.779554	0.779554	1574	tags=22%, list=12%, signal=20%	ZFP36L1/ZFP36/PABPC1/ZFP36L2/BTG2/TOB1/LSM4/LSM7/LSM5/TNRC6C/CNOT2/LSM3/TNRC6A/CNOT4/LSM1
GO:0010639	negative regulation of organelle organization	303	0.765513	1.18217	0.0792377	0.779554	0.779554	1031	tags=11%, list=8%, signal=10%	TMSB4X/TMSB10/DUSP1/TACSTD2/GPX1/WASF2/LMNA/HSPA1A/MAP2/PFN1/SET/HNRNPA1/UBE2B/PRELID1/GSN/SLC25A5/NPM1/STMN1/CAPZB/TSPO/MTPN/CLU/SPTAN1/HNRNPC/SVIL/TMOD3/TJP1/HNRNPU/RAB7A/XRCC5/PRKAR1A/CHMP4A/AURKAIP1
GO:0033003	regulation of mast cell activation	25	0.735167	1.18211	0.247444	0.779554	0.779554	148	tags=4%, list=1%, signal=4%	VAMP8
GO:0001570	vasculogenesis	67	0.749058	1.1819	0.179617	0.779554	0.779554	121	tags=4%, list=1%, signal=4%	ZFP36L1/JUNB/EMP2
GO:0032309	icosanoid secretion	20	0.734342	1.18171	0.255102	0.779554	0.779554	1039	tags=20%, list=8%, signal=18%	ANXA1/MIF/PLA2G10/EDN1
GO:0060333	interferon-gamma-mediated signaling pathway	56	0.747838	1.18162	0.199393	0.779554	0.779554	1493	tags=20%, list=12%, signal=17%	B2M/HSP90AB1/SUMO1/JAK1/ICAM1/PARP14/IFNGR2/SOCS1/IRF1/SOCS3/IRF7
GO:1903428	positive regulation of reactive oxygen species biosynthetic process	37	0.74053	1.1816	0.228977	0.779554	0.779554	2283	tags=46%, list=18%, signal=38%	HSP90AA1/PARK7/HSP90AB1/KLF2/KLF4/ICAM1/CLU/ASS1/EDN1/DDAH2/SLC5A3/AKT1/DDAH1/FOXO3/PKD2/RAB27A/DNM2
GO:1900273	positive regulation of long-term synaptic potentiation	15	0.7282	1.18141	0.255934	0.779554	0.779554	1093	tags=27%, list=9%, signal=24%	APP/SQSTM1/LGMN/NPTN
GO:0032252	secretory granule localization	10	0.731809	1.18119	0.258985	0.779554	0.779554	2571	tags=40%, list=20%, signal=32%	MAP2/KIF5B/TANC2/SYBU
GO:0061572	actin filament bundle organization	127	0.759222	1.18098	0.14257	0.779554	0.779554	1641	tags=24%, list=13%, signal=21%	S100A10/TACSTD2/ID1/EZR/ACTG1/RAC1/RHOA/CDC42/WASF2/TPM1/CD47/PFN1/ACTN4/SDC4/STMN1/SYNPO/TJP1/NEDD9/ROCK1/LIMCH1/FLNA/PLS3/PXN/PAWR/LIMA1/TNFAIP1/EPS8/ACTN1/HSP90B1/ROCK2/ADD1
GO:0006809	nitric oxide biosynthetic process	50	0.746531	1.18096	0.212551	0.779554	0.779554	1056	tags=28%, list=8%, signal=26%	HSP90AA1/RAC1/HSP90AB1/CYP1B1/KLF2/CD47/KLF4/CAV1/TSPO/ICAM1/CLU/ASS1/EDN1/DDAH2
GO:0002335	mature B cell differentiation	19	0.735688	1.18086	0.252815	0.779554	0.779554	701	tags=16%, list=6%, signal=15%	LGALS1/PLCG2/XBP1
GO:0072395	signal transduction involved in cell cycle checkpoint	61	0.74679	1.18071	0.194753	0.779554	0.779554	526	tags=10%, list=4%, signal=9%	RPL26/MUC1/SOX4/SFN/CDKN1A/BTG2
GO:0071322	cellular response to carbohydrate stimulus	102	0.75435	1.18064	0.145582	0.779554	0.779554	1243	tags=21%, list=10%, signal=19%	ZFP36L1/RAC1/SOX4/HMGN3/LGALS1/RACK1/ZBTB20/PHPT1/FIS1/SRI/ENY2/IRS2/XBP1/CCDC186/GAS6/ICAM1/FOXA2/MPC2/KIF5B/BAD/NADK
GO:1902743	regulation of lamellipodium organization	39	0.742006	1.18053	0.228745	0.779554	0.779554	760	tags=18%, list=6%, signal=17%	RAC1/CDC42/BRK1/WASF2/ARPC2/OCLN/CAPZB
GO:1905564	positive regulation of vascular endothelial cell proliferation	14	0.724256	1.18001	0.264948	0.779554	0.779554	1960	tags=36%, list=15%, signal=30%	HMGB1/MDK/STAT3/IGF2/PLCG1
GO:0038095	Fc-epsilon receptor signaling pathway	99	0.753091	1.17994	0.140562	0.779554	0.779554	1134	tags=20%, list=9%, signal=19%	FOS/JUN/RAC1/CALM1/SKP1/PLCG2/PSMA7/PSME2/PSMB1/PSMB5/PSMB3/PSMC3/PSMB6/PSMD8/PSME1/PSMA1/PSMB2/NFATC3/PSMA3/PSMA4
GO:0007605	sensory perception of sound	75	0.746841	1.17985	0.170363	0.779554	0.779554	821	tags=13%, list=6%, signal=13%	RPL38/SOD1/COL1A1/GPX1/NDUFB9/PSAP/TIMM13/CLIC5/MYO6/ICAM1
GO:0035773	insulin secretion involved in cellular response to glucose stimulus	48	0.745246	1.17973	0.214575	0.779554	0.779554	1514	tags=27%, list=12%, signal=24%	RAC1/HMGN3/PHPT1/SRI/ENY2/CCDC186/FOXA2/MPC2/KIF5B/BAD/NADK/RAB11B/KLF7
GO:1903844	regulation of cellular response to transforming growth factor beta stimulus	96	0.753256	1.17967	0.143719	0.779554	0.779554	737	tags=17%, list=6%, signal=16%	RPS27A/UBC/UBA52/CITED2/UBB/CAV2/HSP90AB1/CFLAR/HSPA1A/FOLR1/SDCBP/GIPC1/STUB1/HSPA5/LTBP1/CAV1
GO:0060675	ureteric bud morphogenesis	37	0.739256	1.17956	0.233029	0.779554	0.779554	724	tags=11%, list=6%, signal=10%	TACSTD2/HES1/SOX9/BMP2
GO:0086011	membrane repolarization during action potential	15	0.727029	1.17951	0.257998	0.779554	0.779554	1742	tags=33%, list=14%, signal=29%	YWHAE/CAV1/ATP1A1/FLNA/ATP1B1
GO:0048538	thymus development	34	0.740591	1.17947	0.238579	0.779554	0.779554	1237	tags=21%, list=10%, signal=19%	HES1/SOD1/MAFB/LMO4/ZMPSTE24/CTNNB1/PRDX2
GO:0051348	negative regulation of transferase activity	221	0.762009	1.17934	0.0933735	0.779554	0.779554	1325	tags=19%, list=10%, signal=17%	HSPB1/RPL11/DUSP1/GSTP1/ZFP36/RPS7/RPL23/GADD45B/PARK7/HEXIM1/RACK1/SFN/PHPT1/ERRFI1/RPL5/MIDN/CHP1/DNAJA1/DUSP6/GPRC5A/CDKN1A/GNAQ/IRS2/NPM1/CAV1/WNK1/YWHAG/MBIP/GADD45A/FOXA2/HNRNPU/PRKAR1A/CDKN1C/TESC/RGS2/SOCS1/TAF7/SPRY1/CIB1/DTX3L/ADAR
GO:1900027	regulation of ruffle assembly	24	0.731935	1.17927	0.262027	0.779554	0.779554	1503	tags=25%, list=12%, signal=22%	TACSTD2/PFN1/CAV1/ICAM1/COBL/EPS8
GO:2000010	positive regulation of protein localization to cell surface	15	0.726815	1.17916	0.257998	0.779554	0.779554	485	tags=13%, list=4%, signal=13%	HSP90AB1/ABCA7
GO:0048872	homeostasis of number of cells	192	0.759357	1.17911	0.107538	0.779554	0.779554	380	tags=8%, list=3%, signal=8%	RPS14/B2M/ZFP36L1/TSC22D3/ZFP36/RPS24/RPS17/ID2/RPS19/SOD1/ANXA1/HMGB1/MAFB/HSPA1A/PRDX1/KLF2
GO:0060761	negative regulation of response to cytokine stimulus	43	0.742342	1.17905	0.225937	0.779554	0.779554	1985	tags=26%, list=16%, signal=22%	GSTP1/YTHDF2/KLF4/CAV1/GAS6/PARP14/PXDN/ADAR/F2RL1/CARD16/SIGIRR
GO:0043524	negative regulation of neuron apoptotic process	98	0.752402	1.17894	0.14257	0.779554	0.779554	747	tags=13%, list=6%, signal=13%	JUN/SOD1/PARK7/RHOA/HSP90AB1/OXR1/SET/VSTM2L/MDK/CEBPB/BTG2/LGMN/ERBB3
GO:0098655	cation transmembrane transport	445	0.759732	1.17855	0.061	0.779554	0.779554	1399	tags=18%, list=11%, signal=16%	TMSB4X/COX6C/NDUFA4/COX7C/CALM2/FXYD3/ANXA2/RRAD/CALM1/PARK7/COX7A2/COX5B/COX6A1/CD63/COX8A/AQP1/CYB5A/PLCG2/COX6B1/ATP6V0E1/APP/GEM/ISCU/YWHAE/COX17/ARF1/SRI/CHP1/COX4I1/SUMO1/SESTD1/TSPAN13/ACTN4/ATP6V1G1/ITGB1/ATP6V1F/COX7B/SLC12A7/ATP6V0B/CTSS/SCNN1A/CAV1/SLC25A3/WNK1/GAS6/AKAP9/COX5A/AHNAK/SLC39A4/VAMP2/TMCO1/UTRN/SLC25A23/FHL1/ITPR3/TMCO3/COX7A2L/KCNT2/ATOX1/PHB/KIF5B/ADRB2/TESC/RGS2/STOM/F…
GO:0031958	corticosteroid receptor signaling pathway	14	0.723344	1.17852	0.264948	0.779554	0.779554	1741	tags=43%, list=14%, signal=37%	LMO3/CALR/ARID1A/PHB/CRY2/YWHAH
GO:2000379	positive regulation of reactive oxygen species metabolic process	72	0.745896	1.17844	0.18246	0.779554	0.779554	1056	tags=24%, list=8%, signal=22%	GSTP1/HSP90AA1/SOD1/PARK7/HSP90AB1/KLF2/ROMO1/CDKN1A/KLF4/NFE2L2/TSPO/ICAM1/CLU/ASS1/GADD45A/EDN1/DDAH2
GO:0051988	regulation of attachment of spindle microtubules to kinetochore	10	0.730007	1.17828	0.261099	0.779554	0.779554	958	tags=20%, list=8%, signal=18%	CDC42/HNRNPU
GO:0090162	establishment of epithelial cell polarity	27	0.732528	1.17818	0.252298	0.779554	0.779554	258	tags=11%, list=2%, signal=11%	HES1/RHOA/CDC42
GO:1900112	regulation of histone H3-K9 trimethylation	10	0.729925	1.17815	0.262156	0.779554	0.779554	326	tags=10%, list=3%, signal=10%	LMNA
GO:0030104	water homeostasis	47	0.744831	1.17786	0.216599	0.779554	0.779554	1184	tags=28%, list=9%, signal=25%	CLDN4/SFN/AQP1/SCNN1A/STMN1/STARD7/ADCY9/CLDN1/LSR/PRKAR1A/AQP3/UGCG/ELOVL1
GO:0006356	regulation of transcription by RNA polymerase I	26	0.732101	1.17772	0.256384	0.779554	0.779554	1318	tags=27%, list=10%, signal=24%	POLR2L/POLR2K/ZMPSTE24/ATF4/ERBB2/MAF1/FLNA
GO:0043312	neutrophil degranulation	352	0.763292	1.17756	0.0783133	0.779554	0.779554	1377	tags=27%, list=11%, signal=25%	FTL/CEACAM6/B2M/EEF1A1/S100A11/FTH1/PPIA/GSTP1/HSP90AA1/RAC1/VAMP8/LGALS3/CSTB/ANXA2/NPC2/CTSD/RHOA/SRP14/CD63/DYNLL1/HSP90AB1/DYNLT1/HMGB1/MGST1/HSPA1A/PSAP/SLPI/EEF2/HSPA8/CD59/CD47/LAMTOR2/CD55/ARPC5/NDUFC2/BST2/SDCBP/HSPA6/HEBP2/PSMB1/VAPA/IQGAP1/TUBB/CAP1/BRI3/TUBB4B/MIF/LAMP1/CYSTM1/ASAH1/PKM/GSN/ANPEP/LAMTOR1/CTSS/CXCL1/TIMP2/QSOX1/RAB31/SVIP/TMEM179B/YPEL5/RAB5B/SPTAN1/CKAP4/PSMC3/ARHGAP4…
GO:0022612	gland morphogenesis	93	0.752522	1.17756	0.146881	0.779554	0.779554	782	tags=15%, list=6%, signal=14%	CRIP1/AREG/ELF3/CDC42/CFLAR/NFIB/TNC/ID4/MDK/CEBPB/SOX9/XBP1/CAV1/PDGFA
GO:0035019	somatic stem cell population maintenance	52	0.745852	1.17747	0.20749	0.779554	0.779554	1001	tags=25%, list=8%, signal=23%	POLR2L/HES1/SOX4/ZFP36L2/KLF4/KLF10/POLR2K/SOX9/STAT3/POLR2I/POLR2E/POLR2F/FOXP1
GO:0016601	Rac protein signal transduction	35	0.738387	1.17734	0.241624	0.779554	0.779554	2283	tags=40%, list=18%, signal=33%	RAC1/BRK1/DYNLT1/WASF2/RHOU/ARHGAP44/EPS8/AUTS2/NCKAP1/ARF6/FARP2/CRK/DBNL/DNM2
GO:0002283	neutrophil activation involved in immune response	353	0.762866	1.17727	0.0773092	0.779554	0.779554	1377	tags=27%, list=11%, signal=25%	FTL/CEACAM6/B2M/EEF1A1/S100A11/FTH1/PPIA/GSTP1/HSP90AA1/RAC1/VAMP8/LGALS3/CSTB/ANXA2/NPC2/CTSD/RHOA/SRP14/CD63/DYNLL1/HSP90AB1/DYNLT1/HMGB1/MGST1/HSPA1A/PSAP/SLPI/EEF2/HSPA8/CD59/CD47/LAMTOR2/CD55/ARPC5/NDUFC2/BST2/SDCBP/HSPA6/HEBP2/PSMB1/VAPA/IQGAP1/TUBB/CAP1/BRI3/TUBB4B/MIF/LAMP1/CYSTM1/ASAH1/PKM/GSN/ANPEP/LAMTOR1/CTSS/CXCL1/TIMP2/QSOX1/RAB31/SVIP/TMEM179B/YPEL5/RAB5B/SPTAN1/CKAP4/PSMC3/ARHGAP4…
GO:0036010	protein localization to endosome	22	0.730973	1.17708	0.261491	0.779554	0.779554	1993	tags=32%, list=16%, signal=27%	EZR/VPS35/TMEM30A/DTX3L/ROCK2/ARF6/TOLLIP
GO:0050848	regulation of calcium-mediated signaling	59	0.743023	1.17706	0.205051	0.779554	0.779554	1410	tags=24%, list=11%, signal=21%	CALM2/HINT1/CALM1/CAMTA1/SRI/CHP1/ERBB3/TMBIM4/RCAN2/RCAN3/CIB1/RCAN1/ATP2B4/SPPL3
GO:0031342	negative regulation of cell killing	11	0.727722	1.17675	0.256303	0.779554	0.779554	283	tags=9%, list=2%, signal=9%	HSP90AB1
GO:0032768	regulation of monooxygenase activity	40	0.739708	1.17665	0.226721	0.779554	0.779554	2106	tags=40%, list=17%, signal=33%	HSP90AA1/CALM1/PARK7/CAV1/GFI1/WASL/DDAH2/POR/ATP2B4/EGFR/LYPLA1/NFKB1/SPR/AKT1/DDAH1/NOSIP
GO:2000193	positive regulation of fatty acid transport	10	0.728895	1.17648	0.262156	0.779554	0.779554	1039	tags=30%, list=8%, signal=28%	MIF/PLA2G10/EDN1
GO:0048013	ephrin receptor signaling pathway	71	0.744905	1.17643	0.184476	0.779554	0.779554	923	tags=23%, list=7%, signal=21%	ACTB/ACTG1/RAC1/RHOA/CDC42/ARPC5/ARPC2/SDCBP/ARPC1B/ARPC3/EFNA1/AP2B1/ARPC1A/APH1A/ARPC4/WASL
GO:0032331	negative regulation of chondrocyte differentiation	12	0.722	1.17634	0.258603	0.779554	0.779554	1155	tags=25%, list=9%, signal=23%	SOX9/LTBP3/CTNNB1
GO:0095500	acetylcholine receptor signaling pathway	13	0.722773	1.17633	0.256757	0.779554	0.779554	1447	tags=31%, list=11%, signal=27%	GNB1/AGRN/GNAQ/GNA11
GO:0042088	T-helper 1 type immune response	24	0.730047	1.17622	0.262027	0.779554	0.779554	2082	tags=29%, list=16%, signal=24%	ANXA1/HMGB1/SLC11A1/IL18/IL27RA/HRAS/BCL3
GO:0035418	protein localization to synapse	52	0.745046	1.1762	0.209514	0.779554	0.779554	18	tags=2%, list=0%, signal=2%	HSPB1
GO:0003158	endothelium development	99	0.750644	1.1761	0.145582	0.779554	0.779554	1234	tags=22%, list=10%, signal=20%	RHOB/ID1/EZR/GPX1/RHOA/CLDN3/AFDN/BTG1/EDF1/GSTM3/COL18A1/ATOH8/ICAM1/CLDN1/VEZF1/TJP1/FOXP1/CLIC4/GJA1/CTNNB1/ROCK1/VCL
GO:0090153	regulation of sphingolipid biosynthetic process	15	0.724869	1.17601	0.257998	0.779554	0.779554	252	tags=7%, list=2%, signal=7%	RACK1
GO:1905038	regulation of membrane lipid metabolic process	15	0.724869	1.17601	0.257998	0.779554	0.779554	252	tags=7%, list=2%, signal=7%	RACK1
GO:0042476	odontogenesis	80	0.746574	1.17566	0.170363	0.779554	0.779554	1312	tags=21%, list=10%, signal=19%	ALPL/ID3/COL1A1/PERP/RHOA/AQP1/SDC1/CTNNA1/TNC/NFIC/BMP2/PAM/EDN1/AQP3/CTNNB1/ROGDI/BSG
GO:0010810	regulation of cell-substrate adhesion	168	0.755537	1.17563	0.131526	0.779554	0.779554	1318	tags=18%, list=10%, signal=16%	CEACAM6/S100A10/TACSTD2/EMP2/ACTG1/RAC1/COL1A1/LGALS1/RHOA/CDC42/ARPC2/MDK/ACTN4/IQGAP1/SDC4/COL8A1/CALR/P4HB/UTRN/ITGA3/NEDD9/BCL6/ROCK1/MACF1/VCL/ADAM15/JUP/CIB1/LIMCH1/FLNA
GO:0035637	multicellular organismal signaling	88	0.749529	1.17559	0.161972	0.779554	0.779554	1396	tags=25%, list=11%, signal=22%	CALM2/FXYD3/SOD1/CALM1/YWHAE/SRI/DSG2/CAV1/AKAP9/ZMPSTE24/ITPR3/CXADR/ITGA2/GJA1/ATP1A1/ATP1B3/MYH14/JUP/AHCYL1/FLNA/ATP2A2/ATP2B4
GO:0051279	regulation of release of sequestered calcium ion into cytosol	43	0.740126	1.17553	0.231003	0.779554	0.779554	416	tags=7%, list=3%, signal=7%	CALM2/CALM1/SRI
GO:0042983	amyloid precursor protein biosynthetic process	13	0.722207	1.1754	0.257796	0.779554	0.779554	1381	tags=31%, list=11%, signal=27%	ITM2B/ABCA7/BACE2/PAWR
GO:0042984	regulation of amyloid precursor protein biosynthetic process	13	0.722207	1.1754	0.257796	0.779554	0.779554	1381	tags=31%, list=11%, signal=27%	ITM2B/ABCA7/BACE2/PAWR
GO:0042119	neutrophil activation	361	0.761157	1.17522	0.0772317	0.779554	0.779554	1377	tags=27%, list=11%, signal=25%	FTL/CEACAM6/B2M/EEF1A1/S100A11/FTH1/PPIA/GSTP1/HSP90AA1/RAC1/VAMP8/LGALS3/CSTB/ANXA2/NPC2/CTSD/RHOA/SRP14/CD63/DYNLL1/HSP90AB1/DYNLT1/HMGB1/MGST1/HSPA1A/PSAP/SLPI/EEF2/HSPA8/CD59/CD47/LAMTOR2/CD55/ARPC5/CXCL8/NDUFC2/BST2/SDCBP/HSPA6/HEBP2/PSMB1/VAPA/IQGAP1/TUBB/CAP1/BRI3/TUBB4B/MIF/LAMP1/CYSTM1/ASAH1/PKM/GSN/ANPEP/LAMTOR1/CTSS/CXCL1/TIMP2/QSOX1/RAB31/SVIP/TMEM179B/YPEL5/RAB5B/SPTAN1/CKAP4/PSMC3/A…
GO:0002931	response to ischemia	39	0.738629	1.17516	0.231781	0.779554	0.779554	1621	tags=26%, list=13%, signal=22%	EGR1/EEF2/SQSTM1/STUB1/CAV1/GJA1/CIB1/CPEB4/ARID1B/ROCK2
GO:0009583	detection of light stimulus	29	0.731196	1.17513	0.251272	0.779554	0.779554	1447	tags=24%, list=11%, signal=21%	CALM1/GNB1/GNAQ/NMT1/METAP2/OPN3/GNA11
GO:0044154	histone H3-K14 acetylation	12	0.721066	1.17481	0.258603	0.779554	0.779554	2409	tags=33%, list=19%, signal=27%	MEAF6/WBP2/KMT2A/PHF14
GO:0044706	multi-multicellular organism process	131	0.753635	1.17481	0.14759	0.779554	0.779554	1312	tags=21%, list=10%, signal=19%	FOS/JUNB/EMP2/CLDN4/SOD1/RPL29/MMP7/CAPN2/SLC38A2/CLIC5/FOSB/DSG2/COMT/PAM/CALR/ARID1A/KPNA6/ITGA3/EDN1/ASH1L/HPGD/ITGA2/RGS2/GJA1/PAPPA/UBE2A/ARHGDIB/BSG
GO:2001243	negative regulation of intrinsic apoptotic signaling pathway	83	0.747024	1.17459	0.168177	0.779554	0.779554	727	tags=16%, list=6%, signal=15%	HSPB1/TPT1/MUC1/ENO1/PARK7/GPX1/TMBIM6/HSPA1A/DNAJA1/MCL1/MIF/XBP1/NFE2L2
GO:0036230	granulocyte activation	365	0.760696	1.17449	0.0802407	0.779554	0.779554	1377	tags=27%, list=11%, signal=25%	FTL/CEACAM6/B2M/EEF1A1/S100A11/FTH1/PPIA/GSTP1/HSP90AA1/RAC1/VAMP8/LGALS3/CSTB/ANXA2/NPC2/CTSD/RHOA/SRP14/CD63/DYNLL1/HSP90AB1/DYNLT1/HMGB1/MGST1/HSPA1A/PSAP/SLPI/EEF2/HSPA8/CD59/CD47/LAMTOR2/CD55/ARPC5/CXCL8/NDUFC2/BST2/SDCBP/HSPA6/HEBP2/PSMB1/VAPA/IQGAP1/TUBB/CAP1/BRI3/TUBB4B/MIF/LAMP1/CYSTM1/ASAH1/PKM/GSN/ANPEP/LAMTOR1/CTSS/CXCL1/TIMP2/QSOX1/RAB31/SVIP/TMEM179B/YPEL5/RAB5B/SPTAN1/CKAP4/VAMP2/P…
GO:1904152	regulation of retrograde protein transport, ER to cytosol	11	0.726324	1.17449	0.258403	0.779554	0.779554	1052	tags=36%, list=8%, signal=33%	BCAP31/SVIP/ERLEC1/OS9
GO:0035458	cellular response to interferon-beta	12	0.720863	1.17448	0.259645	0.779554	0.779554	1566	tags=33%, list=12%, signal=29%	CAPN2/NDUFA13/IRF1/UBE2K
GO:0043393	regulation of protein binding	163	0.754221	1.17446	0.135678	0.779554	0.779554	778	tags=14%, list=6%, signal=13%	RPL11/B2M/ID1/ACTB/ANXA2/PARK7/RACK1/CDC42/TMBIM6/HSP90AB1/MAP2/APP/SLPI/PTPRF/PPP2CB/PCBD1/RAN/CDKN1A/STUB1/BMP2/STMN1/CAV1/PHLDA2
GO:1903018	regulation of glycoprotein metabolic process	38	0.737862	1.17434	0.23583	0.779554	0.779554	1381	tags=26%, list=11%, signal=24%	HBEGF/TMEM59/ITM2B/CHP1/ABCA7/RAB1A/BACE2/CTNNB1/RAB1B/PAWR
GO:0034110	regulation of homotypic cell-cell adhesion	21	0.730385	1.17413	0.267074	0.780018	0.780018	1933	tags=24%, list=15%, signal=20%	LGALS1/CD9/JAK1/PRKCA/LYN
GO:0008637	apoptotic mitochondrial changes	102	0.750139	1.17405	0.148594	0.779554	0.779554	1211	tags=23%, list=10%, signal=21%	JUN/GPX1/SFN/YWHAZ/LMNA/HSPA1A/FIS1/IFI6/YWHAE/PPP2CB/PRELID1/YWHAQ/SLC25A5/PDCD5/YWHAB/NMT1/CLU/YWHAG/CHCHD10/VPS35/PMAIP1/BAD/TMEM14A
GO:0000281	mitotic cytokinesis	58	0.742146	1.17389	0.214358	0.779554	0.779554	1683	tags=31%, list=13%, signal=27%	RHOB/RHOA/CFL1/SON/ARF1/JTB/STMN1/CHMP3/CHMP4A/ROCK1/SPTBN1/SNX9/KLHDC8B/CHMP2A/ROCK2/VPS4B/CHMP2B/SNX18
GO:0007178	transmembrane receptor protein serine/threonine kinase signaling pathway	238	0.758959	1.17384	0.0983936	0.779554	0.779554	1086	tags=16%, list=9%, signal=15%	FOS/JUN/RPS27A/UBC/ID1/UBA52/CITED2/HES1/UBB/EGR1/SUB1/RHOA/CAV2/VIM/HSP90AB1/DDX5/HSPA1A/FOLR1/SDCBP/GIPC1/STUB1/HSPA5/GDF15/LTBP1/ATOH8/UBE2D3/BMP2/CAV1/TOB1/FSTL1/FSTL3/ADAM9/LTBP3/ITGA3/HPGD/SMURF1/PTPRK/CDKN1C
GO:0072171	mesonephric tubule morphogenesis	38	0.73743	1.17365	0.239879	0.779554	0.779554	724	tags=11%, list=6%, signal=10%	TACSTD2/HES1/SOX9/BMP2
GO:0034142	toll-like receptor 4 signaling pathway	24	0.728339	1.17347	0.264074	0.779554	0.779554	1933	tags=29%, list=15%, signal=25%	NFKBIA/S100A14/PELI1/IRAK1/F2RL1/TNFAIP3/LYN
GO:0071549	cellular response to dexamethasone stimulus	21	0.729906	1.17336	0.271152	0.782215	0.782215	1579	tags=38%, list=12%, signal=33%	AQP1/ERRFI1/CFLAR/ICAM1/ASS1/CBX3/EGFR/EIF4E
GO:0009988	cell-cell recognition	37	0.735292	1.17324	0.245187	0.779554	0.779554	1013	tags=14%, list=8%, signal=12%	LGALS3/CD81/CD9/FOLR1/CCT3
GO:0045687	positive regulation of glial cell differentiation	29	0.729836	1.17294	0.256358	0.779554	0.779554	910	tags=17%, list=7%, signal=16%	ID2/HES1/MDK/BMP2/RHEB
GO:0010658	striated muscle cell apoptotic process	27	0.729219	1.17286	0.262513	0.779554	0.779554	1809	tags=37%, list=14%, signal=32%	CAPN2/CFLAR/GNB1/MDK/PPP1R10/NFE2L2/NUPR1/ILK/RGL2/BAG3
GO:0061756	leukocyte adhesion to vascular endothelial cell	24	0.727854	1.17269	0.265097	0.779554	0.779554	1703	tags=29%, list=13%, signal=25%	RHOA/MDK/KLF4/ITGB1/ICAM1/ROCK1/IRAK1
GO:0045056	transcytosis	18	0.727137	1.17245	0.270769	0.782215	0.782215	530	tags=11%, list=4%, signal=11%	MAL2/CLTC
GO:0010559	regulation of glycoprotein biosynthetic process	34	0.736133	1.17237	0.250761	0.779554	0.779554	1381	tags=24%, list=11%, signal=21%	HBEGF/TMEM59/ITM2B/CHP1/ABCA7/BACE2/CTNNB1/PAWR
GO:1902041	regulation of extrinsic apoptotic signaling pathway via death domain receptors	45	0.739672	1.17227	0.228977	0.779554	0.779554	1553	tags=29%, list=12%, signal=25%	ATF3/LGALS3/PARK7/GPX1/CFLAR/TIMP3/ICAM1/TMBIM1/FAIM/PMAIP1/DDX3X/SKIL/BCL2L1
GO:0033173	calcineurin-NFAT signaling cascade	32	0.733359	1.17221	0.252792	0.779554	0.779554	1666	tags=34%, list=13%, signal=30%	CAMTA1/CHP1/ERBB3/NFATC3/RCAN2/RCAN3/CIB1/RCAN1/ATP2B4/SPPL3/PTBP1
GO:0097720	calcineurin-mediated signaling	32	0.733359	1.17221	0.252792	0.779554	0.779554	1666	tags=34%, list=13%, signal=30%	CAMTA1/CHP1/ERBB3/NFATC3/RCAN2/RCAN3/CIB1/RCAN1/ATP2B4/SPPL3/PTBP1
GO:0043371	negative regulation of CD4-positive, alpha-beta T cell differentiation	15	0.722491	1.17215	0.261094	0.779554	0.779554	2582	tags=40%, list=20%, signal=32%	ANXA1/HMGB1/BCL6/RUNX1/SMAD7/ZC3H12A
GO:0060368	regulation of Fc receptor mediated stimulatory signaling pathway	10	0.725995	1.1718	0.265328	0.779554	0.779554	2365	tags=40%, list=19%, signal=33%	CD47/RAP1A/LYN/PTPRJ
GO:0002446	neutrophil mediated immunity	363	0.758853	1.17175	0.0822467	0.779554	0.779554	1377	tags=26%, list=11%, signal=24%	FTL/CEACAM6/B2M/EEF1A1/S100A11/FTH1/PPIA/GSTP1/HSP90AA1/RAC1/VAMP8/LGALS3/CSTB/ANXA2/NPC2/CTSD/RHOA/SRP14/CD63/DYNLL1/HSP90AB1/DYNLT1/HMGB1/MGST1/HSPA1A/PSAP/SLPI/EEF2/HSPA8/CD59/CD47/LAMTOR2/CD55/ARPC5/NDUFC2/BST2/SDCBP/HSPA6/HEBP2/PSMB1/VAPA/IQGAP1/TUBB/CAP1/BRI3/TUBB4B/MIF/LAMP1/CYSTM1/ASAH1/PKM/GSN/ANPEP/LAMTOR1/CTSS/CXCL1/TIMP2/QSOX1/RAB31/SVIP/TMEM179B/YPEL5/RAB5B/SPTAN1/CKAP4/PSMC3/ARHGAP4…
GO:0017015	regulation of transforming growth factor beta receptor signaling pathway	95	0.74789	1.17172	0.151759	0.779554	0.779554	737	tags=16%, list=6%, signal=15%	RPS27A/UBC/UBA52/CITED2/UBB/CAV2/HSP90AB1/HSPA1A/FOLR1/SDCBP/GIPC1/STUB1/HSPA5/LTBP1/CAV1
GO:0051549	positive regulation of keratinocyte migration	10	0.725848	1.17157	0.265328	0.779554	0.779554	1868	tags=30%, list=15%, signal=26%	HBEGF/ADAM9/ARF6
GO:0006370	7-methylguanosine mRNA capping	31	0.731603	1.17135	0.255578	0.779554	0.779554	2252	tags=42%, list=18%, signal=35%	POLR2L/GTF2H5/POLR2K/POLR2I/POLR2E/POLR2F/SUPT5H/POLR2H/POLR2B/POLR2C/RNMT/MNAT1/POLR2J
GO:0071379	cellular response to prostaglandin stimulus	13	0.719674	1.17128	0.261954	0.779554	0.779554	447	tags=15%, list=4%, signal=15%	GNB1/TNC
GO:0032922	circadian regulation of gene expression	57	0.741135	1.17128	0.219414	0.779554	0.779554	2100	tags=33%, list=17%, signal=28%	ID1/ID2/EGR1/ID3/PPP1CB/ID4/AHR/ATF4/HNRNPU/CRY2/PPP1CC/KMT2A/GFPT1/MTA1/PER3/NAMPT/LGR4/CSNK1D/KDM5A
GO:0044550	secondary metabolite biosynthetic process	15	0.721909	1.1712	0.263158	0.779554	0.779554	1395	tags=20%, list=11%, signal=18%	GIPC1/DDT/BDH2
GO:2000756	regulation of peptidyl-lysine acetylation	51	0.742051	1.1712	0.22166	0.779554	0.779554	1728	tags=27%, list=14%, signal=24%	MUC1/SOX4/PARK7/SET/HINT2/SETD5/ZMPSTE24/WBP2/GLYR1/TAF7/SDR16C5/AUTS2/EID1/KMT2A
GO:0030195	negative regulation of blood coagulation	28	0.727048	1.17114	0.264016	0.779554	0.779554	1039	tags=14%, list=8%, signal=13%	ANXA2/CD9/PDGFA/EDN1
GO:1900047	negative regulation of hemostasis	28	0.727048	1.17114	0.264016	0.779554	0.779554	1039	tags=14%, list=8%, signal=13%	ANXA2/CD9/PDGFA/EDN1
GO:0071071	regulation of phospholipid biosynthetic process	12	0.718782	1.17109	0.262774	0.779554	0.779554	2434	tags=50%, list=19%, signal=40%	CAPN2/PDGFA/ACSL3/ADGRF5/FABP3/IDH1
GO:0120033	negative regulation of plasma membrane bounded cell projection assembly	22	0.727252	1.17109	0.270684	0.782215	0.782215	760	tags=9%, list=6%, signal=9%	TACSTD2/CAPZB
GO:0043117	positive regulation of vascular permeability	12	0.718749	1.17104	0.262774	0.779554	0.779554	3073	tags=58%, list=24%, signal=44%	OCLN/TJP1/TJP2/VEGFA/APOE/TRPV4/PTP4A3
GO:0045022	early endosome to late endosome transport	37	0.73385	1.17094	0.246201	0.779554	0.779554	2254	tags=35%, list=18%, signal=29%	EMP2/EZR/CHMP3/RAB7A/SNX3/MAPK1/HOOK3/RAB21/AKTIP/MAP2K2/DAB2/HOOK1/FAM160A2
GO:0009072	aromatic amino acid family metabolic process	20	0.727502	1.1707	0.265306	0.779554	0.779554	503	tags=10%, list=4%, signal=10%	PARK7/PCBD1
GO:0042417	dopamine metabolic process	17	0.725472	1.17062	0.273101	0.783147	0.783147	989	tags=24%, list=8%, signal=22%	PARK7/PNKD/COMT/VPS35
GO:0051262	protein tetramerization	58	0.740046	1.17057	0.218402	0.779554	0.779554	537	tags=5%, list=4%, signal=5%	B2M/KRT10/GLS
GO:0071604	transforming growth factor beta production	30	0.730051	1.1705	0.257114	0.779554	0.779554	983	tags=20%, list=8%, signal=18%	CD24/HSP90AB1/LAPTM4B/LTBP1/CD46/LTBP3
GO:0006801	superoxide metabolic process	47	0.740176	1.1705	0.222672	0.779554	0.779554	1237	tags=15%, list=10%, signal=13%	GSTP1/SOD1/PARK7/PRDX1/NFE2L2/EDN1/PRDX2
GO:1903793	positive regulation of anion transport	29	0.728175	1.17028	0.25941	0.779554	0.779554	1039	tags=31%, list=8%, signal=29%	DBI/ABCA7/CEBPB/MIF/PRELID1/ITGB1/PLA2G10/ATF4/EDN1
GO:0050746	regulation of lipoprotein metabolic process	10	0.724829	1.16992	0.266385	0.780018	0.780018	1114	tags=30%, list=9%, signal=27%	DBI/SVIP/RAB3GAP2
GO:1902236	negative regulation of endoplasmic reticulum stress-induced intrinsic apoptotic signaling pathway	16	0.722329	1.16968	0.277207	0.783217	0.783217	2056	tags=50%, list=16%, signal=42%	PARK7/TMBIM6/HSPA1A/XBP1/HERPUD1/BCL2L1/WFS1/CREB3L1
GO:0043044	ATP-dependent chromatin remodeling	61	0.739685	1.16947	0.207871	0.779554	0.779554	967	tags=11%, list=8%, signal=11%	PTMA/ACTB/ZNHIT1/NPM1/HNRNPC/RBBP4/ARID1A
GO:0001960	negative regulation of cytokine-mediated signaling pathway	40	0.735147	1.16939	0.236842	0.779554	0.779554	1985	tags=25%, list=16%, signal=21%	GSTP1/YTHDF2/CAV1/GAS6/PARP14/PXDN/ADAR/F2RL1/CARD16/SIGIRR
GO:0001817	regulation of cytokine production	446	0.753995	1.16925	0.074	0.779554	0.779554	1257	tags=16%, list=10%, signal=15%	TMSB4X/HSPB1/B2M/CD24/GSTP1/POLR2L/ZFP36/EZR/RAC1/EGR1/SOD1/RPS3/ANXA1/PARK7/ZBTB20/CAPN2/HSP90AB1/CD81/PLCG2/HMGB1/ERRFI1/LAPTM4B/CYP1B1/HSPA1A/APP/KLF2/CD47/LAMTOR5/BST2/MDK/CEBPB/KLF4/IQGAP1/POLR2K/MIF/TAX1BP1/NDFIP1/CD83/LITAF/LTBP1/XBP1/CD46/STAT3/TSPO/POLR2E/LRRFIP1/GAS6/POLR2F/CLU/ATF4/PCBP2/PUM1/PELI1/KPNA6/XRCC5/FOXP1/PHB/MAPKAPK2/NPTN/HDAC7/PLD3/CTNNB1/BCL6/SOCS1/ANXA4/UBE2L6/DDT/SPTBN1…
GO:0007492	endoderm development	57	0.739793	1.16916	0.220425	0.779554	0.779554	57	tags=4%, list=0%, signal=4%	DUSP1/ZFP36L1
GO:0002275	myeloid cell activation involved in immune response	386	0.756599	1.16916	0.084	0.779554	0.779554	1377	tags=25%, list=11%, signal=23%	FTL/CEACAM6/B2M/EEF1A1/S100A11/FTH1/PPIA/GSTP1/HSP90AA1/RAC1/VAMP8/LGALS3/CSTB/ANXA2/NPC2/CTSD/RHOA/SRP14/CD63/S100A13/DYNLL1/HSP90AB1/DYNLT1/HMGB1/MGST1/HSPA1A/PSAP/SLPI/EEF2/HSPA8/CD59/CD47/LAMTOR2/CD55/ARPC5/NDUFC2/BST2/SDCBP/HSPA6/HEBP2/PSMB1/VAPA/IQGAP1/TUBB/CAP1/BRI3/TUBB4B/MIF/LAMP1/CYSTM1/ASAH1/PKM/GSN/ANPEP/LAMTOR1/CTSS/CXCL1/TIMP2/QSOX1/RAB31/SVIP/TMEM179B/YPEL5/RAB5B/SPTAN1/CKAP4/VAMP2…
GO:0046209	nitric oxide metabolic process	53	0.740178	1.16904	0.222447	0.779554	0.779554	1129	tags=28%, list=9%, signal=26%	HSP90AA1/RAC1/HSP90AB1/CYP1B1/KLF2/CD47/KLF4/CAV1/TSPO/ICAM1/CLU/ASS1/EDN1/DDAH2/POR
GO:0001938	positive regulation of endothelial cell proliferation	67	0.740878	1.16899	0.19778	0.779554	0.779554	773	tags=10%, list=6%, signal=10%	JUN/CAV2/HMGB1/NR4A1/MDK/BMP2/STAT3
GO:0044728	DNA methylation or demethylation	65	0.739241	1.16897	0.204844	0.779554	0.779554	298	tags=3%, list=2%, signal=3%	FOS/GNAS
GO:0045598	regulation of fat cell differentiation	98	0.746034	1.16896	0.153614	0.779554	0.779554	724	tags=12%, list=6%, signal=12%	ZFP36L1/ZFP36/ID2/HES1/ADIRF/LMO3/ZFP36L2/ID4/CEBPB/KLF5/XBP1/BMP2
GO:0071774	response to fibroblast growth factor	101	0.746921	1.16884	0.151606	0.779554	0.779554	1376	tags=22%, list=11%, signal=20%	ZFP36L1/POLR2L/ZFP36/IER2/COL1A1/HNRNPH1/ZFP36L2/NR4A1/CXCL8/TNC/HNRNPA1/IQGAP1/POLR2K/POLR2I/POLR2E/POLR2F/NPTN/CTNNB1/SPRY1/TIA1/POLR2H/GPC1
GO:0043299	leukocyte degranulation	383	0.75685	1.16877	0.0860861	0.779554	0.779554	1377	tags=25%, list=11%, signal=23%	FTL/CEACAM6/B2M/EEF1A1/S100A11/FTH1/PPIA/GSTP1/HSP90AA1/RAC1/VAMP8/LGALS3/CSTB/ANXA2/NPC2/CTSD/RHOA/SRP14/CD63/S100A13/DYNLL1/HSP90AB1/DYNLT1/HMGB1/MGST1/HSPA1A/PSAP/SLPI/EEF2/HSPA8/CD59/CD47/LAMTOR2/CD55/ARPC5/NDUFC2/BST2/SDCBP/HSPA6/HEBP2/PSMB1/VAPA/IQGAP1/TUBB/CAP1/BRI3/TUBB4B/MIF/LAMP1/CYSTM1/ASAH1/PKM/GSN/ANPEP/LAMTOR1/CTSS/CXCL1/TIMP2/QSOX1/RAB31/SVIP/TMEM179B/YPEL5/RAB5B/SPTAN1/CKAP4/VAMP2…
GO:0150116	NA	60	0.738378	1.16841	0.212916	0.779554	0.779554	1314	tags=17%, list=10%, signal=15%	S100A10/ACTG1/RAC1/RHOA/IQGAP1/SDC4/ROCK1/MACF1/VCL/LIMCH1
GO:0071466	cellular response to xenobiotic stimulus	56	0.739467	1.1684	0.220648	0.779554	0.779554	572	tags=14%, list=5%, signal=14%	GSTP1/GUK1/HSP90AB1/MGST1/CYP1B1/GSTM3/MGST3/AHR
GO:0071347	cellular response to interleukin-1	133	0.748757	1.16816	0.150602	0.779554	0.779554	1134	tags=23%, list=9%, signal=21%	RPS27A/UBC/UBA52/NFKBIA/UBB/EGR1/SKP1/KLF2/CD47/SQSTM1/PSMA7/CXCL8/PSME2/RBX1/CEBPB/PSMB1/SOX9/PSMB5/ICAM1/PSMB3/PSMC3/PELI1/PSMB6/PSMD8/EDN1/PSME1/PSMA1/PSMB2/PSMA3/PSMA4
GO:1903169	regulation of calcium ion transmembrane transport	82	0.742908	1.1681	0.175227	0.779554	0.779554	507	tags=12%, list=4%, signal=12%	CALM2/RRAD/CALM1/PLCG2/GEM/YWHAE/SRI/SUMO1/SESTD1/TSPAN13
GO:0048385	regulation of retinoic acid receptor signaling pathway	12	0.716749	1.16778	0.263816	0.779554	0.779554	3248	tags=67%, list=26%, signal=50%	KLF2/CRABP2/CALR/ASXL1/CTBP2/DHRS3/SNW1/AKR1C3
GO:0033145	positive regulation of intracellular steroid hormone receptor signaling pathway	11	0.722072	1.16761	0.261555	0.779554	0.779554	880	tags=18%, list=7%, signal=17%	LMO3/WBP2
GO:0060099	regulation of phagocytosis, engulfment	11	0.722004	1.1675	0.261555	0.779554	0.779554	1844	tags=36%, list=15%, signal=31%	ABCA7/RAB31/ITGA2/F2RL1
GO:0060100	positive regulation of phagocytosis, engulfment	11	0.722004	1.1675	0.261555	0.779554	0.779554	1844	tags=36%, list=15%, signal=31%	ABCA7/RAB31/ITGA2/F2RL1
GO:1905153	regulation of membrane invagination	11	0.722004	1.1675	0.261555	0.779554	0.779554	1844	tags=36%, list=15%, signal=31%	ABCA7/RAB31/ITGA2/F2RL1
GO:1905155	positive regulation of membrane invagination	11	0.722004	1.1675	0.261555	0.779554	0.779554	1844	tags=36%, list=15%, signal=31%	ABCA7/RAB31/ITGA2/F2RL1
GO:0097178	ruffle assembly	36	0.733085	1.1674	0.250761	0.779554	0.779554	2288	tags=36%, list=18%, signal=30%	TACSTD2/RAC1/PFN1/CAV1/ICAM1/COBL/EPS8/INPPL1/ARF6/HRAS/RCC2/DBNL/KANK1
GO:0030216	keratinocyte differentiation	103	0.745821	1.16733	0.15261	0.779554	0.779554	1420	tags=28%, list=11%, signal=25%	ZFP36L1/KRT7/ZFP36/KRT19/KRT18/PERP/ANXA1/KRT8/SFN/ERRFI1/TXNIP/PSAP/KRT10/ALOX15B/ASAH1/DSG2/SCEL/ADAM9/AQP3/FOSL2/CLIC4/UGCG/FLNB/ST14/ROCK1/JUP/CAPNS1/POU3F1/EXPH5
GO:0014888	striated muscle adaptation	25	0.725842	1.16711	0.265849	0.779637	0.779637	1747	tags=32%, list=14%, signal=28%	ERRFI1/CFLAR/LMNA/GSN/MEF2C/ATP2A2/ATP2B4/TNNT1
GO:0007569	cell aging	86	0.744158	1.16695	0.175227	0.779554	0.779554	1166	tags=17%, list=9%, signal=16%	B2M/ID2/SOD1/LMNA/ROMO1/YBX1/CDKN1A/MIF/NPM1/ICAM1/ZMPSTE24/CALR/RWDD1/RSL1D1/BCL6
GO:0031113	regulation of microtubule polymerization	43	0.734536	1.16666	0.239108	0.779554	0.779554	815	tags=16%, list=6%, signal=15%	RAC1/RPS3/HSPA1A/MAP2/OCLN/STMN1/AKAP9
GO:0007566	embryo implantation	36	0.732535	1.16653	0.250761	0.779554	0.779554	2905	tags=53%, list=23%, signal=41%	EMP2/SOD1/RPL29/CALR/ARID1A/GJA1/ARHGDIB/BSG/IGFBP7/DDR1/UBE2Q1/TGFBR2/VEGFA/RXRA/PTGS2/TPPP3/SMURF2/FKBP4/TRIM28
GO:0002573	myeloid leukocyte differentiation	147	0.747972	1.16631	0.152764	0.779554	0.779554	602	tags=10%, list=5%, signal=9%	FOS/JUN/ZFP36L1/JUNB/ID2/ANXA2/CDC42/CD81/GNAS/MAFB/APP/CEBPB/KLF10/NDFIP1
GO:0019079	viral genome replication	100	0.744583	1.16611	0.154618	0.779554	0.779554	1325	tags=23%, list=10%, signal=21%	IFI27/PPIA/PABPC1/CDC42/IFITM3/DDX5/SLPI/HSPA8/PCBP1/LAMTOR5/CXCL8/BST2/NUCKS1/VAPA/NFIA/GAS6/BANF1/PCBP2/KPNA6/PHB/STOM/RAD23A/ADAR
GO:2001057	reactive nitrogen species metabolic process	54	0.738764	1.16581	0.220425	0.779554	0.779554	1129	tags=28%, list=9%, signal=25%	HSP90AA1/RAC1/HSP90AB1/CYP1B1/KLF2/CD47/KLF4/CAV1/TSPO/ICAM1/CLU/ASS1/EDN1/DDAH2/POR
GO:0009299	mRNA transcription	16	0.719754	1.16551	0.277207	0.783217	0.783217	1318	tags=25%, list=10%, signal=22%	DDX5/STAT3/ATF4/FLNA
GO:0036500	ATF6-mediated unfolded protein response	10	0.72206	1.16545	0.273784	0.783217	0.783217	2713	tags=70%, list=21%, signal=55%	HSPA5/XBP1/CALR/HSP90B1/WFS1/DDIT3/ATF6B
GO:1903078	positive regulation of protein localization to plasma membrane	50	0.736571	1.1652	0.234818	0.779554	0.779554	1868	tags=32%, list=15%, signal=27%	EZR/LGALS3/RACK1/SQSTM1/ITGB1/ACSL3/ITGA3/KIF5B/SPTBN1/CIB1/ATP2B4/EGFR/RER1/PLS1/RAB11A/ARF6
GO:0035089	establishment of apical/basal cell polarity	17	0.722102	1.16519	0.278234	0.783217	0.783217	258	tags=12%, list=2%, signal=12%	RHOA/CDC42
GO:0038111	interleukin-7-mediated signaling pathway	13	0.715925	1.16518	0.264033	0.779554	0.779554	1776	tags=38%, list=14%, signal=33%	IRS2/JAK1/STAT3/SOCS1/CISH
GO:1990182	exosomal secretion	16	0.719378	1.1649	0.278234	0.783217	0.783217	3090	tags=75%, list=24%, signal=57%	SDC1/SDCBP/SDC4/RAB7A/CHMP2A/VPS4B/RAB11A/RAB27A/COPS5/SNF8/VPS4A/ATP13A2
GO:0050885	neuromuscular process controlling balance	24	0.72286	1.16464	0.276356	0.783217	0.783217	357	tags=12%, list=3%, signal=12%	CAMTA1/APP/PSAP
GO:0055093	response to hyperoxia	15	0.717864	1.16464	0.267286	0.780018	0.780018	737	tags=20%, list=6%, signal=19%	COL1A1/CDKN1A/CAV1
GO:0090066	regulation of anatomical structure size	337	0.75553	1.16449	0.0964824	0.779554	0.779554	923	tags=12%, list=7%, signal=11%	TMSB4X/TMSB10/EZR/RAC1/SOD1/GPX1/RHOA/CFL1/BRK1/HSP90AB1/AQP1/DSTN/WASF2/RTN4/MAP2/LAMTOR4/PFN1/ARF1/ARPC5/LAMTOR5/TNFRSF12A/ARPC2/CRABP2/ARPC1B/MAP3K13/ARPC3/HP1BP3/GSN/SLC12A7/CAV1/CAPZB/PPP1R15A/ARPC1A/ICAM1/MTPN/SPTAN1/SVIL/TMOD3/ARPC4/WASL
GO:0006278	RNA-dependent DNA biosynthetic process	60	0.73589	1.16448	0.215943	0.779554	0.779554	1749	tags=28%, list=14%, signal=25%	PPIA/HSP90AA1/HSP90AB1/HNRNPA1/NOP10/NHP2/HNRNPC/HNRNPU/XRCC5/CCT3/CCT6A/CTNNB1/NEK7/CCT8/PTGES3/MAPK1/RFC1
GO:1902532	negative regulation of intracellular signal transduction	393	0.752969	1.16445	0.087	0.779554	0.779554	737	tags=10%, list=6%, signal=9%	TMSB4X/HSPB1/DUSP1/TPT1/CALM2/MUC1/GSTP1/EZR/ATF3/ENO1/CALM1/PARK7/GPX1/RHOA/RACK1/TMBIM6/ERRFI1/LMO3/HSPA1A/SRI/PEBP1/CHP1/DNAJA1/DUSP6/PPP2CB/MCL1/UBE2B/TIMP3/KLF4/MIF/ITGB1/LITAF/EFNA1/XBP1/TIMP2/NFE2L2/STMN1/CAV1
GO:0006925	inflammatory cell apoptotic process	15	0.717682	1.16435	0.267286	0.780018	0.780018	2138	tags=40%, list=17%, signal=33%	ANXA1/ZMPSTE24/MEF2C/IRF7/CTSL/TCP1
GO:1903313	positive regulation of mRNA metabolic process	72	0.736902	1.16424	0.197581	0.779554	0.779554	1500	tags=24%, list=12%, signal=21%	ZFP36L1/ZFP36/PABPC1/CIRBP/HSPA8/ZFP36L2/YTHDF2/TRA2A/BTG2/TOB1/PUM1/THRAP3/ROCK1/HNRNPR/TNRC6C/TNRC6A/RBM3
GO:0046037	GMP metabolic process	12	0.714421	1.16399	0.272158	0.782496	0.782496	1738	tags=25%, list=14%, signal=22%	GUK1/MAGI3/TJP2
GO:0033688	regulation of osteoblast proliferation	17	0.721308	1.1639	0.280287	0.783217	0.783217	904	tags=18%, list=7%, signal=16%	RHOA/BMP2/ATRAID
GO:0003283	atrial septum development	13	0.715068	1.16379	0.265073	0.779554	0.779554	174	tags=8%, list=1%, signal=8%	SOX4
GO:1905954	positive regulation of lipid localization	57	0.736379	1.16377	0.227503	0.779554	0.779554	1039	tags=18%, list=8%, signal=16%	NFKBIA/ANXA2/DBI/ABCA7/MIF/PRELID1/PLA2G10/CAV1/SCP2/EDN1
GO:0001894	tissue homeostasis	168	0.747876	1.16371	0.144578	0.779554	0.779554	1234	tags=14%, list=10%, signal=13%	HSPB1/B2M/ACTB/ACTG1/RAC1/SOD1/NAPSA/CLDN3/GNAS/PRDX1/OCLN/ITGB1/SOX9/CLDN1/TJP1/LSR/CXADR/LTBP3/ADRB2/GJA1/CTNNB1/ADGRF5/VCL
GO:2001256	regulation of store-operated calcium entry	10	0.720977	1.1637	0.275899	0.783217	0.783217	301	tags=10%, list=2%, signal=10%	SARAF
GO:0009314	response to radiation	311	0.754415	1.16359	0.101406	0.779554	0.779554	1108	tags=14%, list=9%, signal=13%	FOS/DUSP1/TXN/CRIP1/RHOB/RPL26/ID2/EGR1/JUND/ANXA1/CALM1/GPX1/EEF1D/ADIRF/COPS9/AQP1/PPP1CB/CIRBP/GTF2H5/APP/GNB1/HMGN1/DYNLRB1/UBE2B/CDKN1A/NUCKS1/ITGB1/GNAQ/HSPA5/NPM1/NR2F6/NMT1/ICAM1/ZMPSTE24/ATF4/SYNPO/GADD45A/METAP2/XRCC5/OPN3/PTPRK/NPTN/NABP1
GO:0010665	regulation of cardiac muscle cell apoptotic process	23	0.722309	1.16355	0.275333	0.783217	0.783217	1628	tags=35%, list=13%, signal=30%	CAPN2/CFLAR/MDK/PPP1R10/NFE2L2/NUPR1/ILK/RGL2
GO:0061620	glycolytic process through glucose-6-phosphate	21	0.72374	1.16345	0.275229	0.783217	0.783217	1453	tags=29%, list=11%, signal=25%	ENO1/TPI1/PKM/PGAM1/PGK1/GAPDH
GO:1903708	positive regulation of hemopoiesis	136	0.745371	1.16339	0.151759	0.779554	0.779554	1189	tags=17%, list=9%, signal=15%	FOS/JUN/ZFP36L1/ID2/SOX4/ANXA1/RHOA/GNAS/HMGB1/HSPA1A/MDK/KLF10/CD83/XBP1/CD46/STAT3/GAS6/PITHD1/TESC/BCL6/SOCS1/NFKBIZ/BAD
GO:0048709	oligodendrocyte differentiation	67	0.737292	1.16333	0.203835	0.779554	0.779554	1155	tags=18%, list=9%, signal=16%	GSTP1/ID2/HES1/CD9/ID4/MDK/GSN/SOX9/CLU/RHEB/ERBB2/CTNNB1
GO:0006970	response to osmotic stress	65	0.735622	1.16325	0.212916	0.779554	0.779554	1189	tags=18%, list=9%, signal=17%	ZFP36L1/TSC22D3/HSP90AB1/AQP1/ERRFI1/TSPO/MBIP/CLDN1/SLC25A23/XRCC5/ITGA2/BAD
GO:0003081	regulation of systemic arterial blood pressure by renin-angiotensin	11	0.719353	1.16321	0.266807	0.780018	0.780018	1844	tags=27%, list=15%, signal=23%	RHOA/CTSZ/F2RL1
GO:0045623	negative regulation of T-helper cell differentiation	11	0.719212	1.16299	0.267857	0.780018	0.780018	1166	tags=18%, list=9%, signal=17%	ANXA1/BCL6
GO:0072337	modified amino acid transport	17	0.720735	1.16298	0.281314	0.783217	0.783217	1130	tags=18%, list=9%, signal=16%	FOLR1/SLC38A2/GJA1
GO:0002444	myeloid leukocyte mediated immunity	399	0.751882	1.16297	0.09	0.779554	0.779554	1377	tags=25%, list=11%, signal=23%	FTL/CEACAM6/B2M/EEF1A1/S100A11/FTH1/PPIA/GSTP1/HSP90AA1/RAC1/VAMP8/LGALS3/CSTB/ANXA2/NPC2/CTSD/RHOA/SRP14/CD63/S100A13/DYNLL1/HSP90AB1/DYNLT1/HMGB1/MGST1/HSPA1A/PSAP/SLPI/EEF2/HSPA8/CD59/CD47/LAMTOR2/CD55/ARPC5/NDUFC2/BST2/SDCBP/HSPA6/HEBP2/PSMB1/VAPA/IQGAP1/TUBB/CAP1/BRI3/TUBB4B/MIF/LAMP1/CYSTM1/ASAH1/PKM/GSN/ANPEP/LAMTOR1/CTSS/CXCL1/TIMP2/QSOX1/RAB31/SVIP/TMEM179B/YPEL5/RAB5B/SPTAN1/CKAP4/VAMP2…
GO:0090277	positive regulation of peptide hormone secretion	56	0.735885	1.16274	0.228745	0.779554	0.779554	1478	tags=23%, list=12%, signal=21%	RAC1/SOX4/PHPT1/SRI/IRS2/SERP1/MPC2/KIF5B/GJA1/BAD/NADK/TM7SF3/EGFR
GO:0032467	positive regulation of cytokinesis	21	0.723221	1.16262	0.276249	0.783217	0.783217	885	tags=19%, list=7%, signal=18%	RHOA/CDC42/GIPC1/SVIL
GO:0002448	mast cell mediated immunity	32	0.727277	1.16249	0.264975	0.779554	0.779554	264	tags=6%, list=2%, signal=6%	VAMP8/S100A13
GO:1903076	regulation of protein localization to plasma membrane	81	0.739211	1.16236	0.186304	0.779554	0.779554	2045	tags=35%, list=16%, signal=29%	ACTB/EZR/VAMP8/LGALS3/RACK1/TMEM59/SQSTM1/CLTC/ITGB1/ACSL3/TMBIM1/ITGA3/KIF5B/SPTBN1/CIB1/ATP2B4/ARHGAP44/EGFR/LYPLA1/BCL2L1/RER1/PLS1/RAB11A/ARF6/RHOQ/STX7/AKT1/VTI1B
GO:0060337	type I interferon signaling pathway	66	0.734737	1.16209	0.205853	0.779554	0.779554	1773	tags=24%, list=14%, signal=21%	IFI27/EGR1/HSP90AB1/IFITM3/IFI6/BST2/YTHDF2/JAK1/IRF1/IFNAR1/ADAR/IRF7/IFNAR2/UBE2K/IRAK1/IFI35
GO:0071357	cellular response to type I interferon	66	0.734737	1.16209	0.205853	0.779554	0.779554	1773	tags=24%, list=14%, signal=21%	IFI27/EGR1/HSP90AB1/IFITM3/IFI6/BST2/YTHDF2/JAK1/IRF1/IFNAR1/ADAR/IRF7/IFNAR2/UBE2K/IRAK1/IFI35
GO:0032781	positive regulation of ATPase activity	43	0.731627	1.16204	0.244174	0.779554	0.779554	2350	tags=44%, list=19%, signal=36%	DNAJB1/DYNLL1/TPM1/PFN1/DNAJA1/SSBP1/DYNLL2/HNRNPU/RAB4A/DNAJC15/ATP1B3/GABARAPL2/DNAJB6/DNAJC19/ATP1B1/CHTOP/DNAJB4/TOR1AIP2/NAPA
GO:0060765	regulation of androgen receptor signaling pathway	22	0.721471	1.16178	0.275792	0.783217	0.783217	1726	tags=27%, list=14%, signal=24%	PARK7/DDX5/FOXP1/PHB/PRMT2/NCOR2
GO:0010765	positive regulation of sodium ion transport	27	0.722327	1.16177	0.269663	0.78211	0.78211	2401	tags=44%, list=19%, signal=36%	ARF1/CHP1/ACTN4/WNK1/KIF5B/TESC/ATP1B3/AHCYL1/ATP1B1/AKT1/DNM2/GLRX
GO:0071478	cellular response to radiation	134	0.74452	1.16163	0.158794	0.779554	0.779554	1071	tags=17%, list=8%, signal=16%	CRIP1/RHOB/RPL26/EGR1/CALM1/EEF1D/ADIRF/COPS9/AQP1/GTF2H5/GNB1/CDKN1A/NUCKS1/HSPA5/NPM1/NMT1/ZMPSTE24/ATF4/GADD45A/METAP2/XRCC5/OPN3/PTPRK
GO:0031118	rRNA pseudouridine synthesis	10	0.719614	1.1615	0.278013	0.783217	0.783217	1480	tags=30%, list=12%, signal=27%	NOP10/NHP2/TSR3
GO:0034446	substrate adhesion-dependent cell spreading	84	0.738953	1.16147	0.179255	0.779554	0.779554	1351	tags=19%, list=11%, signal=17%	S100A10/TACSTD2/RAC1/RHOA/CDC42/ARPC2/MDK/ACTN4/EFNA1/CALR/P4HB/RAB1A/NEDD9/CIB1/FLNA/PXN
GO:0002705	positive regulation of leukocyte mediated immunity	69	0.735145	1.16142	0.204637	0.779554	0.779554	628	tags=6%, list=5%, signal=6%	B2M/VAMP8/CD81/LAMP1
GO:0009648	photoperiodism	28	0.721016	1.16142	0.269113	0.781779	0.781779	1826	tags=25%, list=14%, signal=21%	ID2/PPP1CB/NR2F6/CRY2/PPP1CC/MTA1/PER3
GO:0042493	response to drug	258	0.752468	1.16108	0.106426	0.779554	0.779554	1222	tags=20%, list=10%, signal=19%	FOS/B2M/S100A10/RPL18A/SOD1/COL1A1/ANXA1/LGALS1/RHOA/SRP14/ADIRF/HSP90AB1/AQP1/GNAS/MGST1/CYP4B1/TXNIP/EEF2/LDHA/DUSP6/MDK/UBE2B/CDKN1A/CDH1/FOSB/COL18A1/DAD1/HSPA5/ABCC3/TGIF1/TIMP2/NFE2L2/STAT3/COMT/TSPO/PAM/GAS6/MYO6/ICAM1/ASS1/CALR/RPN2/ADAM9/XRCC5/ITGA3/EDN1/ITGA2/POR/CTNNB1/BAD/TMEM30A/ATP1A1
GO:0043457	regulation of cellular respiration	22	0.720828	1.16074	0.277835	0.783217	0.783217	1226	tags=23%, list=10%, signal=21%	PARK7/ISCU/PRELID1/SLC25A23/DNAJC15
GO:0045898	regulation of RNA polymerase II transcriptional preinitiation complex assembly	11	0.717656	1.16047	0.271008	0.782215	0.782215	3267	tags=73%, list=26%, signal=54%	HMGB1/PSMC3/CAND1/PSMC6/CREB1/PSMC2/ATF7IP/PSMC5
GO:0045454	cell redox homeostasis	46	0.733574	1.16036	0.244939	0.779554	0.779554	1257	tags=20%, list=10%, signal=18%	TXN/GPX1/PRDX5/PRDX1/NFE2L2/P4HB/PDIA6/PRDX2/SLC11A1
GO:0001816	cytokine production	489	0.749495	1.16023	0.073	0.779554	0.779554	1257	tags=16%, list=10%, signal=15%	TMSB4X/HSPB1/B2M/CD24/GSTP1/POLR2L/ZFP36/EZR/RAC1/EGR1/SOD1/RPS3/ANXA1/PARK7/ZBTB20/S100A13/CAPN2/HSP90AB1/CD81/PLCG2/HMGB1/ERRFI1/LAPTM4B/CYP1B1/HSPA1A/APP/KLF2/CD47/CD55/LAMTOR5/BST2/MDK/CEBPB/KLF4/IQGAP1/POLR2K/MIF/TAX1BP1/NDFIP1/CD83/LITAF/LTBP1/XBP1/CD46/STAT3/TSPO/POLR2E/LRRFIP1/GAS6/STARD7/POLR2F/CLU/ATF4/PCBP2/PUM1/RAB1A/PELI1/KPNA6/LTBP3/XRCC5/FOXP1/PHB/ASH1L/MAPKAPK2/NFATC3/NPTN/HDAC7/P…
GO:0061077	chaperone-mediated protein folding	54	0.735206	1.16019	0.232558	0.779554	0.779554	855	tags=19%, list=7%, signal=17%	HSPB1/DNAJB1/HSPA1A/HSPE1/HSPA8/HSPA6/HSPA5/HSPH1/PDCD5/CLU
GO:0032387	negative regulation of intracellular transport	45	0.732005	1.16012	0.246201	0.779554	0.779554	1177	tags=16%, list=9%, signal=14%	TXN/PARK7/CHP1/SVIP/ERLEC1/OS9/SNX3
GO:0031032	actomyosin structure organization	150	0.744429	1.16009	0.158794	0.779554	0.779554	1472	tags=19%, list=12%, signal=17%	S100A10/TACSTD2/KRT19/ACTG1/RAC1/KRT8/RHOA/CDC42/WASF2/CFLAR/TPM1/CD47/PFN1/ITGB1/SDC4/STMN1/TMOD3/TJP1/PRKAR1A/EDN1/ROCK1/MYH14/CDC42BPA/MEF2C/LIMCH1/PXN/MYH9/CFL2/TNFAIP1
GO:0002479	antigen processing and presentation of exogenous peptide antigen via MHC class I, TAP-dependent	61	0.733648	1.15993	0.216953	0.779554	0.779554	1968	tags=44%, list=16%, signal=38%	B2M/VAMP8/PSMA7/PSME2/PSMB1/PSMB5/PSMB3/TAPBP/CALR/PSMC3/PSMB6/PSMD8/PSME1/PSMA1/PSMB2/PSMA3/PSMA4/PSMB4/SNAP23/PSMC1/PSMC6/PSMD10/PSMA2/PSME4/PSMA6/VAMP3/PSMD4
GO:0045837	negative regulation of membrane potential	13	0.712667	1.15988	0.27131	0.782215	0.782215	1076	tags=31%, list=9%, signal=28%	ARL6IP5/HEBP2/PRELID1/PMAIP1
GO:0042330	taxis	386	0.750576	1.15985	0.096	0.779554	0.779554	1109	tags=12%, list=9%, signal=12%	TMSB4X/HSPB1/DUSP1/CXCL2/GSTP1/EZR/RAC1/ID2/RPS19/LGALS3/ANXA1/CXCL3/RHOA/HBEGF/HMGB1/APP/ENAH/NFIB/NR4A1/SBDS/CXCL8/VSTM2L/S100A14/MDK/MIF/LGMN/EFNA1/IRS2/CXCL14/ALCAM/CXCL1/PLA2G10/CXCL16/ETV1/WNK1/PDGFA/GAS6/RALBP1/SPTAN1/CALR/CXADR/NEXN/CAMK1D/EDN1/ERBB2/KIF5B/NPTN/ITGA2
GO:0048016	inositol phosphate-mediated signaling	41	0.728841	1.15979	0.249747	0.779554	0.779554	1666	tags=32%, list=13%, signal=28%	CAMTA1/CHP1/ERBB3/ITPR3/EDN1/NFATC3/RCAN2/RCAN3/CIB1/RCAN1/ATP2B4/SPPL3/PTBP1
GO:0032526	response to retinoic acid	69	0.73411	1.15979	0.204637	0.779554	0.779554	1627	tags=20%, list=13%, signal=18%	DUSP1/COL1A1/AQP1/TNC/KLF4/SOX9/AQP3/NDUFA13/TESC/GJA1/PTK7/IGFBP2/IGFBP7/IGF2R
GO:0042129	regulation of T cell proliferation	93	0.741048	1.15961	0.177062	0.779554	0.779554	1847	tags=26%, list=15%, signal=22%	CD24/HES1/LGALS3/RPS3/ANXA1/CD81/HMGB1/CD55/CEBPB/NDFIP1/SDC4/CD46/PELI1/PRKAR1A/ERBB2/CTNNB1/IRF1/PAWR/IGFBP2/IL18/IL27RA/IL6ST/AGER/IGF2
GO:0010421	hydrogen peroxide-mediated programmed cell death	10	0.71832	1.15942	0.280127	0.783217	0.783217	2679	tags=50%, list=21%, signal=39%	PARK7/PAWR/STK25/FOXO3/PDCD10
GO:0097468	programmed cell death in response to reactive oxygen species	10	0.71832	1.15942	0.280127	0.783217	0.783217	2679	tags=50%, list=21%, signal=39%	PARK7/PAWR/STK25/FOXO3/PDCD10
GO:0009416	response to light stimulus	218	0.748835	1.15897	0.116466	0.779554	0.779554	1093	tags=13%, list=9%, signal=12%	FOS/DUSP1/CRIP1/RPL26/ID2/JUND/CALM1/GPX1/COPS9/AQP1/PPP1CB/CIRBP/APP/GNB1/HMGN1/DYNLRB1/UBE2B/CDKN1A/ITGB1/GNAQ/NPM1/NR2F6/NMT1/ATF4/SYNPO/METAP2/OPN3/PTPRK/NPTN
GO:0045589	regulation of regulatory T cell differentiation	17	0.718217	1.15892	0.285421	0.785118	0.785118	1953	tags=35%, list=15%, signal=30%	MDK/CD46/BCL6/SOCS1/IRF1/RUNX1
GO:0021587	cerebellum morphogenesis	24	0.71918	1.15872	0.283521	0.784272	0.784272	823	tags=12%, list=7%, signal=12%	PSAP/HSPA5/MTPN
GO:0035635	entry of bacterium into host cell	14	0.711115	1.1586	0.276289	0.783217	0.783217	2819	tags=57%, list=22%, signal=44%	CXCL8/CDH1/CAV1/CTNNB1/CTNND1/EXOC7/GRB2/ITGAV
GO:1904668	positive regulation of ubiquitin protein ligase activity	10	0.717763	1.15852	0.281184	0.783217	0.783217	960	tags=20%, list=8%, signal=18%	SKP1/RAB1A
GO:0061028	establishment of endothelial barrier	40	0.728121	1.15822	0.252024	0.779554	0.779554	1901	tags=35%, list=15%, signal=30%	EZR/CLDN3/AFDN/ICAM1/CLDN1/TJP1/CTNNB1/ROCK1/VCL/ROCK2/ADD1/TJP2/F2RL1/RAP1A
GO:0002675	positive regulation of acute inflammatory response	14	0.710839	1.15815	0.276289	0.783217	0.783217	1804	tags=21%, list=14%, signal=18%	PARK7/OSMR/IL6ST
GO:0033233	regulation of protein sumoylation	22	0.719084	1.15793	0.28192	0.783217	0.783217	1993	tags=27%, list=16%, signal=23%	EGR1/PARK7/CTNNB1/UBE2I/PIAS3/TOLLIP
GO:0048812	neuron projection morphogenesis	430	0.746685	1.15793	0.097	0.779554	0.779554	1530	tags=15%, list=12%, signal=14%	S100A6/ID1/ACTB/EZR/HSP90AA1/RAC1/UBB/RHOA/CFL1/CDC42/HSP90AB1/DYNLT1/RTN4/MAP2/APP/ENAH/NFIB/TNFRSF12A/VSTM2L/CRABP2/IQGAP1/MAP3K13/CUX1/ITGB1/EFNA1/IRS2/ALCAM/PLA2G10/STMN1/ETV1/METRN/SGK1/SPTAN1/WASL/ARHGDIA/NEXN/DCLK1/SMURF1/ERBB2/KIF5B/NPTN/GJA1/CTNNB1/ROCK1/FARP1/MACF1/VCL/SPTBN1/PDLIM5/IFRD1/BSG/CTTN/GPC1/PLXNB2/RAPH1/COBL/PRKCA/ARHGAP44/EGFR/ILK/AUTS2/KLF7/SKIL/RAB10
GO:0042574	retinal metabolic process	11	0.716073	1.15791	0.273109	0.783147	0.783147	1299	tags=27%, list=10%, signal=24%	CYP1B1/RDH10/SDR16C5
GO:0061842	microtubule organizing center localization	27	0.719883	1.15784	0.27477	0.783217	0.783217	2335	tags=41%, list=18%, signal=33%	EZR/ARPC5/SUN1/DYNC1LI2/AKAP9/KIF5B/RANBP2/PAFAH1B1/PLXNA2/SYNE2/BICD2
GO:0042471	ear morphogenesis	61	0.73216	1.15757	0.224016	0.779554	0.779554	1039	tags=10%, list=8%, signal=9%	RPL38/SOD1/MAFB/SOX9/MYO6/EDN1
GO:0030834	regulation of actin filament depolymerization	36	0.726859	1.15749	0.259898	0.779554	0.779554	2649	tags=56%, list=21%, signal=44%	CFL1/DSTN/GSN/CAPZB/MTPN/SPTAN1/SVIL/TMOD3/SPTBN1/LIMA1/CFL2/EPS8/ADD1/TWF1/F2RL1/FLII/SWAP70/TRIOBP/WDR1/SPTB
GO:0031272	regulation of pseudopodium assembly	10	0.717058	1.15738	0.282241	0.783217	0.783217	258	tags=10%, list=2%, signal=10%	CDC42
GO:0031274	positive regulation of pseudopodium assembly	10	0.717058	1.15738	0.282241	0.783217	0.783217	258	tags=10%, list=2%, signal=10%	CDC42
GO:0019748	secondary metabolic process	29	0.720043	1.15721	0.276704	0.783217	0.783217	1648	tags=28%, list=13%, signal=24%	CYP1B1/GIPC1/NFE2L2/PAM/DDT/BDH2/AKR1A1/AKR7A2
GO:0035646	endosome to melanosome transport	10	0.716819	1.15699	0.282241	0.783217	0.783217	1483	tags=30%, list=12%, signal=27%	CD63/RAB32/AP3D1
GO:0043485	endosome to pigment granule transport	10	0.716819	1.15699	0.282241	0.783217	0.783217	1483	tags=30%, list=12%, signal=27%	CD63/RAB32/AP3D1
GO:0048757	pigment granule maturation	10	0.716819	1.15699	0.282241	0.783217	0.783217	1483	tags=30%, list=12%, signal=27%	CD63/RAB32/AP3D1
GO:0051561	positive regulation of mitochondrial calcium ion concentration	10	0.716792	1.15695	0.282241	0.783217	0.783217	1971	tags=50%, list=16%, signal=42%	FIS1/BCAP31/SLC25A23/MCUR1/MICU1
GO:0007143	female meiotic nuclear division	18	0.71741	1.15677	0.281026	0.783217	0.783217	1026	tags=11%, list=8%, signal=10%	UBB/PRKAR1A
GO:0002183	cytoplasmic translational initiation	33	0.723995	1.15658	0.26802	0.780018	0.780018	1265	tags=27%, list=10%, signal=25%	RPL13A/EIF5/EIF3H/YTHDF2/EIF3K/EIF3E/EIF4B/EIF3I/EIF3F
GO:0045637	regulation of myeloid cell differentiation	174	0.744759	1.15656	0.15261	0.779554	0.779554	602	tags=9%, list=5%, signal=8%	FOS/JUN/B2M/ZFP36L1/ZFP36/ID2/NFKBIA/LGALS3/GNAS/MAFB/HSPA1A/CEBPB/KLF10/DPY30/NDFIP1
GO:0008630	intrinsic apoptotic signaling pathway in response to DNA damage	92	0.738538	1.15648	0.179074	0.779554	0.779554	589	tags=12%, list=5%, signal=11%	TPT1/CRIP1/RPL26/MUC1/RPS3/SFN/RPS27L/HNRNPK/MCL1/CDKN1A/MIF
GO:0048512	circadian behavior	25	0.718986	1.15609	0.291411	0.785118	0.785118	158	tags=8%, list=1%, signal=8%	ID2/EGR1
GO:0010656	negative regulation of muscle cell apoptotic process	25	0.718756	1.15572	0.292434	0.78672	0.78672	2730	tags=48%, list=22%, signal=38%	CFLAR/MDK/PPP1R10/NFE2L2/EDN1/NUPR1/ILK/RGL2/BAG3/DNMT1/ZC3H12A/PDPK1
GO:0001706	endoderm formation	39	0.726403	1.15571	0.257085	0.779554	0.779554	1155	tags=13%, list=9%, signal=12%	DUSP1/COL8A1/MMP15/HSBP1/CTNNB1
GO:0046639	negative regulation of alpha-beta T cell differentiation	18	0.716694	1.15561	0.282051	0.783217	0.783217	1183	tags=22%, list=9%, signal=20%	ANXA1/HMGB1/BCL6/SOCS1
GO:0072080	nephron tubule development	57	0.731067	1.15537	0.239636	0.779554	0.779554	724	tags=9%, list=6%, signal=8%	CD24/TACSTD2/HES1/SOX9/BMP2
GO:0017004	cytochrome complex assembly	34	0.725251	1.15504	0.271066	0.782215	0.782215	966	tags=24%, list=8%, signal=22%	COA3/UQCRB/COX14/COX17/UQCR10/UQCC2/COX20/PET100
GO:0048661	positive regulation of smooth muscle cell proliferation	67	0.732006	1.15499	0.214934	0.779554	0.779554	1130	tags=13%, list=9%, signal=12%	JUN/ID2/HBEGF/FOXP1/PHB/EDN1/HPGD/ITGA2/GJA1
GO:0035065	regulation of histone acetylation	45	0.728605	1.15473	0.251266	0.779554	0.779554	1928	tags=29%, list=15%, signal=25%	MUC1/PARK7/SET/SETD5/ZMPSTE24/WBP2/GLYR1/TAF7/SDR16C5/AUTS2/EID1/KMT2A/SMAD4
GO:0070555	response to interleukin-1	149	0.740602	1.1545	0.169014	0.779554	0.779554	1134	tags=21%, list=9%, signal=20%	RPS27A/UBC/UBA52/NFKBIA/UBB/EGR1/ANXA1/SKP1/APP/KLF2/CD47/SQSTM1/PSMA7/CXCL8/PSME2/RBX1/CEBPB/PSMB1/SOX9/PSMB5/ICAM1/PSMB3/PSMC3/PELI1/PSMB6/PSMD8/EDN1/PSME1/PSMA1/PSMB2/PSMA3/PSMA4
GO:0006935	chemotaxis	384	0.7475	1.15442	0.104104	0.779554	0.779554	1109	tags=12%, list=9%, signal=12%	TMSB4X/HSPB1/DUSP1/CXCL2/GSTP1/EZR/RAC1/RPS19/LGALS3/ANXA1/CXCL3/RHOA/HBEGF/HMGB1/APP/ENAH/NFIB/NR4A1/SBDS/CXCL8/VSTM2L/S100A14/MDK/MIF/LGMN/EFNA1/IRS2/CXCL14/ALCAM/CXCL1/PLA2G10/CXCL16/ETV1/WNK1/PDGFA/GAS6/RALBP1/SPTAN1/CALR/CXADR/NEXN/CAMK1D/EDN1/ERBB2/KIF5B/NPTN/ITGA2
GO:1903312	negative regulation of mRNA metabolic process	65	0.730016	1.15438	0.220989	0.779554	0.779554	1837	tags=38%, list=15%, signal=33%	ZFP36/PABPC1/CIRBP/HNRNPK/YBX1/HNRNPA2B1/HNRNPA0/SRSF7/TOB1/HNRNPC/RNPS1/HNRNPU/THRAP3/MAPKAPK2/SUPT5H/SAP18/ZC3H14/SRSF10/SLC11A1/SRSF4/ELAVL1/SRSF9/PTBP1/SRSF6/SECISBP2
GO:0007622	rhythmic behavior	26	0.717424	1.15411	0.290092	0.785118	0.785118	158	tags=8%, list=1%, signal=8%	ID2/EGR1
GO:0021782	glial cell development	78	0.732771	1.15395	0.195565	0.779554	0.779554	1066	tags=17%, list=8%, signal=15%	GSTP1/ID2/SOD1/SOX4/VIM/APP/CD9/ID4/MDK/GSN/CLU/NDRG1/BACE2
GO:0033198	response to ATP	18	0.715483	1.15366	0.286154	0.785118	0.785118	159	tags=6%, list=1%, signal=5%	SOD1
GO:0086013	membrane repolarization during cardiac muscle cell action potential	12	0.708077	1.15365	0.285714	0.785118	0.785118	1742	tags=33%, list=14%, signal=29%	YWHAE/ATP1A1/FLNA/ATP1B1
GO:0010959	regulation of metal ion transport	215	0.74418	1.15364	0.131526	0.779554	0.779554	1399	tags=21%, list=11%, signal=19%	B2M/CALM2/FXYD3/LGALS3/RRAD/CALM1/RHOA/CD63/TMBIM6/PLCG2/SARAF/GEM/ISCU/YWHAE/ARF1/SRI/CHP1/SUMO1/SESTD1/TSPAN13/ACTN4/ITGB1/CAV1/WNK1/TSPO/AKAP9/ICAM1/ATF4/AHNAK/VAMP2/UTRN/FHL1/KIF5B/ADRB2/TESC/GJA1/CTNNB1/STOM/FXYD5/ATP1A1/ATP1B3/AHCYL1/FLNA/DIAPH1/ATP2B4/COMMD1
GO:0120039	plasma membrane bounded cell projection morphogenesis	443	0.74351	1.15359	0.108	0.779554	0.779554	1530	tags=15%, list=12%, signal=13%	S100A6/ID1/ACTB/EZR/HSP90AA1/RAC1/UBB/RHOA/CFL1/CDC42/HSP90AB1/DYNLT1/WASF2/RTN4/MAP2/APP/ENAH/NFIB/TNFRSF12A/VSTM2L/CRABP2/IQGAP1/MAP3K13/CUX1/ITGB1/EFNA1/IRS2/ALCAM/PLA2G10/STMN1/ETV1/METRN/SGK1/SPTAN1/WASL/ARHGDIA/NEXN/DCLK1/SMURF1/ERBB2/KIF5B/NPTN/GJA1/CTNNB1/ROCK1/FARP1/MACF1/VCL/SPTBN1/PDLIM5/IFRD1/BSG/CTTN/GPC1/PLXNB2/RAPH1/COBL/PRKCA/ARHGAP44/EGFR/ILK/AUTS2/KLF7/SKIL/RAB10
GO:0061615	glycolytic process through fructose-6-phosphate	22	0.716247	1.15336	0.290092	0.785118	0.785118	1453	tags=27%, list=11%, signal=24%	ENO1/TPI1/PKM/PGAM1/PGK1/GAPDH
GO:0006289	nucleotide-excision repair	102	0.736714	1.15304	0.171687	0.779554	0.779554	837	tags=13%, list=7%, signal=12%	RPS27A/UBC/UBA52/POLR2L/UBB/GTF2H5/HMGN1/RBX1/POLR2K/RPA3/POLR2I/POLR2E/POLR2F
GO:0048858	cell projection morphogenesis	447	0.743308	1.15283	0.104	0.779554	0.779554	751	tags=7%, list=6%, signal=7%	S100A6/ID1/ACTB/EZR/HSP90AA1/RAC1/UBB/RHOA/CFL1/CDC42/HSP90AB1/DYNLT1/WASF2/RTN4/MAP2/APP/ENAH/NFIB/TNFRSF12A/VSTM2L/CRABP2/MDK/IQGAP1/MAP3K13/CUX1/ITGB1/EFNA1/IRS2/ALCAM/PLA2G10/STMN1/ETV1
GO:0086091	regulation of heart rate by cardiac conduction	18	0.714868	1.15267	0.289231	0.785118	0.785118	1288	tags=28%, list=10%, signal=25%	YWHAE/DSG2/CAV1/AKAP9/JUP
GO:0050728	negative regulation of inflammatory response	76	0.729908	1.15262	0.204637	0.779554	0.779554	1414	tags=18%, list=11%, signal=16%	GSTP1/RPS19/SOD1/GPX1/MDK/KLF4/NDFIP1/VPS35/PSMA1/ASH1L/PSMB4/CXCL17/CHID1/SOCS3
GO:0002768	immune response-regulating cell surface receptor signaling pathway	268	0.746218	1.15248	0.120361	0.779554	0.779554	1075	tags=17%, list=9%, signal=16%	FOS/JUN/CD24/MUC1/ACTB/EZR/HSP90AA1/ACTG1/RAC1/LGALS3/RPS3/CALM1/SKP1/CDC42/BRK1/PHPT1/HSP90AB1/CD81/PLCG2/WASF2/MUC21/CD47/ARPC5/PSMA7/PSME2/ARPC2/PSMB1/ARPC1B/ARPC3/WNK1/ARPC1A/PSMB5/PSMB3/MUC15/ARPC4/PSMC3/WASL/PSMB6/FOXP1/PSMD8/PSME1/PSMA1/PSMB2/NFATC3/PSMA3
GO:0016322	neuron remodeling	10	0.713654	1.15188	0.289641	0.785118	0.785118	2213	tags=30%, list=17%, signal=25%	APP/RND1/FARP2
GO:0034162	toll-like receptor 9 signaling pathway	16	0.711332	1.15187	0.287474	0.785118	0.785118	334	tags=12%, list=3%, signal=12%	HMGB1/RTN4
GO:0006936	muscle contraction	184	0.741011	1.15101	0.161809	0.779554	0.779554	1396	tags=21%, list=11%, signal=19%	MYL6/CALM2/MYL12A/MYL12B/SOD1/ENO1/CALM1/RHOA/VIM/TPM1/EEF2/SRI/SUMO1/DSG2/TPM3/NDUFS6/CAV1/AKAP9/TMOD3/UTRN/HSBP1/EDN1/ADRB2/ITGA2/RGS2/GJA1/ROCK1/ATP1A1/VCL/MYH14/MYOF/JUP/DTNA/FLNA/PXN/ATP2A2/CTTN/ATP2B4
GO:0050999	regulation of nitric-oxide synthase activity	33	0.720457	1.15093	0.276142	0.783217	0.783217	2283	tags=39%, list=18%, signal=32%	HSP90AA1/CALM1/CAV1/WASL/DDAH2/ATP2B4/EGFR/LYPLA1/SPR/AKT1/DDAH1/NOSIP/DNM2
GO:0055075	potassium ion homeostasis	10	0.713021	1.15086	0.290698	0.785118	0.785118	1742	tags=40%, list=14%, signal=35%	SLC12A7/ATP1A1/ATP1B3/ATP1B1
GO:1902165	regulation of intrinsic apoptotic signaling pathway in response to DNA damage by p53 class mediator	16	0.7107	1.15085	0.288501	0.785118	0.785118	589	tags=25%, list=5%, signal=24%	RPL26/MUC1/HNRNPK/MIF
GO:0002764	immune response-regulating signaling pathway	270	0.745152	1.15052	0.118355	0.779554	0.779554	1075	tags=17%, list=9%, signal=16%	FOS/JUN/CD24/MUC1/ACTB/EZR/HSP90AA1/ACTG1/RAC1/LGALS3/RPS3/CALM1/SKP1/CDC42/BRK1/PHPT1/HSP90AB1/CD81/PLCG2/WASF2/MUC21/CD47/ARPC5/PSMA7/PSME2/ARPC2/PSMB1/ARPC1B/ARPC3/WNK1/ARPC1A/PSMB5/PSMB3/MUC15/ARPC4/PSMC3/WASL/PSMB6/FOXP1/PSMD8/PSME1/PSMA1/PSMB2/NFATC3/PSMA3
GO:0045066	regulatory T cell differentiation	18	0.713493	1.15045	0.293333	0.78672	0.78672	1953	tags=33%, list=15%, signal=28%	MDK/CD46/BCL6/SOCS1/IRF1/RUNX1
GO:0010737	protein kinase A signaling	25	0.715457	1.15041	0.295501	0.788355	0.788355	1200	tags=20%, list=9%, signal=18%	EZR/MIF/PRKAR1A/ADRB2/RAB13
GO:0009452	7-methylguanosine RNA capping	32	0.719718	1.15041	0.276142	0.783217	0.783217	2252	tags=41%, list=18%, signal=33%	POLR2L/GTF2H5/POLR2K/POLR2I/POLR2E/POLR2F/SUPT5H/POLR2H/POLR2B/POLR2C/RNMT/MNAT1/POLR2J
GO:0036260	RNA capping	32	0.719718	1.15041	0.276142	0.783217	0.783217	2252	tags=41%, list=18%, signal=33%	POLR2L/GTF2H5/POLR2K/POLR2I/POLR2E/POLR2F/SUPT5H/POLR2H/POLR2B/POLR2C/RNMT/MNAT1/POLR2J
GO:0030042	actin filament depolymerization	40	0.723056	1.15016	0.262146	0.779554	0.779554	2649	tags=52%, list=21%, signal=42%	CFL1/DSTN/GSN/CAPZB/MTPN/SPTAN1/SVIL/TMOD3/SPTBN1/LIMA1/CFL2/EPS8/ADD1/TWF1/F2RL1/FLII/SWAP70/TRIOBP/MICAL2/WDR1/SPTB
GO:0046635	positive regulation of alpha-beta T cell activation	36	0.722257	1.15016	0.26802	0.780018	0.780018	2195	tags=36%, list=17%, signal=30%	ANXA1/RHOA/CD81/CD55/CD83/HSPH1/SOCS1/NFKBIZ/AP3D1/IL18/RUNX1/PRKCZ/ZBTB16
GO:0032990	cell part morphogenesis	466	0.741487	1.15006	0.104	0.779554	0.779554	1530	tags=15%, list=12%, signal=14%	S100A6/ID1/ACTB/EZR/HSP90AA1/RAC1/UBB/RHOA/CFL1/CDC42/HSP90AB1/DYNLT1/SLIRP/WASF2/RTN4/MAP2/APP/FIS1/ENAH/NFIB/TNFRSF12A/VSTM2L/CRABP2/MDK/SSBP1/IQGAP1/MAP3K13/CUX1/ITGB1/EFNA1/IRS2/NDUFS6/ALCAM/PLA2G10/STMN1/ETV1/METRN/SGK1/SPTAN1/WASL/ARHGDIA/NEXN/DCLK1/SMURF1/ERBB2/KIF5B/NPTN/GJA1/CTNNB1/ROCK1/FARP1/MACF1/VCL/SPTBN1/PDLIM5/MYH14/IFRD1/BSG/CTTN/GPC1/PLXNB2/RAPH1/COBL/PRKCA/POLG2/ARHGAP44/EGFR/I…
GO:0097734	extracellular exosome biogenesis	17	0.712561	1.14979	0.295688	0.788355	0.788355	3090	tags=71%, list=24%, signal=53%	SDC1/SDCBP/SDC4/RAB7A/CHMP2A/VPS4B/RAB11A/RAB27A/COPS5/SNF8/VPS4A/ATP13A2
GO:0050954	sensory perception of mechanical stimulus	87	0.732865	1.14959	0.195368	0.779554	0.779554	1516	tags=18%, list=12%, signal=16%	RPL38/SOD1/COL1A1/GPX1/NDUFB9/PSAP/TIMM13/CLIC5/MYO6/ICAM1/ITGA2/TIMM8B/MYH14/DIAPH1/MBP/COL4A3
GO:0060428	lung epithelium development	28	0.713317	1.14902	0.284404	0.785118	0.785118	686	tags=18%, list=5%, signal=17%	CDC42/ERRFI1/KLF2/NFIB/SOX9
GO:1903798	regulation of production of miRNAs involved in gene silencing by miRNA	18	0.712605	1.14902	0.293333	0.78672	0.78672	2582	tags=39%, list=20%, signal=31%	DDX5/STAT3/ZMPSTE24/EGFR/NCOR2/MAP2K2/ZC3H12A
GO:0098927	vesicle-mediated transport between endosomal compartments	40	0.722303	1.14896	0.26417	0.779554	0.779554	2254	tags=32%, list=18%, signal=27%	EMP2/EZR/CHMP3/RAB7A/SNX3/MAPK1/HOOK3/RAB21/AKTIP/MAP2K2/DAB2/HOOK1/FAM160A2
GO:1904018	positive regulation of vasculature development	135	0.736277	1.14894	0.172864	0.779554	0.779554	773	tags=13%, list=6%, signal=13%	HSPB1/RHOB/EGR1/ANXA1/AQP1/CFLAR/CYP1B1/BTG1/MTDH/CXCL8/MDK/KLF4/ITGB1/PKM/JAK1/XBP1/NFE2L2/STAT3
GO:0044344	cellular response to fibroblast growth factor stimulus	97	0.733574	1.14892	0.192965	0.779554	0.779554	2096	tags=30%, list=17%, signal=25%	ZFP36L1/POLR2L/ZFP36/COL1A1/HNRNPH1/ZFP36L2/NR4A1/CXCL8/HNRNPA1/IQGAP1/POLR2K/POLR2I/POLR2E/POLR2F/NPTN/CTNNB1/SPRY1/TIA1/POLR2H/GPC1/PTBP1/MAPK1/POLR2B/SULF2/POLR2C/HNRNPF/FGF18/CREB3L1/RAB14
GO:0045727	positive regulation of translation	113	0.737884	1.14848	0.179719	0.779554	0.779554	795	tags=19%, list=6%, signal=18%	RPL26/RPL30/PABPC1/SOX4/RPS9/RPS4X/RHOA/COA3/VIM/CIRBP/RPS27L/RPL5/EEF2/YTHDF2/PKM/CNBP/UQCC2/NPM1/EIF3E/PPP1R15A/SERP1
GO:0031648	protein destabilization	41	0.721567	1.14821	0.263903	0.779554	0.779554	989	tags=17%, list=8%, signal=16%	ID1/SERF2/MYLIP/GSN/XBP1/BMP2/VPS35
GO:0055117	regulation of cardiac muscle contraction	49	0.725758	1.1478	0.256073	0.779554	0.779554	1352	tags=24%, list=11%, signal=22%	CALM2/CALM1/SRI/SUMO1/DSG2/CAV1/AKAP9/RGS2/ATP1A1/JUP/FLNA/ATP2A2
GO:0047484	regulation of response to osmotic stress	11	0.709737	1.14766	0.288866	0.785118	0.785118	2991	tags=55%, list=24%, signal=42%	SLC25A23/BAD/MICU1/TRPV4/PTGS2/YBX3
GO:0071711	basement membrane organization	22	0.712643	1.14756	0.296221	0.788603	0.788603	1135	tags=27%, list=9%, signal=25%	SPINT2/CAV2/ITGB1/CTSS/CAV1/PXDN
GO:0090659	walking behavior	16	0.708641	1.14751	0.289528	0.785118	0.785118	1651	tags=25%, list=13%, signal=22%	PSAP/OXR1/ZMPSTE24/EPHA4
GO:0050890	cognition	174	0.738932	1.14751	0.161647	0.779554	0.779554	1093	tags=11%, list=9%, signal=11%	FOS/JUN/B2M/APP/ABCA7/MDK/CEBPB/BTG2/LGMN/ITGB1/COMT/ARF4/SGK1/SETD5/PAIP2/SYNPO/PPT1/ITPR3/ITGA3/NPTN
GO:0002274	myeloid leukocyte activation	461	0.740395	1.1475	0.107	0.779554	0.779554	1377	tags=23%, list=11%, signal=22%	FTL/JUN/CEACAM6/B2M/EEF1A1/S100A11/FTH1/PPIA/GSTP1/HSP90AA1/RAC1/VAMP8/LGALS3/CSTB/ANXA2/NPC2/CTSD/RHOA/SRP14/CD63/S100A13/DYNLL1/HSP90AB1/DYNLT1/HMGB1/MGST1/HSPA1A/APP/PSAP/SLPI/EEF2/HSPA8/CD59/CD47/LAMTOR2/CD55/ARPC5/CXCL8/NDUFC2/BST2/SDCBP/HSPA6/HEBP2/PSMB1/VAPA/IQGAP1/TUBB/CAP1/BRI3/TUBB4B/MIF/LAMP1/CYSTM1/ASAH1/PKM/GSN/ANPEP/LAMTOR1/CTSS/CXCL1/TIMP2/PLA2G10/QSOX1/RAB31/SVIP/TMEM179B/YPEL5/ST…
GO:0048536	spleen development	24	0.712216	1.14749	0.29478	0.787885	0.787885	122	tags=4%, list=1%, signal=4%	CITED2
GO:0042590	antigen processing and presentation of exogenous peptide antigen via MHC class I	65	0.725524	1.14728	0.235116	0.779554	0.779554	1968	tags=42%, list=16%, signal=35%	B2M/VAMP8/PSMA7/PSME2/PSMB1/PSMB5/PSMB3/TAPBP/CALR/PSMC3/PSMB6/PSMD8/PSME1/PSMA1/PSMB2/PSMA3/PSMA4/PSMB4/SNAP23/PSMC1/PSMC6/PSMD10/PSMA2/PSME4/PSMA6/VAMP3/PSMD4
GO:0086004	regulation of cardiac muscle cell contraction	25	0.713355	1.14703	0.298569	0.792112	0.792112	1352	tags=36%, list=11%, signal=32%	SRI/SUMO1/DSG2/CAV1/AKAP9/ATP1A1/JUP/FLNA/ATP2A2
GO:0033628	regulation of cell adhesion mediated by integrin	34	0.719927	1.14656	0.282234	0.783217	0.783217	2276	tags=32%, list=18%, signal=27%	MUC1/CYP1B1/EFNA1/WNK1/ADAM9/TESC/CIB1/DPP4/LYN/SWAP70/CRK
GO:0008038	neuron recognition	31	0.715889	1.1462	0.281947	0.783217	0.783217	1965	tags=29%, list=16%, signal=25%	YWHAZ/RTN4/APP/VSTM2L/NEXN/NPTN/BSG/EPHA4/PALLD
GO:1902305	regulation of sodium ion transmembrane transport	45	0.723186	1.14615	0.265451	0.779554	0.779554	1742	tags=33%, list=14%, signal=29%	FXYD3/ARF1/CHP1/ACTN4/WNK1/UTRN/KIF5B/TESC/STOM/FXYD5/ATP1B3/ATP2B4/COMMD1/YWHAH/ATP1B1
GO:0043484	regulation of RNA splicing	134	0.734561	1.14609	0.174874	0.779554	0.779554	1880	tags=36%, list=15%, signal=31%	RPS13/RPS26/TMBIM6/DDX5/SON/CIRBP/HSPA1A/HNRNPK/HNRNPH1/HSPA8/HNRNPA1/DDX17/SLC38A2/TRA2A/SRSF5/HNRNPA2B1/RBM8A/YTHDC1/SRSF2/WTAP/SRSF7/RBM25/CELF2/AHNAK/SRSF3/RNPS1/HNRNPU/THRAP3/CLK1/SAP18/SREK1/RBM39/SRSF10/SRSF4/RBM23/TIA1/HNRNPH3/MBNL1/RBM3/KHDRBS1/SRSF9/PTBP1/CLK4/MBNL2/PRDX6/SRSF6/CELF1/NSRP1
GO:0007254	JNK cascade	167	0.736319	1.14579	0.165663	0.779554	0.779554	569	tags=8%, list=4%, signal=8%	RPS27A/UBC/UBA52/GSTP1/UBB/RPS3/GADD45B/CDC42/HMGB1/APP/GADD45G/DNAJA1/SDCBP/MAP3K13
GO:0071363	cellular response to growth factor stimulus	487	0.739647	1.14575	0.105	0.779554	0.779554	1093	tags=15%, list=9%, signal=14%	HSPB1/FOS/JUN/EEF1A1/RPS27A/ZFP36L1/UBC/ID1/UBA52/GSTP1/POLR2L/ZFP36/CITED2/HES1/UBB/EGR1/COL1A1/ANXA1/SPINT2/RHOA/CAV2/RACK1/CD63/HSP90AB1/DDX5/ERRFI1/CFLAR/HSPA1A/HNRNPH1/APP/EEF2/ZFP36L2/NR4A1/CXCL8/HNRNPA1/FOLR1/SDCBP/GIPC1/KLF4/IQGAP1/POLR2K/LGMN/ARPC3/STUB1/HSPA5/GDF15/TGIF1/LTBP1/SOX9/UBE2D3/DYNC1LI2/BMP2/PDCD5/CAV1/TOB1/POLR2I/POLR2E/FSTL1/GAS6/POLR2F/FSTL3/CLDN1/ADAM9/LTBP3/ITGA3/EDN1/HP…
GO:1990090	cellular response to nerve growth factor stimulus	38	0.719885	1.14573	0.270243	0.782215	0.782215	2352	tags=37%, list=19%, signal=30%	ID1/APP/EEF2/ARPC3/HSPA5/DYNC1LI2/CIB1/ARF6/RAP1A/AKT1/FOXO3/KIDINS220/CRK/CREB1
GO:0042181	ketone biosynthetic process	31	0.715443	1.14548	0.282961	0.784017	0.784017	724	tags=10%, list=6%, signal=9%	EGR1/TPI1/BMP2
GO:0050678	regulation of epithelial cell proliferation	242	0.740951	1.14514	0.135542	0.779554	0.779554	773	tags=11%, list=6%, signal=11%	JUN/B2M/ZFP36L1/AREG/TACSTD2/ID1/ZFP36/HES1/GPX1/CAV2/CDC42/SFN/HMGB1/ERRFI1/CFLAR/RTN4/NFIB/NR4A1/HMGN1/MDK/IFT57/ATOH8/SOX9/XBP1/BMP2/CAV1/STAT3
GO:0001732	formation of cytoplasmic translation initiation complex	15	0.705725	1.14495	0.28483	0.785118	0.785118	2600	tags=60%, list=21%, signal=48%	EIF5/EIF3H/EIF3K/EIF3E/EIF3I/EIF3F/EIF3B/EIF3M/EIF3J
GO:0043029	T cell homeostasis	28	0.710766	1.14491	0.29052	0.785118	0.785118	98	tags=4%, list=1%, signal=4%	TSC22D3
GO:0071824	protein-DNA complex subunit organization	165	0.735811	1.14484	0.169849	0.779554	0.779554	967	tags=13%, list=8%, signal=12%	PTMA/RPS27A/UBC/UBA52/RPL23/UBB/NAP1L1/HMGB1/GTF2H5/BRD2/SET/ZNHIT1/RBX1/ANP32B/HP1BP3/RPA3/SOX9/NPM1/RBBP4/PSMC3/SUPT16H/ARID1A
GO:0045648	positive regulation of erythrocyte differentiation	28	0.710651	1.14473	0.29052	0.785118	0.785118	2126	tags=25%, list=17%, signal=21%	ID2/HSPA1A/STAT3/SMAP1/FAM210B/HMGB2/FOXO3
GO:0033135	regulation of peptidyl-serine phosphorylation	93	0.731526	1.14471	0.195171	0.779554	0.779554	899	tags=12%, list=7%, signal=11%	TXN/HSP90AA1/PARK7/RACK1/HSP90AB1/APP/MIF/CAV1/GAS6/AKAP9/GADD45A
GO:0035627	ceramide transport	10	0.709171	1.14465	0.298097	0.791642	0.791642	357	tags=10%, list=3%, signal=10%	PSAP
GO:1904385	cellular response to angiotensin	14	0.702514	1.14458	0.289691	0.785118	0.785118	2373	tags=57%, list=19%, signal=46%	NFE2L2/CAV1/ROCK1/AHCYL1/ARID1B/ROCK2/NFKB1/AGTRAP
GO:0040014	regulation of multicellular organism growth	48	0.723032	1.14456	0.255061	0.779554	0.779554	1084	tags=17%, list=9%, signal=15%	EZR/SOD1/APP/LGMN/GDF15/STAT3/ZMPSTE24/ADRB2
GO:0030032	lamellipodium assembly	54	0.725157	1.14433	0.259858	0.779554	0.779554	1803	tags=26%, list=14%, signal=22%	RAC1/CDC42/BRK1/WASF2/ARPC2/OCLN/ITGB1/CAPZB/VCL/AUTS2/NCKAP1/ABLIM1/ACTR3/TWF1
GO:0021696	cerebellar cortex morphogenesis	19	0.712879	1.14425	0.288639	0.785118	0.785118	823	tags=11%, list=7%, signal=10%	PSAP/MTPN
GO:0070863	positive regulation of protein exit from endoplasmic reticulum	11	0.707549	1.14413	0.293067	0.78672	0.78672	3135	tags=73%, list=25%, signal=55%	CD81/BCAP31/TMEM30A/SAR1B/TMEM30B/SAR1A/SEC16A/EDEM1
GO:0061326	renal tubule development	58	0.723281	1.14405	0.252781	0.779554	0.779554	724	tags=9%, list=6%, signal=8%	CD24/TACSTD2/HES1/SOX9/BMP2
GO:0032496	response to lipopolysaccharide	197	0.737616	1.14388	0.161809	0.779554	0.779554	1380	tags=23%, list=11%, signal=21%	FOS/CXCL2/GSTP1/ZFP36/NFKBIA/ALPL/CXCL3/RHOA/VIM/CAPN2/PLCG2/HMGB1/MGST1/SLPI/MTDH/CD55/CXCL8/S100A14/CEBPB/HNRNPA0/MIF/LITAF/XBP1/CXCL1/GFI1/COMT/TSPO/ICAM1/ASS1/CLDN1/PELI1/ADAM9/FOXP1/EDN1/HPGD/MAPKAPK2/GJA1/GNG12/PRDX2/SLC11A1/MEF2C/IFNAR1/ATP2A2/ERBIN/SASH1
GO:0071346	cellular response to interferon-gamma	115	0.734239	1.14382	0.182548	0.779554	0.779554	1493	tags=20%, list=12%, signal=18%	B2M/RPL13A/ACTG1/CDC42/VIM/HSP90AB1/CD47/SUMO1/GSN/JAK1/ICAM1/PARP14/ASS1/CLDN1/IFNGR2/EDN1/KIF5B/FLNB/SOCS1/IRF1/SOCS3/GAPDH/IRF7
GO:0021602	cranial nerve morphogenesis	12	0.702019	1.14378	0.288843	0.785118	0.785118	333	tags=8%, list=3%, signal=8%	MAFB
GO:0010662	regulation of striated muscle cell apoptotic process	25	0.711287	1.14371	0.300613	0.793338	0.793338	1809	tags=36%, list=14%, signal=31%	CAPN2/CFLAR/MDK/PPP1R10/NFE2L2/NUPR1/ILK/RGL2/BAG3
GO:0043491	protein kinase B signaling	166	0.734981	1.1437	0.169679	0.779554	0.779554	1064	tags=14%, list=8%, signal=13%	TXN/ZFP36L1/AREG/HSP90AA1/RAC1/PARK7/GPX1/RACK1/HBEGF/HSP90AB1/RTN4/MTDH/KLF4/ITGB1/IRS2/GDF15/SOX9/ERBB3/PDGFA/GAS6/PPP2R5C/PHB/PDCD6/ERBB2
GO:0043065	positive regulation of apoptotic process	497	0.739472	1.14366	0.105	0.779554	0.779554	899	tags=14%, list=7%, signal=13%	JUN/RPL11/DUSP1/RPS27A/RHOB/UBC/RPL26/UBA52/RPS7/ATF3/RPS6/UBB/SOD1/SOX4/RPS3/ID3/GADD45B/ANXA1/PARK7/CTSD/RHOA/RACK1/CDC42/SFN/CAPN2/YWHAZ/HMGB1/CFLAR/TXNIP/CYP1B1/HSPE1/RPS27L/BTG1/FIS1/YWHAE/CTNNA1/SQSTM1/GADD45G/LDHA/MTCH1/DNAJA1/DUSP6/TNFRSF12A/MCL1/ARL6IP5/TIMP3/ANP32B/IFT57/COL18A1/PRELID1/ITGB1/SFPQ/BCAP31/YWHAQ/GSN/BMP2/PDCD5/CAV1/STK17A/PHLDA2/TSPO/YWHAB/NMT1/CLU/YWHAG/ATF4/CHCHD10/APH1…
GO:0001893	maternal placenta development	27	0.711053	1.14364	0.302349	0.793338	0.793338	2787	tags=56%, list=22%, signal=43%	JUNB/ASH1L/GJA1/BSG/TMED2/CTSB/MAPK1/AKT1/NR2F2/EPOR/PRDX3/LDOC1/RXRA/PTGS2/TPPP3
GO:0031663	lipopolysaccharide-mediated signaling pathway	44	0.719922	1.14345	0.272543	0.78287	0.78287	2037	tags=34%, list=16%, signal=29%	NFKBIA/MTDH/CD55/MIF/PRDX2/SASH1/PRKCA/IL18/MAPK1/IRAK1/CARD16/TNFAIP3/LYN/SIGIRR/AKT1
GO:2000278	regulation of DNA biosynthetic process	88	0.728793	1.14307	0.208249	0.779554	0.779554	1668	tags=22%, list=13%, signal=19%	DUSP1/HSP90AA1/HSP90AB1/HNRNPA1/CDKN1A/KLF4/HNRNPA2B1/HNRNPC/HNRNPU/XRCC5/CCT3/CCT6A/GJA1/CTNNB1/NEK7/POLG2/CCT8/PTGES3/MAPK1
GO:0006942	regulation of striated muscle contraction	51	0.724095	1.14286	0.259109	0.779554	0.779554	1352	tags=24%, list=11%, signal=21%	CALM2/CALM1/SRI/SUMO1/DSG2/CAV1/AKAP9/RGS2/ATP1A1/JUP/FLNA/ATP2A2
GO:2000249	regulation of actin cytoskeleton reorganization	29	0.711048	1.14275	0.287894	0.785118	0.785118	2073	tags=34%, list=16%, signal=29%	CDC42/PHPT1/MDK/TJP1/ARHGDIA/ARHGDIB/CD2AP/BAIAP2L1/NOTCH2/HRAS
GO:1901185	negative regulation of ERBB signaling pathway	47	0.722582	1.14268	0.258097	0.779554	0.779554	2641	tags=49%, list=21%, signal=39%	AREG/CDC42/HBEGF/ERRFI1/GPRC5A/LGMN/RAB7A/ERBB2/SPRY1/SNX6/PTPN18/EGFR/VPS25/PTPN12/BTC/MVP/DUSP3/EREG/PTPRJ/EPS15/CHMP6/ARHGEF7/RNF126
GO:0060306	regulation of membrane repolarization	19	0.711861	1.14261	0.289662	0.785118	0.785118	1318	tags=26%, list=10%, signal=24%	YWHAE/CAV1/AKAP9/ZMPSTE24/FLNA
GO:0002888	positive regulation of myeloid leukocyte mediated immunity	22	0.709353	1.14226	0.299285	0.793338	0.793338	148	tags=5%, list=1%, signal=5%	VAMP8
GO:0046887	positive regulation of hormone secretion	72	0.722983	1.14224	0.221774	0.779554	0.779554	1478	tags=21%, list=12%, signal=19%	RAC1/VAMP8/SOX4/PHPT1/SRI/IRS2/SERP1/MPC2/EDN1/KIF5B/GJA1/BAD/NADK/TM7SF3/EGFR
GO:1901984	negative regulation of protein acetylation	18	0.708266	1.14202	0.301538	0.793338	0.793338	1299	tags=28%, list=10%, signal=25%	PARK7/SET/HINT2/TAF7/SDR16C5
GO:0014706	striated muscle tissue development	224	0.737742	1.14168	0.14257	0.779554	0.779554	1449	tags=21%, list=11%, signal=19%	FOS/MYL6/ATF3/ID2/EGR1/GPX1/RHOA/CAV2/CDC42/DDX5/CFLAR/LMNA/TPM1/EEF2/DDX17/BTG2/KLF5/ITGB1/DSG2/NDUFV2/SORBS2/UQCC2/BMP2/CAV1/ERBB3/MTPN/ZMPSTE24/SVIL/CALR/HNRNPU/CXADR/ARID1A/PRKAR1A/EDN1/RGS2/FLNB/GJA1/CTNNB1/PDLIM5/MYH14/MEF2C/IFRD1/GPC1/IGSF8/NUPR1/CFL2
GO:0045342	MHC class II biosynthetic process	11	0.705997	1.14162	0.295168	0.788174	0.788174	2567	tags=36%, list=20%, signal=29%	XBP1/TAF7/SLC11A1/HDAC2
GO:0034250	positive regulation of cellular amide metabolic process	138	0.731742	1.1415	0.180905	0.779554	0.779554	1757	tags=29%, list=14%, signal=25%	RPL26/RPL30/PABPC1/SOX4/RPS9/RPS4X/RHOA/RACK1/COA3/VIM/CIRBP/RPS27L/RPL5/APP/EEF2/YTHDF2/EFNA1/PKM/CNBP/UQCC2/NPM1/NFE2L2/EIF3E/PPP1R15A/SERP1/CLU/ERBB2/ITGA2/EIF5A/ELAVL1/PLXNB2/RBM3/DDX3X/KHDRBS1/GSAP/ROCK2/EPHA4/MAPK1/UPF3A/DHX29
GO:0035518	histone H2A monoubiquitination	17	0.707397	1.14146	0.300821	0.793338	0.793338	237	tags=6%, list=2%, signal=6%	SKP1
GO:0031638	zymogen activation	35	0.71585	1.14141	0.290355	0.785118	0.785118	1606	tags=20%, list=13%, signal=18%	ENO1/PERP/LGMN/PGK1/BAD/CTSZ/CTSL
GO:1902905	positive regulation of supramolecular fiber organization	159	0.732942	1.14117	0.177889	0.779554	0.779554	1884	tags=30%, list=15%, signal=25%	S100A10/ID1/RAC1/RPS3/GPX1/RHOA/CFL1/CDC42/BRK1/DSTN/WASF2/HSPA1A/TPM1/APP/CD47/PFN1/ARF1/ARPC5/ARPC2/OCLN/ARPC1B/ARPC3/SDC4/GSN/ARPC1A/AKAP9/ICAM1/CLU/SYNPO/ARPC4/WASL/EDN1/LIMCH1/FLNA/PXN/CTTN/ARPC5L/CFL2/SNX9/NCKAP1/ROCK2/CLIP1/DCTN1/ACTR3/F2RL1/ARF6/BAIAP2L1
GO:0006937	regulation of muscle contraction	87	0.727469	1.14112	0.209466	0.779554	0.779554	1353	tags=23%, list=11%, signal=21%	CALM2/SOD1/ENO1/CALM1/RHOA/TPM1/SRI/SUMO1/DSG2/CAV1/AKAP9/EDN1/ADRB2/ITGA2/RGS2/ATP1A1/JUP/FLNA/ATP2A2/CTTN
GO:0009913	epidermal cell differentiation	140	0.732369	1.14106	0.179899	0.779554	0.779554	1357	tags=24%, list=11%, signal=21%	ZFP36L1/KRT7/ZFP36/KRT19/HES1/SOD1/KRT18/PERP/ANXA1/KRT8/SFN/ERRFI1/TXNIP/PSAP/KRT10/KLF4/ALOX15B/ASAH1/DSG2/SCEL/MYO6/ADAM9/AQP3/FOSL2/CLIC4/UGCG/FLNB/CTNNB1/ST14/ROCK1/JUP/CAPNS1/POU3F1
GO:0003014	renal system process	80	0.724547	1.14097	0.21371	0.779554	0.779554	2005	tags=29%, list=16%, signal=24%	EMP2/CLDN4/RHOA/AQP1/PSAP/LGMN/GSN/COMT/GAS6/SGK1/ADCY9/PRKAR1A/ITGA3/EDN1/AQP3/GJA1/ADGRF5/SULF2/F2RL1/RAB11A/WFS1/BTC/RRM2B
GO:0003209	cardiac atrium morphogenesis	16	0.704566	1.14092	0.294661	0.787885	0.787885	174	tags=6%, list=1%, signal=6%	SOX4
GO:0051642	centrosome localization	26	0.709079	1.14069	0.307457	0.793338	0.793338	2335	tags=38%, list=18%, signal=31%	EZR/SUN1/DYNC1LI2/AKAP9/KIF5B/RANBP2/PAFAH1B1/PLXNA2/SYNE2/BICD2
GO:0045766	positive regulation of angiogenesis	117	0.732846	1.14062	0.188566	0.779554	0.779554	773	tags=14%, list=6%, signal=13%	HSPB1/RHOB/ANXA1/AQP1/CYP1B1/BTG1/MTDH/CXCL8/MDK/KLF4/ITGB1/PKM/JAK1/XBP1/NFE2L2/STAT3
GO:0048662	negative regulation of smooth muscle cell proliferation	35	0.7152	1.14037	0.293401	0.78672	0.78672	775	tags=14%, list=6%, signal=13%	GSTP1/TPM1/CDKN1A/KLF4/COMT
GO:0042438	melanin biosynthetic process	14	0.699795	1.14015	0.293814	0.786867	0.786867	1228	tags=14%, list=10%, signal=13%	GIPC1/DDT
GO:0007568	aging	219	0.736578	1.14015	0.155622	0.779554	0.779554	1112	tags=16%, list=9%, signal=15%	FOS/JUN/B2M/ID2/SOD1/GPX4/JUND/MMP7/LMNA/APP/EEF2/ROMO1/CTNNA1/YBX1/CDKN1A/TFCP2L1/MIF/LITAF/GSN/NDUFS6/TIMP2/NPM1/NFE2L2/STAT3/TSPO/SERP1/ICAM1/ZMPSTE24/ASS1/CALR/CLDN1/RPN2/EDN1/RWDD1/RSL1D1
GO:0006474	N-terminal protein amino acid acetylation	14	0.699698	1.14	0.293814	0.786867	0.786867	1475	tags=21%, list=12%, signal=19%	SOX4/NAA60/NAA10
GO:0002719	negative regulation of cytokine production involved in immune response	12	0.699464	1.13962	0.289885	0.785118	0.785118	2866	tags=33%, list=23%, signal=26%	BST2/BCL6/SMAD7/TGFB2
GO:0018401	peptidyl-proline hydroxylation to 4-hydroxy-L-proline	10	0.705993	1.13952	0.301268	0.793338	0.793338	2687	tags=50%, list=21%, signal=39%	P4HA2/P4HB/ERO1A/P4HTM/EGLN2
GO:0030301	cholesterol transport	61	0.720597	1.13929	0.254289	0.779554	0.779554	858	tags=18%, list=7%, signal=17%	NFKBIA/ANXA2/NPC2/ABCA7/LAMTOR1/PLA2G10/CAV1/STX12/TSPO/CLU/SCP2
GO:0034341	response to interferon-gamma	127	0.732371	1.13922	0.193775	0.779554	0.779554	1493	tags=21%, list=12%, signal=19%	B2M/RPL13A/ACTG1/CDC42/VIM/HSP90AB1/IFITM3/CD47/BST2/SUMO1/GSN/JAK1/CXCL16/ICAM1/PARP14/ASS1/CLDN1/IFNGR2/EDN1/KIF5B/FLNB/SOCS1/IRF1/SLC11A1/SOCS3/GAPDH/IRF7
GO:0001657	ureteric bud development	60	0.719809	1.13903	0.256307	0.779554	0.779554	724	tags=12%, list=6%, signal=11%	TACSTD2/HES1/EPCAM/SDC1/SDC4/SOX9/BMP2
GO:0002507	tolerance induction	10	0.70566	1.13898	0.303383	0.793338	0.793338	2661	tags=40%, list=21%, signal=32%	HMGB1/TNFAIP3/LYN/TGFBR2
GO:0033617	mitochondrial respiratory chain complex IV assembly	21	0.708505	1.13896	0.299694	0.793338	0.793338	966	tags=24%, list=8%, signal=22%	COA3/COX14/COX17/COX20/PET100
GO:0045682	regulation of epidermis development	61	0.720357	1.13891	0.255298	0.779554	0.779554	587	tags=11%, list=5%, signal=11%	ZFP36L1/ZFP36/HES1/SFN/ERRFI1/KRT10/ALOX15B
GO:0042098	T cell proliferation	116	0.731469	1.13861	0.197593	0.779554	0.779554	1847	tags=24%, list=15%, signal=21%	CD24/HES1/LGALS3/RPS3/ANXA1/CD151/CD81/HMGB1/CD55/CEBPB/NDFIP1/SDC4/CD46/PELI1/PRKAR1A/ERBB2/CTNNB1/PRDX2/IRF1/SLC11A1/PAWR/CCND3/IGFBP2/IL18/IL27RA/IL6ST/AGER/IGF2
GO:0086009	membrane repolarization	25	0.708111	1.1386	0.304703	0.793338	0.793338	1742	tags=32%, list=14%, signal=28%	YWHAE/CAV1/AKAP9/ZMPSTE24/ATP1A1/ATP1B3/FLNA/ATP1B1
GO:0071222	cellular response to lipopolysaccharide	121	0.731688	1.13848	0.191575	0.779554	0.779554	981	tags=18%, list=8%, signal=17%	CXCL2/GSTP1/ZFP36/NFKBIA/CXCL3/RHOA/VIM/CAPN2/HMGB1/MTDH/CD55/CXCL8/CEBPB/MIF/LITAF/XBP1/CXCL1/GFI1/TSPO/ICAM1/ASS1/ADAM9
GO:0097190	apoptotic signaling pathway	480	0.734259	1.13842	0.119	0.779554	0.779554	863	tags=14%, list=7%, signal=14%	HSPB1/JUN/RPL11/TPT1/IFI27/CRIP1/CD24/RPL26/MUC1/GSTP1/RPS7/ATF3/LGALS3/UBB/SOD1/HINT1/RPS3/KRT18/ENO1/PERP/KRT8/PARK7/GPX1/RACK1/SFN/TMBIM6/DDX5/YWHAZ/CFLAR/LMNA/CYP1B1/HSPA1A/RPS27L/HNRNPK/FIS1/IFI6/YWHAE/CTNNA1/DNAJA1/TNFRSF12A/MCL1/ARL6IP5/TIMP3/CEBPB/CDKN1A/SIVA1/MIF/PRELID1/SFPQ/LAMP1/BCAP31/MKNK2/YWHAQ/GSN/XBP1/SLC25A5/NFE2L2/PDCD5/CAV1/ERBB3/PPP1R15A/YWHAB/NMT1/ICAM1/CLU/YWHAG/ATF4
GO:0010839	negative regulation of keratinocyte proliferation	12	0.698501	1.13805	0.290928	0.785118	0.785118	1071	tags=17%, list=8%, signal=15%	SFN/PTPRK
GO:0050819	negative regulation of coagulation	30	0.709627	1.13776	0.289634	0.785118	0.785118	1331	tags=17%, list=11%, signal=15%	ANXA2/CD9/PDGFA/EDN1/ANXA5
GO:0090288	negative regulation of cellular response to growth factor stimulus	104	0.727336	1.13766	0.198795	0.779554	0.779554	1529	tags=20%, list=12%, signal=18%	RPS27A/UBC/UBA52/UBB/CAV2/CFLAR/HSPA1A/STUB1/HSPA5/LTBP1/CAV1/TOB1/FSTL3/PDCD6/SMURF1/SPRY1/GPC1/ATP2B4/SNX6/SKIL/PPM1A
GO:0098742	cell-cell adhesion via plasma-membrane adhesion molecules	113	0.730926	1.13765	0.193775	0.779554	0.779554	1419	tags=23%, list=11%, signal=21%	CEACAM6/CLDN4/EPCAM/CLDN3/PTPRF/CLDN7/VSTM2L/KLF4/CDH1/CEACAM5/ITGB1/CLSTN1/DSG2/ALCAM/BMP2/WNK1/ICAM1/MPZL2/CLDN1/CXADR/NEXN/NPTN/FXYD5/BSG/PLXNB2/MBP
GO:0009650	UV protection	12	0.69825	1.13764	0.293014	0.78672	0.78672	213	tags=8%, list=2%, signal=8%	GPX1
GO:0010212	response to ionizing radiation	112	0.729897	1.13757	0.193775	0.779554	0.779554	1108	tags=13%, list=9%, signal=12%	RHOB/RPL26/EGR1/ANXA1/GPX1/EEF1D/GTF2H5/CDKN1A/NUCKS1/HSPA5/ICAM1/ZMPSTE24/GADD45A/XRCC5/NABP1
GO:0033280	response to vitamin D	25	0.70724	1.1372	0.306748	0.793338	0.793338	1260	tags=16%, list=10%, signal=14%	ALPL/TNC/AQP3/TRIM24
GO:0031529	ruffle organization	45	0.717235	1.13671	0.279635	0.783217	0.783217	2288	tags=33%, list=18%, signal=27%	TACSTD2/RAC1/TPM1/PFN1/CAV1/ICAM1/LIMA1/COBL/EPS8/INPPL1/ARF6/HRAS/RCC2/DBNL/KANK1
GO:0030866	cortical actin cytoskeleton organization	34	0.71365	1.13656	0.297462	0.791024	0.791024	2177	tags=35%, list=17%, signal=29%	EZR/LLGL2/CALR/RAB13/ROCK1/EHD2/NCKAP1/ROCK2/PLS1/ARF6/RHOQ/TLN1
GO:0042059	negative regulation of epidermal growth factor receptor signaling pathway	43	0.71554	1.13648	0.280648	0.783217	0.783217	2641	tags=44%, list=21%, signal=35%	AREG/CDC42/HBEGF/ERRFI1/GPRC5A/RAB7A/SPRY1/SNX6/EGFR/VPS25/BTC/MVP/DUSP3/EREG/PTPRJ/EPS15/CHMP6/ARHGEF7/RNF126
GO:1903350	response to dopamine	38	0.713911	1.13622	0.285425	0.785118	0.785118	1668	tags=24%, list=13%, signal=21%	ID1/CAV2/GNAS/GNB1/ATF4/VPS35/FLNA/GNA11/MAPK1
GO:1903351	cellular response to dopamine	38	0.713911	1.13622	0.285425	0.785118	0.785118	1668	tags=24%, list=13%, signal=21%	ID1/CAV2/GNAS/GNB1/ATF4/VPS35/FLNA/GNA11/MAPK1
GO:0061450	trophoblast cell migration	10	0.703814	1.136	0.305497	0.793338	0.793338	2817	tags=50%, list=22%, signal=39%	CALR/GJA1/ARHGDIB/VEGFA/SMURF2
GO:1901163	regulation of trophoblast cell migration	10	0.703814	1.136	0.305497	0.793338	0.793338	2817	tags=50%, list=22%, signal=39%	CALR/GJA1/ARHGDIB/VEGFA/SMURF2
GO:0051972	regulation of telomerase activity	40	0.714099	1.13591	0.279352	0.783217	0.783217	1668	tags=22%, list=13%, signal=20%	HSP90AA1/HSP90AB1/KLF4/HNRNPA2B1/XRCC5/CTNNB1/NEK7/PTGES3/MAPK1
GO:0007097	nuclear migration	18	0.704468	1.1359	0.306667	0.793338	0.793338	2270	tags=44%, list=18%, signal=37%	CDC42/SUN1/DCTN1/HOOK3/CLMN/DYNC1H1/PAFAH1B1/SYNE2
GO:0034340	response to type I interferon	69	0.718956	1.13585	0.239919	0.779554	0.779554	1773	tags=23%, list=14%, signal=20%	IFI27/EGR1/HSP90AB1/IFITM3/IFI6/BST2/YTHDF2/JAK1/IRF1/IFNAR1/ADAR/IRF7/IFNAR2/UBE2K/IRAK1/IFI35
GO:0061099	negative regulation of protein tyrosine kinase activity	26	0.706052	1.13582	0.310521	0.793338	0.793338	1625	tags=27%, list=13%, signal=24%	RACK1/ERRFI1/GPRC5A/CAV1/SNX6/GGNBP2/VPS25
GO:0106049	regulation of cellular response to osmotic stress	10	0.703698	1.13581	0.305497	0.793338	0.793338	2991	tags=50%, list=24%, signal=38%	SLC25A23/BAD/MICU1/PTGS2/YBX3
GO:0030855	epithelial cell differentiation	425	0.73251	1.13557	0.121	0.779554	0.779554	1357	tags=21%, list=11%, signal=19%	JUN/ZFP36L1/KRT7/CD24/ID1/ZFP36/KRT19/EZR/ID2/HES1/LGALS3/ELF3/SOD1/SOX4/ID3/TAGLN2/KRT18/PERP/ANXA1/KRT8/GPX1/SPINT2/RHOA/CLDN3/CDC42/AFDN/SFN/VIM/SDC1/ERRFI1/TXNIP/PSAP/KRT10/BTG1/KLF2/EDF1/NFIB/GSTM3/RAB25/CEBPB/CDKN1A/KLF4/IQGAP1/TFCP2L1/COL18A1/ALOX15B/KLF5/ASAH1/DSG2/ATOH8/SOX9/XBP1/BMP2/CAV1/SCEL/GSTK1/MYO6/ICAM1/ATF4/RHEB/CLDN1/VEZF1/TJP1/ADAM9/SHROOM3/AQP3/FOSL2/CLIC4/ITGA2/UGCG/FLNB/DNP…
GO:0060425	lung morphogenesis	41	0.713556	1.13547	0.282103	0.783217	0.783217	1805	tags=27%, list=14%, signal=23%	ID1/CDC42/NFIB/TNC/SOX9/CTNNB1/RDH10/SPRY1/CTSZ/MAPK1/SRSF6
GO:1901983	regulation of protein acetylation	62	0.718293	1.13541	0.257316	0.779554	0.779554	1549	tags=23%, list=12%, signal=20%	MUC1/SOX4/PARK7/SET/HINT2/SETD5/ZMPSTE24/WBP2/GLYR1/TAF7/SDR16C5/AUTS2/DDX3X/EID1
GO:0044331	cell-cell adhesion mediated by cadherin	21	0.706256	1.13535	0.304791	0.793338	0.793338	1729	tags=33%, list=14%, signal=29%	EPCAM/AFDN/FOXA2/TJP1/CTNND1/FLOT1/MMP24
GO:0071715	icosanoid transport	23	0.70479	1.13533	0.305015	0.793338	0.793338	1039	tags=17%, list=8%, signal=16%	ANXA1/MIF/PLA2G10/EDN1
GO:1901571	fatty acid derivative transport	23	0.70479	1.13533	0.305015	0.793338	0.793338	1039	tags=17%, list=8%, signal=16%	ANXA1/MIF/PLA2G10/EDN1
GO:0071326	cellular response to monosaccharide stimulus	94	0.724788	1.13531	0.205025	0.779554	0.779554	1379	tags=22%, list=11%, signal=20%	RAC1/SOX4/HMGN3/LGALS1/RACK1/ZBTB20/PHPT1/FIS1/SRI/ENY2/IRS2/XBP1/CCDC186/GAS6/ICAM1/FOXA2/MPC2/KIF5B/BAD/NADK/RAB11B
GO:0071331	cellular response to hexose stimulus	94	0.724788	1.13531	0.205025	0.779554	0.779554	1379	tags=22%, list=11%, signal=20%	RAC1/SOX4/HMGN3/LGALS1/RACK1/ZBTB20/PHPT1/FIS1/SRI/ENY2/IRS2/XBP1/CCDC186/GAS6/ICAM1/FOXA2/MPC2/KIF5B/BAD/NADK/RAB11B
GO:0045603	positive regulation of endothelial cell differentiation	15	0.699609	1.13503	0.293086	0.78672	0.78672	1641	tags=33%, list=13%, signal=29%	BTG1/ATOH8/VEZF1/CTNNB1/ADD1
GO:0071333	cellular response to glucose stimulus	93	0.725135	1.1347	0.205231	0.779554	0.779554	1379	tags=23%, list=11%, signal=20%	RAC1/SOX4/HMGN3/LGALS1/RACK1/ZBTB20/PHPT1/FIS1/SRI/ENY2/IRS2/XBP1/CCDC186/GAS6/ICAM1/FOXA2/MPC2/KIF5B/BAD/NADK/RAB11B
GO:0048641	regulation of skeletal muscle tissue development	25	0.705662	1.13467	0.309816	0.793338	0.793338	1615	tags=28%, list=13%, signal=24%	DDX5/DDX17/UQCC2/CTNNB1/MEF2C/GPC1/FLOT1
GO:0071548	response to dexamethasone	26	0.705251	1.13453	0.310521	0.793338	0.793338	2127	tags=46%, list=17%, signal=38%	AQP1/ERRFI1/CFLAR/ICAM1/ASS1/CLDN1/EDN1/CBX3/EGFR/EIF4E/FOXO3/PCNA
GO:0033045	regulation of sister chromatid segregation	62	0.717635	1.13437	0.257316	0.779554	0.779554	1536	tags=11%, list=12%, signal=10%	DUSP1/ANAPC11/SFPQ/HNRNPU/CTNNB1/NAA10/TPR
GO:0071219	cellular response to molecule of bacterial origin	125	0.729079	1.13426	0.200803	0.779554	0.779554	981	tags=18%, list=8%, signal=16%	CXCL2/GSTP1/ZFP36/NFKBIA/CXCL3/RHOA/VIM/CAPN2/HMGB1/MTDH/CD55/CXCL8/CEBPB/MIF/LITAF/XBP1/CXCL1/GFI1/TSPO/ICAM1/ASS1/ADAM9
GO:0051443	positive regulation of ubiquitin-protein transferase activity	28	0.70415	1.13425	0.303772	0.793338	0.793338	1024	tags=18%, list=8%, signal=16%	RPS2/SKP1/STUB1/RAB1A/UBE2L3
GO:0006626	protein targeting to mitochondrion	87	0.723084	1.13424	0.224572	0.779554	0.779554	1598	tags=24%, list=13%, signal=21%	TOMM7/UBL5/HSP90AA1/FIS1/ROMO1/TIMM13/TOMM20/UBE2D3/PDCD5/TSPO/UBE2L3/RHOU/NDUFA13/NPEPPS/DNAJC15/TIMM8B/LEPROT/UBE2J2/IMMP1L/DNAJC19/MFF
GO:0018149	peptide cross-linking	16	0.700431	1.13422	0.300821	0.793338	0.793338	485	tags=19%, list=4%, signal=18%	ANXA1/KRT10/ABCA7
GO:0062208	NA	28	0.70407	1.13412	0.303772	0.793338	0.793338	1844	tags=32%, list=15%, signal=28%	HMGB1/RTN4/HSPA1A/CAV1/PUM1/PELI1/DDX3X/FLOT1/F2RL1
GO:0030199	collagen fibril organization	38	0.712556	1.13406	0.289474	0.785118	0.785118	438	tags=11%, list=3%, signal=10%	ANXA2/COL1A1/CYP1B1/TNXB
GO:0002263	cell activation involved in immune response	481	0.731251	1.13385	0.125	0.779554	0.779554	1377	tags=23%, list=11%, signal=21%	FTL/CEACAM6/B2M/EEF1A1/S100A11/FTH1/PPIA/GSTP1/HSP90AA1/RAC1/VAMP8/LGALS3/CSTB/ANXA2/NPC2/ANXA1/CTSD/LGALS1/RHOA/SRP14/CD63/S100A13/DYNLL1/HSP90AB1/DYNLT1/CD81/PLCG2/HMGB1/MGST1/HSPA1A/APP/PSAP/SLPI/EEF2/HSPA8/CD59/CD47/LAMTOR2/CD55/ARPC5/NDUFC2/BST2/SDCBP/MDK/HSPA6/HEBP2/PSMB1/VAPA/IQGAP1/TUBB/CAP1/BRI3/TUBB4B/MIF/NDFIP1/LAMP1/CYSTM1/ASAH1/PKM/GSN/ANPEP/LAMTOR1/CTSS/XBP1/CXCL1/TIMP2/CD46/QSOX1/R…
GO:0006968	cellular defense response	24	0.703731	1.13382	0.31218	0.793338	0.793338	930	tags=12%, list=7%, signal=12%	LGALS3BP/ITGB1/VEZF1
GO:0031623	receptor internalization	78	0.719847	1.13359	0.229839	0.779554	0.779554	801	tags=17%, list=6%, signal=16%	EZR/CD63/CD81/PLCG2/ARF1/CD9/CXCL8/SDCBP/CLTC/ITGB1/CAV1/RAB31/AP2B1
GO:1901016	regulation of potassium ion transmembrane transporter activity	29	0.705147	1.13327	0.300102	0.793338	0.793338	2360	tags=41%, list=19%, signal=34%	YWHAE/SUMO1/ITGB1/CAV1/AKAP9/VAMP2/FHL1/ATP1B3/ATP1B1/DNM2/WWP2/STK39
GO:0071398	cellular response to fatty acid	36	0.711622	1.13322	0.296447	0.788815	0.788815	1039	tags=19%, list=8%, signal=18%	ID3/GNB1/TNC/ASS1/CLDN1/XRCC5/EDN1
GO:1904377	positive regulation of protein localization to cell periphery	56	0.717148	1.13313	0.272267	0.782496	0.782496	1868	tags=29%, list=15%, signal=24%	EZR/LGALS3/RACK1/SQSTM1/ITGB1/ACSL3/ITGA3/KIF5B/SPTBN1/CIB1/ATP2B4/EGFR/RER1/PLS1/RAB11A/ARF6
GO:0002366	leukocyte activation involved in immune response	478	0.730815	1.13313	0.125	0.779554	0.779554	1377	tags=23%, list=11%, signal=21%	FTL/CEACAM6/B2M/EEF1A1/S100A11/FTH1/PPIA/GSTP1/HSP90AA1/RAC1/VAMP8/LGALS3/CSTB/ANXA2/NPC2/ANXA1/CTSD/LGALS1/RHOA/SRP14/CD63/S100A13/DYNLL1/HSP90AB1/DYNLT1/CD81/PLCG2/HMGB1/MGST1/HSPA1A/PSAP/SLPI/EEF2/HSPA8/CD59/CD47/LAMTOR2/CD55/ARPC5/NDUFC2/BST2/SDCBP/MDK/HSPA6/HEBP2/PSMB1/VAPA/IQGAP1/TUBB/CAP1/BRI3/TUBB4B/MIF/NDFIP1/LAMP1/CYSTM1/ASAH1/PKM/GSN/ANPEP/LAMTOR1/CTSS/XBP1/CXCL1/TIMP2/CD46/QSOX1/RAB31…
GO:0044060	regulation of endocrine process	20	0.704022	1.13292	0.30102	0.793338	0.793338	1928	tags=25%, list=15%, signal=21%	GNAS/RAB11FIP1/GJA1/F2RL1/SMAD4
GO:0050821	protein stabilization	154	0.727177	1.13281	0.19598	0.779554	0.779554	1890	tags=29%, list=15%, signal=25%	RPL11/RPS7/HSP90AA1/RPL23/SOX4/PARK7/HSP90AB1/RTN4/HSPA1A/RPL5/PFN1/CHP1/SUMO1/UBE2B/CDKN1A/GNAQ/EFNA1/LAMP1/TSPAN1/AAK1/STX12/CAMLG/CLU/CALR/PHB/CCT3/TESC/CCT6A/BAG1/ATP1B3/FLNA/LAMP2/GAPDH/CTNND1/CCT8/FLOT1/PLPP3/EPHA4/PTGES3/ATP1B1/BAG3/PER3/USP7/WFS1
GO:0090102	cochlea development	24	0.703052	1.13273	0.313204	0.793338	0.793338	1651	tags=21%, list=13%, signal=18%	HES1/PSAP/SOX9/PTK7/EPHA4
GO:2000377	regulation of reactive oxygen species metabolic process	133	0.726045	1.13273	0.197791	0.779554	0.779554	1056	tags=20%, list=8%, signal=18%	GSTP1/HSP90AA1/RAC1/SOD1/PARK7/RHOA/HSP90AB1/CFLAR/CYP1B1/KLF2/ROMO1/CD47/CDKN1A/KLF4/NFE2L2/CAV1/STK17A/STAT3/TSPO/ARF4/ICAM1/CLU/ASS1/GADD45A/EDN1/DDAH2
GO:0045671	negative regulation of osteoclast differentiation	20	0.703843	1.13263	0.302041	0.793338	0.793338	1945	tags=25%, list=15%, signal=21%	MAFB/FSTL3/CTNNB1/TOB2/PIAS3
GO:0032094	response to food	15	0.697966	1.13236	0.296182	0.788603	0.788603	241	tags=7%, list=2%, signal=7%	NENF
GO:0060964	regulation of gene silencing by miRNA	79	0.718732	1.13177	0.228831	0.779554	0.779554	1744	tags=25%, list=14%, signal=22%	POLR2L/ZFP36/NEAT1/DDX5/POLR2K/STAT3/POLR2I/POLR2E/POLR2F/ZMPSTE24/NUP58/PUM1/ELAVL1/POLR2H/RANBP2/TNRC6A/EGFR/TPR/NCOR2/POLR2B
GO:1990089	response to nerve growth factor	39	0.711341	1.13174	0.289474	0.785118	0.785118	2352	tags=36%, list=19%, signal=29%	ID1/APP/EEF2/ARPC3/HSPA5/DYNC1LI2/CIB1/ARF6/RAP1A/AKT1/FOXO3/KIDINS220/CRK/CREB1
GO:0009743	response to carbohydrate	161	0.726303	1.13143	0.192965	0.779554	0.779554	1243	tags=19%, list=10%, signal=17%	ZFP36L1/GSTP1/RAC1/EGR1/SOX4/HMGN3/LGALS1/RHOA/RACK1/ZBTB20/PHPT1/TXNIP/FIS1/SRI/LDHA/ENSA/ENY2/IRS2/XBP1/CCDC186/GAS6/ICAM1/FOXA2/VAMP2/MPC2/KIF5B/ITGA2/GJA1/BAD/NADK
GO:0060537	muscle tissue development	240	0.731727	1.13139	0.155622	0.779554	0.779554	1449	tags=20%, list=11%, signal=18%	FOS/MYL6/ATF3/ID2/EGR1/GPX1/RHOA/CAV2/CDC42/DDX5/CFLAR/LMNA/TPM1/EEF2/DDX17/BTG2/KLF5/ITGB1/DSG2/NDUFV2/SORBS2/SOX9/UQCC2/BMP2/CAV1/ERBB3/MTPN/ZMPSTE24/ZFAND5/SVIL/CALR/HNRNPU/CXADR/ARID1A/PRKAR1A/EDN1/RGS2/FLNB/GJA1/CTNNB1/PDLIM5/MYH14/MEF2C/IFRD1/GPC1/IGSF8/NUPR1/CFL2
GO:1905477	positive regulation of protein localization to membrane	105	0.723174	1.13138	0.209045	0.779554	0.779554	1868	tags=33%, list=15%, signal=29%	EZR/LGALS3/RACK1/SFN/CD81/YWHAZ/FIS1/YWHAE/SQSTM1/CHP1/ITGB1/YWHAQ/PDCD5/AP2B1/YWHAB/NMT1/YWHAG/ACSL3/ITGA3/ERBB2/PMAIP1/KIF5B/STOM/BAD/SPTBN1/CIB1/ATP2B4/EGFR/RER1/MFF/YWHAH/SLC5A3/PLS1/RAB11A/ARF6
GO:0061162	establishment of monopolar cell polarity	19	0.704856	1.13137	0.305015	0.793338	0.793338	258	tags=11%, list=2%, signal=10%	RHOA/CDC42
GO:0061339	establishment or maintenance of monopolar cell polarity	19	0.704856	1.13137	0.305015	0.793338	0.793338	258	tags=11%, list=2%, signal=10%	RHOA/CDC42
GO:0045446	endothelial cell differentiation	88	0.721332	1.13136	0.22334	0.779554	0.779554	1234	tags=20%, list=10%, signal=19%	ID1/EZR/GPX1/CLDN3/AFDN/BTG1/EDF1/GSTM3/COL18A1/ATOH8/ICAM1/CLDN1/VEZF1/TJP1/CLIC4/CTNNB1/ROCK1/VCL
GO:0072163	mesonephric epithelium development	61	0.715328	1.13096	0.267407	0.780018	0.780018	724	tags=11%, list=6%, signal=11%	TACSTD2/HES1/EPCAM/SDC1/SDC4/SOX9/BMP2
GO:0072164	mesonephric tubule development	61	0.715328	1.13096	0.267407	0.780018	0.780018	724	tags=11%, list=6%, signal=11%	TACSTD2/HES1/EPCAM/SDC1/SDC4/SOX9/BMP2
GO:0032963	collagen metabolic process	70	0.716314	1.1308	0.243952	0.779554	0.779554	1252	tags=17%, list=10%, signal=16%	ID1/COL1A1/CTSD/MMP7/VIM/ERRFI1/TNXB/ITGB1/CTSS/MMP15/ITGA2/ADAM15
GO:0046827	positive regulation of protein export from nucleus	20	0.702645	1.1307	0.307143	0.793338	0.793338	3232	tags=60%, list=26%, signal=45%	SFN/YWHAE/ANP32B/GAS6/PPM1A/TPR/BAG3/EMD/MDM2/CTDSPL2/TCF7L2/GSK3B
GO:1901215	negative regulation of neuron death	144	0.725411	1.13058	0.196177	0.779554	0.779554	1559	tags=22%, list=12%, signal=19%	JUN/SOD1/PARK7/RHOA/NENF/RACK1/HSP90AB1/NCOA7/OXR1/SET/VSTM2L/MDK/CEBPB/BTG2/LGMN/ERBB3/STAT3/AP2B1/ATF4/PPT1/VPS35/CHMP4A/TMEM259/CTNNB1/ROCK1/MEF2C/SNX6/PSMC1/ILK/BCL2L1/CPEB4
GO:0018195	peptidyl-arginine modification	16	0.698161	1.13054	0.301848	0.793338	0.793338	202	tags=6%, list=2%, signal=6%	PARK7
GO:0010470	regulation of gastrulation	27	0.702849	1.13044	0.318693	0.793338	0.793338	1419	tags=22%, list=11%, signal=20%	RACK1/KLF4/WNK1/FOXA2/GJA1/MBP
GO:0048041	focal adhesion assembly	74	0.715149	1.13043	0.237903	0.779554	0.779554	1621	tags=22%, list=13%, signal=19%	S100A10/ACTG1/RAC1/RHOA/IQGAP1/SDC4/PTPRK/ITGA2/TRIP6/ROCK1/MACF1/VCL/LIMCH1/CTTN/ACTN1/ROCK2
GO:0008334	histone mRNA metabolic process	22	0.701975	1.13038	0.310521	0.793338	0.793338	1892	tags=32%, list=15%, signal=27%	SNRPG/SNRPE/SNRPF/LSM10/SSB/LSM1/SNRPD3
GO:0051881	regulation of mitochondrial membrane potential	56	0.715329	1.13026	0.277328	0.783217	0.783217	1189	tags=21%, list=9%, signal=20%	UBB/SOD1/PARK7/RACK1/CLIC1/IFI6/ARL6IP5/HEBP2/PRELID1/TSPO/PMAIP1/BAD
GO:1903672	positive regulation of sprouting angiogenesis	30	0.704949	1.13026	0.297764	0.791148	0.791148	2785	tags=43%, list=22%, signal=34%	ANXA1/KLF4/PKM/JAK1/TJP1/HDAC7/CIB1/JMJD8/PIK3C2A/VEGFA/PLK2/PDPK1/PTGS2
GO:0048732	gland development	303	0.73186	1.1302	0.14343	0.779554	0.779554	950	tags=14%, list=8%, signal=13%	JUN/RPL10/CRIP1/AREG/RPL30/CITED2/ID2/HES1/ELF3/SOD1/ANXA1/GPX1/CDC42/CFLAR/MAFB/RTN4/PSAP/NFIB/TNC/ID4/MDK/CEBPB/SRSF5/TFCP2L1/CDH1/ALOX15B/IRS2/PKM/SOX9/XBP1/BMP2/CAV1/PDGFA/TSPO/PAM/LMO4/WLS/ZMPSTE24/ASS1/FSTL3/CLDN1/LSR
GO:0006582	melanin metabolic process	15	0.696636	1.1302	0.298246	0.791645	0.791645	1228	tags=13%, list=10%, signal=12%	GIPC1/DDT
GO:1903311	regulation of mRNA metabolic process	293	0.732455	1.13018	0.14343	0.779554	0.779554	1564	tags=29%, list=12%, signal=26%	HSPB1/RPS27A/ZFP36L1/UBC/UBA52/ZFP36/PABPC1/UBB/VIM/DDX5/YWHAZ/SON/CIRBP/HSPA1A/HNRNPK/HSPA8/ZFP36L2/PSMA7/SET/YBX1/PSME2/HNRNPA1/DDX17/YTHDF2/TRA2A/BTG2/PSMB1/SRSF5/HNRNPA2B1/HNRNPA0/RBM8A/YTHDC1/SRSF2/WTAP/NPM1/SRSF7/TOB1/RBM25/YWHAB/CELF2/PSMB5/PSMB3/HNRNPC/SRSF3/PSMC3/RNPS1/PUM1/HNRNPU/PSMB6/PABPC4/CARHSP1/THRAP3/PSMD8/PSME1/PSMA1/MAPKAPK2/PSMB2/PSMA3/SUPT5H/SAP18/ZC3H14/PSMA4/SREK1/RBM39/ROC…
GO:0009611	response to wounding	423	0.728831	1.12993	0.128	0.779554	0.779554	1274	tags=18%, list=10%, signal=17%	HSPB1/JUN/ZFP36L1/ACTB/MYL12A/ZFP36/ACTG1/RAC1/CLDN4/SOD1/ANXA2/ID3/COL1A1/ANXA1/CD151/GPX1/LGALS1/RHOA/CLDN3/CDC42/HBEGF/SDC1/GNAS/PLCG2/YWHAZ/PLLP/CFLAR/SFTA3/TPM1/CLIC1/CD59/CTNNA1/PTPRF/GNB1/ZFP36L2/CD9/TNC/FOLR1/TNFRSF12A/DST/OCLN/MDK/KLF4/ITGB1/GNAQ/SDC4/GSN/XBP1/ABHD2/NFE2L2/CAV1/ERBB3/CAPZB/PDGFA/TSPO/ARF4/GAS6/FOXA2/CLDN1/ITPR3/PABPC4/PRKAR1A/EDN1/ERBB2/ITGA2/GJA1/PAPSS2/MAX/MACF1/VCL/PR…
GO:0120254	NA	65	0.714533	1.1299	0.259334	0.779554	0.779554	1838	tags=26%, list=15%, signal=22%	GSTP1/EGR1/GPX4/GPX1/CYP1B1/ALOX15B/MGLL/PLA2G10/BMP2/SCP2/ELOVL1/RDH10/SDR16C5/ACOX1/PTGES3/PNPLA8/CBR1
GO:0003044	regulation of systemic arterial blood pressure mediated by a chemical signal	20	0.702032	1.12971	0.308163	0.793338	0.793338	1844	tags=30%, list=15%, signal=26%	RHOA/TPM1/EDN1/ADRB2/CTSZ/F2RL1
GO:0060135	maternal process involved in female pregnancy	44	0.711237	1.12965	0.287741	0.785118	0.785118	2787	tags=50%, list=22%, signal=39%	JUNB/MMP7/DSG2/PAM/KPNA6/ITGA3/ASH1L/RGS2/GJA1/UBE2A/BSG/TMED2/CTSB/MAPK1/AKT1/NR2F2/EPOR/PRDX3/LDOC1/RXRA/PTGS2/TPPP3
GO:0050714	positive regulation of protein secretion	107	0.722871	1.12964	0.20603	0.779554	0.779554	1478	tags=21%, list=12%, signal=19%	PPIA/EZR/RAC1/SOX4/PHPT1/ARF1/SRI/MIF/IRS2/XBP1/SERP1/WLS/ADAM9/VPS35/MPC2/KIF5B/GJA1/BAD/NADK/EXPH5/GAPDH/TM7SF3/EGFR
GO:0021761	limbic system development	64	0.713909	1.12918	0.265388	0.779554	0.779554	526	tags=11%, list=4%, signal=11%	UQCRQ/UBB/YWHAE/ARPC5/ID4/MDK/BTG2
GO:0060351	cartilage development involved in endochondral bone morphogenesis	18	0.700068	1.1288	0.316923	0.793338	0.793338	1129	tags=22%, list=9%, signal=20%	COL1A1/SOX9/ZMPSTE24/POR
GO:0045109	intermediate filament organization	10	0.699248	1.12863	0.320296	0.793338	0.793338	1467	tags=20%, list=12%, signal=18%	VIM/DNAJB6
GO:1903671	negative regulation of sprouting angiogenesis	22	0.700877	1.12861	0.312564	0.793338	0.793338	527	tags=14%, list=4%, signal=13%	RHOA/KLF2/KLF4
GO:0001101	response to acid chemical	97	0.720463	1.12838	0.217085	0.779554	0.779554	1559	tags=28%, list=12%, signal=25%	GSTP1/COL1A1/KRT8/RHOA/CFL1/CAPN2/TMBIM6/LAMTOR4/KLF2/LAMTOR2/CD9/LAMTOR5/CEBPB/COL18A1/TOMM20/LAMTOR1/XBP1/ICAM1/ASS1/EDN1/SOCS1/BAD/MTHFR/ATP2B4/EGFR/BCL2L1/CPEB4
GO:0039694	viral RNA genome replication	26	0.701419	1.12837	0.317671	0.793338	0.793338	1006	tags=19%, list=8%, signal=18%	CDC42/PCBP1/CXCL8/PCBP2/PHB
GO:0010544	negative regulation of platelet activation	13	0.693262	1.1283	0.301455	0.793338	0.793338	782	tags=15%, list=6%, signal=14%	CD9/PDGFA
GO:0072078	nephron tubule morphogenesis	44	0.710311	1.12818	0.287741	0.785118	0.785118	724	tags=9%, list=6%, signal=9%	TACSTD2/HES1/SOX9/BMP2
GO:0010522	regulation of calcium ion transport into cytosol	54	0.71476	1.12793	0.274014	0.783217	0.783217	737	tags=9%, list=6%, signal=9%	CALM2/CALM1/TMBIM6/SRI/CAV1
GO:0071216	cellular response to biotic stimulus	145	0.723874	1.12788	0.200201	0.779554	0.779554	2074	tags=30%, list=16%, signal=26%	CXCL2/GSTP1/ZFP36/NFKBIA/CXCL3/RHOA/VIM/CAPN2/HMGB1/TXNIP/MTDH/CD55/CXCL8/CEBPB/MIF/LITAF/HSPA5/XBP1/CXCL1/GFI1/TSPO/ICAM1/ZMPSTE24/ASS1/TMCO1/ADAM9/CCDC47/PRDX2/MEF2C/SASH1/PRKCA/IL18/MAPK1/IRAK1/WFS1/CARD16/SGMS1/TNFAIP3/LYN/NFKB1/SIGIRR/AKT1/DDIT3/HMGB2
GO:1901070	guanosine-containing compound biosynthetic process	11	0.697467	1.12782	0.307773	0.793338	0.793338	791	tags=18%, list=6%, signal=17%	GUK1/NME3
GO:0030099	myeloid cell differentiation	307	0.731097	1.12762	0.146586	0.779554	0.779554	602	tags=8%, list=5%, signal=8%	RPS14/FOS/JUN/B2M/ZFP36L1/JUNB/ZFP36/ID2/RPS19/NFKBIA/LGALS3/ANXA2/CDC42/CD81/GNAS/WASF2/MAFB/HSPA1A/APP/KLF2/CEBPB/KLF10/DPY30/NDFIP1
GO:0006091	generation of precursor metabolites and energy	391	0.72948	1.12759	0.131	0.779554	0.779554	1670	tags=27%, list=13%, signal=25%	COX6C/NDUFA4/COX7C/UQCRQ/NDUFS5/UQCR11/NDUFB2/UQCRH/NDUFA1/SH3BGRL3/ENO1/CALM1/PARK7/COX7A2/COX5B/COX6A1/RHOA/ZBTB20/COX8A/CYB5A/GNAS/NDUFB7/PPP1CB/NDUFB1/COX6B1/UQCRB/NDUFB9/APP/NDUFA2/ISCU/NDUFB4/COX17/NDUFB10/NDUFS8/LDHA/NDUFA11/COX4I1/NDUFC2/UQCR10/TPI1/NDUFB11/ALDH2/NDUFB3/PRELID1/NDUFC1/IRS2/NDUFAB1/PKM/NDUFS6/NDUFS4/NDUFV2/COX7B/UGP2/UQCRFS1/UQCC2/NDUFA12/ETFB/STAT3/PHLDA2/COX5A/NUP58/NDUF…
GO:0030511	positive regulation of transforming growth factor beta receptor signaling pathway	27	0.701003	1.12747	0.320735	0.793338	0.793338	497	tags=15%, list=4%, signal=14%	CITED2/HSP90AB1/SDCBP/GIPC1
GO:1903846	positive regulation of cellular response to transforming growth factor beta stimulus	27	0.701003	1.12747	0.320735	0.793338	0.793338	497	tags=15%, list=4%, signal=14%	CITED2/HSP90AB1/SDCBP/GIPC1
GO:0055065	metal ion homeostasis	356	0.730135	1.12713	0.14257	0.779554	0.779554	1561	tags=19%, list=12%, signal=17%	FTL/B2M/TPT1/CD24/FTH1/CALM2/SOD1/CALM1/NEDD8/MT1E/SKP1/CAV2/GTF2I/TMBIM6/PLCG2/HMGB1/APP/ISCU/FIS1/YWHAE/GNB1/ARF1/CD55/SRI/S100A14/ATP6V1G1/RIC3/NDFIP1/BCAP31/SLC12A7/SCNN1A/CAV1/ATP13A4/COMT/ATF4/BOLA2B/CALR/SYNPO/SLC39A4/TMCO1/SLC25A23/ITPR3/ATOX1/EDN1/HMOX2/NPTN/CCDC47/GJA1/ATP1A1/ATP1B3/SLC11A1/TRIM24/STEAP4/SMDT1/ATP2A2/DIAPH1/HERPUD1/BDH2/ATP2B4/COMMD1/SPPL3/CAND1/SLC40A1/EIF2AK1/EGFR/AP3…
GO:0051782	negative regulation of cell division	10	0.698309	1.12712	0.32241	0.793338	0.793338	1287	tags=20%, list=10%, signal=18%	TXNIP/SUSD2
GO:0048660	regulation of smooth muscle cell proliferation	105	0.720441	1.1271	0.213065	0.779554	0.779554	1582	tags=20%, list=13%, signal=18%	JUN/GSTP1/ID2/HBEGF/TPM1/CDKN1A/KLF4/COMT/XRCC5/FOXP1/PHB/EDN1/HPGD/ITGA2/GJA1/CTNNB1/MEF2C/EGFR/ILK/ADAMTS1/IL18
GO:0098877	neurotransmitter receptor transport to plasma membrane	11	0.696798	1.12674	0.307773	0.793338	0.793338	2624	tags=45%, list=21%, signal=36%	CLSTN1/VPS35/ARHGAP44/RAB11A/SCRIB
GO:0098969	neurotransmitter receptor transport to postsynaptic membrane	11	0.696798	1.12674	0.307773	0.793338	0.793338	2624	tags=45%, list=21%, signal=36%	CLSTN1/VPS35/ARHGAP44/RAB11A/SCRIB
GO:1903540	establishment of protein localization to postsynaptic membrane	11	0.696798	1.12674	0.307773	0.793338	0.793338	2624	tags=45%, list=21%, signal=36%	CLSTN1/VPS35/ARHGAP44/RAB11A/SCRIB
GO:0001841	neural tube formation	91	0.719116	1.1267	0.222334	0.779554	0.779554	1597	tags=22%, list=13%, signal=19%	RPS7/SOX4/SPINT2/CFL1/BRD2/PFN1/FOLR1/IFT57/SDC4/LMO4/ARID1A/SHROOM3/PHACTR4/ST14/PTK7/MTHFR/PLXNB2/COBL/RALA/TMED2
GO:0050679	positive regulation of epithelial cell proliferation	130	0.723024	1.12654	0.209839	0.779554	0.779554	1189	tags=15%, list=9%, signal=13%	JUN/AREG/ID1/CAV2/CDC42/HMGB1/CFLAR/RTN4/NR4A1/MDK/SOX9/XBP1/BMP2/STAT3/CLDN1/PDCD6/ERBB2/CTNNB1/BAD
GO:2001056	positive regulation of cysteine-type endopeptidase activity	113	0.723772	1.12651	0.211847	0.779554	0.779554	1189	tags=20%, list=9%, signal=19%	RPS3/PERP/CTSD/RHOA/RACK1/HMGB1/CFLAR/HSPE1/RPS27L/FIS1/MTCH1/ARL6IP5/ANP32B/IFT57/LGMN/BCAP31/GSN/PDCD5/PDCD6/NDUFA13/PMAIP1/CYCS/BAD
GO:0034728	nucleosome organization	82	0.716363	1.12636	0.239678	0.779554	0.779554	967	tags=15%, list=8%, signal=14%	PTMA/NAP1L1/BRD2/SET/ZNHIT1/ANP32B/HP1BP3/SOX9/NPM1/RBBP4/SUPT16H/ARID1A
GO:0022409	positive regulation of cell-cell adhesion	170	0.723449	1.12635	0.197791	0.779554	0.779554	935	tags=16%, list=7%, signal=15%	CEACAM6/CD24/CITED2/RAC1/HES1/SOX4/RPS3/ANXA1/LGALS1/RHOA/CDC42/AFDN/CD81/HMGB1/CD47/CD55/MDK/CD83/JAK1/XBP1/HSPH1/CAV1/CD46/ICAM1/FSTL3/FOXA2/TJP1
GO:0007050	cell cycle arrest	185	0.72474	1.12619	0.19196	0.779554	0.779554	1003	tags=13%, list=8%, signal=12%	DUSP1/RPL26/MUC1/RPL23/ID2/SOX4/SFN/EIF4G2/HSP90AB1/LAMTOR4/LAMTOR2/LAMTOR5/CXCL8/CDKN1A/BTG2/PRKAB1/MIF/LAMTOR1/PPP1R15A/CALR/GADD45A/RHEB/GADD45GIP1/KMT2E
GO:0072009	nephron epithelium development	69	0.712774	1.12608	0.258065	0.779554	0.779554	724	tags=9%, list=6%, signal=8%	CD24/TACSTD2/HES1/IQGAP1/SOX9/BMP2
GO:0001838	embryonic epithelial tube formation	100	0.718997	1.12604	0.213855	0.779554	0.779554	1597	tags=22%, list=13%, signal=19%	RPS7/SOX4/SPINT2/CFL1/BRD2/PFN1/FOLR1/IFT57/SDC4/SOX9/LMO4/ARID1A/SHROOM3/PHACTR4/CTNNB1/ST14/PTK7/MTHFR/PLXNB2/COBL/RALA/TMED2
GO:0006081	cellular aldehyde metabolic process	46	0.711839	1.12598	0.294534	0.787885	0.787885	1667	tags=35%, list=13%, signal=30%	PARK7/CYP1B1/TPI1/PNKD/GLO1/BMP2/HYI/PDXK/ALDH3A2/RDH10/SDR16C5/HAGH/AKR1A1/ALDH1A1/AKR7A2/ALDH3B1
GO:0021549	cerebellum development	64	0.711864	1.12594	0.269425	0.78184	0.78184	823	tags=9%, list=7%, signal=9%	UQCRQ/CKB/PSAP/MDK/HSPA5/MTPN
GO:0046640	regulation of alpha-beta T cell proliferation	18	0.698292	1.12594	0.321026	0.793338	0.793338	1582	tags=22%, list=13%, signal=19%	CD81/CD55/IRF1/IL18
GO:1904375	regulation of protein localization to cell periphery	98	0.718525	1.12586	0.218876	0.779554	0.779554	2242	tags=36%, list=18%, signal=30%	ACTB/EZR/VAMP8/LGALS3/RACK1/TMEM59/SQSTM1/CLTC/ITGB1/ACSL3/TMBIM1/ITGA3/KIF5B/SPTBN1/CIB1/ATP2B4/ARHGAP44/EGFR/LYPLA1/BCL2L1/RER1/PLS1/RAB11A/GPC4/ARF6/RAP1A/RHOQ/STX7/AKT1/VTI1B/HRAS/DAG1/NUMB/PRKCZ/DAB2
GO:0072091	regulation of stem cell proliferation	49	0.711636	1.12547	0.29251	0.78672	0.78672	1155	tags=14%, list=9%, signal=13%	ZFP36L1/EPCAM/CTNNA1/HNRNPU/LTBP3/GJA1/CTNNB1
GO:1902410	mitotic cytokinetic process	21	0.700069	1.1254	0.313965	0.793338	0.793338	1680	tags=38%, list=13%, signal=33%	RHOA/ARF1/CHMP3/CHMP4A/KLHDC8B/CHMP2A/VPS4B/CHMP2B
GO:0072088	nephron epithelium morphogenesis	45	0.710069	1.12536	0.288754	0.785118	0.785118	724	tags=9%, list=6%, signal=8%	TACSTD2/HES1/SOX9/BMP2
GO:0019369	arachidonic acid metabolic process	28	0.698599	1.12531	0.314985	0.793338	0.793338	710	tags=21%, list=6%, signal=20%	GPX4/GPX1/CYP1B1/ALOX15B/MGLL/PLA2G10
GO:0071482	cellular response to light stimulus	88	0.717423	1.12523	0.235412	0.779554	0.779554	1071	tags=15%, list=8%, signal=14%	CRIP1/RPL26/CALM1/COPS9/AQP1/GNB1/CDKN1A/NPM1/NMT1/ATF4/METAP2/OPN3/PTPRK
GO:0007093	mitotic cell cycle checkpoint	127	0.723163	1.12489	0.212851	0.779554	0.779554	607	tags=7%, list=5%, signal=7%	DUSP1/RPL26/MUC1/SOX4/SFN/RPS27L/CDKN1A/BTG2/PPP1R10
GO:0042632	cholesterol homeostasis	54	0.712807	1.12484	0.280081	0.783217	0.783217	1582	tags=20%, list=13%, signal=18%	CD24/NPC2/MYLIP/LAMTOR1/XBP1/PLA2G10/CAV1/RALY/LIMA1/MALL/IL18
GO:0030521	androgen receptor signaling pathway	36	0.706345	1.12482	0.309645	0.793338	0.793338	2361	tags=39%, list=19%, signal=32%	PARK7/RHOA/DDX5/DDX17/ARID1A/FOXP1/PHB/RWDD1/PRMT2/NCOR2/SCGB2A1/PLPP1/DAB2/DAXX
GO:1990776	response to angiotensin	16	0.694624	1.12482	0.309035	0.793338	0.793338	2785	tags=62%, list=22%, signal=49%	IQGAP1/NFE2L2/CAV1/ROCK1/AHCYL1/ARID1B/ROCK2/NFKB1/AGTRAP/PTGS2
GO:0034644	cellular response to UV	69	0.711888	1.12468	0.261089	0.779554	0.779554	1071	tags=12%, list=8%, signal=11%	CRIP1/RPL26/COPS9/AQP1/CDKN1A/NPM1/ATF4/PTPRK
GO:0048659	smooth muscle cell proliferation	106	0.71909	1.12465	0.21608	0.779554	0.779554	1582	tags=20%, list=13%, signal=17%	JUN/GSTP1/ID2/HBEGF/TPM1/CDKN1A/KLF4/COMT/XRCC5/FOXP1/PHB/EDN1/HPGD/ITGA2/GJA1/CTNNB1/MEF2C/EGFR/ILK/ADAMTS1/IL18
GO:0006907	pinocytosis	21	0.699541	1.12455	0.313965	0.793338	0.793338	1060	tags=24%, list=8%, signal=22%	CDC42/ACTN4/CAV1/PPT1/MAPKAPK2
GO:0060147	regulation of posttranscriptional gene silencing	82	0.71515	1.12446	0.243706	0.779554	0.779554	1744	tags=26%, list=14%, signal=22%	POLR2L/ZFP36/NEAT1/DDX5/POLR2K/STAT3/POLR2I/POLR2E/POLR2F/ZMPSTE24/NUP58/PUM1/ELAVL1/ADAR/POLR2H/RANBP2/TNRC6A/EGFR/TPR/NCOR2/POLR2B
GO:0060966	regulation of gene silencing by RNA	82	0.71515	1.12446	0.243706	0.779554	0.779554	1744	tags=26%, list=14%, signal=22%	POLR2L/ZFP36/NEAT1/DDX5/POLR2K/STAT3/POLR2I/POLR2E/POLR2F/ZMPSTE24/NUP58/PUM1/ELAVL1/ADAR/POLR2H/RANBP2/TNRC6A/EGFR/TPR/NCOR2/POLR2B
GO:2000649	regulation of sodium ion transmembrane transporter activity	38	0.706472	1.12438	0.305668	0.793338	0.793338	2542	tags=39%, list=20%, signal=32%	FXYD3/CHP1/ACTN4/WNK1/UTRN/KIF5B/TESC/STOM/FXYD5/YWHAH/ATP1B1/DNM2/STK39/GLRX/CAMK2D
GO:0038065	collagen-activated signaling pathway	10	0.69654	1.12426	0.32241	0.793338	0.793338	1695	tags=40%, list=13%, signal=35%	COL1A1/ITGA2/COL4A3/DDR1
GO:0010822	positive regulation of mitochondrion organization	106	0.718765	1.12414	0.21608	0.779554	0.779554	1360	tags=22%, list=11%, signal=20%	TOMM7/UBL5/PARK7/SFN/YWHAZ/FIS1/YWHAE/YWHAQ/UBE2D3/PDCD5/YWHAB/NMT1/YWHAG/CHCHD10/VPS35/UBE2L3/RHOU/SMURF1/PMAIP1/BAD/NPEPPS/LEPROT/UBE2J2
GO:0045669	positive regulation of osteoblast differentiation	48	0.710125	1.12413	0.297571	0.791024	0.791024	1501	tags=23%, list=12%, signal=20%	CEBPD/JUND/GNAS/CLIC1/CEBPB/BMP2/ATRAID/CTNNB1/MEF2C/CEBPA/ILK
GO:0055092	sterol homeostasis	55	0.711891	1.12408	0.280081	0.783217	0.783217	1582	tags=20%, list=13%, signal=18%	CD24/NPC2/MYLIP/LAMTOR1/XBP1/PLA2G10/CAV1/RALY/LIMA1/MALL/IL18
GO:0001990	regulation of systemic arterial blood pressure by hormone	15	0.692695	1.12381	0.308566	0.793338	0.793338	1844	tags=27%, list=15%, signal=23%	RHOA/EDN1/CTSZ/F2RL1
GO:1900102	negative regulation of endoplasmic reticulum unfolded protein response	13	0.690476	1.12376	0.304574	0.793338	0.793338	2770	tags=54%, list=22%, signal=42%	RACK1/HSPA5/PPP1R15A/BFAR/WFS1/ATF6B/DNAJB9
GO:0032368	regulation of lipid transport	67	0.7122	1.12374	0.26337	0.779554	0.779554	1039	tags=19%, list=8%, signal=18%	NFKBIA/ANXA2/DBI/ABCA7/MIF/PRELID1/IRS2/LAMTOR1/PLA2G10/CAV1/TSPO/SCP2/EDN1
GO:0006007	glucose catabolic process	26	0.698509	1.12368	0.317671	0.793338	0.793338	1453	tags=27%, list=11%, signal=24%	ENO1/TPI1/PKM/PGAM1/PGK1/BAD/GAPDH
GO:0090330	regulation of platelet aggregation	14	0.689612	1.12356	0.31134	0.793338	0.793338	1933	tags=21%, list=15%, signal=18%	CD9/PRKCA/LYN
GO:0006584	catecholamine metabolic process	24	0.697262	1.1234	0.321392	0.793338	0.793338	989	tags=21%, list=8%, signal=19%	PARK7/PNKD/COMT/MTPN/VPS35
GO:0009712	catechol-containing compound metabolic process	24	0.697262	1.1234	0.321392	0.793338	0.793338	989	tags=21%, list=8%, signal=19%	PARK7/PNKD/COMT/MTPN/VPS35
GO:1902042	negative regulation of extrinsic apoptotic signaling pathway via death domain receptors	28	0.697314	1.12324	0.317023	0.793338	0.793338	2246	tags=39%, list=18%, signal=32%	PARK7/GPX1/CFLAR/ICAM1/TMBIM1/FAIM/DDX3X/BCL2L1/TNFAIP3/HMGB2/FAS
GO:0032103	positive regulation of response to external stimulus	313	0.728374	1.12318	0.158635	0.779554	0.779554	1075	tags=15%, list=9%, signal=14%	TMSB4X/HSPB1/MUC1/NEAT1/RAC1/RPS19/VAMP8/NFKBIA/PARK7/HEXIM1/SKP1/CD81/PLCG2/HMGB1/MUC21/CD47/PSMA7/CXCL8/PSME2/S100A14/MDK/CEBPB/PSMB1/MIF/LGMN/SFPQ/LAMP1/CXCL14/WNK1/STAT3/GAS6/PSMB5/PSMB3/MUC15/CALR/PSMC3/PUM1/KPNA6/PSMB6/XRCC5/CAMK1D/PSMD8/EDN1/PSME1/PSMA1/PSMB2/PSMA3
GO:0060986	endocrine hormone secretion	21	0.698657	1.12313	0.316004	0.793338	0.793338	1928	tags=19%, list=15%, signal=16%	GNAS/RAB11FIP1/GJA1/SMAD4
GO:0033673	negative regulation of kinase activity	198	0.723542	1.12298	0.196985	0.779554	0.779554	1625	tags=21%, list=13%, signal=18%	HSPB1/DUSP1/GSTP1/GADD45B/PARK7/HEXIM1/RACK1/SFN/ERRFI1/MIDN/CHP1/DNAJA1/DUSP6/GPRC5A/CDKN1A/GNAQ/IRS2/NPM1/CAV1/WNK1/YWHAG/MBIP/GADD45A/FOXA2/HNRNPU/PRKAR1A/CDKN1C/TESC/RGS2/SOCS1/TAF7/SPRY1/CIB1/ADAR/SOCS3/SNX6/CEBPA/ILK/PPP2CA/GGNBP2/VPS25
GO:0006825	copper ion transport	13	0.689973	1.12294	0.306653	0.793338	0.793338	3458	tags=46%, list=27%, signal=34%	COX17/ATOX1/STEAP4/SCO2/FKBP4/MMGT1
GO:0050673	epithelial cell proliferation	280	0.727281	1.12291	0.164493	0.779554	0.779554	773	tags=11%, list=6%, signal=10%	JUN/B2M/ZFP36L1/AREG/TACSTD2/ID1/ZFP36/ID2/HES1/GPX1/CAV2/CDC42/SFN/HMGB1/ERRFI1/CFLAR/RTN4/NFIB/NR4A1/HMGN1/MDK/CEBPB/IFT57/COL8A1/ATOH8/SOX9/XBP1/BMP2/CAV1/STAT3
GO:0034284	response to monosaccharide	142	0.72051	1.1226	0.209256	0.779554	0.779554	1243	tags=20%, list=10%, signal=19%	GSTP1/RAC1/EGR1/SOX4/HMGN3/LGALS1/RHOA/RACK1/ZBTB20/PHPT1/TXNIP/FIS1/SRI/LDHA/ENSA/ENY2/IRS2/XBP1/CCDC186/GAS6/ICAM1/FOXA2/VAMP2/MPC2/KIF5B/ITGA2/GJA1/BAD/NADK
GO:0051896	regulation of protein kinase B signaling	148	0.720217	1.1226	0.207243	0.779554	0.779554	1064	tags=15%, list=8%, signal=14%	TXN/AREG/HSP90AA1/RAC1/PARK7/GPX1/RACK1/HBEGF/HSP90AB1/RTN4/MTDH/KLF4/ITGB1/IRS2/GDF15/ERBB3/PDGFA/GAS6/PPP2R5C/PHB/PDCD6/ERBB2
GO:0009150	purine ribonucleotide metabolic process	284	0.727054	1.12255	0.159478	0.779554	0.779554	1189	tags=10%, list=9%, signal=9%	TMSB4X/HINT1/ENO1/COX5B/RHOA/ZBTB20/GUK1/APP/LDHA/DBI/TPI1/RAN/PMVK/PKM/STAT3/NME3/ADCY9/NUP58/PPT1/ACSL3/MPC1/PGAM1/MPC2/PAPSS2/PGK1/ELOVL1/BAD
GO:0090136	epithelial cell-cell adhesion	12	0.688924	1.12245	0.309698	0.793338	0.793338	1288	tags=33%, list=10%, signal=30%	CYP1B1/CTNNA1/VCL/JUP
GO:2000515	negative regulation of CD4-positive, alpha-beta T cell activation	19	0.699244	1.12236	0.313204	0.793338	0.793338	1166	tags=16%, list=9%, signal=14%	ANXA1/HMGB1/BCL6
GO:0006469	negative regulation of protein kinase activity	184	0.722501	1.12226	0.203015	0.779554	0.779554	1625	tags=20%, list=13%, signal=18%	HSPB1/DUSP1/GSTP1/GADD45B/PARK7/HEXIM1/RACK1/SFN/ERRFI1/CHP1/DNAJA1/DUSP6/GPRC5A/CDKN1A/GNAQ/NPM1/CAV1/WNK1/YWHAG/MBIP/GADD45A/PRKAR1A/CDKN1C/TESC/RGS2/SOCS1/TAF7/SPRY1/CIB1/ADAR/SOCS3/SNX6/CEBPA/ILK/PPP2CA/GGNBP2/VPS25
GO:0061041	regulation of wound healing	98	0.716215	1.12224	0.225904	0.779554	0.779554	1933	tags=28%, list=15%, signal=24%	ACTG1/CLDN4/ANXA2/ANXA1/CLDN3/HBEGF/CD9/TNFRSF12A/OCLN/ITGB1/XBP1/NFE2L2/CAV1/PDGFA/FOXA2/CLDN1/EDN1/GJA1/PRDX2/MYH9/PRKCA/PLPP3/SRSF6/AGER/F2RL1/TNFAIP3/LYN
GO:0046426	negative regulation of JAK-STAT cascade	17	0.695229	1.12182	0.325462	0.794448	0.794448	2082	tags=47%, list=16%, signal=39%	CAV1/PARP14/SOCS1/LEPROT/SOCS3/PPP2CA/GGNBP2/BCL3
GO:1904893	negative regulation of STAT cascade	17	0.695229	1.12182	0.325462	0.794448	0.794448	2082	tags=47%, list=16%, signal=39%	CAV1/PARP14/SOCS1/LEPROT/SOCS3/PPP2CA/GGNBP2/BCL3
GO:0048096	chromatin-mediated maintenance of transcription	12	0.688372	1.12155	0.311783	0.793338	0.793338	1577	tags=42%, list=12%, signal=37%	ARID1A/SERTAD1/CTNNB1/ELOF1/ARID1B
GO:1902894	negative regulation of pri-miRNA transcription by RNA polymerase II	13	0.689093	1.12151	0.310811	0.793338	0.793338	1069	tags=23%, list=8%, signal=21%	NFIB/SOX9/NFATC3
GO:0070920	regulation of production of small RNA involved in gene silencing by RNA	19	0.698625	1.12137	0.316274	0.793338	0.793338	2582	tags=37%, list=20%, signal=29%	DDX5/STAT3/ZMPSTE24/EGFR/NCOR2/MAP2K2/ZC3H12A
GO:1901214	regulation of neuron death	223	0.72487	1.12135	0.186747	0.779554	0.779554	1559	tags=20%, list=12%, signal=18%	FOS/JUN/UBB/EGR1/SOD1/PARK7/RHOA/NENF/RACK1/CDC42/CAPN2/HSP90AB1/FIS1/NCOA7/OXR1/SET/CHP1/VSTM2L/MCL1/MDK/CEBPB/BTG2/LGMN/ERBB3/STAT3/AP2B1/CLU/ATF4/PPT1/VPS35/CHMP4A/TMEM259/CTNNB1/BAD/ROCK1/MEF2C/NUPR1/SNX6/CTSZ/PSMC1/ILK/RRAS2/BCL2L1/CPEB4
GO:0006575	cellular modified amino acid metabolic process	126	0.720456	1.12129	0.216867	0.779554	0.779554	1605	tags=17%, list=13%, signal=15%	GSTP1/SOD1/GPX4/PARK7/CKB/GPX1/GSTM3/SERINC2/FOLR1/PLA2G10/GLO1/NFE2L2/GSTK1/ASS1/POR/OSBPL8/SERINC1/HAGH/MTHFR/PCYOX1/CNDP2/CTSB
GO:0000381	regulation of alternative mRNA splicing, via spliceosome	63	0.708684	1.12113	0.280525	0.783217	0.783217	2892	tags=57%, list=23%, signal=44%	DDX5/HNRNPA1/DDX17/SRSF5/RBM8A/YTHDC1/SRSF2/WTAP/SRSF7/RBM25/CELF2/SRSF3/RNPS1/HNRNPU/THRAP3/SAP18/SREK1/SRSF10/SRSF4/MBNL1/KHDRBS1/SRSF9/PTBP1/MBNL2/SRSF6/CELF1/NSRP1/FAM172A/RBM5/RBMX/FXR1/MAGOH/QKI/HNRNPL/SRSF8/IK
GO:0007162	negative regulation of cell adhesion	191	0.722184	1.1211	0.194975	0.779554	0.779554	1419	tags=23%, list=11%, signal=21%	DUSP1/TACSTD2/MUC1/LGALS3/COL1A1/ANXA1/SPINT2/LGALS1/RHOA/EPCAM/HMGB1/MUC21/CYP1B1/CD9/TNC/CLDN7/YTHDF2/MDK/ACTN4/CEBPB/KLF4/TGFBI/CDH1/NDFIP1/SDC4/BMP2/ERBB3/WNK1/ASS1/PELI1/ARHGDIA/RND1/PRKAR1A/ERBB2/BCL6/SOCS1/FXYD5/PRDX2/IRF1/ADAM15/ARHGDIB/PAWR/PLXNB2/MBP
GO:2000191	regulation of fatty acid transport	15	0.690889	1.12088	0.31063	0.793338	0.793338	2395	tags=40%, list=19%, signal=32%	MIF/IRS2/PLA2G10/EDN1/AKT1/FABP3
GO:0002526	acute inflammatory response	50	0.708533	1.12085	0.295547	0.788355	0.788355	1470	tags=20%, list=12%, signal=18%	GSTP1/PARK7/CEBPB/STAT3/ICAM1/ASS1/ASH1L/OSMR/NUPR1/EIF2AK1
GO:0051016	barbed-end actin filament capping	17	0.694566	1.12075	0.326489	0.794448	0.794448	2264	tags=53%, list=18%, signal=44%	GSN/CAPZB/MTPN/SVIL/EPS8/ADD1/TWF1/FLII/TRIOBP
GO:0044773	mitotic DNA damage checkpoint	82	0.712782	1.12073	0.250755	0.779554	0.779554	607	tags=10%, list=5%, signal=9%	RPL26/MUC1/SOX4/SFN/RPS27L/CDKN1A/BTG2/PPP1R10
GO:0031670	cellular response to nutrient	33	0.701526	1.12068	0.305584	0.793338	0.793338	1260	tags=21%, list=10%, signal=19%	COL1A1/TNC/FOLR1/XBP1/GAS6/FOXA2/TRIM24
GO:1902170	cellular response to reactive nitrogen species	13	0.688567	1.12065	0.31185	0.793338	0.793338	324	tags=15%, list=3%, signal=15%	AQP1/CFLAR
GO:0019835	cytolysis	13	0.688563	1.12065	0.31185	0.793338	0.793338	381	tags=8%, list=3%, signal=7%	ROMO1
GO:0003206	cardiac chamber morphogenesis	86	0.714546	1.12051	0.244713	0.779554	0.779554	352	tags=6%, list=3%, signal=6%	CITED2/ID2/HES1/SOX4/TPM1
GO:0051123	RNA polymerase II preinitiation complex assembly	20	0.696293	1.12048	0.317347	0.793338	0.793338	3267	tags=60%, list=26%, signal=45%	HMGB1/PSMC3/TAF7/CAND1/PSMC6/TAF11/GTF2A2/CREB1/PSMC2/DR1/ATF7IP/PSMC5
GO:0021532	neural tube patterning	29	0.697167	1.12044	0.316378	0.793338	0.793338	146	tags=3%, list=1%, signal=3%	HES1
GO:0070816	phosphorylation of RNA polymerase II C-terminal domain	11	0.692698	1.12011	0.321429	0.793338	0.793338	345	tags=9%, list=3%, signal=9%	GTF2H5
GO:0016266	O-glycan processing	35	0.70249	1.12011	0.313706	0.793338	0.793338	888	tags=11%, list=7%, signal=11%	MUC1/MUC21/GALNT1/MUC15
GO:0031589	cell-substrate adhesion	265	0.725836	1.12009	0.170512	0.779554	0.779554	1353	tags=17%, list=11%, signal=16%	CEACAM6/S100A10/TACSTD2/ID1/EMP2/ACTG1/RAC1/MSLN/COL1A1/LGALS1/RHOA/CDC42/CD63/TNFRSF12A/ARPC2/MDK/COL17A1/ACTN4/IQGAP1/ITGB1/EFNA1/SDC4/COL8A1/GAS6/CALR/P4HB/UTRN/RAB1A/ADAM9/ITGA3/NEDD9/PTPRK/ITGA2/TRIP6/CTNNB1/BCL6/ROCK1/MACF1/VCL/ADAM15/JUP/CIB1/LIMCH1/FLNA/PXN/CTTN
GO:0071526	semaphorin-plexin signaling pathway	29	0.69687	1.11996	0.316378	0.793338	0.793338	1415	tags=14%, list=11%, signal=12%	RAC1/ARHGDIA/FLNA/PLXNB2
GO:0034105	positive regulation of tissue remodeling	20	0.695876	1.11981	0.318367	0.793338	0.793338	1621	tags=35%, list=13%, signal=31%	LTBP3/TMBIM1/ROCK1/PRKCA/EGFR/IL18/ROCK2
GO:0006163	purine nucleotide metabolic process	305	0.725776	1.11978	0.164659	0.779554	0.779554	1189	tags=10%, list=9%, signal=9%	TMSB4X/HINT1/ENO1/GPX1/COX5B/RHOA/ZBTB20/GUK1/APP/LDHA/DBI/TPI1/RAN/PMVK/PKM/STAT3/NME3/ADCY9/NUP58/PPT1/ACSL3/MPC1/CMPK1/PGAM1/MPC2/DGUOK/DNPH1/PAPSS2/PGK1/ELOVL1/BAD
GO:2001239	regulation of extrinsic apoptotic signaling pathway in absence of ligand	34	0.703038	1.11966	0.307614	0.793338	0.793338	1553	tags=18%, list=12%, signal=16%	HSPA1A/IFI6/CTNNA1/MCL1/PRDX2/BCL2L1
GO:1904896	ESCRT complex disassembly	10	0.693594	1.11951	0.324524	0.794052	0.794052	3200	tags=70%, list=25%, signal=52%	CHMP2A/VPS4B/CHMP2B/CHMP5/VPS4A/IST1/VTA1
GO:1904903	ESCRT III complex disassembly	10	0.693594	1.11951	0.324524	0.794052	0.794052	3200	tags=70%, list=25%, signal=52%	CHMP2A/VPS4B/CHMP2B/CHMP5/VPS4A/IST1/VTA1
GO:0006304	DNA modification	85	0.713851	1.11931	0.249748	0.779554	0.779554	298	tags=2%, list=2%, signal=2%	FOS/GNAS
GO:0045453	bone resorption	39	0.70349	1.11925	0.30668	0.793338	0.793338	1478	tags=15%, list=12%, signal=14%	RAC1/LTBP3/ADRB2/CTNNB1/PRKCA/EGFR
GO:0061640	cytoskeleton-dependent cytokinesis	68	0.708752	1.11899	0.271443	0.782215	0.782215	1784	tags=28%, list=14%, signal=24%	RHOB/RHOA/CFL1/SON/ARF1/JTB/STMN1/CHMP3/CHMP4A/ROCK1/SPTBN1/SNX9/KLHDC8B/CHMP2A/ROCK2/VPS4B/CHMP2B/SNX18/ACTR3
GO:0031396	regulation of protein ubiquitination	176	0.720103	1.11894	0.206827	0.779554	0.779554	1399	tags=20%, list=11%, signal=18%	RPL11/RPS7/HSP90AA1/RPL23/RPS2/UBB/SOX4/RPS3/PARK7/SKP1/HSP90AB1/HSPA1A/RPL5/SQSTM1/CHP1/DNAJA1/RBX1/NDFIP1/STUB1/HSPA5/CAV1/TSPO/CAMLG/RAB1A/PELI1/UBE2L3/PDCD6/ADRB2/PTTG1IP/FBXO2/VPS28/DTX3L/SASH1/HERPUD1/COMMD1
GO:0001823	mesonephros development	63	0.707276	1.1189	0.284561	0.785118	0.785118	724	tags=11%, list=6%, signal=11%	TACSTD2/HES1/EPCAM/SDC1/SDC4/SOX9/BMP2
GO:0021515	cell differentiation in spinal cord	21	0.695986	1.11884	0.318043	0.793338	0.793338	810	tags=10%, list=6%, signal=9%	SOX4/LMO4
GO:1902105	regulation of leukocyte differentiation	185	0.719985	1.1188	0.207035	0.779554	0.779554	1240	tags=17%, list=10%, signal=16%	FOS/JUN/ZFP36L1/ID2/SOD1/SOX4/ANXA1/RHOA/GNAS/HMGB1/MAFB/ZFP36L2/MDK/CEBPB/KLF10/NDFIP1/PRELID1/CD83/XBP1/CD46/GAS6/FSTL3/FOXP1/ERBB2/TESC/CTNNB1/BCL6/SOCS1/NFKBIZ/BAD/PRDX2/IRF1
GO:0032273	positive regulation of protein polymerization	104	0.715237	1.11874	0.226908	0.779554	0.779554	923	tags=19%, list=7%, signal=18%	HSP90AA1/RAC1/RPS3/RHOA/BRK1/WASF2/HSPA1A/PFN1/ARF1/ARPC5/ARPC2/OCLN/ARPC1B/ARPC3/GSN/ARPC1A/AKAP9/ICAM1/ARPC4/WASL
GO:1904035	regulation of epithelial cell apoptotic process	56	0.707997	1.11867	0.289474	0.785118	0.785118	821	tags=16%, list=6%, signal=15%	ZFP36L1/ZFP36/CFLAR/MDK/COL18A1/GSN/NFE2L2/GAS6/ICAM1
GO:0060113	inner ear receptor cell differentiation	36	0.702454	1.11862	0.316751	0.793338	0.793338	813	tags=11%, list=6%, signal=10%	HES1/SOD1/SDC4/MYO6
GO:0001890	placenta development	110	0.717362	1.1186	0.2249	0.779554	0.779554	2304	tags=33%, list=18%, signal=27%	ZFP36L1/JUNB/KRT19/HES1/SOD1/KRT8/SPINT2/HSP90AB1/CEBPB/PHLDA2/ARID1A/ASH1L/GJA1/ST14/BSG/SOCS3/DNAJB6/EGFR/CEBPA/TMED2/CTSB/GGNBP2/MAPK1/BIRC6/BPTF/IGF2/SPINT1/ITGB8/NOTCH2/AKT1/CDKN1B/NR2F2/PKD2/EPOR/SETD2/RBPJ
GO:0075522	IRES-dependent viral translational initiation	10	0.692965	1.11849	0.328753	0.794448	0.794448	2741	tags=60%, list=22%, signal=47%	PCBP2/EIF3F/SSB/PTBP1/EIF3B/MCTS1
GO:0099622	cardiac muscle cell membrane repolarization	19	0.696729	1.11832	0.319345	0.793338	0.793338	1742	tags=32%, list=14%, signal=27%	YWHAE/AKAP9/ZMPSTE24/ATP1A1/FLNA/ATP1B1
GO:0010743	regulation of macrophage derived foam cell differentiation	20	0.694862	1.11818	0.321429	0.793338	0.793338	2294	tags=35%, list=18%, signal=29%	NFKBIA/ALOX15B/PLA2G10/IL18/NFKB1/MAPK9/ABCA1
GO:0070371	ERK1 and ERK2 cascade	188	0.719894	1.1179	0.213065	0.779554	0.779554	821	tags=12%, list=6%, signal=12%	JUN/DUSP1/ZFP36L1/GSTP1/EZR/ATF3/YWHAZ/HMGB1/ERRFI1/CFLAR/LMO3/APP/ZFP36L2/DUSP6/ABCA7/TIMP3/KLF4/MIF/SOX9/BMP2/PDGFA/GAS6/ICAM1
GO:0008211	glucocorticoid metabolic process	12	0.686098	1.11784	0.31804	0.793338	0.793338	2525	tags=42%, list=20%, signal=33%	STUB1/BMP2/ATP1A1/YWHAH/H6PD
GO:0007160	cell-matrix adhesion	168	0.718322	1.11773	0.210843	0.779554	0.779554	1353	tags=17%, list=11%, signal=15%	CEACAM6/S100A10/EMP2/ACTG1/RAC1/MSLN/RHOA/CD63/COL17A1/IQGAP1/ITGB1/SDC4/UTRN/ADAM9/ITGA3/PTPRK/ITGA2/TRIP6/CTNNB1/BCL6/ROCK1/MACF1/VCL/ADAM15/JUP/CIB1/LIMCH1/CTTN
GO:2000269	regulation of fibroblast apoptotic process	14	0.686015	1.1177	0.317526	0.793338	0.793338	2870	tags=50%, list=23%, signal=39%	BTG1/STK17A/GAS6/STK17B/IER3IP1/API5/BCL2L11
GO:0120192	tight junction assembly	61	0.706874	1.1176	0.279516	0.783217	0.783217	1216	tags=25%, list=10%, signal=22%	ACTG1/CLDN4/CLDN3/AFDN/MTDH/CLDN7/OCLN/ACTN4/CLDN1/TJP1/LSR/PATJ/GJA1/RAB13/ROCK1
GO:2001233	regulation of apoptotic signaling pathway	323	0.724735	1.11737	0.169014	0.779554	0.779554	996	tags=16%, list=8%, signal=15%	HSPB1/RPL11/TPT1/RPL26/MUC1/GSTP1/RPS7/ATF3/LGALS3/UBB/SOD1/RPS3/ENO1/PARK7/GPX1/RACK1/SFN/TMBIM6/YWHAZ/CFLAR/LMNA/HSPA1A/HNRNPK/FIS1/IFI6/YWHAE/CTNNA1/DNAJA1/TNFRSF12A/MCL1/TIMP3/MIF/PRELID1/SFPQ/BCAP31/YWHAQ/GSN/XBP1/SLC25A5/NFE2L2/PDCD5/CAV1/YWHAB/NMT1/ICAM1/CLU/YWHAG/CHCHD10/P4HB/TMBIM1/FAIM
GO:0009749	response to glucose	135	0.715949	1.11722	0.224121	0.779554	0.779554	1516	tags=22%, list=12%, signal=20%	RAC1/EGR1/SOX4/HMGN3/LGALS1/RHOA/RACK1/ZBTB20/PHPT1/TXNIP/FIS1/SRI/LDHA/ENSA/ENY2/IRS2/XBP1/CCDC186/GAS6/ICAM1/FOXA2/VAMP2/MPC2/KIF5B/GJA1/BAD/NADK/RAB11B/KLF7/COL4A3
GO:0030902	hindbrain development	95	0.712689	1.11657	0.237186	0.779554	0.779554	827	tags=12%, list=7%, signal=11%	UQCRQ/HES1/CKB/MAFB/PSAP/NFIB/MDK/ITGB1/HSPA5/MTPN/WLS
GO:2001237	negative regulation of extrinsic apoptotic signaling pathway	77	0.70755	1.11622	0.252016	0.779554	0.779554	1553	tags=23%, list=12%, signal=21%	GSTP1/LGALS3/PARK7/GPX1/CFLAR/LMNA/HSPA1A/IFI6/CTNNA1/MCL1/ICAM1/TMBIM1/FAIM/PRDX2/RB1CC1/CTTN/DDX3X/BCL2L1
GO:0043968	histone H2A acetylation	16	0.689249	1.11611	0.319302	0.793338	0.793338	1647	tags=25%, list=13%, signal=22%	MEAF6/MORF4L2/MORF4L1/EPC1
GO:0015850	organic hydroxy compound transport	124	0.717471	1.11597	0.223896	0.779554	0.779554	1213	tags=16%, list=10%, signal=15%	ACTB/NFKBIA/ANXA2/NPC2/PARK7/AQP1/ABCA7/ABCC3/LAMTOR1/PLA2G10/CAV1/STX12/TSPO/RALBP1/CLU/SCP2/AQP3/OSBPL9/OSBPL8/SLC16A7
GO:1900034	regulation of cellular response to heat	75	0.706313	1.11582	0.261089	0.779554	0.779554	1668	tags=25%, list=13%, signal=22%	DNAJB1/HSP90AA1/HSP90AB1/HSPA1A/YWHAE/HSPA8/IER5/RPA3/HSPH1/NUP58/HSBP1/MAPKAPK2/HIKESHI/BAG1/RANBP2/DNAJB6/TPR/PTGES3/MAPK1
GO:1901673	regulation of mitotic spindle assembly	16	0.68899	1.11569	0.319302	0.793338	0.793338	2157	tags=44%, list=17%, signal=36%	HSPA1A/HNRNPU/TPR/CHMP2A/VPS4B/CHMP2B/CHMP5
GO:0070486	leukocyte aggregation	12	0.684644	1.11547	0.319082	0.793338	0.793338	392	tags=8%, list=3%, signal=8%	CD47
GO:0043537	negative regulation of blood vessel endothelial cell migration	27	0.693503	1.11541	0.331971	0.794448	0.794448	1437	tags=30%, list=11%, signal=26%	RHOA/HMGB1/KLF4/GADD45A/JUP/MEF2C/ATP2B4/CSNK2B
GO:0072175	epithelial tube formation	105	0.71277	1.1151	0.231156	0.779554	0.779554	1597	tags=21%, list=13%, signal=18%	RPS7/SOX4/SPINT2/CFL1/BRD2/PFN1/FOLR1/IFT57/SDC4/SOX9/LMO4/ARID1A/SHROOM3/PHACTR4/CTNNB1/ST14/PTK7/MTHFR/PLXNB2/COBL/RALA/TMED2
GO:0060350	endochondral bone morphogenesis	36	0.700234	1.11509	0.321827	0.793338	0.793338	2042	tags=28%, list=16%, signal=23%	ALPL/COL1A1/GNAS/SOX9/ZMPSTE24/POR/MEF2C/INPPL1/FGF18/SERPINH1
GO:0002347	response to tumor cell	14	0.684363	1.11501	0.32268	0.793338	0.793338	1252	tags=21%, list=10%, signal=19%	HMGB1/TXNIP/ADAM15
GO:0032511	late endosome to vacuole transport via multivesicular body sorting pathway	16	0.688527	1.11494	0.320329	0.793338	0.793338	2491	tags=56%, list=20%, signal=45%	TMEM50A/LEPROTL1/CHMP4A/TMEM50B/LEPROT/VPS28/VPS25/CHMP5/CHMP6
GO:0006875	cellular metal ion homeostasis	315	0.722804	1.11481	0.174874	0.779554	0.779554	1505	tags=18%, list=12%, signal=16%	FTL/TPT1/CD24/FTH1/CALM2/SOD1/CALM1/NEDD8/MT1E/SKP1/CAV2/GTF2I/TMBIM6/PLCG2/HMGB1/APP/ISCU/FIS1/YWHAE/GNB1/ARF1/CD55/SRI/ATP6V1G1/RIC3/NDFIP1/BCAP31/CAV1/ATP13A4/ATF4/BOLA2B/CALR/SYNPO/SLC39A4/TMCO1/SLC25A23/ITPR3/ATOX1/EDN1/HMOX2/NPTN/CCDC47/GJA1/ATP1A1/ATP1B3/SLC11A1/SMDT1/ATP2A2/DIAPH1/HERPUD1/ATP2B4/SPPL3/CAND1/SLC40A1/AP3D1/SLC39A6
GO:0021915	neural tube development	127	0.716639	1.11474	0.227912	0.779554	0.779554	1597	tags=17%, list=13%, signal=15%	ZFP36L1/RPS7/HES1/SOX4/SPINT2/CFL1/BRD2/PFN1/FOLR1/IFT57/SDC4/LMO4/ARID1A/SHROOM3/PHACTR4/ST14/PTK7/MTHFR/PLXNB2/COBL/RALA/TMED2
GO:0098609	cell-cell adhesion	500	0.720755	1.11471	0.151	0.779554	0.779554	1624	tags=21%, list=13%, signal=19%	HSPB1/CEACAM6/S100A11/ZFP36L1/CD24/ACTB/MYL12A/CITED2/EZR/ACTG1/RAC1/HES1/CLDN4/LGALS3/ANXA2/SOX4/RPS3/KRT18/PERP/ANXA1/SPINT2/LGALS1/RHOA/EPCAM/CLDN3/CDC42/AFDN/CD81/GNAS/HMGB1/MUC21/CYP1B1/CLIC1/CD47/CTNNA1/PTPRF/CD55/CD9/CLDN7/VSTM2L/YTHDF2/MDK/CEBPB/KLF4/CDH1/NDFIP1/CEACAM5/CD83/ITGB1/SDC4/CLSTN1/DSG2/JAK1/SOX9/ALCAM/XBP1/HSPH1/BMP2/CAV1/CD46/WNK1/ICAM1/MPZL2/ASS1/TMOD3/FSTL3/FOXA2/CLDN1/TJP1…
GO:0043280	positive regulation of cysteine-type endopeptidase activity involved in apoptotic process	103	0.712131	1.11459	0.232932	0.779554	0.779554	1189	tags=20%, list=9%, signal=19%	RPS3/CTSD/RHOA/RACK1/HMGB1/CFLAR/HSPE1/RPS27L/FIS1/MTCH1/ARL6IP5/ANP32B/IFT57/BCAP31/GSN/PDCD5/PDCD6/NDUFA13/PMAIP1/CYCS/BAD
GO:0014020	primary neural tube formation	84	0.709067	1.1145	0.256798	0.779554	0.779554	1597	tags=23%, list=13%, signal=20%	RPS7/SPINT2/CFL1/BRD2/PFN1/FOLR1/IFT57/SDC4/LMO4/ARID1A/SHROOM3/PHACTR4/ST14/PTK7/MTHFR/PLXNB2/COBL/RALA/TMED2
GO:0007596	blood coagulation	208	0.718514	1.11445	0.210843	0.779554	0.779554	1447	tags=18%, list=11%, signal=16%	HSPB1/ACTB/MYL12A/ACTG1/RAC1/ANXA2/COL1A1/CDC42/GNAS/PLCG2/YWHAZ/CLIC1/CD59/GNB1/CD9/GNAQ/NFE2L2/CAV1/CAPZB/PDGFA/GAS6/FOXA2/ITPR3/PABPC4/PRKAR1A/EDN1/ITGA2/PAPSS2/VCL/PRDX2/IRF1/FLNA/ANXA5/EHD2/MYH9/PRKCA/GNA11
GO:0045576	mast cell activation	35	0.698922	1.11442	0.319797	0.793338	0.793338	1335	tags=11%, list=11%, signal=10%	VAMP8/S100A13/NDRG1/SNAP23
GO:0031532	actin cytoskeleton reorganization	83	0.708586	1.11415	0.258812	0.779554	0.779554	2073	tags=33%, list=16%, signal=27%	EZR/ANXA1/RHOA/CLDN3/CDC42/PHPT1/MDK/GSN/TJP1/CXADR/ARHGDIA/NEDD9/PTK7/CDC42BPA/ARHGDIB/FLNA/CTTN/MYH9/EPS8/AUTS2/RALA/CD2AP/SHC1/BAIAP2L1/MKLN1/NOTCH2/HRAS
GO:0007043	cell-cell junction assembly	101	0.711957	1.11412	0.233936	0.779554	0.779554	1288	tags=24%, list=10%, signal=22%	ACTB/ACTG1/CLDN4/RHOA/CLDN3/AFDN/MTDH/CTNNA1/CD9/CLDN7/OCLN/ACTN4/CAV1/CLDN1/TJP1/LSR/HDAC7/PATJ/GJA1/CTNNB1/RAB13/ROCK1/VCL/JUP
GO:0032689	negative regulation of interferon-gamma production	14	0.683739	1.11399	0.323711	0.793963	0.793963	2582	tags=29%, list=20%, signal=23%	HMGB1/GAS6/DDIT3/ZC3H12A
GO:2000514	regulation of CD4-positive, alpha-beta T cell activation	36	0.699515	1.11394	0.322843	0.793338	0.793338	2661	tags=42%, list=21%, signal=33%	ANXA1/CD81/HMGB1/CD55/CD83/BCL6/SOCS1/NFKBIZ/IL18/AGER/RUNX1/PRKCZ/SMAD7/ZC3H12A/TGFBR2
GO:0101023	vascular endothelial cell proliferation	20	0.692141	1.1138	0.326531	0.794448	0.794448	1960	tags=35%, list=15%, signal=30%	HMGB1/MDK/STAT3/MEF2C/COL4A3/IGF2/PLCG1
GO:1905562	regulation of vascular endothelial cell proliferation	20	0.692141	1.1138	0.326531	0.794448	0.794448	1960	tags=35%, list=15%, signal=30%	HMGB1/MDK/STAT3/MEF2C/COL4A3/IGF2/PLCG1
GO:1903115	regulation of actin filament-based movement	27	0.692446	1.11371	0.332993	0.794448	0.794448	1352	tags=33%, list=11%, signal=30%	SRI/SUMO1/DSG2/CAV1/AKAP9/ATP1A1/JUP/FLNA/ATP2A2
GO:0003073	regulation of systemic arterial blood pressure	43	0.701165	1.11365	0.314083	0.793338	0.793338	2136	tags=28%, list=17%, signal=23%	EMP2/RHOA/TPM1/GAS6/EDN1/ADRB2/GJA1/CTSZ/F2RL1/NAV2/DDAH1/NR2F2
GO:0072028	nephron morphogenesis	47	0.704191	1.1136	0.315789	0.793338	0.793338	724	tags=9%, list=6%, signal=8%	TACSTD2/HES1/SOX9/BMP2
GO:0031330	negative regulation of cellular catabolic process	201	0.717317	1.11355	0.212851	0.779554	0.779554	1407	tags=21%, list=11%, signal=19%	RPL11/ZFP36/RPS7/RPL23/PABPC1/ANXA2/PARK7/EIF4G2/HSP90AB1/SLIRP/LAPTM4B/CIRBP/RPL5/YBX1/SDCBP/MCL1/GIPC1/TIMP3/HNRNPA0/EFNA1/TIMP2/TOB1/QSOX1/STAT3/TSPO/CAMLG/SVIP/HNRNPC/ATRAID/ERLEC1/HNRNPU/VPS35/THRAP3/CHMP4A/OS9/MAPKAPK2/WAC/ROCK1/SLC11A1/ELAVL1/GABARAPL2/ATP2B4/NUPR1
GO:0043588	skin development	190	0.716903	1.11344	0.21608	0.779554	0.779554	1357	tags=23%, list=11%, signal=21%	ZFP36L1/KRT7/ZFP36/KRT19/CLDN4/COL1A1/KRT18/PERP/ANXA1/KRT8/SFN/GNAS/ERRFI1/TXNIP/PSAP/KRT10/ALOX15B/ASAH1/DSG2/SOX9/STMN1/SCEL/PDGFA/STARD7/ZMPSTE24/CLDN1/LSR/ADAM9/ITGA3/ASH1L/AQP3/FOSL2/CLIC4/ITGA2/UGCG/FLNB/CTNNB1/ELOVL1/ST14/ROCK1/JUP/CAPNS1/POU3F1
GO:0008535	respiratory chain complex IV assembly	24	0.691027	1.11336	0.331627	0.794448	0.794448	966	tags=21%, list=8%, signal=19%	COA3/COX14/COX17/COX20/PET100
GO:0010927	cellular component assembly involved in morphogenesis	64	0.703894	1.11334	0.28557	0.785118	0.785118	2215	tags=31%, list=18%, signal=26%	KRT19/ACTG1/KRT8/CFLAR/TPM1/CD9/ITGB1/TMOD3/PRKAR1A/EDN1/MEF2C/GPC1/CFL2/ILK/TNNT1/SMAD4/FLII/DAG1/PAFAH1B1/DICER1
GO:0002793	positive regulation of peptide secretion	114	0.714844	1.11317	0.235944	0.779554	0.779554	1478	tags=20%, list=12%, signal=18%	PPIA/EZR/RAC1/SOX4/PHPT1/ARF1/SRI/MIF/IRS2/XBP1/SERP1/WLS/ADAM9/VPS35/MPC2/KIF5B/GJA1/BAD/NADK/EXPH5/GAPDH/TM7SF3/EGFR
GO:0046822	regulation of nucleocytoplasmic transport	102	0.711227	1.11315	0.23494	0.779554	0.779554	1702	tags=21%, list=13%, signal=18%	TXN/IFI27/PARK7/SFN/HSP90AB1/YWHAE/CHP1/RAN/ANP32B/CDH1/GAS6/NUP58/JUP/FLNA/PPP1CC/PPM1A/TPR/KHDRBS1/NRDE2/MAPK1/THOC2
GO:0072006	nephron development	95	0.710164	1.11261	0.243216	0.779554	0.779554	2047	tags=22%, list=16%, signal=19%	CD24/TACSTD2/HES1/EGR1/CFLAR/IQGAP1/SOX9/BMP2/ITGA3/CTNNB1/MEF2C/MPV17/MTSS1/ILK/COL4A3/SULF2/AHI1/SMAD4/NOTCH2/LGR4/ASXL1
GO:0009259	ribonucleotide metabolic process	297	0.720851	1.11248	0.174524	0.779554	0.779554	1189	tags=9%, list=9%, signal=9%	TMSB4X/HINT1/ENO1/COX5B/RHOA/ZBTB20/GUK1/APP/LDHA/DBI/TPI1/RAN/PMVK/PKM/STAT3/NME3/ADCY9/NUP58/PPT1/ACSL3/MPC1/CMPK1/PGAM1/MPC2/PAPSS2/PGK1/ELOVL1/BAD
GO:0046636	negative regulation of alpha-beta T cell activation	24	0.690431	1.1124	0.331627	0.794448	0.794448	1183	tags=17%, list=9%, signal=15%	ANXA1/HMGB1/BCL6/SOCS1
GO:0001676	long-chain fatty acid metabolic process	65	0.703445	1.11237	0.286579	0.785118	0.785118	1184	tags=20%, list=9%, signal=18%	GSTP1/GPX4/GPX1/CYP1B1/ALOX15B/MGLL/PLA2G10/PAM/SCP2/ACSL3/HPGD/SLC27A3/ELOVL1
GO:0043266	regulation of potassium ion transport	47	0.703397	1.11234	0.316802	0.793338	0.793338	1318	tags=28%, list=10%, signal=25%	CD63/YWHAE/SUMO1/ITGB1/CAV1/WNK1/AKAP9/ATF4/VAMP2/FHL1/KIF5B/ATP1B3/FLNA
GO:1904019	epithelial cell apoptotic process	74	0.70365	1.11225	0.271169	0.782215	0.782215	2216	tags=32%, list=18%, signal=27%	ZFP36L1/ZFP36/KRT18/KRT8/CFLAR/MDK/COL18A1/GSN/NFE2L2/GAS6/ICAM1/BAD/TIA1/NUPR1/COL4A3/BCL2L1/SRSF6/ARF6/WFS1/TNFAIP3/PLCG1/FOXO3/EIF2S1/CAST
GO:0050792	regulation of viral process	173	0.715942	1.11213	0.217871	0.779554	0.779554	1177	tags=20%, list=9%, signal=18%	JUN/IFI27/PPIA/POLR2L/ZFP36/PABPC1/LGALS1/CFL1/CAV2/IFITM3/DYNLT1/DDX5/SLPI/HSPA8/CXCL8/BST2/NUCKS1/VAPA/POLR2K/GSN/CHMP3/POLR2I/POLR2E/BANF1/POLR2F/PSMC3/P4HB/KPNA6/RAB7A/PHB/SUPT4H1/SUPT5H/STOM/SNX3
GO:0045665	negative regulation of neuron differentiation	145	0.713707	1.11204	0.224346	0.779554	0.779554	1042	tags=12%, list=8%, signal=12%	B2M/ID1/ID2/HES1/LGALS1/RHOA/VIM/RTN4/MAP2/APP/MYLIP/ID4/EFNA1/SOX9/GFI1/CALR/ARHGDIA/DGUOK
GO:0050817	coagulation	209	0.717053	1.11196	0.212851	0.779554	0.779554	1447	tags=18%, list=11%, signal=16%	HSPB1/ACTB/MYL12A/ACTG1/RAC1/ANXA2/COL1A1/CDC42/GNAS/PLCG2/YWHAZ/CLIC1/CD59/GNB1/CD9/GNAQ/NFE2L2/CAV1/CAPZB/PDGFA/GAS6/FOXA2/ITPR3/PABPC4/PRKAR1A/EDN1/ITGA2/PAPSS2/VCL/PRDX2/IRF1/FLNA/ANXA5/EHD2/MYH9/PRKCA/GNA11
GO:0097186	amelogenesis	14	0.682488	1.11196	0.325773	0.794448	0.794448	2621	tags=36%, list=21%, signal=28%	PERP/CNNM4/STIM1/KLK5/ATF2
GO:1903897	regulation of PERK-mediated unfolded protein response	10	0.68873	1.11166	0.337209	0.794704	0.794704	768	tags=20%, list=6%, signal=19%	HSPA5/PPP1R15A
GO:0001678	cellular glucose homeostasis	103	0.710223	1.11161	0.236948	0.779554	0.779554	1243	tags=20%, list=10%, signal=19%	RAC1/SOX4/HMGN3/LGALS1/RACK1/ZBTB20/PHPT1/FIS1/SRI/NUCKS1/ENY2/IRS2/XBP1/CCDC186/GAS6/ICAM1/FOXA2/MPC2/KIF5B/BAD/NADK
GO:0043200	response to amino acid	85	0.708913	1.11156	0.257805	0.779554	0.779554	1559	tags=26%, list=12%, signal=23%	GSTP1/COL1A1/RHOA/CFL1/CAPN2/TMBIM6/LAMTOR4/LAMTOR2/LAMTOR5/CEBPB/TOMM20/LAMTOR1/XBP1/ICAM1/ASS1/EDN1/SOCS1/BAD/MTHFR/EGFR/BCL2L1/CPEB4
GO:0043409	negative regulation of MAPK cascade	123	0.715017	1.11156	0.234704	0.779554	0.779554	1111	tags=14%, list=9%, signal=13%	DUSP1/GSTP1/EZR/ATF3/ERRFI1/LMO3/PEBP1/DNAJA1/DUSP6/TIMP3/KLF4/EFNA1/CAV1/MBIP/PHB/ASH1L/RGS2
GO:0001759	organ induction	13	0.68294	1.1115	0.321206	0.793338	0.793338	1245	tags=23%, list=10%, signal=21%	BMP2/CTNNB1/SPRY1
GO:0048643	positive regulation of skeletal muscle tissue development	12	0.682168	1.11144	0.322211	0.793338	0.793338	1615	tags=33%, list=13%, signal=29%	CTNNB1/MEF2C/GPC1/FLOT1
GO:0010952	positive regulation of peptidase activity	148	0.712967	1.1113	0.225352	0.779554	0.779554	1189	tags=22%, list=9%, signal=20%	CLDN4/RPS3/PERP/CTSD/RHOA/RACK1/CLDN3/HMGB1/CFLAR/HSPE1/RPS27L/APP/FIS1/MTCH1/PSME2/ARL6IP5/ANP32B/IFT57/LGMN/PRELID1/EFNA1/BCAP31/GSN/PDCD5/CAV1/STAT3/PSME1/PDCD6/NDUFA13/PMAIP1/CYCS/BAD
GO:0051571	positive regulation of histone H3-K4 methylation	14	0.681964	1.1111	0.325773	0.794448	0.794448	3004	tags=64%, list=24%, signal=49%	KMT2E/CTNNB1/AUTS2/RTF1/KMT2A/SMAD4/DNMT1/NELFE/SNW1
GO:1904294	positive regulation of ERAD pathway	15	0.684835	1.11106	0.320949	0.793338	0.793338	1386	tags=33%, list=11%, signal=30%	BCAP31/NFE2L2/CAV1/TMEM259/HERPUD1
GO:0007623	circadian rhythm	150	0.71294	1.11102	0.228141	0.779554	0.779554	1023	tags=13%, list=8%, signal=12%	JUN/ID1/ID2/CLDN4/EGR1/ID3/JUND/PPP1CB/ID4/KLF10/AHR/GNAQ/SFPQ/NR2F6/ATF4/ASS1/HNRNPU/THRAP3/OPN3
GO:0032891	negative regulation of organic acid transport	11	0.687037	1.11096	0.328782	0.794448	0.794448	2360	tags=45%, list=19%, signal=37%	ARL6IP5/IRS2/RGS2/AKT1/STK39
GO:0097529	myeloid leukocyte migration	123	0.714603	1.11092	0.237713	0.779554	0.779554	704	tags=14%, list=6%, signal=13%	DUSP1/CXCL2/RAC1/RPS19/LGALS3/ANXA1/CXCL3/CD81/HMGB1/CD47/CD9/CXCL8/S100A14/MDK/MIF/LGMN/CXCL1
GO:0006986	response to unfolded protein	161	0.712952	1.11064	0.229146	0.779554	0.779554	2227	tags=32%, list=18%, signal=26%	HSPB1/DNAJB1/HSP90AA1/ATF3/RACK1/TMBIM6/HSP90AB1/LMNA/HSPA1A/HSPE1/HSPA8/CXCL8/DNAJA1/HSPA6/STUB1/HSPA5/XBP1/HSPH1/NFE2L2/PPP1R15A/SERP1/ATF4/CALR/RHBDD2/PDIA6/SSR1/BFAR/UBE2J2/HERPUD1/CTDSP2/TM7SF3/TMEM129/HSP90B1/ADD1/GFPT1/DCTN1/SHC1/BAG3/UBXN4/WFS1/ERO1A/CREB3L2/SERPINH1/DDIT3/CREB3L1/CANX/DNAJB4/TLN1/JKAMP/EIF2S1/HSPA9
GO:2000243	positive regulation of reproductive process	46	0.702119	1.11061	0.310729	0.793338	0.793338	1313	tags=13%, list=10%, signal=12%	CITED2/UBE2B/SOX9/PLA2G10/CTNNB1/CIB1
GO:0032365	intracellular lipid transport	34	0.697316	1.11055	0.314721	0.793338	0.793338	858	tags=9%, list=7%, signal=8%	ANXA2/NPC2/SCP2
GO:2000378	negative regulation of reactive oxygen species metabolic process	41	0.697894	1.11054	0.320526	0.793338	0.793338	790	tags=15%, list=6%, signal=14%	PARK7/RHOA/CFLAR/CAV1/STAT3/TSPO
GO:0070979	protein K11-linked ubiquitination	26	0.690327	1.11052	0.331971	0.794448	0.794448	1601	tags=27%, list=13%, signal=24%	ANAPC11/UBE2B/UBE2D3/UBE2L3/UBE2A/UBE2E3/UBE2H
GO:1905475	regulation of protein localization to membrane	155	0.713376	1.11034	0.228141	0.779554	0.779554	2185	tags=36%, list=17%, signal=30%	ACTB/EZR/VAMP8/LGALS3/RACK1/SFN/CD81/YWHAZ/TMEM59/FIS1/YWHAE/SQSTM1/CHP1/CLTC/ITGB1/YWHAQ/GSN/PDCD5/AP2B1/YWHAB/NMT1/YWHAG/ACSL3/TMBIM1/ITGA3/ERBB2/PMAIP1/KIF5B/STOM/BAD/SPTBN1/CIB1/GPC1/ATP2B4/ARHGAP44/EGFR/LYPLA1/BCL2L1/RER1/MFF/YWHAH/SLC5A3/PLS1/RAB11A/GPC4/ARF6/RAP1A/RHOQ/STX7/AKT1/VTI1B/HRAS/DAG1/NUMB/ZMYND8/PRKCZ
GO:0017148	negative regulation of translation	124	0.713793	1.11025	0.238956	0.779554	0.779554	1621	tags=27%, list=13%, signal=24%	ZFP36L1/ZFP36/RPL13A/RPS3/RACK1/CIRBP/ZFP36L2/SRP9/YBX1/YTHDF2/BTG2/TOB1/EIF3E/STAT3/ATF4/PAIP2/CALR/PUM1/MALSU1/RGS2/ROCK1/HNRNPR/TNRC6C/TIA1/CNOT2/GAPDH/EIF4EBP2/EIF2AK1/TNRC6A/DDX3X/TPR/CPEB4/EIF4E/ROCK2
GO:0098760	response to interleukin-7	23	0.689168	1.11016	0.32958	0.794448	0.794448	1776	tags=39%, list=14%, signal=34%	YBX1/GIPC1/IRS2/JAK1/STAT3/P4HB/SOCS1/RAD23B/CISH
GO:0098761	cellular response to interleukin-7	23	0.689168	1.11016	0.32958	0.794448	0.794448	1776	tags=39%, list=14%, signal=34%	YBX1/GIPC1/IRS2/JAK1/STAT3/P4HB/SOCS1/RAD23B/CISH
GO:0007044	cell-substrate junction assembly	89	0.708525	1.11008	0.258551	0.779554	0.779554	1353	tags=20%, list=11%, signal=18%	S100A10/ACTG1/RAC1/CD151/RHOA/DST/COL17A1/IQGAP1/SDC4/PTPRK/ITGA2/TRIP6/ROCK1/MACF1/VCL/PLEC/LIMCH1/CTTN
GO:0031400	negative regulation of protein modification process	476	0.71562	1.10991	0.16	0.779554	0.779554	1418	tags=17%, list=11%, signal=16%	HSPB1/JUN/RPL11/DUSP1/CALM2/GSTP1/RPS7/EZR/ATF3/RPL23/LGALS3/SOX4/RPS3/GADD45B/CALM1/PARK7/HEXIM1/RACK1/SFN/COPS9/ERRFI1/LMO3/HSPA1A/RPL5/TMEM59/YWHAE/NCOA7/SQSTM1/PEBP1/OXR1/SET/CHP1/DNAJA1/DUSP6/GPRC5A/DBI/OCLN/UBE2B/TIMP3/CDKN1A/KLF4/ENSA/PPP1R10/GNAQ/EFNA1/PPP1R14B/NPM1/CAV1/WNK1/PPP1R15A/PHACTR2/HINT2/TSPO/CAMLG/YWHAB/PARP14/YWHAG/MBIP/GADD45A/PHB/PRKAR1A/ASH1L/CDKN1C/TESC/RGS2/CTNNB1/SOCS1/…
GO:0000413	protein peptidyl-prolyl isomerization	34	0.696808	1.10974	0.315736	0.793338	0.793338	1408	tags=18%, list=11%, signal=16%	PPIA/FKBP2/PPIG/FKBP3/RANBP2/PPIC
GO:0099024	plasma membrane invagination	49	0.70169	1.10974	0.317814	0.793338	0.793338	1844	tags=27%, list=15%, signal=23%	RAC1/RHOA/CDC42/ARF1/ABCA7/GSN/RAB31/ITGA2/MYH9/SNX9/SNX18/MFGE8/F2RL1
GO:0001658	branching involved in ureteric bud morphogenesis	33	0.694605	1.10963	0.315736	0.793338	0.793338	2140	tags=24%, list=17%, signal=20%	TACSTD2/SOX9/BMP2/CTNNB1/ILK/SMAD4/LGR4/PKD2
GO:0045684	positive regulation of epidermis development	27	0.689677	1.10926	0.335036	0.794448	0.794448	587	tags=11%, list=5%, signal=11%	SFN/KRT10/ALOX15B
GO:0071300	cellular response to retinoic acid	39	0.69699	1.10891	0.324899	0.794448	0.794448	1253	tags=21%, list=10%, signal=19%	COL1A1/AQP1/TNC/KLF4/SOX9/NDUFA13/TESC/PTK7
GO:0120193	tight junction organization	63	0.700941	1.10888	0.291625	0.7853	0.7853	1216	tags=24%, list=10%, signal=22%	ACTG1/CLDN4/CLDN3/AFDN/MTDH/CLDN7/OCLN/ACTN4/CLDN1/TJP1/LSR/PATJ/GJA1/RAB13/ROCK1
GO:0051154	negative regulation of striated muscle cell differentiation	24	0.688159	1.10873	0.335722	0.794448	0.794448	1111	tags=25%, list=9%, signal=23%	CFLAR/YBX1/CEACAM5/XBP1/BMP2/RGS2
GO:0007599	hemostasis	212	0.715207	1.10863	0.213855	0.779554	0.779554	1447	tags=17%, list=11%, signal=16%	HSPB1/ACTB/MYL12A/ACTG1/RAC1/ANXA2/COL1A1/CDC42/GNAS/PLCG2/YWHAZ/CLIC1/CD59/GNB1/CD9/GNAQ/NFE2L2/CAV1/CAPZB/PDGFA/GAS6/FOXA2/ITPR3/PABPC4/PRKAR1A/EDN1/ITGA2/PAPSS2/VCL/PRDX2/IRF1/FLNA/ANXA5/EHD2/MYH9/PRKCA/GNA11
GO:0048524	positive regulation of viral process	99	0.707435	1.1084	0.247992	0.779554	0.779554	1680	tags=31%, list=13%, signal=27%	JUN/PPIA/POLR2L/PABPC1/LGALS1/CFL1/CAV2/HSPA8/NUCKS1/VAPA/POLR2K/CHMP3/POLR2I/POLR2E/POLR2F/P4HB/KPNA6/RAB7A/SUPT4H1/SUPT5H/STOM/RAD23A/ADAR/POLR2H/TMPRSS2/DDX3X/CHMP2A/IGF2R/CHD1/VPS4B/CHMP2B
GO:1903533	regulation of protein targeting	70	0.702087	1.10834	0.28629	0.785118	0.785118	1360	tags=21%, list=11%, signal=19%	TOMM7/UBL5/FIS1/CHP1/UBE2D3/PDCD5/NUCB1/UBE2L3/RHOU/ERBB2/STOM/NPEPPS/LEPROT/CIB1/UBE2J2
GO:0007340	acrosome reaction	17	0.686871	1.10834	0.337782	0.794704	0.794704	717	tags=12%, list=6%, signal=11%	PLA2G10/ABHD2
GO:0072521	purine-containing compound metabolic process	324	0.718643	1.10828	0.189135	0.779554	0.779554	1189	tags=10%, list=9%, signal=9%	TMSB4X/HINT1/ENO1/GPX1/COX5B/RHOA/ZBTB20/GUK1/APP/LDHA/DBI/TPI1/RAN/PMVK/PKM/STAT3/NME3/ADCY9/NUP58/PPT1/ACSL3/MPC1/CMPK1/PGAM1/MPC2/DGUOK/DNPH1/PAPSS2/PGK1/ELOVL1/BAD
GO:0140353	NA	15	0.6831	1.10824	0.324045	0.793963	0.793963	1039	tags=20%, list=8%, signal=18%	MIF/PLA2G10/EDN1
GO:0032613	interleukin-10 production	29	0.689571	1.10823	0.333672	0.794448	0.794448	2185	tags=28%, list=17%, signal=23%	HMGB1/CD47/CD83/CD46/STAT3/AGER/F2RL1/PRKCZ
GO:0007271	synaptic transmission, cholinergic	10	0.686583	1.10819	0.342495	0.795592	0.795592	2747	tags=30%, list=22%, signal=24%	RIC3/NQO1/APOE
GO:0001919	regulation of receptor recycling	17	0.68662	1.10793	0.337782	0.794704	0.794704	3251	tags=53%, list=26%, signal=39%	ANXA2/LAMTOR1/VAMP3/CHMP5/EPS15/SCRIB/ECE1/OPTN/PSEN1
GO:0021517	ventral spinal cord development	19	0.690244	1.10791	0.334698	0.794448	0.794448	2031	tags=21%, list=16%, signal=18%	SOX4/LMO4/DCTN1/NFE2L1
GO:0031647	regulation of protein stability	245	0.717107	1.10776	0.197791	0.779554	0.779554	1890	tags=27%, list=15%, signal=23%	RPL11/TOMM7/ID1/RPS7/SERF2/HSP90AA1/RPL23/SOX4/PARK7/HSP90AB1/CD81/LMNA/RTN4/HSPA1A/RPL5/HSPA8/PFN1/MYLIP/CHP1/GIPC1/SUMO1/UBE2B/CDKN1A/GNAQ/STUB1/EFNA1/LAMP1/DAD1/GSN/XBP1/BMP2/TSPAN1/DPM3/AAK1/STX12/CAMLG/CLU/CALR/VPS35/PHB/CCT3/TESC/CCT6A/BAG1/ATP1B3/TRIM24/RAD23A/FLNA/LAMP2/GAPDH/CTNND1/CCT8/FLOT1/PLPP3/EPHA4/PTGES3/MAPK1/SIAH1/ATP1B1/BAG3/CUL3/PER3/USP7/DPM2/RNF5/WFS1
GO:0007517	muscle organ development	233	0.716471	1.10775	0.204819	0.779554	0.779554	1449	tags=18%, list=11%, signal=16%	FOS/MYL6/ATF3/EGR1/ID3/GPX1/RHOA/CAV2/HBEGF/DDX5/CFLAR/TPM1/EEF2/SRI/DDX17/BTG2/KLF5/UQCC2/XBP1/BMP2/CAV1/ERBB3/ETV1/SERP1/MTPN/ASS1/SVIL/UTRN/FHL1/CXADR/EDN1/RGS2/FLNB/GJA1/CTNNB1/MYH14/MEF2C/GPC1/IGSF8/NUPR1/CFL2
GO:0044774	mitotic DNA integrity checkpoint	87	0.706172	1.10772	0.256798	0.779554	0.779554	607	tags=9%, list=5%, signal=9%	RPL26/MUC1/SOX4/SFN/RPS27L/CDKN1A/BTG2/PPP1R10
GO:0051924	regulation of calcium ion transport	140	0.710923	1.10765	0.234171	0.779554	0.779554	882	tags=13%, list=7%, signal=12%	CALM2/LGALS3/RRAD/CALM1/RHOA/TMBIM6/PLCG2/SARAF/GEM/YWHAE/SRI/SUMO1/SESTD1/TSPAN13/CAV1/TSPO/ICAM1/AHNAK
GO:0043951	negative regulation of cAMP-mediated signaling	13	0.680457	1.10746	0.326403	0.794448	0.794448	3349	tags=54%, list=26%, signal=40%	UBE2B/RGS2/MGRN1/ATP2B4/ARRDC3/GNAI2/CDC34
GO:0045324	late endosome to vacuole transport	23	0.68745	1.1074	0.333675	0.794448	0.794448	3200	tags=65%, list=25%, signal=49%	TMEM50A/LEPROTL1/CHMP3/CHMP4A/TMEM50B/LEPROT/VPS28/CHMP2A/VPS25/CHMP2B/CHMP5/CHMP6/SNF8/BECN1/VTA1
GO:0140112	extracellular vesicle biogenesis	19	0.689875	1.10732	0.337769	0.794704	0.794704	3090	tags=63%, list=24%, signal=48%	SDC1/SDCBP/SDC4/RAB7A/CHMP2A/VPS4B/RAB11A/RAB27A/COPS5/SNF8/VPS4A/ATP13A2
GO:0003231	cardiac ventricle development	85	0.706197	1.1073	0.263847	0.779554	0.779554	850	tags=11%, list=7%, signal=10%	CITED2/ID2/HES1/SOX4/TPM1/LTBP1/AP2B1/LMO4/ZMPSTE24
GO:0042490	mechanoreceptor differentiation	38	0.695536	1.10697	0.336032	0.794448	0.794448	813	tags=11%, list=6%, signal=10%	HES1/SOD1/SDC4/MYO6
GO:0022011	myelination in peripheral nervous system	20	0.687866	1.10692	0.332653	0.794448	0.794448	2215	tags=35%, list=18%, signal=29%	SOD1/NDRG1/POU3F1/ILK/AKT1/DAG1/DICER1
GO:0032292	peripheral nervous system axon ensheathment	20	0.687866	1.10692	0.332653	0.794448	0.794448	2215	tags=35%, list=18%, signal=29%	SOD1/NDRG1/POU3F1/ILK/AKT1/DAG1/DICER1
GO:0046638	positive regulation of alpha-beta T cell differentiation	30	0.690261	1.10671	0.330285	0.794448	0.794448	2661	tags=40%, list=21%, signal=32%	ANXA1/RHOA/CD83/SOCS1/NFKBIZ/AP3D1/IL18/RUNX1/PRKCZ/ZBTB16/NKAP/TGFBR2
GO:0071868	cellular response to monoamine stimulus	49	0.699597	1.10643	0.321862	0.793338	0.793338	1447	tags=20%, list=11%, signal=18%	ID1/CAV2/GNAS/APP/GNB1/ATF4/VPS35/FLNA/ATP2B4/GNA11
GO:0071870	cellular response to catecholamine stimulus	49	0.699597	1.10643	0.321862	0.793338	0.793338	1447	tags=20%, list=11%, signal=18%	ID1/CAV2/GNAS/APP/GNB1/ATF4/VPS35/FLNA/ATP2B4/GNA11
GO:0060612	adipose tissue development	34	0.694691	1.10637	0.318782	0.793338	0.793338	701	tags=9%, list=6%, signal=8%	ID2/UBB/XBP1
GO:0006959	humoral immune response	103	0.706713	1.10611	0.243976	0.779554	0.779554	745	tags=17%, list=6%, signal=17%	RPL39/CXCL2/WFDC2/RPL30/RPS19/CXCL3/CD81/SLPI/ROMO1/CD59/HMGN2/CD55/CXCL8/YTHDF2/CD83/CXCL14/CXCL1/CD46
GO:0007163	establishment or maintenance of cell polarity	179	0.711725	1.1061	0.228141	0.779554	0.779554	1253	tags=18%, list=10%, signal=16%	RHOB/ACTB/HSP90AA1/RAC1/HES1/SPINT2/RHOA/CFL1/RACK1/CDC42/HSP90AB1/AQP1/DYNLT1/RHOBTB3/RND3/LMNA/MAP2/CTNNA1/ARPC5/DST/CAP1/ITGB1/GSN/LLGL2/ARF4/RND1/CLIC4/GJA1/ROCK1/CYTH1/SPRY1/PTK7
GO:0046329	negative regulation of JNK cascade	28	0.686282	1.10547	0.33843	0.794838	0.794838	452	tags=7%, list=4%, signal=7%	GSTP1/DNAJA1
GO:0098771	inorganic ion homeostasis	415	0.713115	1.10523	0.17	0.779554	0.779554	1561	tags=19%, list=12%, signal=17%	FTL/B2M/TPT1/CD24/FTH1/CALM2/SOD1/CALM1/CKB/NEDD8/MT1E/SKP1/CAV2/GTF2I/TMBIM6/PLCG2/HMGB1/ATP6V0E1/APP/ISCU/FIS1/YWHAE/GNB1/ARF1/CD55/SRI/CHP1/S100A14/ATP6V1G1/RIC3/NDFIP1/ATP6V1F/BCAP31/SLC12A7/ATP6V0B/SCNN1A/CAV1/ATP13A4/COMT/ATF4/BOLA2B/CALR/SYNPO/SLC39A4/PPT1/TMCO1/SLC25A23/ITPR3/RAB7A/ATOX1/EDN1/HMOX2/CLIC4/NPTN/CCDC47/GJA1/ROGDI/ATP1A1/ATP1B3/SLC11A1/TRIM24/XPR1/STEAP4/SMDT1/ATP2A2/DIAPH1/H…
GO:0061333	renal tubule morphogenesis	47	0.698745	1.10498	0.321862	0.793338	0.793338	2140	tags=26%, list=17%, signal=21%	TACSTD2/HES1/SOX9/BMP2/CTNNB1/MEF2C/MTSS1/ILK/AHI1/SMAD4/LGR4/PKD2
GO:0030859	polarized epithelial cell differentiation	19	0.688396	1.10495	0.339816	0.795317	0.795317	1860	tags=26%, list=15%, signal=22%	RHOA/CDC42/PTK7/RAB10/AHI1
GO:0051095	regulation of helicase activity	11	0.68301	1.10445	0.330882	0.794448	0.794448	2196	tags=27%, list=17%, signal=23%	SSBP1/CHTOP/MNAT1
[truncated: 3,393 more rows]
