# Supplementary material for: Hematopoietic transcription factor GFI1 promotes anchorage independence by sustaining ERK activity in cancer cells
Source: J Clin Invest. 2022 Sep 1;132(17):e149551. doi: 10.1172/JCI149551 (PMC9433100; doi:10.1172/JCI149551)
Supplement: Supplemental table 3 [file jci-132-149551-s067.xlsx]

## Sheet: Supplemental Table 3
Supplemental Table 3. Enriched upregulated and downregulated pathways in GFI1-expressing A549 cells versus control A549 cells when forced into suspension for 48 hr.
ID	Description	setSize	enrichmentScore	NES	pvalue	p.adjust	qvalues	rank
Up-regulated
GO:0060337	type I interferon signaling pathway	95	0.733631	1.95609	0.00149701	0.374405	0.357909	4861
GO:0071357	cellular response to type I interferon	95	0.733631	1.95609	0.00149701	0.374405	0.357909	4861
GO:0034340	response to type I interferon	98	0.726286	1.95557	0.00146843	0.374405	0.357909	4861
GO:0001916	positive regulation of T cell mediated cytotoxicity	26	0.803778	1.74799	0.00164745	0.374405	0.357909	3864
GO:0035455	response to interferon-alpha	20	0.838846	1.71722	0.0016835	0.374405	0.357909	5678
GO:0002475	antigen processing and presentation via MHC class Ib	16	0.882594	1.70747	0.00171821	0.374405	0.357909	3204
GO:0001914	regulation of T cell mediated cytotoxicity	33	0.749112	1.69539	0.00163399	0.374405	0.357909	3864
GO:0032480	negative regulation of type I interferon production	45	0.705033	1.67729	0.00159744	0.374405	0.357909	5704
GO:0006910	phagocytosis, recognition	77	0.641489	1.66262	0.00150602	0.374405	0.357909	2744
GO:0002479	antigen processing and presentation of exogenous peptide antigen via MHC class I, TAP-dependent	75	0.637868	1.64401	0.00151976	0.374405	0.357909	4802
GO:0042590	antigen processing and presentation of exogenous peptide antigen via MHC class I	79	0.627706	1.63522	0.00149477	0.374405	0.357909	4802
GO:0051607	defense response to virus	235	0.549066	1.61544	0.00132626	0.374405	0.357909	5799
GO:0060333	interferon-gamma-mediated signaling pathway	89	0.604295	1.59855	0.00149701	0.374405	0.357909	5369
GO:0019883	antigen processing and presentation of endogenous antigen	22	0.759963	1.59786	0.00330579	0.374405	0.357909	5576
GO:0070234	positive regulation of T cell apoptotic process	14	0.848099	1.5965	0.0123457	0.478819	0.457724	689
GO:0070230	positive regulation of lymphocyte apoptotic process	18	0.791573	1.58481	0.0119048	0.478819	0.457724	689
GO:0002474	antigen processing and presentation of peptide antigen via MHC class I	96	0.590502	1.58139	0.00148368	0.374405	0.357909	3817
GO:0042531	positive regulation of tyrosine phosphorylation of STAT protein	71	0.614707	1.57576	0.00151745	0.374405	0.357909	6747
GO:0071625	vocalization behavior	18	0.78521	1.57207	0.0136054	0.484281	0.462945	4702
GO:0042509	regulation of tyrosine phosphorylation of STAT protein	83	0.598043	1.56932	0.00297619	0.374405	0.357909	7663
GO:0001562	response to protozoan	25	0.728598	1.56918	0.0149007	0.486133	0.464715	886
GO:1905651	regulation of artery morphogenesis	14	0.832125	1.56643	0.015873	0.486133	0.464715	1388
GO:1903901	negative regulation of viral life cycle	82	0.596921	1.56525	0.00297619	0.374405	0.357909	5799
GO:0001961	positive regulation of cytokine-mediated signaling pathway	50	0.642959	1.55815	0.00156006	0.374405	0.357909	5678
GO:0032252	secretory granule localization	12	0.853711	1.55794	0.0105448	0.463953	0.443512	1101
GO:0061042	vascular wound healing	13	0.831625	1.55053	0.0211268	0.487751	0.466262	1118
GO:0035739	CD4-positive, alpha-beta T cell proliferation	11	0.868076	1.55	0.0121107	0.478819	0.457724	4920
GO:2000561	regulation of CD4-positive, alpha-beta T cell proliferation	11	0.868076	1.55	0.0121107	0.478819	0.457724	4920
GO:0048525	negative regulation of viral process	96	0.578059	1.54807	0.00148368	0.374405	0.357909	9033
GO:0014866	skeletal myofibril assembly	16	0.800002	1.54769	0.0137457	0.484281	0.462945	9816
GO:0007260	tyrosine phosphorylation of STAT protein	86	0.588346	1.5452	0.00301205	0.374405	0.357909	7663
GO:0072611	interleukin-13 secretion	11	0.864872	1.54428	0.0138408	0.484281	0.462945	976
GO:0045071	negative regulation of viral genome replication	56	0.62308	1.54379	0.00154083	0.374405	0.357909	5799
GO:2000291	regulation of myoblast proliferation	23	0.727577	1.54374	0.0182119	0.487751	0.466262	3735
GO:0009615	response to virus	322	0.504804	1.53081	0.00123609	0.374405	0.357909	5874
GO:0043696	dedifferentiation	12	0.838545	1.53026	0.0175747	0.486133	0.464715	7359
GO:0043697	cell dedifferentiation	12	0.838545	1.53026	0.0175747	0.486133	0.464715	7359
GO:0007158	neuron cell-cell adhesion	16	0.790126	1.52858	0.0171821	0.486133	0.464715	5221
GO:0003016	respiratory system process	29	0.687722	1.52805	0.0116667	0.478819	0.457724	8045
GO:1903429	regulation of cell maturation	23	0.720012	1.52769	0.0264901	0.494275	0.472499	8915
GO:2000108	positive regulation of leukocyte apoptotic process	28	0.692192	1.52686	0.0117057	0.478819	0.457724	4347
GO:2000515	negative regulation of CD4-positive, alpha-beta T cell activation	29	0.687067	1.52659	0.0116667	0.478819	0.457724	8802
GO:2000665	regulation of interleukin-13 secretion	10	0.884572	1.51943	0.00883392	0.437879	0.418588	976
GO:0034341	response to interferon-gamma	193	0.52573	1.51661	0.00135318	0.374405	0.357909	5655
GO:0006471	protein ADP-ribosylation	32	0.672396	1.51503	0.0131796	0.484281	0.462945	2172
GO:0071425	hematopoietic stem cell proliferation	23	0.713649	1.51419	0.0281457	0.494275	0.472499	8703
GO:0051705	multi-organism behavior	66	0.594026	1.50976	0.00302115	0.374405	0.357909	10529
GO:0050722	regulation of interleukin-1 beta biosynthetic process	13	0.808191	1.50684	0.0228873	0.491048	0.469414	1932
GO:0046640	regulation of alpha-beta T cell proliferation	30	0.675653	1.50608	0.0150502	0.486133	0.464715	5729
GO:0046642	negative regulation of alpha-beta T cell proliferation	10	0.874864	1.50275	0.0123675	0.478819	0.457724	4920
GO:0060760	positive regulation of response to cytokine stimulus	57	0.604578	1.50204	0.00308166	0.374405	0.357909	5678
GO:0016102	diterpenoid biosynthetic process	10	0.874223	1.50165	0.0123675	0.478819	0.457724	1181
GO:0002517	T cell tolerance induction	11	0.839092	1.49824	0.0242215	0.493476	0.471735	265
GO:0010896	regulation of triglyceride catabolic process	12	0.820013	1.49644	0.0228471	0.491048	0.469414	4526
GO:0002430	complement receptor mediated signaling pathway	13	0.801941	1.49518	0.0299296	0.504559	0.482329	8924
GO:0002691	regulation of cellular extravasation	28	0.677465	1.49438	0.0183946	0.487751	0.466262	4913
GO:0042832	defense response to protozoan	24	0.699753	1.49333	0.035	0.52085	0.497903	886
GO:0030240	skeletal muscle thin filament assembly	14	0.793066	1.4929	0.0229277	0.491048	0.469414	9816
GO:0031034	myosin filament assembly	12	0.817918	1.49262	0.0246046	0.494275	0.472499	9816
GO:0031033	myosin filament organization	13	0.798238	1.48828	0.0316901	0.504559	0.482329	9816
GO:0042130	negative regulation of T cell proliferation	58	0.597137	1.48802	0.00464396	0.383255	0.366369	1905
GO:0035176	social behavior	51	0.609883	1.48427	0.00624025	0.383255	0.366369	10529
GO:0051703	intraspecies interaction between organisms	51	0.609883	1.48427	0.00624025	0.383255	0.366369	10529
GO:0046427	positive regulation of JAK-STAT cascade	89	0.560833	1.48358	0.00299401	0.374405	0.357909	6747
GO:0045360	regulation of interleukin-1 biosynthetic process	15	0.770846	1.47423	0.026178	0.494275	0.472499	1932
GO:1904948	midbrain dopaminergic neuron differentiation	17	0.748599	1.47104	0.0343053	0.52085	0.497903	9548
GO:0002483	antigen processing and presentation of endogenous peptide antigen	15	0.768758	1.47024	0.0279232	0.494275	0.472499	3405
GO:0019885	antigen processing and presentation of endogenous peptide antigen via MHC class I	15	0.768758	1.47024	0.0279232	0.494275	0.472499	3405
GO:0046596	regulation of viral entry into host cell	30	0.65951	1.4701	0.0250836	0.494275	0.472499	9903
GO:0047496	vesicle transport along microtubule	47	0.615232	1.4697	0.0142405	0.484281	0.462945	17643
GO:0071670	smooth muscle cell chemotaxis	10	0.854419	1.46763	0.0265018	0.494275	0.472499	489
GO:0001913	T cell mediated cytotoxicity	49	0.60807	1.46703	0.0125786	0.481631	0.460412	5729
GO:0030241	skeletal muscle myosin thick filament assembly	11	0.820962	1.46587	0.0294118	0.504146	0.481935	9816
GO:0071688	striated muscle myosin thick filament assembly	11	0.820962	1.46587	0.0294118	0.504146	0.481935	9816
GO:0032945	negative regulation of mononuclear cell proliferation	72	0.570558	1.46474	0.00453858	0.383255	0.366369	10305
GO:0050672	negative regulation of lymphocyte proliferation	72	0.570558	1.46474	0.00453858	0.383255	0.366369	10305
GO:0072604	interleukin-6 secretion	48	0.610185	1.463	0.0157978	0.486133	0.464715	7378
GO:0071346	cellular response to interferon-gamma	175	0.510664	1.46275	0.00412088	0.383255	0.366369	5654
GO:0045069	regulation of viral genome replication	92	0.550547	1.46138	0.00597015	0.383255	0.366369	6820
GO:0060632	regulation of microtubule-based movement	29	0.656256	1.45813	0.0333333	0.513955	0.491312	9998
GO:0043901	negative regulation of multi-organism process	167	0.50814	1.45375	0.00413793	0.383255	0.366369	5799
GO:2000778	positive regulation of interleukin-6 secretion	32	0.643938	1.45091	0.0230643	0.491048	0.469414	2958
GO:0008089	anterograde axonal transport	48	0.603192	1.44624	0.0189573	0.487751	0.466262	16591
GO:0033605	positive regulation of catecholamine secretion	13	0.775652	1.44617	0.0422535	0.522613	0.499589	10529
GO:0060055	angiogenesis involved in wound healing	23	0.681447	1.44587	0.044702	0.535116	0.51154	3255
GO:0070664	negative regulation of leukocyte proliferation	77	0.556262	1.44173	0.00903614	0.437879	0.418588	10305
GO:0072608	interleukin-10 secretion	11	0.804852	1.43711	0.0363322	0.52085	0.497903	496
GO:0050720	interleukin-1 beta biosynthetic process	14	0.762936	1.43619	0.042328	0.522613	0.499589	1932
GO:0042129	regulation of T cell proliferation	155	0.505036	1.43108	0.0070028	0.385753	0.368757	3415
GO:0035457	cellular response to interferon-alpha	10	0.831348	1.428	0.0371025	0.52085	0.497903	5678
GO:0039530	MDA-5 signaling pathway	10	0.829672	1.42513	0.0371025	0.52085	0.497903	433
GO:1904894	positive regulation of STAT cascade	92	0.535851	1.42237	0.0104478	0.463953	0.443512	6747
GO:0046425	regulation of JAK-STAT cascade	137	0.506377	1.41943	0.0028169	0.374405	0.357909	6747
GO:0050853	B cell receptor signaling pathway	122	0.513716	1.41723	0.00716332	0.391251	0.374014	5229
GO:2000401	regulation of lymphocyte migration	63	0.561934	1.41678	0.0258359	0.494275	0.472499	4913
GO:0072641	type I interferon secretion	10	0.824753	1.41668	0.0441696	0.531107	0.507708	506
GO:0046633	alpha-beta T cell proliferation	33	0.625896	1.41653	0.0473856	0.537879	0.514182	5729
GO:0051673	membrane disruption in other organism	11	0.792896	1.41576	0.0484429	0.538492	0.514768	12164
GO:0070663	regulation of leukocyte proliferation	221	0.483664	1.41548	0.00266312	0.374405	0.357909	7180
GO:0007628	adult walking behavior	29	0.636244	1.41367	0.0466667	0.537879	0.514182	16445
GO:0051250	negative regulation of lymphocyte activation	145	0.501475	1.40655	0.00566572	0.383255	0.366369	7074
GO:1902513	regulation of organelle transport along microtubule	10	0.818051	1.40516	0.0477032	0.537879	0.514182	1162
GO:0002711	positive regulation of T cell mediated immunity	48	0.584491	1.4014	0.0300158	0.504559	0.482329	5729
GO:0050670	regulation of lymphocyte proliferation	207	0.483673	1.3995	0.00945946	0.448281	0.428531	3531
GO:0045824	negative regulation of innate immune response	59	0.55917	1.39868	0.030722	0.504559	0.482329	5667
GO:0051937	catecholamine transport	77	0.538837	1.39657	0.0210843	0.487751	0.466262	10529
GO:0032944	regulation of mononuclear cell proliferation	208	0.482092	1.39578	0.0107962	0.470146	0.449433	3531
GO:0019079	viral genome replication	119	0.504584	1.39327	0.0141443	0.484281	0.462945	9153
GO:0045652	regulation of megakaryocyte differentiation	50	0.574884	1.39318	0.0280811	0.494275	0.472499	14678
GO:1904892	regulation of STAT cascade	146	0.49379	1.38794	0.00990099	0.460357	0.440075	6747
GO:0099172	presynapse organization	46	0.578501	1.3839	0.0393701	0.522099	0.499097	6440
GO:1903038	negative regulation of leukocyte cell-cell adhesion	128	0.496585	1.37642	0.0144928	0.484281	0.462945	5706
GO:0002695	negative regulation of leukocyte activation	173	0.479639	1.37569	0.0135685	0.484281	0.462945	5906
GO:0050866	negative regulation of cell activation	197	0.477194	1.37538	0.0109141	0.472088	0.451289	5906
GO:0098586	cellular response to virus	54	0.555976	1.36712	0.0386399	0.522099	0.499097	2176
GO:1903900	regulation of viral life cycle	146	0.485762	1.36538	0.0155587	0.486133	0.464715	5799
GO:2000514	regulation of CD4-positive, alpha-beta T cell activation	61	0.543476	1.36362	0.0415385	0.522613	0.499589	10305
GO:0051249	regulation of lymphocyte activation	477	0.438184	1.36053	0.00234467	0.374405	0.357909	5906
GO:0050432	catecholamine secretion	64	0.536114	1.35476	0.0440061	0.530129	0.506773	9153
GO:0035710	CD4-positive, alpha-beta T cell activation	92	0.509201	1.35163	0.0208955	0.487751	0.466262	5729
GO:0050868	negative regulation of T cell activation	111	0.494614	1.35046	0.0286123	0.499746	0.477729	9351
GO:0046634	regulation of alpha-beta T cell activation	93	0.507566	1.35024	0.0194903	0.487751	0.466262	5729
GO:0099518	vesicle cytoskeletal trafficking	52	0.552982	1.34999	0.0448223	0.535116	0.51154	17643
GO:0002709	regulation of T cell mediated immunity	70	0.526592	1.34498	0.0471842	0.537879	0.514182	5729
GO:0042472	inner ear morphogenesis	98	0.49878	1.343	0.0249633	0.494275	0.472499	5717
GO:0072676	lymphocyte migration	109	0.492401	1.33943	0.0317919	0.504559	0.482329	4913
GO:0051952	regulation of amine transport	95	0.501802	1.33796	0.0224551	0.491048	0.469414	9655
GO:0070661	leukocyte proliferation	297	0.44209	1.33483	0.0101138	0.462293	0.441926	5729
GO:0060079	excitatory postsynaptic potential	100	0.494213	1.33398	0.0279823	0.494275	0.472499	11006
GO:0002821	positive regulation of adaptive immune response	105	0.491229	1.33295	0.0348837	0.52085	0.497903	4179
GO:0002824	positive regulation of adaptive immune response based on somatic recombination of immune receptors built from immunoglobulin superfamily domains	100	0.492821	1.33023	0.0324006	0.506666	0.484344	4179
GO:0042098	T cell proliferation	183	0.460007	1.32121	0.0274725	0.494275	0.472499	5729
GO:1903708	positive regulation of hemopoiesis	185	0.45786	1.32005	0.0271003	0.494275	0.472499	10538
GO:0097696	STAT cascade	166	0.461278	1.31855	0.0262069	0.494275	0.472499	4716
GO:0060218	hematopoietic stem cell differentiation	83	0.501498	1.31598	0.0431548	0.526766	0.503558	6961
GO:0032651	regulation of interleukin-1 beta production	90	0.49679	1.31566	0.038864	0.522099	0.499097	6760
GO:0046651	lymphocyte proliferation	271	0.441158	1.31349	0.0156454	0.486133	0.464715	5906
GO:0015844	monoamine transport	90	0.495829	1.31312	0.038864	0.522099	0.499097	10529
GO:0032943	mononuclear cell proliferation	273	0.439708	1.31047	0.0156047	0.486133	0.464715	5906
GO:0046718	viral entry into host cell	121	0.473797	1.30635	0.0401722	0.522613	0.499589	9941
GO:0042147	retrograde transport, endosome to Golgi	87	0.495255	1.30582	0.041979	0.522613	0.499589	17958
GO:0050792	regulation of viral process	205	0.451353	1.30447	0.0243902	0.494275	0.472499	9033
GO:1903037	regulation of leukocyte cell-cell adhesion	303	0.431317	1.30381	0.0162703	0.486133	0.464715	6475
GO:0043900	regulation of multi-organism process	400	0.423681	1.3017	0.0118343	0.478819	0.457724	9054
GO:0051251	positive regulation of lymphocyte activation	327	0.428571	1.29956	0.017284	0.486133	0.464715	5874
GO:0007259	JAK-STAT cascade	156	0.458816	1.29712	0.0424328	0.522905	0.499868	6747
GO:0002449	lymphocyte mediated immunity	345	0.426831	1.29592	0.0184729	0.487751	0.466262	6026
GO:0034103	regulation of tissue remodeling	88	0.488143	1.28978	0.0478326	0.537879	0.514182	7863
GO:0050863	regulation of T cell activation	313	0.423938	1.28234	0.0212766	0.487751	0.466262	6475
GO:0002819	regulation of adaptive immune response	160	0.450914	1.28068	0.0364146	0.52085	0.497903	4179
GO:0032606	type I interferon production	126	0.461819	1.27819	0.047619	0.537879	0.514182	7180
GO:0043903	regulation of symbiosis, encompassing mutualism through parasitism	219	0.436724	1.27559	0.0332889	0.513955	0.491312	9054
GO:0051271	negative regulation of cellular component movement	381	0.414021	1.26642	0.0229469	0.491048	0.469414	4823
GO:0050867	positive regulation of cell activation	384	0.411618	1.26004	0.026506	0.494275	0.472499	5874
GO:0002429	immune response-activating cell surface receptor signaling pathway	463	0.404965	1.25492	0.0163361	0.486133	0.464715	7985
GO:0007159	leukocyte cell-cell adhesion	336	0.412613	1.2532	0.0295931	0.504559	0.482329	6760
GO:0040013	negative regulation of locomotion	393	0.407436	1.25118	0.0308057	0.504559	0.482329	5840
GO:0050663	cytokine secretion	238	0.423764	1.25045	0.0393185	0.522099	0.499097	3314
GO:0050851	antigen receptor-mediated signaling pathway	307	0.412654	1.24834	0.0337079	0.517255	0.494467	5369
GO:0002683	negative regulation of immune system process	445	0.402488	1.2432	0.025731	0.494275	0.472499	7463
GO:0002696	positive regulation of leukocyte activation	371	0.406766	1.24098	0.0364078	0.52085	0.497903	5874
GO:2000146	negative regulation of cell motility	346	0.406904	1.23571	0.0406404	0.522613	0.499589	4718
GO:0007608	sensory perception of smell	451	0.399415	1.23488	0.0280702	0.494275	0.472499	12245
GO:0030336	negative regulation of cell migration	331	0.40663	1.23213	0.0421836	0.522613	0.499589	4718
GO:1903039	positive regulation of leukocyte cell-cell adhesion	218	0.422184	1.23126	0.0414993	0.522613	0.499589	6475
GO:0001819	positive regulation of cytokine production	462	0.396598	1.22901	0.027972	0.494275	0.472499	7748
GO:1903706	regulation of hemopoiesis	446	0.397602	1.22824	0.0315421	0.504559	0.482329	10582
GO:0042110	T cell activation	463	0.39603	1.22723	0.0291715	0.504146	0.481935	5874
GO:0001818	negative regulation of cytokine production	294	0.406408	1.22332	0.0473752	0.537879	0.514182	7180
GO:0002768	immune response-regulating cell surface receptor signaling pathway	496	0.393338	1.22278	0.0340376	0.519839	0.496936	7985
Down-regulated
GO:1904951	positive regulation of establishment of protein localization	454	-0.343086	-1.15752	0.041958	0.522613	0.499589	3786
GO:0030111	regulation of Wnt signaling pathway	361	-0.349482	-1.1666	0.0421053	0.522613	0.499589	3776
GO:0051222	positive regulation of protein transport	416	-0.349573	-1.17142	0.0463576	0.537879	0.514182	3786
GO:0006520	cellular amino acid metabolic process	344	-0.351777	-1.17213	0.0421053	0.522613	0.499589	6655
GO:0003012	muscle system process	462	-0.349129	-1.17865	0.0208333	0.487751	0.466262	5246
GO:0001655	urogenital system development	330	-0.355813	-1.18212	0.0461538	0.537879	0.514182	3710
GO:0048545	response to steroid hormone	383	-0.354113	-1.18295	0.0465116	0.537879	0.514182	6454
GO:0001101	response to acid chemical	340	-0.357273	-1.19033	0.0315789	0.504559	0.482329	3311
GO:0043062	extracellular structure organization	420	-0.354634	-1.19077	0.0331126	0.513955	0.491312	3442
GO:0007389	pattern specification process	446	-0.353848	-1.19278	0.0205479	0.487751	0.466262	3652
GO:2001233	regulation of apoptotic signaling pathway	401	-0.357767	-1.19687	0.0194805	0.487751	0.466262	6609
GO:0003002	regionalization	351	-0.358736	-1.19803	0.0309278	0.504559	0.482329	3536
GO:0006732	coenzyme metabolic process	401	-0.35823	-1.19842	0.0194805	0.487751	0.466262	9122
GO:0008202	steroid metabolic process	331	-0.36036	-1.19932	0.0459184	0.537879	0.514182	6566
GO:0009141	nucleoside triphosphate metabolic process	345	-0.360652	-1.20319	0.0315789	0.504559	0.482329	11518
GO:0009205	purine ribonucleoside triphosphate metabolic process	319	-0.36731	-1.20578	0.03125	0.504559	0.482329	11518
GO:0006790	sulfur compound metabolic process	369	-0.362451	-1.20786	0.0276243	0.494275	0.472499	6619
GO:0022618	ribonucleoprotein complex assembly	271	-0.37079	-1.20903	0.0468085	0.537879	0.514182	12212
GO:0043687	post-translational protein modification	359	-0.363473	-1.21552	0.0260417	0.494275	0.472499	3303
GO:0030198	extracellular matrix organization	366	-0.364731	-1.21598	0.0218579	0.491048	0.469414	3442
GO:0009199	ribonucleoside triphosphate metabolic process	325	-0.368055	-1.21766	0.0259067	0.494275	0.472499	11518
GO:0042133	neurotransmitter metabolic process	153	-0.394094	-1.21831	0.0469799	0.537879	0.514182	3059
GO:0009144	purine nucleoside triphosphate metabolic process	326	-0.368063	-1.21872	0.0259067	0.494275	0.472499	11518
GO:0008643	carbohydrate transport	148	-0.395829	-1.2193	0.0468227	0.537879	0.514182	2755
GO:0046883	regulation of hormone secretion	265	-0.374669	-1.21939	0.0384615	0.522099	0.499097	5091
GO:0009123	nucleoside monophosphate metabolic process	356	-0.365897	-1.22129	0.0210526	0.487751	0.466262	11518
GO:0043270	positive regulation of ion transport	273	-0.374871	-1.22139	0.0343348	0.52085	0.497903	6588
GO:0050727	regulation of inflammatory response	479	-0.357442	-1.22158	0.00628931	0.383255	0.366369	4857
GO:0009152	purine ribonucleotide biosynthetic process	272	-0.375853	-1.22183	0.0349345	0.52085	0.497903	11230
GO:0048732	gland development	433	-0.362892	-1.22533	0.00657895	0.383255	0.366369	6084
GO:0050678	regulation of epithelial cell proliferation	378	-0.367734	-1.22688	0.0174419	0.486133	0.464715	5197
GO:0003015	heart process	289	-0.376223	-1.22878	0.0273973	0.494275	0.472499	5402
GO:0071326	cellular response to monosaccharide stimulus	136	-0.403383	-1.23046	0.043771	0.528285	0.505011	4954
GO:0006164	purine nucleotide biosynthetic process	292	-0.377361	-1.23091	0.0231481	0.491048	0.469414	11230
GO:0016053	organic acid biosynthetic process	460	-0.365004	-1.23239	0.00689655	0.385753	0.368757	6655
GO:0009156	ribonucleoside monophosphate biosynthetic process	189	-0.393568	-1.23286	0.0494297	0.539956	0.516167	11702
GO:0033865	nucleoside bisphosphate metabolic process	139	-0.404607	-1.23427	0.0410959	0.522613	0.499589	9065
GO:0033875	ribonucleoside bisphosphate metabolic process	139	-0.404607	-1.23427	0.0410959	0.522613	0.499589	9065
GO:0034032	purine nucleoside bisphosphate metabolic process	139	-0.404607	-1.23427	0.0410959	0.522613	0.499589	9065
GO:0046394	carboxylic acid biosynthetic process	459	-0.365968	-1.23466	0.00699301	0.385753	0.368757	6655
GO:0046034	ATP metabolic process	289	-0.378086	-1.23486	0.0273973	0.494275	0.472499	11518
GO:0071331	cellular response to hexose stimulus	135	-0.407736	-1.23714	0.0413793	0.522613	0.499589	4954
GO:0071333	cellular response to glucose stimulus	133	-0.407373	-1.23838	0.0429043	0.524702	0.501586	4954
GO:0050729	positive regulation of inflammatory response	149	-0.403498	-1.24141	0.043771	0.528285	0.505011	4857
GO:0006140	regulation of nucleotide metabolic process	143	-0.40618	-1.24188	0.0472973	0.537879	0.514182	11447
GO:0009167	purine ribonucleoside monophosphate metabolic process	322	-0.377058	-1.24356	0.015544	0.486133	0.464715	11518
GO:0048738	cardiac muscle tissue development	232	-0.387078	-1.24372	0.0487805	0.539263	0.515505	5526
GO:0009126	purine nucleoside monophosphate metabolic process	323	-0.377055	-1.24409	0.015544	0.486133	0.464715	11518
GO:0034767	positive regulation of ion transmembrane transport	155	-0.403244	-1.2452	0.0416667	0.522613	0.499589	6588
GO:0001678	cellular glucose homeostasis	152	-0.40411	-1.24559	0.040678	0.522613	0.499589	4954
GO:0034754	cellular hormone metabolic process	129	-0.411011	-1.24582	0.0355987	0.52085	0.497903	3966
GO:0006721	terpenoid metabolic process	120	-0.41517	-1.24706	0.0457516	0.537879	0.514182	6591
GO:0071322	cellular response to carbohydrate stimulus	144	-0.407099	-1.2486	0.0434783	0.527716	0.504467	4954
GO:0010038	response to metal ion	362	-0.374616	-1.24935	0.015873	0.486133	0.464715	6000
GO:0006805	xenobiotic metabolic process	123	-0.414071	-1.25098	0.0382166	0.522099	0.499097	6321
GO:0006260	DNA replication	274	-0.383618	-1.25117	0.0300429	0.504559	0.482329	13037
GO:0042542	response to hydrogen peroxide	144	-0.408135	-1.25178	0.0434783	0.527716	0.504467	6608
GO:0006631	fatty acid metabolic process	380	-0.375208	-1.25226	0.0114943	0.478819	0.457724	6607
GO:0003018	vascular process in circulatory system	173	-0.402935	-1.25274	0.045283	0.535116	0.51154	5054
GO:0045667	regulation of osteoblast differentiation	124	-0.41529	-1.25315	0.0450161	0.535116	0.51154	4762
GO:0046390	ribose phosphate biosynthetic process	292	-0.384543	-1.25433	0.00925926	0.442044	0.422569	12024
GO:0034763	negative regulation of transmembrane transport	128	-0.414854	-1.25637	0.0352564	0.52085	0.497903	2885
GO:0009260	ribonucleotide biosynthetic process	285	-0.385356	-1.25812	0.0136986	0.484281	0.462945	12024
GO:1903317	regulation of protein maturation	181	-0.402191	-1.25972	0.047619	0.537879	0.514182	4857
GO:0072522	purine-containing compound biosynthetic process	305	-0.385072	-1.26083	0.0147783	0.486133	0.464715	11230
GO:0046887	positive regulation of hormone secretion	131	-0.414866	-1.26413	0.0350318	0.52085	0.497903	6010
GO:0055007	cardiac muscle cell differentiation	132	-0.415917	-1.26455	0.0355987	0.52085	0.497903	4975
GO:0006022	aminoglycan metabolic process	170	-0.407806	-1.26486	0.0371747	0.52085	0.497903	6558
GO:0045727	positive regulation of translation	126	-0.418053	-1.26522	0.0355987	0.52085	0.497903	12526
GO:1904062	regulation of cation transmembrane transport	340	-0.380031	-1.26616	0.0105263	0.463953	0.443512	5086
GO:0031214	biomineral tissue development	161	-0.408272	-1.26646	0.041958	0.522613	0.499589	2171
GO:0034765	regulation of ion transmembrane transport	481	-0.371039	-1.26904	0.00641026	0.383255	0.366369	5086
GO:0002224	toll-like receptor signaling pathway	146	-0.413272	-1.26943	0.0372881	0.521306	0.498339	5771
GO:0070374	positive regulation of ERK1 and ERK2 cascade	211	-0.397913	-1.2705	0.0466926	0.537879	0.514182	6338
GO:2001243	negative regulation of intrinsic apoptotic signaling pathway	97	-0.430702	-1.27126	0.0453172	0.535116	0.51154	6609
GO:0008033	tRNA processing	126	-0.4205	-1.27263	0.0323625	0.506666	0.484344	13374
GO:0070371	ERK1 and ERK2 cascade	312	-0.387114	-1.27363	0.00980392	0.460357	0.440075	6352
GO:0061337	cardiac conduction	146	-0.414667	-1.27371	0.0338983	0.518942	0.496079	6560
GO:0071804	cellular potassium ion transport	217	-0.398735	-1.27424	0.0392157	0.522099	0.499097	5080
GO:0071805	potassium ion transmembrane transport	217	-0.398735	-1.27424	0.0392157	0.522099	0.499097	5080
GO:0009743	response to carbohydrate	229	-0.395901	-1.27486	0.0357143	0.52085	0.497903	5926
GO:1903825	organic acid transmembrane transport	134	-0.420536	-1.27628	0.037037	0.52085	0.497903	6464
GO:1905039	carboxylic acid transmembrane transport	134	-0.420536	-1.27628	0.037037	0.52085	0.497903	6464
GO:0061326	renal tubule development	95	-0.433475	-1.27638	0.0479042	0.537879	0.514182	5587
GO:0030203	glycosaminoglycan metabolic process	160	-0.411385	-1.27763	0.0381944	0.522099	0.499097	6558
GO:0006813	potassium ion transport	240	-0.396593	-1.27815	0.0289256	0.503853	0.481655	5080
GO:1904019	epithelial cell apoptotic process	111	-0.431409	-1.27994	0.0429043	0.524702	0.501586	3360
GO:0009161	ribonucleoside monophosphate metabolic process	336	-0.38486	-1.28	0.0104712	0.463953	0.443512	11518
GO:2001257	regulation of cation channel activity	178	-0.409062	-1.28038	0.0364964	0.52085	0.497903	5086
GO:0031589	cell-substrate adhesion	352	-0.383456	-1.28062	0.0102041	0.463136	0.442732	6023
GO:0046717	acid secretion	124	-0.424432	-1.28073	0.0321543	0.506666	0.484344	3358
GO:0070372	regulation of ERK1 and ERK2 cascade	295	-0.391863	-1.28103	0.00917431	0.441257	0.421817	6352
GO:0006937	regulation of muscle contraction	169	-0.413842	-1.28537	0.03663	0.52085	0.497903	6334
GO:0032411	positive regulation of transporter activity	111	-0.434506	-1.28913	0.039604	0.522613	0.499589	6588
GO:0015711	organic anion transport	478	-0.37777	-1.28926	0.00645161	0.383255	0.366369	6607
GO:0050673	epithelial cell proliferation	433	-0.381984	-1.28979	0.00657895	0.383255	0.366369	5197
GO:0030048	actin filament-based movement	138	-0.423023	-1.29075	0.027027	0.494275	0.472499	6427
GO:0070252	actin-mediated cell contraction	116	-0.432493	-1.29081	0.0364238	0.52085	0.497903	6427
GO:0008645	hexose transmembrane transport	112	-0.433807	-1.29447	0.038961	0.522099	0.499097	2755
GO:0055017	cardiac muscle tissue growth	104	-0.437566	-1.29659	0.0380952	0.522099	0.499097	3692
GO:0034440	lipid oxidation	101	-0.44005	-1.30041	0.0348101	0.52085	0.497903	6440
GO:0007160	cell-matrix adhesion	224	-0.405101	-1.30071	0.0238095	0.491048	0.469414	4346
GO:0008625	extrinsic apoptotic signaling pathway via death domain receptors	86	-0.45105	-1.30331	0.0473373	0.537879	0.514182	3624
GO:0006261	DNA-dependent DNA replication	153	-0.421758	-1.30383	0.033557	0.51617	0.493429	13251
GO:0055024	regulation of cardiac muscle tissue development	100	-0.44064	-1.30446	0.0309598	0.504559	0.482329	5784
GO:0008217	regulation of blood pressure	181	-0.416484	-1.30448	0.029304	0.504146	0.481935	6424
GO:0006720	isoprenoid metabolic process	138	-0.428306	-1.30687	0.027027	0.494275	0.472499	6591
GO:1903035	negative regulation of response to wounding	90	-0.450806	-1.30833	0.048048	0.537924	0.514225	3331
GO:1901616	organic hydroxy compound catabolic process	74	-0.469226	-1.30936	0.0495627	0.540289	0.516486	2015
GO:0035107	appendage morphogenesis	148	-0.425482	-1.31065	0.0267559	0.494275	0.472499	3589
GO:0035108	limb morphogenesis	148	-0.425482	-1.31065	0.0267559	0.494275	0.472499	3589
GO:0045333	cellular respiration	182	-0.419677	-1.31123	0.0261194	0.494275	0.472499	12518
GO:0002062	chondrocyte differentiation	119	-0.440209	-1.31194	0.0271186	0.494275	0.472499	2235
GO:1904659	glucose transmembrane transport	108	-0.443119	-1.31275	0.0321543	0.506666	0.484344	2514
GO:0015849	organic acid transport	331	-0.394954	-1.31445	0.00510204	0.383255	0.366369	5883
GO:0046942	carboxylic acid transport	331	-0.394954	-1.31445	0.00510204	0.383255	0.366369	5883
GO:0043266	regulation of potassium ion transport	105	-0.444484	-1.31499	0.0318471	0.504559	0.482329	5059
GO:1900180	regulation of protein localization to nucleus	115	-0.442135	-1.31558	0.03	0.504559	0.482329	6617
GO:1903076	regulation of protein localization to plasma membrane	95	-0.447503	-1.31769	0.0359281	0.52085	0.497903	2456
GO:1905477	positive regulation of protein localization to membrane	122	-0.438699	-1.31853	0.0230263	0.491048	0.469414	3786
GO:0043271	negative regulation of ion transport	157	-0.425636	-1.32001	0.0275862	0.494275	0.472499	5086
GO:0031424	keratinization	223	-0.412552	-1.32047	0.016129	0.486133	0.464715	5044
GO:1903510	mucopolysaccharide metabolic process	112	-0.442591	-1.32068	0.0324675	0.506666	0.484344	6414
GO:0031960	response to corticosteroid	160	-0.425937	-1.32282	0.03125	0.504559	0.482329	6454
GO:0045844	positive regulation of striated muscle tissue development	86	-0.458043	-1.32351	0.0414201	0.522613	0.499589	5784
GO:0048636	positive regulation of muscle organ development	86	-0.458043	-1.32351	0.0414201	0.522613	0.499589	5784
GO:0022404	molting cycle process	88	-0.457744	-1.32486	0.042042	0.522613	0.499589	4067
GO:0022405	hair cycle process	88	-0.457744	-1.32486	0.042042	0.522613	0.499589	4067
GO:0051384	response to glucocorticoid	145	-0.431962	-1.32523	0.0168919	0.486133	0.464715	3672
GO:0016999	antibiotic metabolic process	150	-0.431557	-1.32649	0.0237288	0.491048	0.469414	10937
GO:1903034	regulation of response to wounding	178	-0.423882	-1.32676	0.0291971	0.504146	0.481935	3331
GO:0061008	hepaticobiliary system development	138	-0.435421	-1.32858	0.0236486	0.491048	0.469414	5925
GO:1905475	regulation of protein localization to membrane	187	-0.423381	-1.3288	0.0223881	0.491048	0.469414	5047
GO:0032409	regulation of transporter activity	281	-0.408135	-1.32922	0.00458716	0.383255	0.366369	6588
GO:0032623	interleukin-2 production	62	-0.493199	-1.32942	0.0489914	0.539956	0.516167	3200
GO:0060411	cardiac septum morphogenesis	75	-0.475689	-1.32947	0.0494186	0.539956	0.516167	6338
GO:0048736	appendage development	179	-0.4254	-1.33022	0.0257353	0.494275	0.472499	3589
GO:0060173	limb development	179	-0.4254	-1.33022	0.0257353	0.494275	0.472499	3589
GO:0001942	hair follicle development	86	-0.461105	-1.33236	0.0384615	0.522099	0.499097	4067
GO:0019395	fatty acid oxidation	99	-0.451571	-1.33526	0.0276923	0.494275	0.472499	6440
GO:0002040	sprouting angiogenesis	183	-0.427398	-1.33818	0.0182482	0.487751	0.466262	3581
GO:0009913	epidermal cell differentiation	354	-0.402176	-1.33993	0.0052356	0.383255	0.366369	4067
GO:0001889	liver development	135	-0.441884	-1.34075	0.0275862	0.494275	0.472499	5925
GO:2001236	regulation of extrinsic apoptotic signaling pathway	154	-0.433899	-1.34282	0.026936	0.494275	0.472499	3786
GO:0032412	regulation of ion transmembrane transporter activity	258	-0.414145	-1.3437	0.0042735	0.383255	0.366369	6588
GO:1905207	regulation of cardiocyte differentiation	66	-0.495214	-1.34776	0.0352941	0.52085	0.497903	2985
GO:2001234	negative regulation of apoptotic signaling pathway	227	-0.419249	-1.34906	0.015748	0.486133	0.464715	6609
GO:0065002	intracellular protein transmembrane transport	56	-0.513665	-1.35135	0.0481586	0.537924	0.514225	12188
GO:0030490	maturation of SSU-rRNA	45	-0.53473	-1.35138	0.0478723	0.537879	0.514182	12573
GO:0061041	regulation of wound healing	147	-0.440953	-1.35304	0.0170068	0.486133	0.464715	3331
GO:0034219	carbohydrate transmembrane transport	116	-0.453457	-1.35338	0.0231788	0.491048	0.469414	2755
GO:0015749	monosaccharide transmembrane transport	114	-0.456606	-1.35802	0.0232558	0.491048	0.469414	2755
GO:1903670	regulation of sprouting angiogenesis	137	-0.446426	-1.35955	0.0171233	0.486133	0.464715	5357
GO:0042440	pigment metabolic process	71	-0.493357	-1.3605	0.0408163	0.522613	0.499589	10341
GO:0045682	regulation of epidermis development	82	-0.4774	-1.36056	0.0454545	0.535566	0.51197	5760
GO:0015718	monocarboxylic acid transport	161	-0.438741	-1.36097	0.0174825	0.486133	0.464715	4557
GO:0001824	blastocyst development	98	-0.461833	-1.3631	0.0186916	0.487751	0.466262	11199
GO:0035725	sodium ion transmembrane transport	140	-0.44679	-1.36371	0.0168919	0.486133	0.464715	5055
GO:0022898	regulation of transmembrane transporter activity	266	-0.41944	-1.36499	0.00429185	0.383255	0.366369	6588
GO:1904036	negative regulation of epithelial cell apoptotic process	46	-0.541621	-1.36604	0.0463215	0.537879	0.514182	4777
GO:0071398	cellular response to fatty acid	57	-0.518116	-1.36765	0.0453258	0.535116	0.51154	6229
GO:0006120	mitochondrial electron transport, NADH to ubiquinone	48	-0.534159	-1.36921	0.0487805	0.539263	0.515505	12976
GO:0016485	protein processing	325	-0.414604	-1.37167	0.00518135	0.383255	0.366369	4969
GO:0090277	positive regulation of peptide hormone secretion	96	-0.466322	-1.37251	0.0213415	0.487751	0.466262	3652
GO:0006275	regulation of DNA replication	108	-0.463506	-1.37315	0.022508	0.491048	0.469414	11804
GO:1903522	regulation of blood circulation	296	-0.421401	-1.37575	0.00465116	0.383255	0.366369	6424
GO:0051604	protein maturation	394	-0.412282	-1.37608	0.00641026	0.383255	0.366369	6488
GO:2001171	positive regulation of ATP biosynthetic process	35	-0.574038	-1.37725	0.0493506	0.539956	0.516167	6084
GO:0032722	positive regulation of chemokine production	58	-0.517897	-1.37805	0.0421348	0.522613	0.499589	3652
GO:0031100	animal organ regeneration	72	-0.497735	-1.37813	0.0293255	0.504146	0.481935	6259
GO:0035150	regulation of tube size	144	-0.449674	-1.37918	0.0167224	0.486133	0.464715	4862
GO:0010811	positive regulation of cell-substrate adhesion	120	-0.459557	-1.38039	0.0163399	0.486133	0.464715	5923
GO:0061045	negative regulation of wound healing	76	-0.492873	-1.38118	0.0262391	0.494275	0.472499	3331
GO:0032757	positive regulation of interleukin-8 production	49	-0.537334	-1.38231	0.0382514	0.522099	0.499097	4811
GO:0045933	positive regulation of muscle contraction	47	-0.542673	-1.38297	0.0432432	0.526848	0.503637	6229
GO:0030318	melanocyte differentiation	26	-0.610366	-1.3841	0.0481013	0.537924	0.514225	1726
GO:1901863	positive regulation of muscle tissue development	87	-0.478851	-1.38517	0.0208955	0.487751	0.466262	5784
GO:0010259	multicellular organism aging	35	-0.577709	-1.38606	0.0493506	0.539956	0.516167	3703
GO:0030216	keratinocyte differentiation	301	-0.423587	-1.38747	0.00478469	0.383255	0.366369	4067
GO:0035296	regulation of tube diameter	143	-0.453858	-1.38766	0.0168919	0.486133	0.464715	4862
GO:0050880	regulation of blood vessel size	143	-0.453858	-1.38766	0.0168919	0.486133	0.464715	4862
GO:0097746	regulation of blood vessel diameter	143	-0.453858	-1.38766	0.0168919	0.486133	0.464715	4862
GO:0055123	digestive system development	146	-0.451959	-1.38826	0.0169492	0.486133	0.464715	5914
GO:0098773	skin epidermis development	88	-0.479754	-1.38856	0.018018	0.487751	0.466262	4067
GO:1902882	regulation of response to oxidative stress	95	-0.471813	-1.38927	0.0239521	0.491048	0.469414	3786
GO:1903201	regulation of oxidative stress-induced cell death	74	-0.499731	-1.39448	0.0233236	0.491048	0.469414	3786
GO:0048565	digestive tract development	134	-0.459507	-1.39455	0.013468	0.484281	0.462945	5914
GO:0010810	regulation of cell-substrate adhesion	214	-0.435465	-1.39507	0.00766284	0.404811	0.386976	6023
GO:1990542	mitochondrial transmembrane transport	97	-0.472755	-1.39539	0.0181269	0.487751	0.466262	12551
GO:0055013	cardiac muscle cell development	89	-0.481177	-1.39608	0.0209581	0.487751	0.466262	4950
GO:0002027	regulation of heart rate	101	-0.472851	-1.39734	0.0189873	0.487751	0.466262	6560
GO:0055117	regulation of cardiac muscle contraction	81	-0.493029	-1.39759	0.0332326	0.513955	0.491312	6560
GO:0044743	protein transmembrane import into intracellular organelle	41	-0.567449	-1.39834	0.0493151	0.539956	0.516167	11491
GO:0006605	protein targeting	425	-0.417542	-1.39895	0.00689655	0.385753	0.368757	11804
GO:0031018	endocrine pancreas development	45	-0.553612	-1.3991	0.0425532	0.523388	0.500329	5070
GO:0035051	cardiocyte differentiation	167	-0.450883	-1.40019	0.0144404	0.484281	0.462945	5099
GO:0002067	glandular epithelial cell differentiation	46	-0.555223	-1.40035	0.0463215	0.537879	0.514182	2171
GO:0086091	regulation of heart rate by cardiac conduction	38	-0.575419	-1.40097	0.0453333	0.535116	0.51154	4803
GO:0042168	heme metabolic process	31	-0.591628	-1.40246	0.0374065	0.521829	0.498838	6016
GO:0060048	cardiac muscle contraction	136	-0.459893	-1.40284	0.013468	0.484281	0.462945	5402
GO:0006399	tRNA metabolic process	173	-0.451899	-1.40497	0.0150943	0.486133	0.464715	13374
GO:0034381	plasma lipoprotein particle clearance	69	-0.512315	-1.40515	0.0232558	0.491048	0.469414	6232
GO:0006940	regulation of smooth muscle contraction	65	-0.518765	-1.40644	0.0205882	0.487751	0.466262	3514
GO:0008544	epidermis development	459	-0.418584	-1.41217	0.00699301	0.385753	0.368757	4067
GO:0006414	translational elongation	132	-0.46596	-1.4167	0.00647249	0.383255	0.366369	13356
GO:1900047	negative regulation of hemostasis	54	-0.54098	-1.41697	0.0253521	0.494275	0.472499	3331
GO:0046456	icosanoid biosynthetic process	55	-0.542746	-1.41701	0.019943	0.487751	0.466262	5758
GO:0086012	membrane depolarization during cardiac muscle cell action potential	23	-0.639995	-1.41948	0.0477387	0.537879	0.514182	4803
GO:0032414	positive regulation of ion transmembrane transporter activity	103	-0.479728	-1.4199	0.0127796	0.481631	0.460412	6588
GO:1905209	positive regulation of cardiocyte differentiation	41	-0.576204	-1.41991	0.0383562	0.522099	0.499097	2985
GO:0036474	cell death in response to hydrogen peroxide	34	-0.592794	-1.42023	0.0411311	0.522613	0.499589	6559
GO:0030449	regulation of complement activation	114	-0.477666	-1.42066	0.00996678	0.460357	0.440075	4761
GO:0002673	regulation of acute inflammatory response	158	-0.458982	-1.42356	0.0138408	0.484281	0.462945	4857
GO:0045604	regulation of epidermal cell differentiation	58	-0.535715	-1.42546	0.0196629	0.487751	0.466262	5760
GO:0030195	negative regulation of blood coagulation	53	-0.546001	-1.4263	0.0251397	0.494275	0.472499	3331
GO:1904375	regulation of protein localization to cell periphery	115	-0.479839	-1.42777	0.01	0.460357	0.440075	6446
GO:0007157	heterophilic cell-cell adhesion via plasma membrane cell adhesion molecules	46	-0.566419	-1.42858	0.0381471	0.522099	0.499097	4899
GO:1901032	negative regulation of response to reactive oxygen species	23	-0.644117	-1.42863	0.0452261	0.535116	0.51154	5926
GO:1903206	negative regulation of hydrogen peroxide-induced cell death	23	-0.644117	-1.42863	0.0452261	0.535116	0.51154	5926
GO:2001039	negative regulation of cellular response to drug	23	-0.644117	-1.42863	0.0452261	0.535116	0.51154	5926
GO:0034698	response to gonadotropin	28	-0.615494	-1.42872	0.0371287	0.52085	0.497903	3291
GO:1900120	regulation of receptor binding	26	-0.630234	-1.42915	0.0405063	0.522613	0.499589	1523
GO:0086013	membrane repolarization during cardiac muscle cell action potential	28	-0.615819	-1.42947	0.0371287	0.52085	0.497903	5059
GO:0090150	establishment of protein localization to membrane	325	-0.43235	-1.43038	0.00518135	0.383255	0.366369	11804
GO:0086065	cell communication involved in cardiac conduction	56	-0.543965	-1.43106	0.0254958	0.494275	0.472499	6560
GO:0086019	cell-cell signaling involved in cardiac conduction	32	-0.60411	-1.43108	0.0303797	0.504559	0.482329	5101
GO:0060307	regulation of ventricular cardiac muscle cell membrane repolarization	27	-0.626075	-1.43112	0.0405063	0.522613	0.499589	3519
GO:0098659	inorganic cation import across plasma membrane	83	-0.501269	-1.43116	0.0212121	0.487751	0.466262	4814
GO:0099587	inorganic ion import across plasma membrane	83	-0.501269	-1.43116	0.0212121	0.487751	0.466262	4814
GO:0046622	positive regulation of organ growth	63	-0.529132	-1.43161	0.0203488	0.487751	0.466262	6463
GO:0060445	branching involved in salivary gland morphogenesis	23	-0.646792	-1.43456	0.0427136	0.52436	0.501258	2908
GO:0061844	antimicrobial humoral immune response mediated by antimicrobial peptide	64	-0.529671	-1.43658	0.0174927	0.486133	0.464715	4010
GO:0050873	brown fat cell differentiation	41	-0.583648	-1.43826	0.0356164	0.52085	0.497903	1561
GO:0006959	humoral immune response	340	-0.432188	-1.43993	0.00526316	0.383255	0.366369	4161
GO:0042533	tumor necrosis factor biosynthetic process	34	-0.601215	-1.44041	0.0308483	0.504559	0.482329	3718
GO:0042534	regulation of tumor necrosis factor biosynthetic process	34	-0.601215	-1.44041	0.0308483	0.504559	0.482329	3718
GO:0006418	tRNA aminoacylation for protein translation	26	-0.63603	-1.4423	0.0405063	0.522613	0.499589	13220
GO:0022616	DNA strand elongation	27	-0.631159	-1.44274	0.0329114	0.512352	0.48978	12140
GO:1902259	regulation of delayed rectifier potassium channel activity	23	-0.650591	-1.44299	0.040201	0.522613	0.499589	4950
GO:0055025	positive regulation of cardiac muscle tissue development	62	-0.535707	-1.444	0.0201729	0.487751	0.466262	5784
GO:0086009	membrane repolarization	50	-0.557949	-1.44435	0.0249307	0.494275	0.472499	5059
GO:0032330	regulation of chondrocyte differentiation	49	-0.561754	-1.44513	0.0245902	0.494275	0.472499	2235
GO:0010226	response to lithium ion	22	-0.661405	-1.44935	0.0403023	0.522613	0.499589	2940
GO:1900026	positive regulation of substrate adhesion-dependent cell spreading	37	-0.597887	-1.45211	0.0263158	0.494275	0.472499	5059
GO:0050690	regulation of defense response to virus by virus	30	-0.619291	-1.45229	0.029703	0.504559	0.482329	6232
GO:0002920	regulation of humoral immune response	133	-0.478724	-1.45529	0.00660066	0.383255	0.366369	4761
GO:1901570	fatty acid derivative biosynthetic process	99	-0.492298	-1.45569	0.0123077	0.478819	0.457724	5991
GO:0044786	cell cycle DNA replication	71	-0.527972	-1.45596	0.00874636	0.437879	0.418588	13251
GO:0030150	protein import into mitochondrial matrix	19	-0.684741	-1.45658	0.0485437	0.538492	0.514768	11208
GO:0032642	regulation of chemokine production	82	-0.511112	-1.45664	0.0151515	0.486133	0.464715	3652
GO:0007214	gamma-aminobutyric acid signaling pathway	25	-0.64745	-1.45764	0.0351759	0.52085	0.497903	7288
GO:0034383	low-density lipoprotein particle clearance	43	-0.582836	-1.46063	0.0314961	0.504559	0.482329	2155
GO:0009064	glutamine family amino acid metabolic process	73	-0.527521	-1.46104	0.00589971	0.383255	0.366369	6523
GO:0032602	chemokine production	89	-0.504262	-1.46305	0.00898204	0.437879	0.418588	3033
GO:0034471	ncRNA 5'-end processing	18	-0.699455	-1.46326	0.0483092	0.538492	0.514768	12598
GO:0042535	positive regulation of tumor necrosis factor biosynthetic process	20	-0.67689	-1.46353	0.0490196	0.539956	0.516167	3484
GO:1900024	regulation of substrate adhesion-dependent cell spreading	52	-0.562785	-1.46417	0.0197183	0.487751	0.466262	6023
GO:0003148	outflow tract septum morphogenesis	27	-0.640548	-1.4642	0.0303797	0.504559	0.482329	934
GO:2000257	regulation of protein activation cascade	115	-0.492126	-1.46433	0.00666667	0.383631	0.366729	4761
GO:0006409	tRNA export from nucleus	33	-0.617039	-1.46469	0.0230769	0.491048	0.469414	13195
GO:0071431	tRNA-containing ribonucleoprotein complex export from nucleus	33	-0.617039	-1.46469	0.0230769	0.491048	0.469414	13195
GO:0036499	PERK-mediated unfolded protein response	21	-0.671923	-1.46516	0.0496278	0.540289	0.516486	4796
GO:0019080	viral gene expression	190	-0.466662	-1.46667	0.00374532	0.383255	0.366369	11639
GO:0019083	viral transcription	176	-0.469184	-1.46691	0.00724638	0.392461	0.375171	11468
GO:0060421	positive regulation of heart growth	52	-0.564355	-1.46826	0.0197183	0.487751	0.466262	6463
GO:0002043	blood vessel endothelial cell proliferation involved in sprouting angiogenesis	53	-0.562669	-1.46984	0.0139665	0.484281	0.462945	3526
GO:0000463	maturation of LSU-rRNA from tricistronic rRNA transcript (SSU-rRNA, 5.8S rRNA, LSU-rRNA)	14	-0.74063	-1.47165	0.0436782	0.528285	0.505011	12296
GO:0050819	negative regulation of coagulation	57	-0.557584	-1.47183	0.01983	0.487751	0.466262	3331
GO:0150078	positive regulation of neuroinflammatory response	17	-0.714008	-1.47231	0.0477327	0.537879	0.514182	3033
GO:0089718	amino acid import across plasma membrane	23	-0.663914	-1.47254	0.040201	0.522613	0.499589	3175
GO:0042310	vasoconstriction	76	-0.526084	-1.47424	0.0145773	0.484281	0.462945	3609
GO:0051031	tRNA transport	35	-0.614604	-1.47458	0.0285714	0.499746	0.477729	13195
GO:0097756	negative regulation of blood vessel diameter	84	-0.513541	-1.47503	0.00895522	0.437879	0.418588	3609
GO:0045117	azole transport	22	-0.67319	-1.47517	0.0377834	0.522099	0.499097	3553
GO:0070268	cornification	112	-0.494468	-1.47548	0.00649351	0.383255	0.366369	5044
GO:0031649	heat generation	17	-0.715666	-1.47573	0.0477327	0.537879	0.514182	2456
GO:0055006	cardiac cell development	95	-0.501281	-1.47604	0.011976	0.478819	0.457724	5099
GO:1901607	alpha-amino acid biosynthetic process	66	-0.543176	-1.47829	0.0117647	0.478819	0.457724	6655
GO:2001237	negative regulation of extrinsic apoptotic signaling pathway	103	-0.500184	-1.48045	0.00638978	0.383255	0.366369	3786
GO:0009084	glutamine family amino acid biosynthetic process	18	-0.708908	-1.48304	0.0386473	0.522099	0.499097	5066
GO:0007435	salivary gland morphogenesis	34	-0.619086	-1.48322	0.0231362	0.491048	0.469414	2908
GO:0042306	regulation of protein import into nucleus	55	-0.56822	-1.48352	0.011396	0.478819	0.457724	6472
GO:1902042	negative regulation of extrinsic apoptotic signaling pathway via death domain receptors	39	-0.603536	-1.48408	0.026455	0.494275	0.472499	3363
GO:0060428	lung epithelium development	36	-0.614891	-1.48721	0.0234987	0.491048	0.469414	2110
GO:0043588	skin development	415	-0.443418	-1.48781	0.00649351	0.383255	0.366369	4067
GO:0070199	establishment of protein localization to chromosome	22	-0.679083	-1.48809	0.0377834	0.522099	0.499097	12844
GO:0034470	ncRNA processing	379	-0.446901	-1.48871	0.00584795	0.383255	0.366369	13408
GO:0006957	complement activation, alternative pathway	16	-0.732032	-1.48957	0.0404762	0.522613	0.499589	2777
GO:1900046	regulation of hemostasis	80	-0.52641	-1.49053	0.00898204	0.437879	0.418588	3331
GO:0071435	potassium ion export	19	-0.700782	-1.49071	0.0364078	0.52085	0.497903	3156
GO:0097623	potassium ion export across plasma membrane	19	-0.700782	-1.49071	0.0364078	0.52085	0.497903	3156
GO:0086011	membrane repolarization during action potential	31	-0.62939	-1.49198	0.0249377	0.494275	0.472499	5059
GO:0030193	regulation of blood coagulation	79	-0.529782	-1.49248	0.00900901	0.437879	0.418588	3331
GO:0099622	cardiac muscle cell membrane repolarization	42	-0.601386	-1.49393	0.0268817	0.494275	0.472499	5059
GO:0007431	salivary gland development	37	-0.61516	-1.49406	0.0210526	0.487751	0.466262	2908
GO:0000469	cleavage involved in rRNA processing	22	-0.681876	-1.49421	0.0352645	0.52085	0.497903	12573
GO:0000028	ribosomal small subunit assembly	18	-0.714832	-1.49543	0.0362319	0.52085	0.497903	12139
GO:0010459	negative regulation of heart rate	13	-0.759995	-1.49605	0.0460829	0.537879	0.514182	2885
GO:0048546	digestive tract morphogenesis	49	-0.58164	-1.49629	0.0163934	0.486133	0.464715	5327
GO:0070200	establishment of protein localization to telomere	16	-0.735719	-1.49708	0.0404762	0.522613	0.499589	10348
GO:0019730	antimicrobial humoral response	113	-0.502843	-1.49731	0.00649351	0.383255	0.366369	4010
GO:0035272	exocrine system development	48	-0.584802	-1.49903	0.0189702	0.487751	0.466262	2908
GO:0042228	interleukin-8 biosynthetic process	20	-0.69339	-1.4992	0.0416667	0.522613	0.499589	3718
GO:0045605	negative regulation of epidermal cell differentiation	14	-0.754804	-1.49982	0.0367816	0.52085	0.497903	5099
GO:0098900	regulation of action potential	55	-0.576418	-1.50492	0.00854701	0.437879	0.418588	3598
GO:0043628	ncRNA 3'-end processing	48	-0.587199	-1.50517	0.0189702	0.487751	0.466262	12462
GO:0030212	hyaluronan metabolic process	37	-0.619794	-1.50532	0.0210526	0.487751	0.466262	1975
GO:0045907	positive regulation of vasoconstriction	32	-0.637668	-1.51057	0.0202532	0.487751	0.466262	3609
GO:0070542	response to fatty acid	85	-0.526199	-1.51579	0.00890208	0.437879	0.418588	5106
GO:0099623	regulation of cardiac muscle cell membrane repolarization	32	-0.64018	-1.51652	0.0202532	0.487751	0.466262	3519
GO:0006271	DNA strand elongation involved in DNA replication	20	-0.701542	-1.51683	0.0416667	0.522613	0.499589	11699
GO:0055023	positive regulation of cardiac muscle tissue growth	48	-0.591762	-1.51687	0.0189702	0.487751	0.466262	5784
GO:0042730	fibrinolysis	28	-0.653471	-1.51687	0.0173267	0.486133	0.464715	3331
GO:0043039	tRNA aminoacylation	29	-0.650956	-1.5174	0.0223881	0.491048	0.469414	12825
GO:0022613	ribonucleoprotein complex biogenesis	495	-0.44368	-1.51796	0.00657895	0.383255	0.366369	12492
GO:1904589	regulation of protein import	58	-0.571009	-1.51937	0.00842697	0.437879	0.418588	6472
GO:0034142	toll-like receptor 4 signaling pathway	35	-0.633531	-1.51999	0.012987	0.483823	0.462507	5771
GO:0031650	regulation of heat generation	13	-0.77272	-1.5211	0.0368664	0.52085	0.497903	2456
GO:0045760	positive regulation of action potential	12	-0.790394	-1.52286	0.0484988	0.538492	0.514768	3598
GO:0034113	heterotypic cell-cell adhesion	61	-0.567426	-1.52294	0.0113636	0.478819	0.457724	2456
GO:1903405	protein localization to nuclear body	10	-0.836662	-1.52413	0.0389908	0.522099	0.499097	9603
GO:1904851	positive regulation of establishment of protein localization to telomere	10	-0.836662	-1.52413	0.0389908	0.522099	0.499097	9603
GO:1904867	protein localization to Cajal body	10	-0.836662	-1.52413	0.0389908	0.522099	0.499097	9603
GO:0043038	amino acid activation	30	-0.650092	-1.52452	0.019802	0.487751	0.466262	12825
GO:0061051	positive regulation of cell growth involved in cardiac muscle cell development	14	-0.768092	-1.52622	0.0298851	0.504559	0.482329	4950
GO:0000054	ribosomal subunit export from nucleus	13	-0.775444	-1.52646	0.0368664	0.52085	0.497903	11046
GO:0033750	ribosome localization	13	-0.775444	-1.52646	0.0368664	0.52085	0.497903	11046
GO:0006123	mitochondrial electron transport, cytochrome c to oxygen	18	-0.731222	-1.52972	0.031401	0.504559	0.482329	12496
GO:0019646	aerobic electron transport chain	18	-0.731222	-1.52972	0.031401	0.504559	0.482329	12496
GO:0036150	phosphatidylserine acyl-chain remodeling	20	-0.707637	-1.53001	0.0392157	0.522099	0.499097	3706
GO:1903672	positive regulation of sprouting angiogenesis	64	-0.564365	-1.53068	0.0116618	0.478819	0.457724	4120
GO:0003298	physiological muscle hypertrophy	38	-0.629623	-1.53294	0.024	0.491048	0.469414	4950
GO:0003301	physiological cardiac muscle hypertrophy	38	-0.629623	-1.53294	0.024	0.491048	0.469414	4950
GO:0061049	cell growth involved in cardiac muscle cell development	38	-0.629623	-1.53294	0.024	0.491048	0.469414	4950
GO:0031953	negative regulation of protein autophosphorylation	13	-0.779514	-1.53447	0.0368664	0.52085	0.497903	3355
GO:0034379	very-low-density lipoprotein particle assembly	11	-0.8223	-1.5349	0.0306604	0.504559	0.482329	1479
GO:0033108	mitochondrial respiratory chain complex assembly	90	-0.528972	-1.53518	0.00600601	0.383255	0.366369	12976
GO:0072376	protein activation cascade	191	-0.488323	-1.53567	0.00373134	0.383255	0.366369	3331
GO:0000966	RNA 5'-end processing	20	-0.712111	-1.53968	0.0318627	0.504559	0.482329	12598
GO:0048566	embryonic digestive tract development	34	-0.643615	-1.54199	0.0154242	0.486133	0.464715	2456
GO:0098739	import across plasma membrane	110	-0.520359	-1.54392	0.00324675	0.374405	0.357909	4814
GO:0050818	regulation of coagulation	84	-0.537949	-1.54514	0.00298507	0.374405	0.357909	3331
GO:0070202	regulation of establishment of protein localization to chromosome	12	-0.802236	-1.54568	0.039261	0.522099	0.499097	9603
GO:0006541	glutamine metabolic process	22	-0.705943	-1.54694	0.0302267	0.504559	0.482329	6440
GO:0019229	regulation of vasoconstriction	58	-0.581674	-1.54775	0.00842697	0.437879	0.418588	3609
GO:0045414	regulation of interleukin-8 biosynthetic process	19	-0.729982	-1.55282	0.0315534	0.504559	0.482329	3718
GO:0001508	action potential	133	-0.510894	-1.55308	0.00660066	0.383255	0.366369	5160
GO:1902969	mitotic DNA replication	15	-0.77265	-1.55343	0.027972	0.494275	0.472499	12851
GO:0070203	regulation of establishment of protein localization to telomere	11	-0.832356	-1.55368	0.0235849	0.491048	0.469414	9603
GO:1904816	positive regulation of protein localization to chromosome, telomeric region	12	-0.809891	-1.56043	0.0323326	0.506666	0.484344	9603
GO:0002526	acute inflammatory response	219	-0.489246	-1.56213	0.00398406	0.383255	0.366369	3593
GO:2000773	negative regulation of cellular senescence	22	-0.713037	-1.56249	0.02267	0.491048	0.469414	4565
GO:0070104	negative regulation of interleukin-6-mediated signaling pathway	11	-0.837085	-1.5625	0.0235849	0.491048	0.469414	9572
GO:0010984	regulation of lipoprotein particle clearance	34	-0.654406	-1.56784	0.0128535	0.481631	0.460412	1479
GO:0060174	limb bud formation	11	-0.840818	-1.56947	0.0212264	0.487751	0.466262	2235
GO:0006536	glutamate metabolic process	34	-0.655822	-1.57124	0.0128535	0.481631	0.460412	6523
GO:1903524	positive regulation of blood circulation	72	-0.567511	-1.57133	0.00293255	0.374405	0.357909	3609
GO:0034134	toll-like receptor 2 signaling pathway	15	-0.781571	-1.57136	0.025641	0.494275	0.472499	5498
GO:0002181	cytoplasmic translation	99	-0.531736	-1.5723	0.00307692	0.374405	0.357909	12346
GO:0046112	nucleobase biosynthetic process	19	-0.741289	-1.57687	0.0315534	0.504559	0.482329	11751
GO:0000466	maturation of 5.8S rRNA from tricistronic rRNA transcript (SSU-rRNA, 5.8S rRNA, LSU-rRNA)	22	-0.720423	-1.57868	0.02267	0.491048	0.469414	12573
GO:0010257	NADH dehydrogenase complex assembly	58	-0.594465	-1.58178	0.00561798	0.383255	0.366369	13477
GO:0032981	mitochondrial respiratory chain complex I assembly	58	-0.594465	-1.58178	0.00561798	0.383255	0.366369	13477
GO:0015740	C4-dicarboxylate transport	23	-0.713755	-1.58308	0.0201005	0.487751	0.466262	5883
GO:0006069	ethanol oxidation	12	-0.822531	-1.58478	0.0207852	0.487751	0.466262	4972
GO:1904814	regulation of protein localization to chromosome, telomeric region	13	-0.80611	-1.58682	0.0230415	0.491048	0.469414	9603
GO:0031639	plasminogen activation	24	-0.708253	-1.58753	0.0174129	0.486133	0.464715	6208
GO:0055062	phosphate ion homeostasis	12	-0.824404	-1.58839	0.0207852	0.487751	0.466262	1858
GO:0072505	divalent inorganic anion homeostasis	12	-0.824404	-1.58839	0.0207852	0.487751	0.466262	1858
GO:0072506	trivalent inorganic anion homeostasis	12	-0.824404	-1.58839	0.0207852	0.487751	0.466262	1858
GO:0086002	cardiac muscle cell action potential involved in contraction	56	-0.604059	-1.58916	0.00566572	0.383255	0.366369	5101
GO:0019372	lipoxygenase pathway	16	-0.78539	-1.59815	0.0214286	0.488011	0.466511	3715
GO:0042776	mitochondrial ATP synthesis coupled proton transport	19	-0.752507	-1.60073	0.0242718	0.493476	0.471735	12465
GO:0000460	maturation of 5.8S rRNA	27	-0.700622	-1.60152	0.0126582	0.481631	0.460412	12573
GO:0006067	ethanol metabolic process	21	-0.73515	-1.60303	0.0198511	0.487751	0.466262	4972
GO:0006119	oxidative phosphorylation	130	-0.529036	-1.60615	0.00319489	0.374405	0.357909	13074
GO:0045683	negative regulation of epidermis development	18	-0.767859	-1.60637	0.0169082	0.486133	0.464715	5099
GO:0060837	blood vessel endothelial cell differentiation	11	-0.862557	-1.61005	0.0188679	0.487751	0.466262	5099
GO:0021554	optic nerve development	13	-0.818798	-1.6118	0.0184332	0.487751	0.466262	1361
GO:0060306	regulation of membrane repolarization	39	-0.65629	-1.6138	0.010582	0.463953	0.443512	5059
GO:0022904	respiratory electron transport chain	106	-0.544986	-1.61416	0.00314465	0.374405	0.357909	13073
GO:0006612	protein targeting to membrane	196	-0.510585	-1.61666	0.003663	0.383255	0.366369	11804
GO:0033260	nuclear DNA replication	60	-0.604571	-1.6178	0.00561798	0.383255	0.366369	11768
GO:0006953	acute-phase response	47	-0.640124	-1.63132	0.00540541	0.383255	0.366369	3331
GO:1904874	positive regulation of telomerase RNA localization to Cajal body	15	-0.814799	-1.63817	0.013986	0.484281	0.462945	8902
GO:1904872	regulation of telomerase RNA localization to Cajal body	18	-0.783616	-1.63933	0.0144928	0.484281	0.462945	8902
GO:0140053	mitochondrial gene expression	159	-0.529104	-1.64154	0.00346021	0.377984	0.361331	13253
GO:0000470	maturation of LSU-rRNA	21	-0.755203	-1.64676	0.0124069	0.478819	0.457724	12296
GO:0090670	RNA localization to Cajal body	19	-0.774597	-1.64772	0.0145631	0.484281	0.462945	9603
GO:0090671	telomerase RNA localization to Cajal body	19	-0.774597	-1.64772	0.0145631	0.484281	0.462945	9603
GO:0090672	telomerase RNA localization	19	-0.774597	-1.64772	0.0145631	0.484281	0.462945	9603
GO:0090685	RNA localization to nucleus	19	-0.774597	-1.64772	0.0145631	0.484281	0.462945	9603
GO:0042773	ATP synthesis coupled electron transport	87	-0.571369	-1.65279	0.00298507	0.374405	0.357909	13073
GO:0086003	cardiac muscle cell contraction	69	-0.603818	-1.65611	0.00290698	0.374405	0.357909	5101
GO:0007007	inner mitochondrial membrane organization	40	-0.672459	-1.65859	0.00533333	0.383255	0.366369	12497
GO:0042274	ribosomal small subunit biogenesis	66	-0.616524	-1.67791	0.00294118	0.374405	0.357909	12573
GO:0042407	cristae formation	29	-0.720597	-1.67974	0.00746269	0.397496	0.379984	12465
GO:0000027	ribosomal large subunit assembly	30	-0.716912	-1.68121	0.00247525	0.374405	0.357909	10608
GO:0010988	regulation of low-density lipoprotein particle clearance	21	-0.772529	-1.68454	0.00744417	0.397496	0.379984	360
GO:0016072	rRNA metabolic process	249	-0.526481	-1.70355	0.00420168	0.383255	0.366369	12598
GO:0006413	translational initiation	193	-0.541479	-1.70531	0.00380228	0.383255	0.366369	12007
GO:0086001	cardiac muscle cell action potential	74	-0.611543	-1.70649	0.00291545	0.374405	0.357909	5101
GO:0042775	mitochondrial ATP synthesis coupled electron transport	86	-0.591749	-1.70986	0.00295858	0.374405	0.357909	13191
GO:0031638	zymogen activation	52	-0.659752	-1.71644	0.0028169	0.374405	0.357909	6488
GO:0072378	blood coagulation, fibrin clot formation	27	-0.753557	-1.72252	0.00253165	0.374405	0.357909	5438
GO:0070972	protein localization to endoplasmic reticulum	141	-0.566517	-1.72472	0.00343643	0.377984	0.361331	11773
GO:0006364	rRNA processing	213	-0.546255	-1.74768	0.003861	0.383255	0.366369	12598
GO:0006415	translational termination	104	-0.591022	-1.75131	0.0031746	0.374405	0.357909	13253
GO:0034114	regulation of heterotypic cell-cell adhesion	26	-0.772413	-1.75156	0.00253165	0.374405	0.357909	2456
GO:0032543	mitochondrial translation	133	-0.578457	-1.75847	0.00330033	0.374405	0.357909	13253
GO:0000184	nuclear-transcribed mRNA catabolic process, nonsense-mediated decay	120	-0.588829	-1.76869	0.00326797	0.374405	0.357909	11215
GO:0042255	ribosome assembly	62	-0.667372	-1.79891	0.00288184	0.374405	0.357909	12139
GO:0070126	mitochondrial translational termination	89	-0.624425	-1.81169	0.00299401	0.374405	0.357909	13253
GO:0034116	positive regulation of heterotypic cell-cell adhesion	16	-0.890528	-1.81209	0.0047619	0.383255	0.366369	2456
GO:0070125	mitochondrial translational elongation	88	-0.638597	-1.84831	0.003003	0.374405	0.357909	13253
GO:0002922	positive regulation of humoral immune response	19	-0.872059	-1.85505	0.00242718	0.374405	0.357909	4161
GO:0042254	ribosome biogenesis	295	-0.571649	-1.86877	0.00458716	0.383255	0.366369	12652
GO:0072599	establishment of protein localization to endoplasmic reticulum	116	-0.644798	-1.92445	0.00331126	0.374405	0.357909	12188
GO:0045047	protein targeting to ER	112	-0.675432	-2.01548	0.00324675	0.374405	0.357909	12188
GO:0042273	ribosomal large subunit biogenesis	71	-0.731148	-2.01625	0.00291545	0.374405	0.357909	11698
GO:0006613	cotranslational protein targeting to membrane	104	-0.714191	-2.11628	0.0031746	0.374405	0.357909	12188
GO:0006614	SRP-dependent cotranslational protein targeting to membrane	100	-0.718919	-2.12828	0.00309598	0.374405	0.357909	12188
