# Supplementary material for: Hematopoietic transcription factor GFI1 promotes anchorage independence by sustaining ERK activity in cancer cells
Source: J Clin Invest. 2022 Sep 1;132(17):e149551. doi: 10.1172/JCI149551 (PMC9433100; doi:10.1172/JCI149551)
Supplement: Supplemental table 4 [file jci-132-149551-s068.xlsx]

## Sheet: Supplemental Table 4
Supplemental Table 4. Enriched pathways in GFI1-expressing A549 cells versus control A549 cells.
GO	Category	Description	Count	LogP	Log(q-value)	GeneID	Hits
Up-regulaed
GO:0017016	MF	Ras GTPase binding	156	-5.02605	-2.2849	ENSG00000076864/ENSG00000137501/ENSG00000151491/ENSG00000100311/ENSG00000104093/ENSG00000164877/ENSG00000165731/ENSG00000169047/ENSG00000159842/ENSG00000164506/ENSG00000096968/ENSG00000177169/ENSG00000160691/ENSG00000110047/ENSG00000187550/ENSG00000130762/ENSG00000153531/ENSG00000123240/ENSG00000174485/ENSG00000116584/ENSG00000068078/ENSG00000188906/ENSG00000167202/ENSG00000196792/ENSG00000154358…	RAP1GAP/SYTL2/EPS8/PDGFB/DMXL2/MICALL2/RET/IRS1/ABR/STXBP5/JAK2/ULK1/SHC1/EHD1/SBK2/ARHGEF16/ADPRHL1/OPTN/DENND4A/ARHGEF2/FGFR3/LRRK2/TBC1D2B/STRN3/OBSCN/BICDL1/TNPO1/DENND3/IRS2/ATP6AP1/RAPGEF2/DLG4/MTSS1L/SRGAP3/MADD/AKAP9/SGSM2/PKN2/NDRG1/ANKFY1/SRGAP2/DAAM1/RAB29/INF2/UNC13D/USP33/RAB3GAP2/NEFL/SOS2/TRIOBP/TBC1D17/TIAM2/TBC1D20/EXPH5/CAV1/RGL2/FGF19/CDC42EP3/GDI1/PLEKHG2/RCBTB2/NGFR/FGF2/ARHG…
GO:0006914	BP	autophagy	154	-6.65616	-3.93555	ENSG00000101210/ENSG00000161011/ENSG00000197122/ENSG00000129003/ENSG00000117984/ENSG00000104081/ENSG00000132109/ENSG00000137752/ENSG00000164938/ENSG00000177169/ENSG00000198168/ENSG00000141458/ENSG00000116209/ENSG00000109670/ENSG00000132470/ENSG00000132274/ENSG00000143384/ENSG00000188554/ENSG00000123240/ENSG00000188906/ENSG00000225190/ENSG00000062716/ENSG00000064601/ENSG00000173805/ENSG00000101460…	EEF1A2/SQSTM1/SRC/VPS13C/CTSD/BMF/TRIM21/CASP1/TP53INP1/ULK1/SVIP/NPC1/TMEM59/FBXW7/ITGB4/TRIM22/MCL1/NBR1/OPTN/LRRK2/PLEKHM1/VMP1/CTSA/HAP1/MAP1LC3A/TRIM8/ZC3H12A/ATG2B/DAPK2/ZFYVE1/ITPR1/PIK3CB/GABARAPL1/TECPR1/FOXO1/RB1CC1/USP33/ATP6V0A1/RAB3GAP2/GBA/VPS13A/LAMP2/DYNLL2/TBC1D17/RPTOR/TFEB/ATG13/FZD5/DAP/TSC2/RAB39B/VPS51/SESN2/WDR6/ATG2A/PIKFYVE/GAPDH/CHMP2A/WDR45/PTPN22/WDR75/TMEM150A/UBXN6/A…
GO:0061919	BP	process utilizing autophagic mechanism	154	-6.65616	-3.93555	ENSG00000101210/ENSG00000161011/ENSG00000197122/ENSG00000129003/ENSG00000117984/ENSG00000104081/ENSG00000132109/ENSG00000137752/ENSG00000164938/ENSG00000177169/ENSG00000198168/ENSG00000141458/ENSG00000116209/ENSG00000109670/ENSG00000132470/ENSG00000132274/ENSG00000143384/ENSG00000188554/ENSG00000123240/ENSG00000188906/ENSG00000225190/ENSG00000062716/ENSG00000064601/ENSG00000173805/ENSG00000101460…	EEF1A2/SQSTM1/SRC/VPS13C/CTSD/BMF/TRIM21/CASP1/TP53INP1/ULK1/SVIP/NPC1/TMEM59/FBXW7/ITGB4/TRIM22/MCL1/NBR1/OPTN/LRRK2/PLEKHM1/VMP1/CTSA/HAP1/MAP1LC3A/TRIM8/ZC3H12A/ATG2B/DAPK2/ZFYVE1/ITPR1/PIK3CB/GABARAPL1/TECPR1/FOXO1/RB1CC1/USP33/ATP6V0A1/RAB3GAP2/GBA/VPS13A/LAMP2/DYNLL2/TBC1D17/RPTOR/TFEB/ATG13/FZD5/DAP/TSC2/RAB39B/VPS51/SESN2/WDR6/ATG2A/PIKFYVE/GAPDH/CHMP2A/WDR45/PTPN22/WDR75/TMEM150A/UBXN6/A…
GO:0016569	BP	covalent chromatin modification	151	-7.7072	-4.54726	ENSG00000112715/ENSG00000105329/ENSG00000163840/ENSG00000162676/ENSG00000128510/ENSG00000108840/ENSG00000043143/ENSG00000117139/ENSG00000137486/ENSG00000096968/ENSG00000179348/ENSG00000107485/ENSG00000187837/ENSG00000185499/ENSG00000101040/ENSG00000168036/ENSG00000158290/ENSG00000188906/ENSG00000135365/ENSG00000139718/ENSG00000076108/ENSG00000114166/ENSG00000180628/ENSG00000105287/ENSG00000115548…	VEGFA/TGFB1/DTX3L/GFI1/CPA4/HDAC5/JADE2/KDM5B/ARRB1/JAK2/GATA2/GATA3/HIST1H1C/MUC1/ZMYND8/CTNNB1/CUL4B/LRRK2/PHF21A/SETD1B/BAZ2A/KAT2B/PCGF5/PRKD2/KDM3A/DNMT3A/KMT2C/KDM6B/KMT2A/BRPF3/SKI/EID1/FKBP10/PRDM16/ASH1L/MECP2/LDB1/PYGO2/KANSL1/ARID4B/KDM6A/JMJD1C/SUPT6H/EZH1/MAP3K12/REST/KMT2E/PCGF2/RCOR1/UBR5/PAX7/ZNF274/PHF1/TAF7/RING1/SUPT7L/KDM4B/KMT5B/ING4/RAG1/PRKCA/UBR2/BCOR/ARID4A/TAF9B/KDM3B/WB…
GO:0016570	BP	histone modification	148	-7.51203	-4.45452	ENSG00000112715/ENSG00000105329/ENSG00000163840/ENSG00000162676/ENSG00000128510/ENSG00000108840/ENSG00000043143/ENSG00000117139/ENSG00000137486/ENSG00000096968/ENSG00000179348/ENSG00000107485/ENSG00000187837/ENSG00000185499/ENSG00000101040/ENSG00000168036/ENSG00000158290/ENSG00000188906/ENSG00000135365/ENSG00000139718/ENSG00000076108/ENSG00000114166/ENSG00000180628/ENSG00000105287/ENSG00000115548…	VEGFA/TGFB1/DTX3L/GFI1/CPA4/HDAC5/JADE2/KDM5B/ARRB1/JAK2/GATA2/GATA3/HIST1H1C/MUC1/ZMYND8/CTNNB1/CUL4B/LRRK2/PHF21A/SETD1B/BAZ2A/KAT2B/PCGF5/PRKD2/KDM3A/KMT2C/KDM6B/KMT2A/BRPF3/SKI/EID1/FKBP10/PRDM16/ASH1L/MECP2/LDB1/PYGO2/KANSL1/ARID4B/KDM6A/JMJD1C/SUPT6H/EZH1/MAP3K12/REST/KMT2E/PCGF2/RCOR1/UBR5/PAX7/ZNF274/PHF1/TAF7/RING1/SUPT7L/KDM4B/KMT5B/ING4/RAG1/PRKCA/UBR2/BCOR/ARID4A/TAF9B/KDM3B/WBP2/ELK4…
GO:0007507	BP	heart development	146	-3.81485	-1.76042	ENSG00000112715/ENSG00000105329/ENSG00000004399/ENSG00000143867/ENSG00000108175/ENSG00000100311/ENSG00000186350/ENSG00000164442/ENSG00000107984/ENSG00000174705/ENSG00000173706/ENSG00000160691/ENSG00000196159/ENSG00000179348/ENSG00000138207/ENSG00000107485/ENSG00000171298/ENSG00000168036/ENSG00000162614/ENSG00000160789/ENSG00000163703/ENSG00000079805/ENSG00000139318/ENSG00000114166/ENSG00000125266…	VEGFA/TGFB1/PLXND1/OSR1/ZMIZ1/PDGFB/RXRA/CITED2/DKK1/SH3PXD2B/HEG1/SHC1/FAT4/GATA2/RBP4/GATA3/GAA/CTNNB1/NEXN/LMNA/CRELD1/DNM2/DUSP6/KAT2B/EFNB2/MEF2D/MED12/FGFRL1/RARG/ITGA3/MAPK11/KDM6B/NDRG4/MDM2/TTN/SOX18/NRP2/MEGF8/G6PD/FBN1/FZD2/IFT122/FOXC2/SCUBE1/NKX3-1/SNAI1/PDCD4/EFNA1/CPE/LUZP1/EPHB4/KDM6A/ADAM15/RB1CC1/REST/NF1/OBSL1/MEF2A/PTEN/ACACB/IFT140/CDH5/SMAD7/FGF2/TSC2/HAS2/BCOR/BBS4/PDGFRB/F…
GO:0000785	CC	chromatin	146	-3.76311	-1.92479	ENSG00000125347/ENSG00000134013/ENSG00000109118/ENSG00000171223/ENSG00000129071/ENSG00000186350/ENSG00000124813/ENSG00000164442/ENSG00000012822/ENSG00000137486/ENSG00000189060/ENSG00000107485/ENSG00000187837/ENSG00000169083/ENSG00000185499/ENSG00000168036/ENSG00000115415/ENSG00000076108/ENSG00000116604/ENSG00000115548/ENSG00000119772/ENSG00000158773/ENSG00000266074/ENSG00000140464/ENSG00000166801…	IRF1/LOXL2/PHF12/JUNB/MBD4/RXRA/RUNX2/CITED2/CALCOCO1/ARRB1/H1F0/GATA3/HIST1H1C/AR/MUC1/CTNNB1/STAT1/BAZ2A/MEF2D/KDM3A/DNMT3A/USF1/BAHCC1/PML/FAM111A/NFE2L2/RARG/KDM6B/SOX18/ASF1A/MXD1/RSF1/STAG2/SNAI1/NCOR2/MECP2/LDB1/PBRM1/KDM6A/JMJD1C/SUPT6H/HIST1H2BK/PLCB1/KMT2E/PCGF2/SMARCC2/MAU2/MEF2A/CBX7/HMGA1/GATAD2B/PPP1R10/HIST2H2BE/BCAS3/NCOR1/RING1/POLR3GL/ELL/RBL2/SP1/SALL2/MAX/CAPN2/UBR2/RB1/CBX6/Y…
GO:0060627	BP	regulation of vesicle-mediated transport	142	-4.64002	-2.32517	ENSG00000112715/ENSG00000137501/ENSG00000105329/ENSG00000131981/ENSG00000166710/ENSG00000019505/ENSG00000137642/ENSG00000160255/ENSG00000197122/ENSG00000107984/ENSG00000167601/ENSG00000106366/ENSG00000137486/ENSG00000159842/ENSG00000164506/ENSG00000167964/ENSG00000179348/ENSG00000110047/ENSG00000069974/ENSG00000079482/ENSG00000153531/ENSG00000136717/ENSG00000188906/ENSG00000167202/ENSG00000168961…	VEGFA/SYTL2/TGFB1/LGALS3/B2M/SYT13/SORL1/ITGB2/SRC/DKK1/AXL/SERPINE1/ARRB1/ABR/STXBP5/RAB26/GATA2/EHD1/RAB27A/OPHN1/ADPRHL1/BIN1/LRRK2/TBC1D2B/LGALS9/DNM2/PDCD6IP/ATP6AP1/DLG4/STX1A/SGSM2/HAP1/NDRG4/SDCBP/DAB2/ANKFY1/CEACAM1/RAB5B/RAB40B/PIK3CB/NAPB/RAB29/GAS6/C2CD5/SNX33/UNC13D/MYO18A/C4B/CD63/REST/SIRPA/RAB2B/PTEN/TBC1D17/TBC1D20/EXPH5/CAV1/WASL/INPP5F/SDC4/TSC2/BRAF/NR1H2/C4A/NSF/FLOT1/MAP2K2/…
GO:0061564	BP	axon development	140	-4.25283	-2.07061	ENSG00000076864/ENSG00000112715/ENSG00000171246/ENSG00000004399/ENSG00000105711/ENSG00000172037/ENSG00000204580/ENSG00000078018/ENSG00000131711/ENSG00000075213/ENSG00000142949/ENSG00000197122/ENSG00000118785/ENSG00000182704/ENSG00000170381/ENSG00000134569/ENSG00000165731/ENSG00000198753/ENSG00000187164/ENSG00000096968/ENSG00000197381/ENSG00000177169/ENSG00000160691/ENSG00000107485/ENSG00000196358…	RAP1GAP/VEGFA/NPTX1/PLXND1/SCN1B/LAMB2/DDR1/MAP2/MAP1B/SEMA3A/PTPRF/SRC/SPP1/TSKU/SEMA3E/LRP4/RET/PLXNB3/SHTN1/JAK2/ADARB1/ULK1/SHC1/GATA3/NTNG2/OPHN1/SSH1/USP9X/DNM2/EFNB2/IRS2/BRSK1/ZSWIM8/TRIM46/METRN/TNC/KIF5A/SLITRK5/KRAS/SLITRK6/SEMA4D/NRP2/MEGF8/PLXNA1/PIK3CB/PLXNB2/EFNA1/SEMA4B/USP33/SEMA4A/WNT3/NEFL/EFNA5/GPC1/PTEN/SPART/GDI1/ARHGAP35/INPP5F/MATN2/TNFRSF12A/NGFR/SYNGAP1/LIMK1/PRKCA/BRAF/…
GO:0008047	MF	enzyme activator activity	140	-3.12042	-1.30869	ENSG00000076864/ENSG00000105329/ENSG00000107957/ENSG00000163840/ENSG00000146674/ENSG00000100311/ENSG00000092010/ENSG00000109861/ENSG00000174705/ENSG00000188559/ENSG00000137486/ENSG00000159842/ENSG00000164506/ENSG00000137752/ENSG00000003402/ENSG00000100911/ENSG00000079482/ENSG00000153531/ENSG00000188906/ENSG00000167202/ENSG00000145715/ENSG00000109756/ENSG00000198598/ENSG00000132613/ENSG00000196220…	RAP1GAP/TGFB1/SH3PXD2A/DTX3L/IGFBP3/PDGFB/PSME1/CTSC/SH3PXD2B/RALGAPA2/ARRB1/ABR/STXBP5/CASP1/CFLAR/PSME2/OPHN1/ADPRHL1/LRRK2/TBC1D2B/RASA1/RAPGEF2/MMP17/MTSS1L/SRGAP3/SIPA1L2/MADD/FBLN1/SGSM2/CTSA/TOR1AIP2/ARAP1/SRGAP2/RGS20/NKX3-1/SPRY2/RASA3/FAM13B/GAS6/INPP5B/RAB3GAP2/ERCC6/PLCB1/NF1/CARD8/ACAP3/EFNA5/TBC1D17/TIAM2/TBC1D20/BCAS3/CAV1/RPTOR/CDC42EP3/GDI1/ARHGAP35/ARHGAP30/SYNGAP1/TSC2/SIPA1L3/…
GO:0002009	BP	morphogenesis of an epithelium	138	-2.25599	-0.93803	ENSG00000198959/ENSG00000112715/ENSG00000104332/ENSG00000121039/ENSG00000162337/ENSG00000105329/ENSG00000004399/ENSG00000143867/ENSG00000204580/ENSG00000204264/ENSG00000075213/ENSG00000205220/ENSG00000186350/ENSG00000197122/ENSG00000107984/ENSG00000092010/ENSG00000170381/ENSG00000240065/ENSG00000165731/ENSG00000117139/ENSG00000151208/ENSG00000184371/ENSG00000162552/ENSG00000196159/ENSG00000100911…	TGM2/VEGFA/SFRP1/RDH10/LRP5/TGFB1/PLXND1/OSR1/DDR1/PSMB8/SEMA3A/PSMB10/RXRA/SRC/DKK1/PSME1/SEMA3E/PSMB9/RET/KDM5B/DLG5/CSF1/WNT4/FAT4/PSME2/VDR/GATA3/AR/OPHN1/CTNNB1/STAT1/TFAP2A/FEM1B/EFNB2/PRKD2/HHIP/RSPO3/MED12/TNC/PML/LAMA5/RARG/KRAS/NDRG4/SKI/SOX18/MEGF8/DAB2/FZD2/ALDH1A3/DAAM1/IFT122/SIX4/FOXC2/PLXNA1/CEACAM1/NKX3-1/SNAI1/SPRY2/SOCS3/PLXNB2/LUZP1/KDM6A/ITGA5/KRT16/ADAM17/PTEN/ETV5/FOXA1/ARH…
GO:0071417	BP	cellular response to organonitrogen compound	137	-2.39004	-1.00861	ENSG00000173801/ENSG00000050820/ENSG00000104332/ENSG00000105329/ENSG00000108840/ENSG00000168461/ENSG00000170962/ENSG00000196954/ENSG00000105290/ENSG00000197122/ENSG00000159167/ENSG00000169047/ENSG00000096968/ENSG00000160691/ENSG00000003402/ENSG00000114127/ENSG00000099822/ENSG00000084112/ENSG00000058668/ENSG00000168036/ENSG00000116584/ENSG00000188906/ENSG00000115415/ENSG00000079805/ENSG00000114166…	JUP/BCAR1/SFRP1/TGFB1/HDAC5/RAB31/PDGFD/CASP4/APLP1/SRC/STC1/IRS1/JAK2/SHC1/CFLAR/XRN1/HCN2/SSH1/ATP2B4/CTNNB1/ARHGEF2/LRRK2/STAT1/DNM2/KAT2B/PXN/IRS2/DNMT3A/ATP6AP1/RAPGEF2/AKAP9/USF1/NFE2L2/MDM2/EGR1/FOXO4/FBN1/WDTC1/FOXC2/LEPROT/CEACAM1/SOCS3/KLF10/RNASEL/C2CD5/PDK2/ZEB1/FOXO1/ATP6V0A1/LMBRD1/GLP2R/PTEN/PPP1R9B/AGTRAP/CAV1/RPTOR/MBD5/RECQL5/GHR/SP1/NGFR/CPEB4/TSC2/NEURL1/MAX/ADCY6/CAPN2/UBR2/C…
GO:0030424	CC	axon	137	-2.25441	-0.958233	ENSG00000134369/ENSG00000105329/ENSG00000105711/ENSG00000197971/ENSG00000151491/ENSG00000035862/ENSG00000277363/ENSG00000131711/ENSG00000075213/ENSG00000147642/ENSG00000165731/ENSG00000173267/ENSG00000187164/ENSG00000218336/ENSG00000177169/ENSG00000152818/ENSG00000184226/ENSG00000146072/ENSG00000196358/ENSG00000121297/ENSG00000079482/ENSG00000084112/ENSG00000136717/ENSG00000188906/ENSG00000115415…	NAV1/TGFB1/SCN1B/MBP/EPS8/TIMP2/SRCIN1/MAP1B/SEMA3A/SYBU/RET/SNCG/SHTN1/TENM3/ULK1/UTRN/PCDH9/TNFRSF21/NTNG2/TSHZ3/OPHN1/SSH1/BIN1/LRRK2/STAT1/USP9X/DNM2/PALLD/SLC38A2/LRRC4B/DST/CD40/DLG4/STX1A/GRIPAP1/TRIM46/KCNAB2/SYNJ2/HAP1/ITGA3/DYRK1A/NPTXR/KCNH1/KLHL24/KCNC3/MYH14/ADGRL1/CALB2/NAPB/SETX/MAP3K12/SHANK2/C4B/ANK1/NEFL/NF1/UNC13A/GPM6A/SYNJ1/MINK1/SEPT6/TIAM2/GDI1/WHRN/KLHL20/INPP5F/SNAP25/FZD…
GO:0043410	BP	positive regulation of MAPK cascade	135	-2.56874	-1.05959	ENSG00000112715/ENSG00000105329/ENSG00000035862/ENSG00000064393/ENSG00000204580/ENSG00000146674/ENSG00000170962/ENSG00000100311/ENSG00000075213/ENSG00000197122/ENSG00000107984/ENSG00000141068/ENSG00000154310/ENSG00000138834/ENSG00000165731/ENSG00000167601/ENSG00000137486/ENSG00000101197/ENSG00000116717/ENSG00000096968/ENSG00000160691/ENSG00000003402/ENSG00000109670/ENSG00000169083/ENSG00000168036…	VEGFA/TGFB1/TIMP2/HIPK2/DDR1/IGFBP3/PDGFD/PDGFB/SEMA3A/SRC/DKK1/KSR1/TNIK/MAPK8IP3/RET/AXL/ARRB1/BIRC7/GADD45A/JAK2/SHC1/CFLAR/FBXW7/AR/CTNNB1/FGFR3/LRRK2/LGALS9/IRAK2/DUSP6/THBS1/PRKD2/CD40/ATP6AP1/EIF2AK2/RAPGEF2/GSDME/MADD/MAPK11/KRAS/NDRG4/SDCBP/GPNMB/ZC3H12A/INAVA/SPRY2/PIK3CB/EFNA1/MAP3K5/EPHB4/GAS6/TAOK3/RB1CC1/MAP3K12/ERCC6/PLCB1/KIDINS220/MINK1/PTEN/EPHA6/IL11/FGF19/MAP2K3/GHR/DSTYK/FZD5…
GO:0022604	BP	regulation of cell morphogenesis	134	-4.27319	-2.07939	ENSG00000112715/ENSG00000004399/ENSG00000151491/ENSG00000277363/ENSG00000078018/ENSG00000160255/ENSG00000131711/ENSG00000075213/ENSG00000100345/ENSG00000197122/ENSG00000118785/ENSG00000154310/ENSG00000170381/ENSG00000134569/ENSG00000165731/ENSG00000198753/ENSG00000187164/ENSG00000084112/ENSG00000163975/ENSG00000188906/ENSG00000079805/ENSG00000104140/ENSG00000145715/ENSG00000109756/ENSG00000132535…	VEGFA/PLXND1/EPS8/SRCIN1/MAP2/ITGB2/MAP1B/SEMA3A/MYH9/SRC/SPP1/TNIK/SEMA3E/LRP4/RET/PLXNB3/SHTN1/SSH1/MELTF/LRRK2/DNM2/RHOV/RASA1/RAPGEF2/DLG4/ZSWIM8/FBLN1/METRN/BCL9L/CSNK1D/SEMA4D/MEGF8/ARAP1/MYH14/PLXNA1/BRWD3/RHOBTB2/ZMYM3/PLXNB2/EFNA1/CDC42SE2/SEMA4B/UNC13D/SEMA4A/WNT3/NEFL/UNC13A/OBSL1/EFNA5/PTEN/TRIOBP/CSNK1A1/SPART/RND1/CDC42EP3/GDI1/ARHGAP35/WASL/TNFRSF12A/ZMYM2/PPP1R9A/NGFR/SYNGAP1/LIMK…
GO:0051962	BP	positive regulation of nervous system development	134	-3.7311	-1.71729	ENSG00000112715/ENSG00000004399/ENSG00000105711/ENSG00000134352/ENSG00000035862/ENSG00000131711/ENSG00000075213/ENSG00000107984/ENSG00000188157/ENSG00000165731/ENSG00000139211/ENSG00000198753/ENSG00000151208/ENSG00000187164/ENSG00000218336/ENSG00000184371/ENSG00000179348/ENSG00000003402/ENSG00000175505/ENSG00000101040/ENSG00000168036/ENSG00000136717/ENSG00000116584/ENSG00000131409/ENSG00000109756…	VEGFA/PLXND1/SCN1B/IL6ST/TIMP2/MAP1B/SEMA3A/DKK1/AGRN/RET/AMIGO2/PLXNB3/DLG5/SHTN1/TENM3/CSF1/GATA2/CFLAR/CLCF1/ZMYND8/CTNNB1/BIN1/ARHGEF2/LRRC4B/RAPGEF2/DLG4/METRN/MYRF/NFE2L2/HAP1/SLITRK5/ITGA3/CSNK1D/SLITRK6/NDRG4/SEMA4D/MEGF8/PPP2R5B/PLXNA1/MECP2/PLXNB2/CYB5D2/ADGRL1/CRTC1/SETX/ZEB1/SHANK2/WNT3/NEFL/UNC13A/KIDINS220/OBSL1/EFNA5/PTEN/ETV5/FOXA1/GDI1/ARHGAP35/ADGRB2/TNFRSF12A/PPP1R9A/NGFR/NEURL…
GO:0045860	BP	positive regulation of protein kinase activity	133	-2.5016	-1.0428	ENSG00000112715/ENSG00000105329/ENSG00000170962/ENSG00000277363/ENSG00000100311/ENSG00000197122/ENSG00000107984/ENSG00000154310/ENSG00000138834/ENSG00000137486/ENSG00000101197/ENSG00000116717/ENSG00000096968/ENSG00000110092/ENSG00000184371/ENSG00000160691/ENSG00000187550/ENSG00000004660/ENSG00000109670/ENSG00000058668/ENSG00000188906/ENSG00000134070/ENSG00000139318/ENSG00000084764/ENSG00000137801…	VEGFA/TGFB1/PDGFD/SRCIN1/PDGFB/SRC/DKK1/TNIK/MAPK8IP3/ARRB1/BIRC7/GADD45A/JAK2/CCND1/CSF1/SHC1/SBK2/CAMKK1/FBXW7/ATP2B4/LRRK2/IRAK2/DUSP6/MAPRE3/THBS1/CD40/EIF2AK2/RAPGEF2/DLG4/MADD/MAPK11/KRAS/EGR1/NKX3-1/INAVA/SPRY2/PIK3CB/EFNA1/MAP3K5/NEK1/ACSL1/GAS6/TAOK3/SLK/MAP3K12/ERCC6/MRNIP/KIDINS220/EFNA5/ADAM17/MINK1/RPTOR/MAP2K3/GHR/ATG13/SDC4/FZD5/PPP1R9A/FGF2/NEURL1/ADCY6/BRAF/C5AR1/TXN/CCNL1/PDGFRB…
GO:0010720	BP	positive regulation of cell development	132	-3.16652	-1.40884	ENSG00000112715/ENSG00000004399/ENSG00000105711/ENSG00000134352/ENSG00000035862/ENSG00000131711/ENSG00000075213/ENSG00000107984/ENSG00000165731/ENSG00000198753/ENSG00000151208/ENSG00000187164/ENSG00000218336/ENSG00000184371/ENSG00000179348/ENSG00000003402/ENSG00000175505/ENSG00000101040/ENSG00000168036/ENSG00000136717/ENSG00000116584/ENSG00000079805/ENSG00000071553/ENSG00000109756/ENSG00000132535…	VEGFA/PLXND1/SCN1B/IL6ST/TIMP2/MAP1B/SEMA3A/DKK1/RET/PLXNB3/DLG5/SHTN1/TENM3/CSF1/GATA2/CFLAR/CLCF1/ZMYND8/CTNNB1/BIN1/ARHGEF2/DNM2/ATP6AP1/RAPGEF2/DLG4/TRIB1/METRN/NFE2L2/HAP1/ITGA3/CSNK1D/NDRG4/SEMA4D/MEGF8/PPP2R5B/PLXNA1/PLXNB2/CYB5D2/CRTC1/SETX/ZEB1/UNC13D/SHANK2/WNT3/NEFL/UNC13A/KIDINS220/OBSL1/EFNA5/PTEN/TRIOBP/ETV5/FOXA1/GDI1/ARHGAP35/CDH5/TNFRSF12A/PPP1R9A/NGFR/NEURL1/LIMK1/BRAF/HAS2/ZFYV…
GO:0007265	BP	Ras protein signal transduction	131	-3.21512	-1.42624	ENSG00000151491/ENSG00000035862/ENSG00000168461/ENSG00000205336/ENSG00000164220/ENSG00000161011/ENSG00000141068/ENSG00000068831/ENSG00000165029/ENSG00000137486/ENSG00000187164/ENSG00000159842/ENSG00000167964/ENSG00000184371/ENSG00000160691/ENSG00000187550/ENSG00000130762/ENSG00000069974/ENSG00000079482/ENSG00000116584/ENSG00000154358/ENSG00000079805/ENSG00000104140/ENSG00000116191/ENSG00000149970…	EPS8/TIMP2/RAB31/ADGRG1/F2RL2/SQSTM1/KSR1/RASGRP2/ABCA1/ARRB1/SHTN1/ABR/RAB26/CSF1/SHC1/SBK2/ARHGEF16/RAB27A/OPHN1/ARHGEF2/OBSCN/DNM2/RHOV/RALGPS2/CNKSR2/RASA1/RAPGEF2/MADD/ITGA3/MAPK11/RIT1/KRAS/ARAP1/CYTH1/RAB5B/SPRY2/RAB40B/RASA3/RHOBTB2/IFT27/RAB29/NISCH/GBF1/PSD4/RAB2B/NF1/SOS2/ACAP3/RAB18/TIAM2/RGL2/RND1/CDC42EP3/GDI1/ARHGAP35/PLEKHG2/NGFR/FGF2/SYNGAP1/ARHGEF37/STMN3/LIMK1/RAB39B/RB1/RAPGEF…
GO:0007423	BP	sensory organ development	131	-2.8061	-1.16808	ENSG00000112715/ENSG00000121039/ENSG00000003137/ENSG00000162337/ENSG00000105329/ENSG00000197324/ENSG00000172037/ENSG00000143867/ENSG00000064393/ENSG00000204580/ENSG00000138829/ENSG00000143816/ENSG00000186350/ENSG00000182704/ENSG00000153094/ENSG00000165731/ENSG00000174705/ENSG00000117139/ENSG00000198732/ENSG00000177707/ENSG00000159842/ENSG00000218336/ENSG00000196159/ENSG00000179348/ENSG00000134138…	VEGFA/RDH10/CYP26B1/LRP5/TGFB1/LRP10/LAMB2/OSR1/HIPK2/DDR1/FBN2/WNT9A/RXRA/TSKU/BCL2L11/RET/SH3PXD2B/KDM5B/SMOC1/NECTIN3/ABR/TENM3/FAT4/GATA2/MEIS2/RBP4/CYP1B1/GATA3/SMCHD1/TMOD1/ATP2B4/CTNNB1/TFAP2A/GDF11/USH1C/BFSP1/GSDME/RARG/TWSG1/NHS/SLITRK6/SKI/BCAR3/FBN1/FZD2/ALDH1A3/IFT122/SIX4/NINJ1/FOXC2/SPRY2/PRDM16/IFT27/PYGO2/ZEB1/CPAMD8/NF1/GPM6A/TRIOBP/RAB18/NES/TBC1D20/RING1/MYO7A/WHRN/IFT140/ARHG…
GO:0071900	BP	regulation of protein serine/threonine kinase activity	130	-2.58172	-1.0646	ENSG00000112715/ENSG00000104332/ENSG00000162337/ENSG00000105329/ENSG00000170962/ENSG00000100311/ENSG00000137642/ENSG00000197122/ENSG00000107984/ENSG00000120129/ENSG00000154310/ENSG00000138834/ENSG00000137486/ENSG00000101197/ENSG00000116717/ENSG00000096968/ENSG00000110092/ENSG00000160691/ENSG00000120875/ENSG00000058668/ENSG00000188906/ENSG00000129757/ENSG00000134070/ENSG00000139318/ENSG00000084764…	VEGFA/SFRP1/LRP5/TGFB1/PDGFD/PDGFB/SORL1/SRC/DKK1/DUSP1/TNIK/MAPK8IP3/ARRB1/BIRC7/GADD45A/JAK2/CCND1/SHC1/DUSP4/ATP2B4/LRRK2/CDKN1C/IRAK2/DUSP6/MAPRE3/KAT2B/THBS1/HERC5/CD40/EIF2AK2/RAPGEF2/CDKN2C/TRIB1/MADD/SPRED2/PTPN6/MAPK11/KRAS/INAVA/PDCD4/SPRY2/PIK3CB/DUSP8/MAP3K5/ACSL1/TAOK3/MAP3K12/ERCC6/GBA/NF1/MST1/KIDINS220/ADAM17/MINK1/PTEN/HIPK3/CAV1/RPTOR/MAP2K3/GHR/FZD5/FGF2/BRAF/C5AR1/SERTAD1/SESN…
GO:0009306	BP	protein secretion	130	-2.26383	-0.944308	ENSG00000122862/ENSG00000104332/ENSG00000004468/ENSG00000162337/ENSG00000105329/ENSG00000163702/ENSG00000197971/ENSG00000117394/ENSG00000277363/ENSG00000182054/ENSG00000147642/ENSG00000197122/ENSG00000165029/ENSG00000173267/ENSG00000137486/ENSG00000107201/ENSG00000169047/ENSG00000164506/ENSG00000115267/ENSG00000137752/ENSG00000096968/ENSG00000167964/ENSG00000138207/ENSG00000102524/ENSG00000107485…	SRGN/SFRP1/CD38/LRP5/TGFB1/IL17RC/MBP/SLC2A1/SRCIN1/IDH2/SYBU/SRC/ABCA1/SNCG/ARRB1/DDX58/IRS1/STXBP5/IFIH1/CASP1/JAK2/RAB26/RBP4/TNFSF13B/GATA3/TNFRSF21/OLFM2/HK1/LRRK2/GIPR/LGALS9/MIDN/IRS2/TM7SF3/NOX5/CD40/STX1A/VGF/ARNTL/SSC5D/PML/GSDMD/MAPK11/TTN/BTN3A1/MC4R/CD274/ZC3H12A/RAB40B/ITPR1/GAS6/CPT1A/MYO18A/REST/CARD8/EFNA5/PIM3/BTN3A2/RSAD2/SIDT2/EXPH5/SNAP25/FZD5/PRKCA/NR1H2/NECAB3/RAPGEF3/JAGN1…
GO:0007409	BP	axonogenesis	129	-4.07759	-1.9688	ENSG00000076864/ENSG00000112715/ENSG00000171246/ENSG00000004399/ENSG00000105711/ENSG00000172037/ENSG00000078018/ENSG00000131711/ENSG00000075213/ENSG00000197122/ENSG00000118785/ENSG00000182704/ENSG00000170381/ENSG00000134569/ENSG00000165731/ENSG00000198753/ENSG00000187164/ENSG00000197381/ENSG00000177169/ENSG00000160691/ENSG00000107485/ENSG00000196358/ENSG00000079482/ENSG00000084112/ENSG00000124486…	RAP1GAP/VEGFA/NPTX1/PLXND1/SCN1B/LAMB2/MAP2/MAP1B/SEMA3A/SRC/SPP1/TSKU/SEMA3E/LRP4/RET/PLXNB3/SHTN1/ADARB1/ULK1/SHC1/GATA3/NTNG2/OPHN1/SSH1/USP9X/DNM2/EFNB2/IRS2/BRSK1/ZSWIM8/TRIM46/METRN/KIF5A/SLITRK5/KRAS/SLITRK6/SEMA4D/NRP2/MEGF8/PLXNA1/PIK3CB/PLXNB2/EFNA1/SEMA4B/USP33/SEMA4A/WNT3/NEFL/EFNA5/GPC1/PTEN/SPART/GDI1/ARHGAP35/MATN2/TNFRSF12A/NGFR/SYNGAP1/LIMK1/PRKCA/BRAF/RNF165/NLGN3/ZFYVE27/SH3KBP…
GO:0010975	BP	regulation of neuron projection development	127	-3.60642	-1.6506	ENSG00000112715/ENSG00000104332/ENSG00000004399/ENSG00000105711/ENSG00000162676/ENSG00000166710/ENSG00000277363/ENSG00000078018/ENSG00000131711/ENSG00000075213/ENSG00000142949/ENSG00000118785/ENSG00000154310/ENSG00000170381/ENSG00000134569/ENSG00000165731/ENSG00000198753/ENSG00000151208/ENSG00000187164/ENSG00000218336/ENSG00000003402/ENSG00000107485/ENSG00000101040/ENSG00000084112/ENSG00000188906…	VEGFA/SFRP1/PLXND1/SCN1B/GFI1/B2M/SRCIN1/MAP2/MAP1B/SEMA3A/PTPRF/SPP1/TNIK/SEMA3E/LRP4/RET/PLXNB3/DLG5/SHTN1/TENM3/CFLAR/GATA3/ZMYND8/SSH1/LRRK2/DNM2/EFNB2/RAPGEF2/DLG4/ZSWIM8/METRN/NFE2L2/ITGA3/NDRG4/MDM2/SEMA4D/MEGF8/PPP2R5B/PLXNA1/PLXNB2/EFNA1/CRTC1/RAB29/SETX/SEMA4B/SHANK2/SEMA4A/WNT3/NEFL/UNC13A/KIDINS220/OBSL1/EFNA5/PTEN/SPART/GDI1/ARHGAP35/INPP5F/TNFRSF12A/SNAP25/PPP1R9A/NGFR/ITM2C/SYNGAP1…
GO:0009991	BP	response to extracellular stimulus	127	-2.55332	-1.04674	ENSG00000165272/ENSG00000115919/ENSG00000104332/ENSG00000137673/ENSG00000105329/ENSG00000117394/ENSG00000197122/ENSG00000118785/ENSG00000165029/ENSG00000167601/ENSG00000113739/ENSG00000128016/ENSG00000159167/ENSG00000137752/ENSG00000110092/ENSG00000177169/ENSG00000162552/ENSG00000115457/ENSG00000111424/ENSG00000197256/ENSG00000084112/ENSG00000121060/ENSG00000188906/ENSG00000010310/ENSG00000115415…	AQP3/KYNU/SFRP1/MMP7/TGFB1/SLC2A1/SRC/SPP1/ABCA1/AXL/STC2/ZFP36/STC1/CASP1/CCND1/ULK1/WNT4/IGFBP2/VDR/KANK2/SSH1/TRIM25/LRRK2/GIPR/STAT1/SLC38A2/CD40/DNMT3A/EIF2AK2/VGF/USF1/TNC/GSDMD/NFE2L2/ATF3/ADSSL1/MDM2/MAP1LC3A/FOXO4/G6PD/MC4R/ZC3H12A/ZFYVE1/KLF10/GABARAPL1/MAP3K5/ACSL1/GAS6/PDK2/FOXO1/USP33/GBA/LAMP2/PTEN/FOS/PPP1R9B/ACACB/BBS2/BCAS3/RPTOR/FNIP1/ARHGAP35/AES/DAP/CPEB4/MAX/GSN/SESN2/BBS4/NR…
GO:0016050	BP	vesicle organization	126	-5.57818	-3.02029	ENSG00000122862/ENSG00000137501/ENSG00000205413/ENSG00000231925/ENSG00000019505/ENSG00000161011/ENSG00000177409/ENSG00000114270/ENSG00000165029/ENSG00000109861/ENSG00000204267/ENSG00000069974/ENSG00000153531/ENSG00000168394/ENSG00000167202/ENSG00000079805/ENSG00000170248/ENSG00000132535/ENSG00000106089/ENSG00000141258/ENSG00000141551/ENSG00000124222/ENSG00000137575/ENSG00000185722/ENSG00000111540…	SRGN/SYTL2/SAMD9/TAPBP/SYT13/SQSTM1/SAMD9L/COL7A1/ABCA1/CTSC/TAP2/RAB27A/ADPRHL1/TAP1/TBC1D2B/DNM2/PDCD6IP/DLG4/STX1A/SGSM2/CSNK1D/STX16/SDCBP/ANKFY1/RAB5B/RAB29/C2CD5/SNX33/MYO18A/GBF1/UNC13A/SYNJ1/TBC1D17/TBC1D20/CCDC136/ANXA8/TMEM175/CAV1/F8/MYO7A/WASL/SNAP25/SDC4/NSF/SPG11/HPS1/RAB13/SGSM1/CHMP2A/VPS8/PICALM/SYTL5/VAMP1/SEC22B/GOLGA2/SYT1/CNIH1/TRAPPC6A/CHMP5/VPS28/TBCK/STX17/SYT6/RAB22A/NAPA…
GO:0005774	CC	vacuolar membrane	126	-4.98096	-2.67624	ENSG00000178726/ENSG00000166825/ENSG00000163840/ENSG00000103222/ENSG00000101210/ENSG00000130303/ENSG00000168140/ENSG00000137486/ENSG00000142089/ENSG00000177169/ENSG00000141458/ENSG00000130653/ENSG00000116209/ENSG00000196187/ENSG00000071967/ENSG00000171298/ENSG00000161091/ENSG00000198246/ENSG00000225190/ENSG00000062716/ENSG00000064601/ENSG00000113441/ENSG00000173083/ENSG00000068650/ENSG00000101460…	THBD/ANPEP/DTX3L/ABCC1/EEF1A2/BST2/VASN/ARRB1/IFITM3/ULK1/NPC1/PNPLA7/TMEM59/TMEM63A/CYBRD1/GAA/MFSD12/SLC29A3/PLEKHM1/VMP1/CTSA/LNPEP/HPSE/ATP11A/MAP1LC3A/DAB2/ANKFY1/MANBA/SLC15A3/ZFYVE1/IGF2R/GABARAPL1/TECPR1/NAPB/MAN2B2/TMEM8A/BRI3/ATP6V0A1/CD63/CLCN7/GBA/MARCH8/SPPL2A/SLC48A1/LMBRD1/ACP2/LAMP2/SLC22A17/SIDT2/TMEM175/RPTOR/MYO7A/CDIP1/ITM2C/NCSTN/NSF/SPG11/ZFYVE26/FLOT1/NEU1/GLMP/PCYOX1L/SLC2…
GO:0043087	BP	regulation of GTPase activity	124	-2.27263	-0.949958	ENSG00000076864/ENSG00000104332/ENSG00000004399/ENSG00000135905/ENSG00000188157/ENSG00000158769/ENSG00000068831/ENSG00000188559/ENSG00000137486/ENSG00000198753/ENSG00000159842/ENSG00000164506/ENSG00000162552/ENSG00000130762/ENSG00000079482/ENSG00000153531/ENSG00000188906/ENSG00000167202/ENSG00000145715/ENSG00000101017/ENSG00000109756/ENSG00000132613/ENSG00000196220/ENSG00000116991/ENSG00000141258…	RAP1GAP/SFRP1/PLXND1/DOCK10/AGRN/F11R/RASGRP2/RALGAPA2/ARRB1/PLXNB3/ABR/STXBP5/WNT4/ARHGEF16/OPHN1/ADPRHL1/LRRK2/TBC1D2B/RASA1/CD40/RAPGEF2/MTSS1L/SRGAP3/SIPA1L2/SGSM2/SEMA4D/ARAP1/SRGAP2/RGS20/PLXNA1/SPRY2/RASA3/PLXNB2/FAM13B/INPP5B/RAB3GAP2/PLCB1/NF1/ACAP3/EFNA5/TBC1D17/TIAM2/TBC1D20/BCAS3/CDC42EP3/GDI1/ARHGAP35/ARHGAP30/SYNGAP1/TSC2/SIPA1L3/GMIP/ARHGEF37/STMN3/RAPGEF3/RGS11/BBS4/AGAP2/GAPVD1/G…
GO:0046982	MF	protein heterodimerization activity	124	-2.1383	-0.857243	ENSG00000116016/ENSG00000112715/ENSG00000168398/ENSG00000105329/ENSG00000100311/ENSG00000160255/ENSG00000052850/ENSG00000186350/ENSG00000108515/ENSG00000153094/ENSG00000167601/ENSG00000188559/ENSG00000177707/ENSG00000116717/ENSG00000218336/ENSG00000138207/ENSG00000175505/ENSG00000143384/ENSG00000168036/ENSG00000197063/ENSG00000134070/ENSG00000116604/ENSG00000106089/ENSG00000133794/ENSG00000158773…	EPAS1/VEGFA/BDKRB2/TGFB1/PDGFB/ITGB2/ALX4/RXRA/ENO3/BCL2L11/AXL/RALGAPA2/NECTIN3/GADD45A/TENM3/RBP4/CLCF1/MCL1/CTNNB1/MAFG/IRAK2/MEF2D/STX1A/ARNTL/USF1/ITGA3/ATF3/SOX18/SDCBP/KCNH1/MICU1/CRLF1/SCUBE1/ABCG1/HIST1H2BK/RAB3GAP2/NEFL/SOS2/MEF2A/DYNLL2/FOS/HIST2H2BE/TAF7/CAV1/SUPT7L/CREB3L3/MIGA1/MAX/LIMK1/BRAF/CAPN2/TAF9B/NR4A2/FLOT1/TLR6/CEBPB/SLC51B/HIST1H2AC/TCF3/SOS1/SYCP2/H3F3A/SYT1/RARA/UGT1A7/…
GO:0098542	BP	defense response to other organism	122	-7.07335	-4.22731	ENSG00000125347/ENSG00000138496/ENSG00000164300/ENSG00000187608/ENSG00000105329/ENSG00000163702/ENSG00000163840/ENSG00000119917/ENSG00000157601/ENSG00000185885/ENSG00000137959/ENSG00000185745/ENSG00000137628/ENSG00000130303/ENSG00000119922/ENSG00000140853/ENSG00000185507/ENSG00000111331/ENSG00000117226/ENSG00000160710/ENSG00000170581/ENSG00000106366/ENSG00000142089/ENSG00000107201/ENSG00000172183…	IRF1/PARP9/SERINC5/ISG15/TGFB1/IL17RC/DTX3L/IFIT3/MX1/IFITM1/IFI44L/IFIT1/DDX60/BST2/IFIT2/NLRC5/IRF7/OAS3/GBP3/ADAR/STAT2/SERPINE1/IFITM3/DDX58/ISG20/IFIH1/MR1/OAS2/ADARB1/SHC1/TRIM56/DDX17/TRIM22/OPTN/CCDC88B/TRIM25/IFITM2/STAT1/DNAJC3/PLSCR1/HERC5/C19orf66/CD40/EIF2AK2/MX2/VGF/IRF2/SSC5D/IL6R/BATF2/SERINC3/PML/GSDMD/FAM111A/OASL/ZC3H12A/OAS1/RNASEL/IRF9/HIST1H2BK/UNC13D/APOBEC3F/ADAM17/RSAD2/H…
GO:0009617	BP	response to bacterium	122	-2.88792	-1.22448	ENSG00000178726/ENSG00000187608/ENSG00000105329/ENSG00000162676/ENSG00000166710/ENSG00000108840/ENSG00000164307/ENSG00000171223/ENSG00000197122/ENSG00000165029/ENSG00000167601/ENSG00000106366/ENSG00000128016/ENSG00000159842/ENSG00000137752/ENSG00000153029/ENSG00000096968/ENSG00000064932/ENSG00000160691/ENSG00000111424/ENSG00000146072/ENSG00000123240/ENSG00000134326/ENSG00000168961/ENSG00000134070…	THBD/ISG15/TGFB1/GFI1/B2M/HDAC5/ERAP1/JUNB/SRC/ABCA1/AXL/SERPINE1/ZFP36/ABR/CASP1/MR1/JAK2/SBNO2/SHC1/VDR/TNFRSF21/OPTN/CMPK2/LGALS9/IRAK2/CD40/VGF/TRIB1/SSC5D/IL6R/GSDMD/RPS6KA3/PTGES/CD274/BDKRB1/ZC3H12A/INAVA/PDCD4/IL18BP/RAB29/HIST1H2BK/C4B/CASP8/CARD8/TNFRSF14/ADAM17/FOS/HIST2H2BE/CAV1/IDO1/PLSCR4/WASL/CD55/FZD5/DMBT1/NGFR/ERBIN/PRKCA/IL27RA/NR1H2/C5AR1/PTGFR/TLR6/CEBPB/FAS/NFKBIA/PTPN22/PLA…
GO:0009896	BP	positive regulation of catabolic process	121	-4.99443	-2.55464	ENSG00000163840/ENSG00000141232/ENSG00000137642/ENSG00000152518/ENSG00000129003/ENSG00000183255/ENSG00000109861/ENSG00000114771/ENSG00000128016/ENSG00000132109/ENSG00000169047/ENSG00000164938/ENSG00000177169/ENSG00000198168/ENSG00000140564/ENSG00000116209/ENSG00000109670/ENSG00000132274/ENSG00000177666/ENSG00000123240/ENSG00000158290/ENSG00000100226/ENSG00000188906/ENSG00000185950/ENSG00000135362…	DTX3L/TOB1/SORL1/ZFP36L2/VPS13C/PTTG1IP/CTSC/AADAC/ZFP36/TRIM21/IRS1/TP53INP1/ULK1/SVIP/FURIN/TMEM59/FBXW7/TRIM22/PNPLA2/OPTN/CUL4B/GTPBP1/LRRK2/IRS2/PRR5L/TRIB1/NFE2L2/CSNK1D/MDM2/TRIM8/DAB2/ZC3H12A/PIK3CB/RNF19A/TMTC3/CPT1A/SNX33/FOXO1/RAB3GAP2/GBA/AGO2/PTEN/KEAP1/CSNK1A1/TNRC6B/CAV1/TFEB/FBXL5/SMAD7/TSC2/RAPGEF3/SESN2/PFKFB4/NSF/GSK3B/DVL1/WWP2/ATM/SEC22B/PRKAA1/TSC1/TP53INP2/VPS28/NUB1/BTG2/P…
GO:1903706	BP	regulation of hemopoiesis	121	-3.81646	-1.76042	ENSG00000104332/ENSG00000125347/ENSG00000003137/ENSG00000105329/ENSG00000131981/ENSG00000166710/ENSG00000108175/ENSG00000204264/ENSG00000152518/ENSG00000205220/ENSG00000154127/ENSG00000185507/ENSG00000123405/ENSG00000092010/ENSG00000240065/ENSG00000167601/ENSG00000128016/ENSG00000184371/ENSG00000179348/ENSG00000134138/ENSG00000124098/ENSG00000100911/ENSG00000107485/ENSG00000109670/ENSG00000168036…	SFRP1/IRF1/CYP26B1/TGFB1/LGALS3/B2M/ZMIZ1/PSMB8/ZFP36L2/PSMB10/UBASH3B/IRF7/NFE2/PSME1/PSMB9/AXL/ZFP36/CSF1/GATA2/MEIS2/FAM210B/PSME2/GATA3/FBXW7/CTNNB1/HMGB3/LGALS9/STAT1/ZBTB7B/KAT2B/THBS1/ATP6AP1/EIF2AK2/TRIB1/KMT2C/NFE2L2/RARG/PTPN6/KMT2A/TOB2/FBN1/N4BP2L2/CEACAM1/KLF10/LDB1/GAS6/ZEB1/KMT2E/P4HTM/CASP8/NF1/FOS/ACIN1/TNRC6B/CSF3R/FNIP1/SMAD7/RAG1/PRKCA/BRAF/RB1/FOXC1/CD46/CEBPB/NFKBIA/KMT2D/TC…
GO:0002521	BP	leukocyte differentiation	121	-3.42542	-1.53265	ENSG00000112715/ENSG00000104332/ENSG00000125347/ENSG00000003137/ENSG00000105329/ENSG00000107957/ENSG00000166710/ENSG00000108840/ENSG00000108175/ENSG00000135905/ENSG00000106003/ENSG00000152518/ENSG00000154127/ENSG00000100345/ENSG00000171223/ENSG00000185507/ENSG00000124813/ENSG00000197122/ENSG00000167601/ENSG00000064932/ENSG00000184371/ENSG00000162552/ENSG00000179348/ENSG00000107485/ENSG00000109670…	VEGFA/SFRP1/IRF1/CYP26B1/TGFB1/SH3PXD2A/B2M/HDAC5/ZMIZ1/DOCK10/LFNG/ZFP36L2/UBASH3B/MYH9/JUNB/IRF7/RUNX2/SRC/AXL/SBNO2/CSF1/WNT4/GATA2/GATA3/FBXW7/CLCF1/CTNNB1/HMGB3/LGALS9/ZBTB7B/ATP6AP1/ITGA4/TRIB1/BATF2/PTPN6/EGR1/TOB2/FBN1/CEACAM1/KLF10/GAS6/ZEB1/SEMA4A/CASP8/NF1/ADAM17/FOS/AZI2/RSAD2/ACIN1/IL11/FNIP1/SMAD7/FZD5/RAG1/PRKCA/BRAF/RB1/ADGRG3/JAGN1/CD46/FAM20C/CEBPB/PTPN22/TCF3/ATM/RUNX1/TRAF6/SO…
GO:0050769	BP	positive regulation of neurogenesis	120	-3.62768	-1.65456	ENSG00000112715/ENSG00000004399/ENSG00000105711/ENSG00000134352/ENSG00000035862/ENSG00000131711/ENSG00000075213/ENSG00000107984/ENSG00000165731/ENSG00000198753/ENSG00000151208/ENSG00000187164/ENSG00000218336/ENSG00000184371/ENSG00000179348/ENSG00000003402/ENSG00000175505/ENSG00000101040/ENSG00000168036/ENSG00000136717/ENSG00000116584/ENSG00000109756/ENSG00000132535/ENSG00000103260/ENSG00000116044…	VEGFA/PLXND1/SCN1B/IL6ST/TIMP2/MAP1B/SEMA3A/DKK1/RET/PLXNB3/DLG5/SHTN1/TENM3/CSF1/GATA2/CFLAR/CLCF1/ZMYND8/CTNNB1/BIN1/ARHGEF2/RAPGEF2/DLG4/METRN/NFE2L2/HAP1/ITGA3/CSNK1D/NDRG4/SEMA4D/MEGF8/PPP2R5B/PLXNA1/PLXNB2/CYB5D2/CRTC1/SETX/ZEB1/SHANK2/WNT3/NEFL/UNC13A/KIDINS220/OBSL1/EFNA5/PTEN/ETV5/FOXA1/GDI1/ARHGAP35/TNFRSF12A/PPP1R9A/NGFR/NEURL1/LIMK1/BRAF/ZFYVE27/NUMB/DVL1/SEZ6/TRAK1/CXCR4/TCF3/ITSN2/G…
GO:0009100	BP	glycoprotein metabolic process	119	-3.99752	-1.89827	ENSG00000147408/ENSG00000140297/ENSG00000182870/ENSG00000167889/ENSG00000106003/ENSG00000136156/ENSG00000116406/ENSG00000106392/ENSG00000141458/ENSG00000178904/ENSG00000116209/ENSG00000145495/ENSG00000185499/ENSG00000157350/ENSG00000168036/ENSG00000239305/ENSG00000133424/ENSG00000136720/ENSG00000137801/ENSG00000172461/ENSG00000196104/ENSG00000128242/ENSG00000033170/ENSG00000143641/ENSG00000198408…	CSGALNACT1/GCNT3/GALNT9/MGAT5B/LFNG/ITM2B/EDEM3/C1GALT1/NPC1/DPY19L3/TMEM59/MARCH6/MUC1/ST3GAL2/CTNNB1/RNF103/LARGE1/HS6ST1/THBS1/FUT9/SPOCK3/GAL3ST1/FUT8/GALNT2/OGA/CHPF2/HPSE/DPY19L1/CHPF/MANBA/OS9/CHST12/MGAT4C/MUC16/B3GALT4/MAN2B2/IDUA/PMM1/FBXO2/PLCB1/ST6GALNAC2/GPC1/TUSC3/ST6GALNAC3/ST8SIA4/ITM2C/BCAN/NECAB3/B3GAT3/MAN2C1/EXTL3/TRAK1/SLC51B/CHST13/POFUT2/GNPTG/ST3GAL4/SYVN1/TET2/GOLGA2/ST6G…
GO:0031667	BP	response to nutrient levels	118	-2.32045	-0.970066	ENSG00000165272/ENSG00000115919/ENSG00000104332/ENSG00000137673/ENSG00000105329/ENSG00000117394/ENSG00000197122/ENSG00000118785/ENSG00000165029/ENSG00000113739/ENSG00000128016/ENSG00000159167/ENSG00000137752/ENSG00000110092/ENSG00000177169/ENSG00000162552/ENSG00000115457/ENSG00000111424/ENSG00000197256/ENSG00000084112/ENSG00000121060/ENSG00000188906/ENSG00000010310/ENSG00000115415/ENSG00000134294…	AQP3/KYNU/SFRP1/MMP7/TGFB1/SLC2A1/SRC/SPP1/ABCA1/STC2/ZFP36/STC1/CASP1/CCND1/ULK1/WNT4/IGFBP2/VDR/KANK2/SSH1/TRIM25/LRRK2/GIPR/STAT1/SLC38A2/CD40/DNMT3A/EIF2AK2/VGF/USF1/TNC/NFE2L2/ATF3/ADSSL1/MDM2/MAP1LC3A/FOXO4/G6PD/MC4R/ZC3H12A/ZFYVE1/KLF10/GABARAPL1/MAP3K5/ACSL1/GAS6/PDK2/FOXO1/USP33/GBA/LAMP2/PTEN/ACACB/BBS2/BCAS3/RPTOR/FNIP1/DAP/CPEB4/MAX/GSN/SESN2/BBS4/ACSL4/FAS/MT-CYB/LDHA/PRKAA1/ALB/ALAD…
GO:0051090	BP	regulation of DNA binding transcription factor activity	117	-4.0795	-1.9688	ENSG00000173801/ENSG00000112715/ENSG00000162407/ENSG00000162337/ENSG00000105329/ENSG00000178685/ENSG00000162676/ENSG00000169297/ENSG00000064393/ENSG00000108840/ENSG00000160255/ENSG00000126351/ENSG00000140853/ENSG00000118515/ENSG00000137486/ENSG00000132109/ENSG00000107201/ENSG00000096968/ENSG00000125826/ENSG00000138061/ENSG00000003402/ENSG00000169083/ENSG00000132274/ENSG00000168036/ENSG00000116584…	JUP/VEGFA/PLPP3/LRP5/TGFB1/PARP10/GFI1/NR0B1/HIPK2/HDAC5/ITGB2/THRA/NLRC5/SGK1/ARRB1/TRIM21/DDX58/JAK2/RBCK1/CYP1B1/CFLAR/AR/TRIM22/CTNNB1/ARHGEF2/TRIM25/LGALS9/SP100/IRAK2/PRKD2/CD40/EIF2AK2/TRIB1/ZIC2/MAPK11/KRAS/TRIM31/TRIM8/TRIM14/FZD2/PPP2R5B/CREBZF/TRIM38/TP53BP1/ZC3H12A/MED13/JMY/CRTC1/SPHK1/MXI1/GAS6/FOXS1/TERF2IP/CARD8/PTEN/KEAP1/FOS/FOXA1/SMAD7/DAP/ERBIN/TNFSF18/RB1/ADGRG3/EDA2R/TLR6/WW…
GO:0010256	BP	endomembrane system organization	117	-2.28666	-0.959223	ENSG00000122862/ENSG00000185567/ENSG00000143515/ENSG00000161011/ENSG00000165029/ENSG00000061656/ENSG00000187164/ENSG00000196159/ENSG00000169083/ENSG00000069974/ENSG00000123240/ENSG00000188906/ENSG00000160789/ENSG00000079805/ENSG00000170248/ENSG00000188313/ENSG00000132613/ENSG00000127914/ENSG00000124920/ENSG00000062716/ENSG00000169905/ENSG00000141551/ENSG00000124222/ENSG00000104419/ENSG00000111540…	SRGN/AHNAK2/ATP8B2/SQSTM1/ABCA1/SPAG4/SHTN1/FAT4/AR/RAB27A/OPTN/LRRK2/LMNA/DNM2/PDCD6IP/PLSCR1/MTSS1L/AKAP9/MYRF/VMP1/TOR1AIP2/CSNK1D/STX16/NDRG1/RAB5B/EHD3/RAB29/SNX33/MYO18A/GBF1/RAB3GAP2/OBSL1/SYNJ1/PTEN/RAB18/CSNK1A1/TBC1D20/BCAS3/CCDC136/ANXA8/CAV1/PLSCR4/WASL/TMEFF2/GOLGA8N/PRKCA/GSN/VPS51/BLZF1/ZFYVE27/JAGN1/FLOT1/MAP2K2/CXCR4/CHMP2A/GOLGA2/VCPIP1/CHMP5/VPS28/TOR1AIP1/AKAP8L/COL4A3BP/GOLGA…
GO:0000982	MF	transcription factor activity, RNA polymerase II proximal promoter sequence-specific DNA binding	116	-4.00793	-1.70499	ENSG00000116016/ENSG00000102908/ENSG00000125347/ENSG00000162676/ENSG00000171223/ENSG00000185507/ENSG00000124813/ENSG00000145687/ENSG00000116833/ENSG00000181444/ENSG00000162702/ENSG00000156273/ENSG00000179348/ENSG00000134138/ENSG00000107485/ENSG00000169083/ENSG00000121297/ENSG00000157216/ENSG00000197063/ENSG00000160685/ENSG00000137203/ENSG00000188313/ENSG00000116604/ENSG00000133794/ENSG00000168062…	EPAS1/NFAT5/IRF1/GFI1/JUNB/IRF7/RUNX2/SSBP2/NR5A2/ZNF467/ZNF281/BACH1/GATA2/MEIS2/GATA3/AR/TSHZ3/SSBP3/MAFG/ZBTB7B/TFAP2A/PLSCR1/MEF2D/ARNTL/BATF2/USF1/MZF1/NFIL3/ATF3/SOX18/ZBTB7A/EGR1/NR3C1/MXD1/SIX4/FOXC2/SNAI1/KLF10/MECP2/NR1D2/SOX12/TEF/FOXS1/FOXO1/REST/RCOR1/MEF2A/FOS/FOXA1/TFEB/CARF/HLF/RBL2/SP1/MAX/NR1H2/RB1/NR4A2/ELK4/CEBPB/PAX8/TCF3/MEIS3/SATB2/BTG2/SP2/HNF4A/PATZ1/ZNF746/TOX2/ZFPM1/TP5…
GO:0000987	MF	proximal promoter sequence-specific DNA binding	116	-2.60261	-1.06558	ENSG00000102908/ENSG00000125347/ENSG00000171223/ENSG00000186350/ENSG00000124813/ENSG00000145687/ENSG00000123405/ENSG00000116833/ENSG00000162702/ENSG00000179348/ENSG00000134138/ENSG00000140396/ENSG00000111424/ENSG00000107485/ENSG00000169083/ENSG00000185499/ENSG00000157216/ENSG00000197063/ENSG00000115415/ENSG00000160685/ENSG00000137203/ENSG00000116604/ENSG00000133794/ENSG00000168062/ENSG00000158773…	NFAT5/IRF1/JUNB/RXRA/RUNX2/SSBP2/NFE2/NR5A2/ZNF281/GATA2/MEIS2/NCOA2/VDR/GATA3/AR/MUC1/SSBP3/MAFG/STAT1/ZBTB7B/TFAP2A/MEF2D/ARNTL/BATF2/USF1/MZF1/NFIL3/KDM6B/ATF3/ATF6B/SOX18/ZBTB7A/NR3C1/MXD1/SIX4/KLF10/KDM6A/FOXS1/ZEB1/SMARCC2/MEF2A/FOS/GATAD2B/TFEB/CARF/CREB3L3/SP1/MAX/NR1H2/NR4A2/ELK4/CEBPB/PAX8/TCF3/PER1/RARA/SATB2/SP2/HNF4A/PATZ1/ZNF746/TOX2/ZFPM1/TP53/PLAG1/EP300/ETV6/CREB1/TBX2/ELF4/BHLHE…
GO:0030099	BP	myeloid cell differentiation	114	-4.71062	-2.34656	ENSG00000116016/ENSG00000112715/ENSG00000104332/ENSG00000105329/ENSG00000107957/ENSG00000131981/ENSG00000166710/ENSG00000064393/ENSG00000126351/ENSG00000154127/ENSG00000100345/ENSG00000171223/ENSG00000185507/ENSG00000197122/ENSG00000123405/ENSG00000160710/ENSG00000128016/ENSG00000096968/ENSG00000064932/ENSG00000184371/ENSG00000179348/ENSG00000134138/ENSG00000124098/ENSG00000107485/ENSG00000109670…	EPAS1/VEGFA/SFRP1/TGFB1/SH3PXD2A/LGALS3/B2M/HIPK2/THRA/UBASH3B/MYH9/JUNB/IRF7/SRC/NFE2/ADAR/ZFP36/JAK2/SBNO2/CSF1/GATA2/MEIS2/FAM210B/GATA3/FBXW7/CTNNB1/HMGB3/STAT1/TMOD3/KAT2B/THBS1/ATP6AP1/TRIB1/BATF2/PML/KMT2C/RARG/PTPN6/KMT2A/G6PD/TOB2/FBN1/CEACAM1/KLF10/LDB1/KMT2E/P4HTM/CASP8/NF1/FOS/ACIN1/TNRC6B/IL11/CSF3R/PRKCA/RB1/ARID4A/JAGN1/FAM20C/CEBPB/NFKBIA/KMT2D/TET2/CDC73/RUNX1/TRAF6/H3F3A/RARA/HI…
GO:0000978	MF	RNA polymerase II proximal promoter sequence-specific DNA binding	114	-2.8207	-1.16723	ENSG00000102908/ENSG00000125347/ENSG00000171223/ENSG00000186350/ENSG00000124813/ENSG00000145687/ENSG00000116833/ENSG00000162702/ENSG00000179348/ENSG00000134138/ENSG00000140396/ENSG00000111424/ENSG00000107485/ENSG00000169083/ENSG00000185499/ENSG00000157216/ENSG00000197063/ENSG00000115415/ENSG00000160685/ENSG00000137203/ENSG00000116604/ENSG00000133794/ENSG00000168062/ENSG00000158773/ENSG00000099326…	NFAT5/IRF1/JUNB/RXRA/RUNX2/SSBP2/NR5A2/ZNF281/GATA2/MEIS2/NCOA2/VDR/GATA3/AR/MUC1/SSBP3/MAFG/STAT1/ZBTB7B/TFAP2A/MEF2D/ARNTL/BATF2/USF1/MZF1/NFIL3/KDM6B/ATF3/ATF6B/SOX18/ZBTB7A/NR3C1/MXD1/SIX4/KLF10/KDM6A/FOXS1/ZEB1/SMARCC2/MEF2A/FOS/GATAD2B/TFEB/CARF/CREB3L3/SP1/MAX/NR1H2/NR4A2/ELK4/CEBPB/PAX8/TCF3/PER1/RARA/SATB2/SP2/HNF4A/PATZ1/ZNF746/TOX2/ZFPM1/TP53/PLAG1/EP300/ETV6/CREB1/TBX2/ELF4/BHLHE40/AR…
GO:0048568	BP	embryonic organ development	113	-2.48669	-1.0428	ENSG00000116016/ENSG00000112715/ENSG00000121039/ENSG00000105329/ENSG00000143867/ENSG00000064393/ENSG00000100311/ENSG00000138829/ENSG00000143816/ENSG00000052850/ENSG00000171223/ENSG00000124813/ENSG00000164442/ENSG00000063245/ENSG00000159842/ENSG00000181649/ENSG00000179348/ENSG00000138207/ENSG00000107485/ENSG00000168036/ENSG00000137203/ENSG00000136720/ENSG00000006611/ENSG00000146374/ENSG00000184634…	EPAS1/VEGFA/RDH10/TGFB1/OSR1/HIPK2/PDGFB/FBN2/WNT9A/ALX4/JUNB/RUNX2/CITED2/EPN1/ABR/PHLDA2/GATA2/RBP4/GATA3/CTNNB1/TFAP2A/HS6ST1/USH1C/RSPO3/MED12/RARG/SLITRK6/NDRG4/KMT2A/SOX18/MEGF8/FBN1/FZD2/ALDH1A3/IFT122/SIX4/FOXC2/SNAI1/SPRY2/SOCS3/EFNA1/KDM6A/ZEB1/CASP8/PCGF2/TRIOBP/NES/MYO7A/WHRN/TFEB/IFT140/FZD5/BIRC6/CHRNA9/BBS4/FOXC1/MMP16/DVL1/CEBPB/BPTF/PAX8/SETDB2/LHX1/ARID2/RARA/SH2B3/SATB2/EOMES/W…
GO:0001228	MF	transcriptional activator activity, RNA polymerase II transcription regulatory region sequence-specific DNA binding	113	-3.62786	-1.6434	ENSG00000116016/ENSG00000102908/ENSG00000125347/ENSG00000052850/ENSG00000171223/ENSG00000124813/ENSG00000145687/ENSG00000116833/ENSG00000181444/ENSG00000156273/ENSG00000179348/ENSG00000134138/ENSG00000107485/ENSG00000169083/ENSG00000157216/ENSG00000197063/ENSG00000160685/ENSG00000137203/ENSG00000188313/ENSG00000116604/ENSG00000168310/ENSG00000164463/ENSG00000158773/ENSG00000116044/ENSG00000099326…	EPAS1/NFAT5/IRF1/ALX4/JUNB/RUNX2/SSBP2/NR5A2/ZNF467/BACH1/GATA2/MEIS2/GATA3/AR/SSBP3/MAFG/ZBTB7B/TFAP2A/PLSCR1/MEF2D/IRF2/CREBRF/USF1/NFE2L2/MZF1/ATF3/ATF6B/SOX18/EGR1/NR3C1/FOXO4/SIX4/FOXC2/KLF10/ARID3A/SOX12/TEF/VEZF1/REST/MEF2A/FOS/ZNF76/HMGA1/ETV5/FOXA1/TFEB/CARF/CREB3L3/HLF/SP1/SALL2/CSRNP1/PBX2/NR1H2/NR4A2/FOXC1/ELK4/CEBPB/PAX8/TFDP2/RUNX1/MEIS3/SATB2/ZNF24/HNF4A/PATZ1/TOX2/TP53/RXRB/PLAG1/…
GO:0043062	BP	extracellular structure organization	112	-4.44827	-2.18453	ENSG00000147408/ENSG00000137673/ENSG00000130508/ENSG00000143127/ENSG00000105329/ENSG00000107957/ENSG00000137809/ENSG00000087303/ENSG00000134013/ENSG00000172037/ENSG00000035862/ENSG00000204580/ENSG00000100311/ENSG00000138829/ENSG00000160255/ENSG00000188153/ENSG00000188157/ENSG00000118785/ENSG00000157483/ENSG00000158769/ENSG00000114270/ENSG00000165029/ENSG00000174705/ENSG00000106366/ENSG00000138316…	CSGALNACT1/MMP7/PXDN/ITGA10/TGFB1/SH3PXD2A/ITGA11/NID2/LOXL2/LAMB2/TIMP2/DDR1/PDGFB/FBN2/ITGB2/COL4A5/AGRN/SPP1/MYO1E/F11R/COL7A1/ABCA1/SH3PXD2B/SERPINE1/ADAMTS14/LAMA3/FURIN/CYP1B1/CFLAR/ITGB4/TIMP1/MELTF/CTSL/BMP1/ADAM12/PDCD6IP/COL12A1/THBS1/COL18A1/ITGA4/FBLN1/TNC/LAMA5/ITGA3/SDCBP/FBN1/VWA1/FOXC2/SCUBE1/GAS6/ABCG1/LOXL4/ADAM15/ITGA5/NF1/ICAM5/ADAM10/ITGB5/SDC4/FGF2/BCAN/CAPN2/HAS2/NR1H2/FLOT…
GO:0031346	BP	positive regulation of cell projection organization	107	-4.48843	-2.20355	ENSG00000112715/ENSG00000004399/ENSG00000105711/ENSG00000151491/ENSG00000131711/ENSG00000197122/ENSG00000188157/ENSG00000165731/ENSG00000198753/ENSG00000151208/ENSG00000187164/ENSG00000218336/ENSG00000184640/ENSG00000003402/ENSG00000101040/ENSG00000079805/ENSG00000109756/ENSG00000132535/ENSG00000103260/ENSG00000225190/ENSG00000116044/ENSG00000173805/ENSG00000005884/ENSG00000103034/ENSG00000187764…	VEGFA/PLXND1/SCN1B/EPS8/MAP1B/SRC/AGRN/RET/PLXNB3/DLG5/SHTN1/TENM3/SEPT9/CFLAR/ZMYND8/DNM2/RAPGEF2/DLG4/METRN/PLEKHM1/NFE2L2/HAP1/ITGA3/NDRG4/SEMA4D/MEGF8/ARAP1/PPP2R5B/PLXNA1/PLXNB2/CRTC1/SETX/SHANK2/WNT3/NEFL/UNC13A/KIDINS220/OBSL1/EFNA5/GPM6A/BCAS3/CDC42EP3/GDI1/ARHGAP35/WASL/TNFRSF12A/PPP1R9A/NGFR/NEURL1/LIMK1/BRAF/ZFYVE27/BBS4/DVL1/SEZ6/TRAK1/EPS8L2/ITSN2/GPRASP2/SYT1/LRP8/FUZ/RETREG3/SHOX2/…
GO:0031331	BP	positive regulation of cellular catabolic process	106	-4.96214	-2.54256	ENSG00000163840/ENSG00000141232/ENSG00000152518/ENSG00000129003/ENSG00000183255/ENSG00000109861/ENSG00000114771/ENSG00000128016/ENSG00000132109/ENSG00000169047/ENSG00000164938/ENSG00000177169/ENSG00000198168/ENSG00000140564/ENSG00000116209/ENSG00000109670/ENSG00000132274/ENSG00000177666/ENSG00000123240/ENSG00000100226/ENSG00000188906/ENSG00000185950/ENSG00000135362/ENSG00000173334/ENSG00000116044…	DTX3L/TOB1/ZFP36L2/VPS13C/PTTG1IP/CTSC/AADAC/ZFP36/TRIM21/IRS1/TP53INP1/ULK1/SVIP/FURIN/TMEM59/FBXW7/TRIM22/PNPLA2/OPTN/GTPBP1/LRRK2/IRS2/PRR5L/TRIB1/NFE2L2/CSNK1D/MDM2/TRIM8/DAB2/ZC3H12A/PIK3CB/RNF19A/TMTC3/CPT1A/SNX33/FOXO1/RAB3GAP2/GBA/AGO2/PTEN/KEAP1/CSNK1A1/TNRC6B/CAV1/TFEB/FBXL5/SMAD7/TSC2/RAPGEF3/SESN2/PFKFB4/GSK3B/DVL1/ATM/PRKAA1/TSC1/TP53INP2/NUB1/BTG2/PIAS1/GPSM1/TBK1/RDX/LONRF2/LONRF3/…
GO:0007389	BP	pattern specification process	105	-2.13405	-0.879782	ENSG00000104332/ENSG00000003137/ENSG00000162337/ENSG00000143867/ENSG00000064393/ENSG00000205336/ENSG00000052850/ENSG00000106003/ENSG00000075213/ENSG00000164442/ENSG00000107984/ENSG00000134569/ENSG00000159167/ENSG00000169083/ENSG00000168036/ENSG00000157216/ENSG00000090539/ENSG00000139318/ENSG00000135414/ENSG00000164161/ENSG00000184634/ENSG00000172819/ENSG00000103034/ENSG00000118058/ENSG00000157933…	SFRP1/CYP26B1/LRP5/OSR1/HIPK2/ADGRG1/ALX4/LFNG/SEMA3A/CITED2/DKK1/LRP4/STC1/AR/CTNNB1/SSBP3/CHRD/DUSP6/GDF11/HHIP/MED12/RARG/NDRG4/KMT2A/SKI/SOX18/MEGF8/IFT122/FOXC2/OFD1/NKX3-1/SNAI1/HOXC6/LDB1/KDM6A/ZEB1/WNT3/PCGF2/PAX7/FOXA1/RING1/IFT140/FZD5/PBX2/SYNGAP1/BCOR/BBS4/FOXC1/RNF111/PRKACB/RNF2/BPTF/PAX8/ATM/SMARCD3/SETDB2/LHX1/SATB2/BTG2/EOMES/DRC1/FUZ/DNAH11/APC2/TBC1D32/FOLR1/MIB1/DNAH5/EP300/TB…
GO:0002683	BP	negative regulation of immune system process	104	-2.2491	-0.937347	ENSG00000104332/ENSG00000173193/ENSG00000125347/ENSG00000105329/ENSG00000131981/ENSG00000185745/ENSG00000130303/ENSG00000154127/ENSG00000140853/ENSG00000139192/ENSG00000167601/ENSG00000160710/ENSG00000128016/ENSG00000151208/ENSG00000159842/ENSG00000135148/ENSG00000179348/ENSG00000134138/ENSG00000146072/ENSG00000109670/ENSG00000123609/ENSG00000168036/ENSG00000029993/ENSG00000168961/ENSG00000160685…	SFRP1/PARP14/IRF1/TGFB1/LGALS3/IFIT1/BST2/UBASH3B/NLRC5/TAPBPL/AXL/ADAR/ZFP36/DLG5/ABR/TRAFD1/GATA2/MEIS2/TNFRSF21/FBXW7/NMI/CTNNB1/HMGB3/LGALS9/ZBTB7B/THBS1/TRIB1/NFE2L2/PTPN6/TWSG1/TOB2/GPNMB/CD274/FBN1/N4BP2L2/CEACAM1/ZC3H12A/LDB1/PLCB1/NF1/IDO1/WASL/CD55/SMPDL3B/SMAD7/SDC4/RIOK3/ERBIN/IL27RA/NR1H2/TLR6/CEBPB/NFKBIA/PTPN22/ATM/CDC73/DHX58/RARA/APOD/HIST1H4H/HLA-E/INHA/ZFPM1/KLRK1/TSC22D3/VTCN1…
GO:0031252	CC	cell leading edge	104	-2.50249	-1.06221	ENSG00000050820/ENSG00000004399/ENSG00000151491/ENSG00000277363/ENSG00000152527/ENSG00000100345/ENSG00000197122/ENSG00000141068/ENSG00000068831/ENSG00000065989/ENSG00000107201/ENSG00000187164/ENSG00000173210/ENSG00000165458/ENSG00000132470/ENSG00000084112/ENSG00000168036/ENSG00000116584/ENSG00000079805/ENSG00000166025/ENSG00000129116/ENSG00000089159/ENSG00000151914/ENSG00000145715/ENSG00000132613…	BCAR1/PLXND1/EPS8/SRCIN1/PLEKHH2/MYH9/SRC/KSR1/RASGRP2/PDE4A/DDX58/SHTN1/ABLIM3/INPPL1/ITGB4/SSH1/CTNNB1/ARHGEF2/DNM2/AMOTL1/PALLD/PXN/DST/RASA1/MTSS1L/NHS/PKN2/KLHL2/KCNH1/SRGAP2/KCNC3/SPRY2/LDB1/JMY/GABARAPL1/ACTR3/C2CD5/SLK/GBF1/ANK1/PSD4/ITGA5/ADAM17/TRPM7/PPP1R9B/TIAM2/BCAS3/IFIT5/WASL/TNFRSF12A/PPP1R9A/LIMK1/GSN/RAPGEF3/FLOT1/RAB13/MPP2/EPS8L2/CXCR4/ARF4/ADGRE2/TSC1/MYO6/ITGB3/RAB22A/RDX/AP…
GO:0005765	CC	lysosomal membrane	102	-3.14351	-1.45142	ENSG00000166825/ENSG00000163840/ENSG00000101210/ENSG00000130303/ENSG00000168140/ENSG00000137486/ENSG00000142089/ENSG00000141458/ENSG00000130653/ENSG00000116209/ENSG00000196187/ENSG00000071967/ENSG00000171298/ENSG00000161091/ENSG00000198246/ENSG00000225190/ENSG00000064601/ENSG00000113441/ENSG00000173083/ENSG00000068650/ENSG00000153071/ENSG00000185722/ENSG00000109323/ENSG00000110446/ENSG00000197081…	ANPEP/DTX3L/EEF1A2/BST2/VASN/ARRB1/IFITM3/NPC1/PNPLA7/TMEM59/TMEM63A/CYBRD1/GAA/MFSD12/SLC29A3/PLEKHM1/CTSA/LNPEP/HPSE/ATP11A/DAB2/ANKFY1/MANBA/SLC15A3/IGF2R/TECPR1/TMEM8A/BRI3/ATP6V0A1/CD63/CLCN7/GBA/MARCH8/SPPL2A/SLC48A1/LMBRD1/ACP2/LAMP2/SIDT2/TMEM175/RPTOR/MYO7A/CDIP1/ITM2C/NCSTN/NSF/SPG11/ZFYVE26/FLOT1/NEU1/GLMP/SLC26A11/CMTM6/ABCB9/UBXN6/TMEM74/MYO6/SZT2/BORCS7/SPHK2/HLA-DMA/ABCA5/ATP6V1A/R…
GO:0098852	CC	lytic vacuole membrane	102	-3.14351	-1.45142	ENSG00000166825/ENSG00000163840/ENSG00000101210/ENSG00000130303/ENSG00000168140/ENSG00000137486/ENSG00000142089/ENSG00000141458/ENSG00000130653/ENSG00000116209/ENSG00000196187/ENSG00000071967/ENSG00000171298/ENSG00000161091/ENSG00000198246/ENSG00000225190/ENSG00000064601/ENSG00000113441/ENSG00000173083/ENSG00000068650/ENSG00000153071/ENSG00000185722/ENSG00000109323/ENSG00000110446/ENSG00000197081…	ANPEP/DTX3L/EEF1A2/BST2/VASN/ARRB1/IFITM3/NPC1/PNPLA7/TMEM59/TMEM63A/CYBRD1/GAA/MFSD12/SLC29A3/PLEKHM1/CTSA/LNPEP/HPSE/ATP11A/DAB2/ANKFY1/MANBA/SLC15A3/IGF2R/TECPR1/TMEM8A/BRI3/ATP6V0A1/CD63/CLCN7/GBA/MARCH8/SPPL2A/SLC48A1/LMBRD1/ACP2/LAMP2/SIDT2/TMEM175/RPTOR/MYO7A/CDIP1/ITM2C/NCSTN/NSF/SPG11/ZFYVE26/FLOT1/NEU1/GLMP/SLC26A11/CMTM6/ABCB9/UBXN6/TMEM74/MYO6/SZT2/BORCS7/SPHK2/HLA-DMA/ABCA5/ATP6V1A/R…
GO:0045666	BP	positive regulation of neuron differentiation	101	-4.12349	-1.98287	ENSG00000112715/ENSG00000004399/ENSG00000105711/ENSG00000035862/ENSG00000131711/ENSG00000107984/ENSG00000165731/ENSG00000198753/ENSG00000151208/ENSG00000187164/ENSG00000218336/ENSG00000179348/ENSG00000003402/ENSG00000101040/ENSG00000116584/ENSG00000109756/ENSG00000132535/ENSG00000103260/ENSG00000116044/ENSG00000005884/ENSG00000141551/ENSG00000103034/ENSG00000187764/ENSG00000105429/ENSG00000068971…	VEGFA/PLXND1/SCN1B/TIMP2/MAP1B/DKK1/RET/PLXNB3/DLG5/SHTN1/TENM3/GATA2/CFLAR/ZMYND8/ARHGEF2/RAPGEF2/DLG4/METRN/NFE2L2/ITGA3/CSNK1D/NDRG4/SEMA4D/MEGF8/PPP2R5B/PLXNA1/PLXNB2/CYB5D2/CRTC1/SETX/ZEB1/SHANK2/WNT3/NEFL/UNC13A/KIDINS220/OBSL1/EFNA5/PTEN/ETV5/FOXA1/GDI1/ARHGAP35/TNFRSF12A/PPP1R9A/NGFR/NEURL1/LIMK1/BRAF/ZFYVE27/DVL1/SEZ6/TRAK1/TCF3/ITSN2/GPRASP2/SYT1/RARA/KDM4A/LRP8/RETREG3/SHOX2/CX3CL1/LPA…
GO:0048545	BP	response to steroid hormone	101	-2.03446	-0.82996	ENSG00000104332/ENSG00000004468/ENSG00000105329/ENSG00000169297/ENSG00000126351/ENSG00000152518/ENSG00000186350/ENSG00000197122/ENSG00000118785/ENSG00000110492/ENSG00000153094/ENSG00000120129/ENSG00000116833/ENSG00000012822/ENSG00000128016/ENSG00000159167/ENSG00000096968/ENSG00000110092/ENSG00000115457/ENSG00000003402/ENSG00000141458/ENSG00000111424/ENSG00000197256/ENSG00000169083/ENSG00000100201…	SFRP1/CD38/TGFB1/NR0B1/THRA/ZFP36L2/RXRA/SRC/SPP1/MDK/BCL2L11/DUSP1/NR5A2/CALCOCO1/ZFP36/STC1/JAK2/CCND1/IGFBP2/CFLAR/NPC1/VDR/KANK2/AR/DDX17/CTNNB1/KLF9/STRN3/THBS1/KDM3A/FBXO32/CREBRF/ARNTL/MED12/RARG/KRAS/MDM2/NR3C1/DAB2/NKX3-1/MED13/IDH1/NR1D2/TXNIP/FOXO1/REST/NEFL/GBA/UBR5/FOS/TAF7/CAV1/FOXA1/NR1H2/RB1/MED14/NR4A2/WBP2/KMT2D/GLB1/PER1/RUNX1/ALAD/RARA/PIAS1/HNF4A/MED16/TAF1/RXRB/SPARC/EP300/F…
GO:0030198	BP	extracellular matrix organization	100	-4.39204	-2.17069	ENSG00000147408/ENSG00000137673/ENSG00000130508/ENSG00000143127/ENSG00000105329/ENSG00000107957/ENSG00000137809/ENSG00000087303/ENSG00000134013/ENSG00000172037/ENSG00000035862/ENSG00000204580/ENSG00000100311/ENSG00000138829/ENSG00000160255/ENSG00000188153/ENSG00000188157/ENSG00000118785/ENSG00000157483/ENSG00000158769/ENSG00000114270/ENSG00000174705/ENSG00000106366/ENSG00000138316/ENSG00000053747…	CSGALNACT1/MMP7/PXDN/ITGA10/TGFB1/SH3PXD2A/ITGA11/NID2/LOXL2/LAMB2/TIMP2/DDR1/PDGFB/FBN2/ITGB2/COL4A5/AGRN/SPP1/MYO1E/F11R/COL7A1/SH3PXD2B/SERPINE1/ADAMTS14/LAMA3/FURIN/CYP1B1/CFLAR/ITGB4/TIMP1/MELTF/CTSL/BMP1/ADAM12/COL12A1/THBS1/COL18A1/ITGA4/FBLN1/TNC/LAMA5/ITGA3/FBN1/VWA1/FOXC2/SCUBE1/GAS6/LOXL4/ADAM15/ITGA5/NF1/ICAM5/ADAM10/ITGB5/FGF2/BCAN/CAPN2/HAS2/FLOT1/FOXC1/MMP16/NID1/POMT1/COL16A1/CAPN…
GO:0009101	BP	glycoprotein biosynthetic process	100	-3.73378	-1.71729	ENSG00000147408/ENSG00000140297/ENSG00000182870/ENSG00000167889/ENSG00000106003/ENSG00000136156/ENSG00000116406/ENSG00000106392/ENSG00000141458/ENSG00000178904/ENSG00000116209/ENSG00000185499/ENSG00000157350/ENSG00000168036/ENSG00000133424/ENSG00000136720/ENSG00000137801/ENSG00000172461/ENSG00000128242/ENSG00000033170/ENSG00000143641/ENSG00000198408/ENSG00000033100/ENSG00000173852/ENSG00000123989…	CSGALNACT1/GCNT3/GALNT9/MGAT5B/LFNG/ITM2B/EDEM3/C1GALT1/NPC1/DPY19L3/TMEM59/MUC1/ST3GAL2/CTNNB1/LARGE1/HS6ST1/THBS1/FUT9/GAL3ST1/FUT8/GALNT2/OGA/CHPF2/DPY19L1/CHPF/CHST12/MGAT4C/MUC16/B3GALT4/PMM1/PLCB1/ST6GALNAC2/TUSC3/ST6GALNAC3/ST8SIA4/ITM2C/BCAN/NECAB3/B3GAT3/EXTL3/TRAK1/SLC51B/CHST13/POFUT2/ST3GAL4/SYVN1/TET2/GOLGA2/ST6GALNAC1/FKRP/POMT1/MAN2A2/GALNT4/ADAMTSL4/GFPT1/HS2ST1/DSEL/CHST7/ADAMTS1…
GO:0043900	BP	regulation of multi-organism process	100	-2.68102	-1.10371	ENSG00000138496/ENSG00000187608/ENSG00000178685/ENSG00000163840/ENSG00000157601/ENSG00000185885/ENSG00000185745/ENSG00000137628/ENSG00000130303/ENSG00000161011/ENSG00000111331/ENSG00000153094/ENSG00000116833/ENSG00000160710/ENSG00000128016/ENSG00000132109/ENSG00000142089/ENSG00000107201/ENSG00000172183/ENSG00000111335/ENSG00000197381/ENSG00000102265/ENSG00000123240/ENSG00000121060/ENSG00000185201…	PARP9/ISG15/PARP10/DTX3L/MX1/IFITM1/IFIT1/DDX60/BST2/SQSTM1/OAS3/BCL2L11/NR5A2/ADAR/ZFP36/TRIM21/IFITM3/DDX58/ISG20/OAS2/ADARB1/TIMP1/OPTN/TRIM25/IFITM2/LGALS9/STAT1/PLSCR1/NOX5/HERC5/C19orf66/EIF2AK2/TRIB1/PML/FAM111A/TRIM31/PKN2/TRIM8/TRIM14/TRIM38/OASL/RSF1/ZC3H12A/OAS1/RNASEL/REST/PLCB1/APOBEC3F/CARD8/AGO2/RSAD2/TBC1D20/BIRC2/CAV1/IFIT5/CD55/RIOK3/SP1/PRKCA/GSN/GAPDH/CHMP2A/TRAF6/DHX58/IL12RB…
GO:0010506	BP	regulation of autophagy	98	-4.12355	-1.98287	ENSG00000101210/ENSG00000129003/ENSG00000104081/ENSG00000132109/ENSG00000137752/ENSG00000164938/ENSG00000177169/ENSG00000198168/ENSG00000141458/ENSG00000116209/ENSG00000109670/ENSG00000132274/ENSG00000143384/ENSG00000123240/ENSG00000188906/ENSG00000064601/ENSG00000171206/ENSG00000163874/ENSG00000035664/ENSG00000150995/ENSG00000051382/ENSG00000150907/ENSG00000023287/ENSG00000077254/ENSG00000033627…	EEF1A2/VPS13C/BMF/TRIM21/CASP1/TP53INP1/ULK1/SVIP/NPC1/TMEM59/FBXW7/TRIM22/MCL1/OPTN/LRRK2/CTSA/TRIM8/ZC3H12A/DAPK2/ITPR1/PIK3CB/FOXO1/RB1CC1/USP33/ATP6V0A1/RAB3GAP2/GBA/RPTOR/TFEB/ATG13/FZD5/DAP/TSC2/RAB39B/SESN2/WDR6/PIKFYVE/GAPDH/PTPN22/WDR75/TMEM150A/ATM/SEC22B/PRKAA1/GOLGA2/TSC1/HERC1/TP53INP2/RRAGD/KDM4A/GPSM1/TBK1/QSOX1/CAPN1/ATP6V1A/PIP4K2C/DHRSX/OSBPL7/STK11/EP300/PRKAB1/BNIP3L/RRAGB/PRK…
GO:0045785	BP	positive regulation of cell adhesion	98	-2.92753	-1.24555	ENSG00000198959/ENSG00000173801/ENSG00000112715/ENSG00000104332/ENSG00000162407/ENSG00000105329/ENSG00000134352/ENSG00000108175/ENSG00000205336/ENSG00000197122/ENSG00000164442/ENSG00000165731/ENSG00000096968/ENSG00000184371/ENSG00000162552/ENSG00000115457/ENSG00000102524/ENSG00000152818/ENSG00000107485/ENSG00000168071/ENSG00000168961/ENSG00000090539/ENSG00000079805/ENSG00000125266/ENSG00000105287…	TGM2/JUP/VEGFA/SFRP1/PLPP3/TGFB1/IL6ST/ZMIZ1/ADGRG1/SRC/CITED2/RET/JAK2/CSF1/WNT4/IGFBP2/TNFSF13B/UTRN/GATA3/CCDC88B/LGALS9/CHRD/DNM2/EFNB2/PRKD2/ITGA4/PTPN6/ITGA3/CD274/NINJ1/FOXC2/LDB1/UNC13D/SIRPA/ITGA5/TNFRSF14/TRIOBP/CAV1/FOXA1/CD55/SMAD7/PLEKHA2/SDC4/RAG1/TNFSF18/PRKCA/BRAF/HAS2/FLOT1/GSK3B/CD46/TRAF6/NID1/IL12RB1/RARA/TSC1/COL16A1/HLA-E/CX3CL1/KIFAP3/RELL2/PTPN23/KLRK1/IL12A/FLCN/TNFSF9/VT…
GO:0051056	BP	regulation of small GTPase mediated signal transduction	97	-2.74893	-1.13615	ENSG00000076864/ENSG00000151491/ENSG00000035862/ENSG00000205336/ENSG00000164220/ENSG00000161011/ENSG00000197122/ENSG00000165029/ENSG00000188559/ENSG00000137486/ENSG00000159842/ENSG00000184371/ENSG00000130762/ENSG00000079482/ENSG00000116584/ENSG00000154358/ENSG00000079805/ENSG00000104140/ENSG00000116191/ENSG00000145715/ENSG00000196220/ENSG00000116991/ENSG00000110514/ENSG00000005884/ENSG00000133703…	RAP1GAP/EPS8/TIMP2/ADGRG1/F2RL2/SQSTM1/SRC/ABCA1/RALGAPA2/ARRB1/ABR/CSF1/ARHGEF16/OPHN1/ARHGEF2/OBSCN/DNM2/RHOV/RALGPS2/RASA1/SRGAP3/SIPA1L2/MADD/ITGA3/KRAS/ARAP1/CYTH1/SRGAP2/SPRY2/RASA3/RHOBTB2/FAM13B/INPP5B/GBF1/PSD4/NF1/SOS2/ACAP3/TIAM2/RGL2/GDI1/ARHGAP35/PLEKHG2/ARHGAP30/SYNGAP1/TSC2/SIPA1L3/GMIP/ARHGEF37/STMN3/AGAP2/PDGFRB/FLOT1/ARHGEF3/EPS8L2/FAM13A/ITSN2/SOS1/ARHGEF17/ARHGEF40/SIPA1/RAF1/…
GO:0003713	MF	transcription coactivator activity	97	-3.94476	-1.70499	ENSG00000173801/ENSG00000130589/ENSG00000064393/ENSG00000126351/ENSG00000171223/ENSG00000179833/ENSG00000186350/ENSG00000164442/ENSG00000111912/ENSG00000123405/ENSG00000012822/ENSG00000105204/ENSG00000140396/ENSG00000111424/ENSG00000179862/ENSG00000107485/ENSG00000100201/ENSG00000168036/ENSG00000196782/ENSG00000067066/ENSG00000137203/ENSG00000114166/ENSG00000184634/ENSG00000105866/ENSG00000172819…	JUP/HELZ2/HIPK2/THRA/JUNB/SERTAD2/RXRA/CITED2/NCOA7/NFE2/CALCOCO1/DYRK1B/NCOA2/VDR/CITED4/GATA3/DDX17/CTNNB1/MAML3/SP100/TFAP2A/KAT2B/MED12/SP4/RARG/BCL9L/MED13/PRDM16/JMY/NR1D2/SOX12/ZEB1/SMARCC2/MEF2A/HMGA1/TAF7/BIRC2/SUPT7L/ING4/FGF2/MAX/TRERF1/HCFC2/NR1H2/RB1/MED14/CIITA/FOXC1/ARID1B/WBP2/GLMP/TCF3/SMARCD3/RARA/PIAS1/MED16/ZBTB18/TAF1/RXRB/EP300/PHF2/MED23/AIP/ZMIZ2/JUND/LPIN2/ELF3/MAGED1/KDM…
GO:0043405	BP	regulation of MAP kinase activity	96	-3.24938	-1.44642	ENSG00000112715/ENSG00000104332/ENSG00000105329/ENSG00000170962/ENSG00000100311/ENSG00000137642/ENSG00000197122/ENSG00000107984/ENSG00000120129/ENSG00000154310/ENSG00000138834/ENSG00000137486/ENSG00000101197/ENSG00000116717/ENSG00000096968/ENSG00000160691/ENSG00000120875/ENSG00000188906/ENSG00000134070/ENSG00000139318/ENSG00000137801/ENSG00000101017/ENSG00000055332/ENSG00000173334/ENSG00000110514…	VEGFA/SFRP1/TGFB1/PDGFD/PDGFB/SORL1/SRC/DKK1/DUSP1/TNIK/MAPK8IP3/ARRB1/BIRC7/GADD45A/JAK2/SHC1/DUSP4/LRRK2/IRAK2/DUSP6/THBS1/CD40/EIF2AK2/TRIB1/MADD/SPRED2/PTPN6/MAPK11/KRAS/INAVA/PDCD4/SPRY2/PIK3CB/DUSP8/MAP3K5/TAOK3/MAP3K12/ERCC6/GBA/NF1/KIDINS220/MINK1/HIPK3/CAV1/MAP2K3/GHR/FZD5/FGF2/BRAF/C5AR1/CDK12/PDGFRB/MAP2K2/TLR6/CXCR4/PTPN22/CDK5RAP3/TRAF6/PRKAA1/RAF1/ARAF/MAP4K2/LPAR1/MAP2K7/MAP3K13/DU…
GO:0001503	BP	ossification	96	-2.28064	-0.956386	ENSG00000147408/ENSG00000122862/ENSG00000104332/ENSG00000162337/ENSG00000187608/ENSG00000105329/ENSG00000137809/ENSG00000134352/ENSG00000141232/ENSG00000143867/ENSG00000146674/ENSG00000185885/ENSG00000138829/ENSG00000126351/ENSG00000171223/ENSG00000124813/ENSG00000107984/ENSG00000118785/ENSG00000134569/ENSG00000160710/ENSG00000174705/ENSG00000198732/ENSG00000159167/ENSG00000011028/ENSG00000064932…	CSGALNACT1/SRGN/SFRP1/LRP5/ISG15/TGFB1/ITGA11/IL6ST/TOB1/OSR1/IGFBP3/IFITM1/FBN2/THRA/JUNB/RUNX2/DKK1/SPP1/LRP4/ADAR/SH3PXD2B/SMOC1/STC1/MRC2/SBNO2/CSF1/WNT4/FAT4/INPPL1/NBR1/BMP1/CTNNB1/FGFR3/CHRD/TFAP2A/MEF2D/ATP6AP1/IL6R/TNC/TWSG1/SKI/SEMA4D/ASF1A/TOB2/GPNMB/FOXC2/SNAI1/KLF10/BCAP29/WNT3/NF1/BCOR/FOXC1/MMP16/FAM20C/CEBPB/HDAC8/RUNX1/TRAF6/TP53INP2/SATB2/ACHE/SHOX2/MINPP1/NPPC/SUCO/CLTC/SPARC/N…
GO:0030133	CC	transport vesicle	96	-2.25238	-0.958233	ENSG00000171246/ENSG00000137501/ENSG00000234745/ENSG00000166710/ENSG00000019505/ENSG00000104093/ENSG00000138449/ENSG00000168958/ENSG00000206503/ENSG00000164506/ENSG00000167964/ENSG00000140564/ENSG00000069974/ENSG00000068078/ENSG00000188906/ENSG00000132535/ENSG00000204525/ENSG00000106089/ENSG00000128564/ENSG00000160469/ENSG00000198369/ENSG00000127418/ENSG00000204642/ENSG00000173805/ENSG00000079385…	NPTX1/SYTL2/HLA-B/B2M/SYT13/DMXL2/SLC40A1/MFF/HLA-A/STXBP5/RAB26/FURIN/RAB27A/FGFR3/LRRK2/DLG4/HLA-C/STX1A/VGF/BRSK1/SPRED2/FGFRL1/HLA-F/HAP1/CEACAM1/RAB5B/RAB40B/ITPR1/IGF2R/TGOLN2/CPE/EXOC3L1/UNC13D/UNC13A/SEPT6/CD55/SNAP25/AP1G2/TPRG1L/RAB13/TMEM230/PICALM/SYTL5/VAMP1/SEC22B/PPT1/SYT1/SIPA1/CNIH1/WDR7/CNST/HLA-E/APH1B/CBARP/STX17/SYT6/COPG2/YIPF3/GRIN1/CLTC/FOLR1/SLC17A7/SLC17A5/VAMP2/ICA1/YIP…
GO:0005085	MF	guanyl-nucleotide exchange factor activity	96	-3.67031	-1.6434	ENSG00000151491/ENSG00000100311/ENSG00000135905/ENSG00000068831/ENSG00000165731/ENSG00000169047/ENSG00000159842/ENSG00000096968/ENSG00000160691/ENSG00000130762/ENSG00000174485/ENSG00000116584/ENSG00000068078/ENSG00000154358/ENSG00000116191/ENSG00000105339/ENSG00000185950/ENSG00000109756/ENSG00000132535/ENSG00000110514/ENSG00000127914/ENSG00000137936/ENSG00000108669/ENSG00000107862/ENSG00000118873…	EPS8/PDGFB/DOCK10/RASGRP2/RET/IRS1/ABR/JAK2/SHC1/ARHGEF16/DENND4A/ARHGEF2/FGFR3/OBSCN/RALGPS2/DENND3/IRS2/RAPGEF2/DLG4/MADD/AKAP9/BCAR3/CYTH1/GBF1/RAB3GAP2/PSD4/NEFL/SOS2/TIAM2/RGL2/FGF19/FNIP1/PLEKHG2/RCBTB2/FGF2/ARHGEF37/BTC/RAPGEF3/RALGDS/GAPVD1/HPS1/PDGFRB/ARHGEF3/EPS8L2/DOCK7/ARF4/ITSN2/SOS1/ARHGEF17/ARHGEF40/IL3RA/HERC1/TRAPPC6A/TBXA2R/PLEKHG4/ARHGEF25/FBXO8/GRIN1/CYTH2/RGL3/TRAPPC6B/TRAPPC…
GO:0009615	BP	response to virus	95	-5.60845	-3.02029	ENSG00000125347/ENSG00000138496/ENSG00000164300/ENSG00000187608/ENSG00000163840/ENSG00000119917/ENSG00000157601/ENSG00000185885/ENSG00000137959/ENSG00000185745/ENSG00000137628/ENSG00000130303/ENSG00000119922/ENSG00000140853/ENSG00000185507/ENSG00000197122/ENSG00000137965/ENSG00000111331/ENSG00000153094/ENSG00000117226/ENSG00000160710/ENSG00000170581/ENSG00000142089/ENSG00000107201/ENSG00000172183…	IRF1/PARP9/SERINC5/ISG15/DTX3L/IFIT3/MX1/IFITM1/IFI44L/IFIT1/DDX60/BST2/IFIT2/NLRC5/IRF7/SRC/IFI44/OAS3/BCL2L11/GBP3/ADAR/STAT2/IFITM3/DDX58/ISG20/IFIH1/OAS2/ADARB1/TRIM56/GATA3/DDX17/TRIM22/TRIM25/IFITM2/LGALS9/STAT1/DNAJC3/PLSCR1/HERC5/C19orf66/CD40/EIF2AK2/MX2/IRF2/GSDME/SERINC3/PML/FAM111A/MAPK11/CREBZF/OASL/ZC3H12A/OAS1/RNASEL/IRF9/UNC13D/GBF1/APOBEC3F/HMGA1/RSAD2/BIRC2/IFIT5/DMBT1/RIOK3/CXC…
GO:0050673	BP	epithelial cell proliferation	95	-2.24484	-0.934829	ENSG00000112715/ENSG00000104332/ENSG00000105329/ENSG00000134013/ENSG00000143867/ENSG00000146674/ENSG00000100311/ENSG00000183779/ENSG00000117139/ENSG00000128016/ENSG00000198753/ENSG00000110092/ENSG00000003402/ENSG00000111424/ENSG00000107485/ENSG00000109670/ENSG00000169083/ENSG00000168036/ENSG00000119138/ENSG00000129757/ENSG00000115415/ENSG00000125266/ENSG00000137801/ENSG00000105287/ENSG00000255346…	VEGFA/SFRP1/TGFB1/LOXL2/OSR1/IGFBP3/PDGFB/ZNF703/KDM5B/ZFP36/PLXNB3/CCND1/CFLAR/VDR/GATA3/FBXW7/AR/CTNNB1/KLF9/CDKN1C/STAT1/EFNB2/THBS1/PRKD2/NOX5/NRP2/IFT122/SIX4/CEACAM1/NKX3-1/PIK3CB/PYGO2/NF1/MST1/EGFL7/ADAM17/PTEN/SIDT2/CAV1/RPTOR/SP1/WDR13/NGFR/FGF2/NCSTN/PRKCA/HAS2/C5AR1/RB1/CEBPB/C6orf89/CDC73/PBLD/ZNF580/WDR48/ITGB3/IGFBP4/SPARC/STK11/DEAF1/NOG/SIRT6/MAGED1/IFT80/RICTOR/HPN/ATP5IF1/RREB1…
GO:0000790	CC	nuclear chromatin	95	-2.33752	-0.992004	ENSG00000125347/ENSG00000109118/ENSG00000171223/ENSG00000186350/ENSG00000124813/ENSG00000164442/ENSG00000012822/ENSG00000189060/ENSG00000107485/ENSG00000187837/ENSG00000169083/ENSG00000185499/ENSG00000168036/ENSG00000115415/ENSG00000116604/ENSG00000119772/ENSG00000158773/ENSG00000172819/ENSG00000132510/ENSG00000203883/ENSG00000111875/ENSG00000059728/ENSG00000048649/ENSG00000196498/ENSG00000198728…	IRF1/PHF12/JUNB/RXRA/RUNX2/CITED2/CALCOCO1/H1F0/GATA3/HIST1H1C/AR/MUC1/CTNNB1/STAT1/MEF2D/DNMT3A/USF1/RARG/KDM6B/SOX18/ASF1A/MXD1/RSF1/NCOR2/LDB1/PBRM1/KDM6A/PLCB1/PCGF2/SMARCC2/MEF2A/CBX7/GATAD2B/NCOR1/RING1/POLR3GL/SP1/SALL2/MAX/RB1/YY1AP1/SLX4/FOXC1/ARID1B/WBP2/CEBPB/RNF2/BPTF/HIST1H2AC/TCF3/SUDS3/SMARCD3/H3F3A/EME2/RARA/KMT5C/HIST1H4H/FOXD3/TAF1/TP53/HIST1H3H/CREB1/SIRT2/JUND/NIPBL/SIRT6/TRRA…
GO:0051098	BP	regulation of binding	94	-2.09143	-0.853173	ENSG00000138496/ENSG00000105329/ENSG00000004399/ENSG00000163840/ENSG00000166710/ENSG00000064393/ENSG00000108840/ENSG00000100311/ENSG00000137642/ENSG00000185745/ENSG00000106003/ENSG00000119922/ENSG00000142949/ENSG00000154127/ENSG00000197122/ENSG00000107984/ENSG00000137486/ENSG00000096968/ENSG00000181649/ENSG00000107485/ENSG00000260916/ENSG00000168036/ENSG00000188906/ENSG00000067066/ENSG00000084764…	PARP9/TGFB1/PLXND1/DTX3L/B2M/HIPK2/HDAC5/PDGFB/SORL1/IFIT1/LFNG/IFIT2/PTPRF/UBASH3B/SRC/DKK1/ARRB1/JAK2/PHLDA2/GATA3/CCPG1/CTNNB1/LRRK2/SP100/MAPRE3/RAPGEF2/ITGA4/SKI/DAB2/RSF1/NKX3-1/PYGO2/ADAM15/USP33/MAU2/PAX7/CSNK1A1/NES/CAV1/AES/RB1/TNKS/TXN/FLOT1/GSK3B/FOXC1/DVL1/DNAJB2/NFKBIA/HDAC8/TRAF6/SMARCD3/GOLGA2/RARA/GPSM1/LIF/ZFPM1/TAF1/EP300/CARD16/NOG/SPAG9/SIRT2/TMEM173/TTBK2/NIPBL/PKD1/ROCK1/CF…
GO:0044389	MF	ubiquitin-like protein ligase binding	94	-2.71137	-1.092	ENSG00000138496/ENSG00000187608/ENSG00000163840/ENSG00000166165/ENSG00000154127/ENSG00000161011/ENSG00000197122/ENSG00000170581/ENSG00000137486/ENSG00000107201/ENSG00000110628/ENSG00000109670/ENSG00000211448/ENSG00000158290/ENSG00000115415/ENSG00000089159/ENSG00000101017/ENSG00000135362/ENSG00000173334/ENSG00000140464/ENSG00000135679/ENSG00000157933/ENSG00000101460/ENSG00000166603/ENSG00000139112…	PARP9/ISG15/DTX3L/CKB/UBASH3B/SQSTM1/SRC/STAT2/ARRB1/DDX58/SLC22A18/FBXW7/DIO2/CUL4B/STAT1/PXN/CD40/PRR5L/TRIB1/PML/MDM2/SKI/MAP1LC3A/MC4R/GABARAPL1/TXNIP/UBE2O/FOXO1/CASP8/TNFRSF14/UBE2H/TRIOBP/CUL9/SPART/SMAD7/FZD5/NGFR/JKAMP/RB1/BTBD3/BLZF1/GSK3B/ABTB1/PRKACB/CEBPB/NFKBIA/CXCR4/PTPN22/CDK5RAP3/PER1/TRAF6/MAP1LC3B/KDM4A/TOLLIP/PIAS1/USP2/SPOP/ZNF746/LTBR/TP53/ANKRA2/CUL5/MC1R/UBE2W/TMEM173/GABA…
GO:0045862	BP	positive regulation of proteolysis	93	-2.13393	-0.879782	ENSG00000197971/ENSG00000196954/ENSG00000100345/ENSG00000197122/ENSG00000188130/ENSG00000153094/ENSG00000092010/ENSG00000109861/ENSG00000165949/ENSG00000137486/ENSG00000137752/ENSG00000096968/ENSG00000140564/ENSG00000003402/ENSG00000100911/ENSG00000109670/ENSG00000163975/ENSG00000075240/ENSG00000188906/ENSG00000168961/ENSG00000173334/ENSG00000077942/ENSG00000140464/ENSG00000116044/ENSG00000141551…	MBP/CASP4/MYH9/SRC/MAPK12/BCL2L11/PSME1/CTSC/IFI27/ARRB1/CASP1/JAK2/FURIN/CFLAR/PSME2/FBXW7/MELTF/GRAMD4/LRRK2/LGALS9/TRIB1/FBLN1/PML/NFE2L2/CSNK1D/MDM2/IFI27L2/DAB2/EGLN3/ZC3H12A/NKX3-1/RNF19A/EFNA1/MAP3K5/TMTC3/SNX33/REST/GBA/CASP8/BBC3/CARD8/PTEN/KEAP1/CSNK1A1/CAV1/SMAD7/DAP/NGFR/GSN/GSK3B/DVL1/FAS/PICALM/CTSH/NUB1/PIAS1/WDR48/LONRF2/LONRF3/PCOLCE2/GRIN1/TAF1/OSBPL7/IST1/TNFSF10/SIRT2/RNF139/T…
GO:0071902	BP	positive regulation of protein serine/threonine kinase activity	92	-2.13788	-0.879782	ENSG00000112715/ENSG00000105329/ENSG00000170962/ENSG00000100311/ENSG00000197122/ENSG00000107984/ENSG00000154310/ENSG00000138834/ENSG00000137486/ENSG00000101197/ENSG00000116717/ENSG00000096968/ENSG00000110092/ENSG00000160691/ENSG00000058668/ENSG00000188906/ENSG00000134070/ENSG00000139318/ENSG00000084764/ENSG00000137801/ENSG00000101017/ENSG00000055332/ENSG00000109756/ENSG00000110514/ENSG00000185386…	VEGFA/TGFB1/PDGFD/PDGFB/SRC/DKK1/TNIK/MAPK8IP3/ARRB1/BIRC7/GADD45A/JAK2/CCND1/SHC1/ATP2B4/LRRK2/IRAK2/DUSP6/MAPRE3/THBS1/CD40/EIF2AK2/RAPGEF2/MADD/MAPK11/KRAS/INAVA/SPRY2/PIK3CB/MAP3K5/ACSL1/TAOK3/MAP3K12/ERCC6/KIDINS220/ADAM17/MINK1/RPTOR/MAP2K3/GHR/FZD5/FGF2/BRAF/C5AR1/CCNL1/PDGFRB/MAP2K2/TLR6/CXCR4/TRAF6/PRKAA1/RAF1/ARAF/MAP4K2/LPAR1/MAP2K7/MAP3K13/STK11/DUSP7/SPAG9/PTPN1/TNFRSF11A/TAB3/STRADA…
GO:0002237	BP	response to molecule of bacterial origin	91	-2.95098	-1.26143	ENSG00000178726/ENSG00000105329/ENSG00000162676/ENSG00000166710/ENSG00000108840/ENSG00000171223/ENSG00000197122/ENSG00000165029/ENSG00000167601/ENSG00000106366/ENSG00000128016/ENSG00000159842/ENSG00000137752/ENSG00000096968/ENSG00000064932/ENSG00000111424/ENSG00000146072/ENSG00000134326/ENSG00000168961/ENSG00000134070/ENSG00000101017/ENSG00000173334/ENSG00000179954/ENSG00000177189/ENSG00000148344…	THBD/TGFB1/GFI1/B2M/HDAC5/JUNB/SRC/ABCA1/AXL/SERPINE1/ZFP36/ABR/CASP1/JAK2/SBNO2/VDR/TNFRSF21/CMPK2/LGALS9/IRAK2/CD40/TRIB1/SSC5D/RPS6KA3/PTGES/CD274/BDKRB1/ZC3H12A/INAVA/PDCD4/IL18BP/C4B/CASP8/CARD8/TNFRSF14/ADAM17/FOS/IDO1/PLSCR4/CD55/FZD5/DMBT1/NGFR/ERBIN/PRKCA/NR1H2/C5AR1/PTGFR/TLR6/CEBPB/FAS/NFKBIA/PTPN22/CDC73/TRAF6/ALAD/RARA/OTUD5/TBXA2R/LTBR/TRIM5/SPARC/CARD16/CYP1A1/KLRK1/IL12A/PLCG2/SIR…
GO:0040013	BP	negative regulation of locomotion	90	-3.73849	-1.71729	ENSG00000173801/ENSG00000104332/ENSG00000105329/ENSG00000108840/ENSG00000146674/ENSG00000185885/ENSG00000205336/ENSG00000130303/ENSG00000075213/ENSG00000182054/ENSG00000164442/ENSG00000170381/ENSG00000106366/ENSG00000198753/ENSG00000159167/ENSG00000151208/ENSG00000132109/ENSG00000159842/ENSG00000164938/ENSG00000197381/ENSG00000162552/ENSG00000138061/ENSG00000107485/ENSG00000101040/ENSG00000102265…	JUP/SFRP1/TGFB1/HDAC5/IGFBP3/IFITM1/ADGRG1/BST2/SEMA3A/IDH2/CITED2/SEMA3E/SERPINE1/PLXNB3/STC1/DLG5/TRIM21/ABR/TP53INP1/ADARB1/WNT4/CYP1B1/GATA3/ZMYND8/TIMP1/TRIM25/SP100/CHRD/THBS1/SPOCK3/TRIB1/SRGAP3/FBLN1/PML/NFE2L2/NDRG4/SEMA4D/TRIM8/SRGAP2/MECP2/ADAM15/SEMA4B/NISCH/SEMA4A/PLCB1/WNT3/KRT16/NF1/PTEN/WASL/SMAD7/TMEFF2/FGF2/BRAF/C5orf30/PBLD/ARID2/APOD/TBXA2R/FUZ/CX3CL1/TRIM5/NOG/PTPN23/KLRK1/AR…
GO:0016236	BP	macroautophagy	90	-3.38956	-1.52518	ENSG00000161011/ENSG00000197122/ENSG00000129003/ENSG00000164938/ENSG00000177169/ENSG00000141458/ENSG00000188554/ENSG00000123240/ENSG00000188906/ENSG00000062716/ENSG00000101460/ENSG00000066739/ENSG00000165861/ENSG00000139112/ENSG00000205356/ENSG00000023287/ENSG00000033627/ENSG00000118873/ENSG00000177628/ENSG00000005893/ENSG00000264364/ENSG00000141564/ENSG00000175224/ENSG00000103197/ENSG00000130766…	SQSTM1/SRC/VPS13C/TP53INP1/ULK1/NPC1/NBR1/OPTN/LRRK2/VMP1/MAP1LC3A/ATG2B/ZFYVE1/GABARAPL1/TECPR1/RB1CC1/ATP6V0A1/RAB3GAP2/GBA/LAMP2/DYNLL2/RPTOR/ATG13/TSC2/SESN2/ATG2A/PIKFYVE/GAPDH/CHMP2A/WDR45/UBXN6/SEC22B/PRKAA1/TMEM74/MAP1LC3B/TSC1/TP53INP2/EPG5/RRAGD/VPS28/ATG16L1/C6orf106/GPSM1/TBK1/STX17/QSOX1/CAPN1/ATP6V1A/PIP4K2C/PIK3C3/WIPI2/PRKAB1/BNIP3L/RRAGB/ATG9B/WIPI1/PRKAG2/ATG4A/EXOC1/SLC38A9/GAB…
GO:0001655	BP	urogenital system development	90	-2.96246	-1.26143	ENSG00000112715/ENSG00000104332/ENSG00000121039/ENSG00000105329/ENSG00000172037/ENSG00000140297/ENSG00000143867/ENSG00000170962/ENSG00000100311/ENSG00000111077/ENSG00000186350/ENSG00000157483/ENSG00000153094/ENSG00000134569/ENSG00000107816/ENSG00000165731/ENSG00000151208/ENSG00000074181/ENSG00000106392/ENSG00000162552/ENSG00000196159/ENSG00000179348/ENSG00000138207/ENSG00000003402/ENSG00000107485…	VEGFA/SFRP1/RDH10/TGFB1/LAMB2/GCNT3/OSR1/PDGFD/PDGFB/TNS2/RXRA/MYO1E/BCL2L11/LRP4/LZTS2/RET/DLG5/NOTCH3/C1GALT1/WNT4/FAT4/GATA2/RBP4/CFLAR/GATA3/ITGB4/AR/CTNNB1/LRRK2/STAT1/TFAP2A/GDF11/FEM1B/EFNB2/MMP17/TNC/LAMA5/RARG/ITGA3/EGR1/CRLF1/FBN1/SIX4/FOXC2/NKX3-1/PYGO2/NF1/PTEN/FOXA1/IFT140/SMAD7/SDC4/FGF2/HAS2/PDGFRB/FOXC1/PAX8/NID1/CTSH/LHX1/RARA/TSC1/LIF/STK11/PLAG1/NOG/ADAMTS16/HOXB13/NIPBL/GLIS2/…
GO:0070997	BP	neuron death	90	-2.66906	-1.10134	ENSG00000064393/ENSG00000137642/ENSG00000107984/ENSG00000111912/ENSG00000110492/ENSG00000153094/ENSG00000167601/ENSG00000096968/ENSG00000197381/ENSG00000107485/ENSG00000146072/ENSG00000109670/ENSG00000175505/ENSG00000143384/ENSG00000084112/ENSG00000168036/ENSG00000188906/ENSG00000137203/ENSG00000125266/ENSG00000145715/ENSG00000133703/ENSG00000120738/ENSG00000160211/ENSG00000136235/ENSG00000006016…	HIPK2/SORL1/DKK1/NCOA7/MDK/BCL2L11/AXL/JAK2/ADARB1/GATA3/TNFRSF21/FBXW7/CLCF1/MCL1/SSH1/CTNNB1/LRRK2/TFAP2A/EFNB2/RASA1/KRAS/EGR1/G6PD/GPNMB/CRLF1/SIX4/EGLN3/MECP2/MAP3K5/RAB29/MAP3K12/NEFL/GBA/CASP8/ATN1/NF1/FOS/NGFR/CPEB4/SYNGAP1/MAX/BRAF/C5AR1/RB1/NR4A2/AGAP2/GSK3B/GAPDH/TLR6/CEBPB/PICALM/ATM/GPRASP2/PPT1/TSC1/BTG2/TBK1/ZNF746/GRIN1/TP53/CREB1/FOXO3/LIG4/ROCK1/NLRP1/FIS1/PPARA/BHLHB9/MAP3K11/G…
GO:0001654	BP	eye development	90	-2.39737	-1.01247	ENSG00000112715/ENSG00000121039/ENSG00000162337/ENSG00000105329/ENSG00000172037/ENSG00000064393/ENSG00000138829/ENSG00000143816/ENSG00000186350/ENSG00000182704/ENSG00000165731/ENSG00000174705/ENSG00000117139/ENSG00000198732/ENSG00000177707/ENSG00000218336/ENSG00000134138/ENSG00000138207/ENSG00000138061/ENSG00000107485/ENSG00000136842/ENSG00000058668/ENSG00000168036/ENSG00000137203/ENSG00000135414…	VEGFA/RDH10/LRP5/TGFB1/LAMB2/HIPK2/FBN2/WNT9A/RXRA/TSKU/RET/SH3PXD2B/KDM5B/SMOC1/NECTIN3/TENM3/MEIS2/RBP4/CYP1B1/GATA3/TMOD1/ATP2B4/CTNNB1/TFAP2A/GDF11/USH1C/BFSP1/RARG/TWSG1/NHS/SLITRK6/SKI/BCAR3/FBN1/ALDH1A3/IFT122/NINJ1/FOXC2/PYGO2/ZEB1/CPAMD8/NF1/GPM6A/RAB18/NES/TBC1D20/RING1/MYO7A/IFT140/ARHGAP35/FZD5/SALL2/SIPA1L3/MAX/BBS4/PDGFRB/FOXC1/MTERF4/ZNF513/SOS1/SMARCD3/LHX1/RARA/ACHE/TOPORS/TBC1D3…
GO:0031589	BP	cell-substrate adhesion	89	-2.53834	-1.04628	ENSG00000173801/ENSG00000112715/ENSG00000104332/ENSG00000143127/ENSG00000137809/ENSG00000087303/ENSG00000204580/ENSG00000277363/ENSG00000160255/ENSG00000197122/ENSG00000153094/ENSG00000164877/ENSG00000170381/ENSG00000167601/ENSG00000106366/ENSG00000096968/ENSG00000184371/ENSG00000162552/ENSG00000152818/ENSG00000132470/ENSG00000163975/ENSG00000168036/ENSG00000079805/ENSG00000089159/ENSG00000137801…	JUP/VEGFA/SFRP1/ITGA10/ITGA11/NID2/DDR1/SRCIN1/ITGB2/SRC/BCL2L11/MICALL2/SEMA3E/AXL/SERPINE1/JAK2/CSF1/WNT4/UTRN/ITGB4/MELTF/CTNNB1/DNM2/PXN/THBS1/RASA1/ITGA4/FBLN1/LAMA5/ITGA3/HPSE/SNED1/SRGAP2/NINJ1/PIK3CB/LDB1/EFNA1/GAS6/ADAM15/UNC13D/SLK/CD63/ITGA5/NF1/EFNA5/MINK1/PTEN/TRIOBP/TRPM7/BCAS3/ITGB5/PLEKHA2/TNFRSF12A/SDC4/BRAF/HAS2/GSK3B/NID1/TSC1/APOD/COL16A1/PARVA/ITGB3/SORBS1/RELL2/ADAMTS13/ITGA…
GO:0032147	BP	activation of protein kinase activity	89	-2.49296	-1.0428	ENSG00000112715/ENSG00000100311/ENSG00000197122/ENSG00000154310/ENSG00000138834/ENSG00000137486/ENSG00000101197/ENSG00000116717/ENSG00000096968/ENSG00000160691/ENSG00000187550/ENSG00000188906/ENSG00000134070/ENSG00000139318/ENSG00000137801/ENSG00000055332/ENSG00000110514/ENSG00000185386/ENSG00000167034/ENSG00000163362/ENSG00000051382/ENSG00000197442/ENSG00000137601/ENSG00000183087/ENSG00000135090…	VEGFA/PDGFB/SRC/TNIK/MAPK8IP3/ARRB1/BIRC7/GADD45A/JAK2/SHC1/SBK2/LRRK2/IRAK2/DUSP6/THBS1/EIF2AK2/MADD/MAPK11/NKX3-1/INAVA/PIK3CB/MAP3K5/NEK1/GAS6/TAOK3/SLK/MAP3K12/ERCC6/KIDINS220/EFNA5/MINK1/RPTOR/MAP2K3/GHR/ATG13/FGF2/ADCY6/BRAF/C5AR1/TXN/MAP2K2/TLR6/PRKACB/CXCR4/TRAF6/PRKAA1/RAF1/ARAF/MAP4K2/ITGB3/LPAR1/PAK6/MAP2K7/MAP3K13/STK11/DUSP7/PRKAG2/ADCY5/SPAG9/PTPN1/TAB3/STRADA/AGT/RICTOR/DBNL/MAP3K1…
GO:0018209	BP	peptidyl-serine modification	88	-2.6398	-1.08968	ENSG00000112715/ENSG00000168398/ENSG00000105329/ENSG00000064393/ENSG00000100311/ENSG00000182870/ENSG00000118515/ENSG00000197122/ENSG00000188130/ENSG00000107984/ENSG00000165731/ENSG00000137486/ENSG00000177169/ENSG00000004660/ENSG00000058668/ENSG00000188906/ENSG00000105287/ENSG00000196104/ENSG00000143641/ENSG00000127914/ENSG00000141551/ENSG00000177189/ENSG00000157540/ENSG00000065243/ENSG00000137936…	VEGFA/BDKRB2/TGFB1/HIPK2/PDGFB/GALNT9/SGK1/SRC/MAPK12/DKK1/RET/ARRB1/ULK1/CAMKK1/ATP2B4/LRRK2/PRKD2/SPOCK3/GALNT2/AKAP9/CSNK1D/RPS6KA3/DYRK1A/PKN2/BCAR3/SPRY2/DAPK2/GAS6/TERF2IP/MKNK2/MAP3K12/CSNK1A1/HIPK3/CAV1/IL11/RPTOR/FNIP1/INPP5F/SMAD7/CLK1/PRKCA/BRAF/TNKS/RAPGEF3/TXN/GSK3B/MAP2K2/CSNK1G1/ATM/DOCK7/PRKAA1/PDK3/TBK1/GALNT4/RAF1/ARAF/GRK2/LMTK2/LIF/TAF1/STK11/DCLK2/MAST3/TTBK2/RICTOR/PKD1/GALN…
GO:0030522	BP	intracellular receptor signaling pathway	87	-3.49818	-1.56869	ENSG00000104332/ENSG00000003137/ENSG00000169297/ENSG00000137628/ENSG00000126351/ENSG00000186350/ENSG00000185507/ENSG00000197122/ENSG00000164442/ENSG00000116833/ENSG00000012822/ENSG00000107201/ENSG00000115267/ENSG00000096968/ENSG00000140396/ENSG00000111424/ENSG00000197256/ENSG00000169083/ENSG00000100201/ENSG00000168036/ENSG00000196792/ENSG00000134070/ENSG00000115548/ENSG00000133794/ENSG00000184634…	SFRP1/CYP26B1/NR0B1/DDX60/THRA/RXRA/IRF7/SRC/CITED2/NR5A2/CALCOCO1/DDX58/IFIH1/JAK2/NCOA2/VDR/KANK2/AR/DDX17/CTNNB1/STRN3/IRAK2/KDM3A/ARNTL/MED12/PML/RARG/NR3C1/DAB2/NKX3-1/INAVA/MED13/PRAME/NR1D2/CASP8/UBR5/TAF7/BIRC2/FOXA1/RIOK3/ERBIN/NR1H2/RB1/MED14/NR4A2/WBP2/GLMP/NFKBIA/KMT2D/PTPN22/PER1/RUNX1/TRAF6/DHX58/RARA/PDK3/PIAS1/HNF4A/MED16/TAF1/RXRB/EP300/ANKRD17/TAB3/MED24/PPARA/KDM5D/TSPAN6/EGLN2…
GO:0031625	MF	ubiquitin protein ligase binding	87	-2.14791	-0.857243	ENSG00000187608/ENSG00000166165/ENSG00000154127/ENSG00000161011/ENSG00000197122/ENSG00000137486/ENSG00000107201/ENSG00000110628/ENSG00000109670/ENSG00000211448/ENSG00000158290/ENSG00000089159/ENSG00000101017/ENSG00000135362/ENSG00000173334/ENSG00000140464/ENSG00000135679/ENSG00000157933/ENSG00000101460/ENSG00000166603/ENSG00000139112/ENSG00000265972/ENSG00000175931/ENSG00000150907/ENSG00000064012…	ISG15/CKB/UBASH3B/SQSTM1/SRC/ARRB1/DDX58/SLC22A18/FBXW7/DIO2/CUL4B/PXN/CD40/PRR5L/TRIB1/PML/MDM2/SKI/MAP1LC3A/MC4R/GABARAPL1/TXNIP/UBE2O/FOXO1/CASP8/TNFRSF14/UBE2H/TRIOBP/CUL9/SPART/SMAD7/FZD5/NGFR/JKAMP/RB1/BTBD3/BLZF1/GSK3B/ABTB1/PRKACB/NFKBIA/CXCR4/PTPN22/PER1/TRAF6/MAP1LC3B/KDM4A/TOLLIP/PIAS1/USP2/SPOP/ZNF746/LTBR/TP53/ANKRA2/CUL5/MC1R/UBE2W/TMEM173/GABARAPL2/TNFRSF1B/PER3/UBXN7/CDKN1A/ABI2/E…
GO:0050678	BP	regulation of epithelial cell proliferation	86	-2.61062	-1.0765	ENSG00000112715/ENSG00000104332/ENSG00000105329/ENSG00000143867/ENSG00000100311/ENSG00000183779/ENSG00000117139/ENSG00000128016/ENSG00000198753/ENSG00000110092/ENSG00000003402/ENSG00000111424/ENSG00000107485/ENSG00000109670/ENSG00000169083/ENSG00000168036/ENSG00000119138/ENSG00000129757/ENSG00000115415/ENSG00000125266/ENSG00000137801/ENSG00000105287/ENSG00000118257/ENSG00000163913/ENSG00000100625…	VEGFA/SFRP1/TGFB1/OSR1/PDGFB/ZNF703/KDM5B/ZFP36/PLXNB3/CCND1/CFLAR/VDR/GATA3/FBXW7/AR/CTNNB1/KLF9/CDKN1C/STAT1/EFNB2/THBS1/PRKD2/NRP2/IFT122/SIX4/CEACAM1/NKX3-1/PYGO2/NF1/MST1/EGFL7/ADAM17/PTEN/CAV1/RPTOR/SP1/WDR13/NGFR/FGF2/PRKCA/HAS2/C5AR1/RB1/CDC73/PBLD/ZNF580/WDR48/ITGB3/SPARC/STK11/DEAF1/NOG/SIRT6/MAGED1/IFT80/RICTOR/HPN/ATP5IF1/RREB1/SRSF6/MCC/ECM1/CCL5/TACR1/EGFR/WNT5A/ZNF304/C5AR2/FRS2/ST…
GO:0060562	BP	epithelial tube morphogenesis	86	-2.12401	-0.877013	ENSG00000112715/ENSG00000104332/ENSG00000121039/ENSG00000162337/ENSG00000105329/ENSG00000004399/ENSG00000143867/ENSG00000204580/ENSG00000197122/ENSG00000170381/ENSG00000165731/ENSG00000117139/ENSG00000151208/ENSG00000184371/ENSG00000162552/ENSG00000196159/ENSG00000111424/ENSG00000107485/ENSG00000169083/ENSG00000168036/ENSG00000125266/ENSG00000105287/ENSG00000164161/ENSG00000184634/ENSG00000041982…	VEGFA/SFRP1/RDH10/LRP5/TGFB1/PLXND1/OSR1/DDR1/SRC/SEMA3E/RET/KDM5B/DLG5/CSF1/WNT4/FAT4/VDR/GATA3/AR/CTNNB1/EFNB2/PRKD2/HHIP/MED12/TNC/PML/LAMA5/RARG/KRAS/NDRG4/SKI/SOX18/MEGF8/FZD2/IFT122/SIX4/FOXC2/NKX3-1/SPRY2/PLXNB2/LUZP1/KDM6A/ETV5/FOXA1/ARHGAP35/SDC4/FGF2/TSC2/BBS4/DVL1/PRKACB/PAX8/TRAF6/SETDB2/CTSH/LHX1/RARA/TSC1/FUZ/FOLR1/MIB1/DEAF1/TBX2/NOG/ADAMTS16/SIRT6/MAGED1/AGT/PKD1/PKD2/PODXL/GNA13/…
GO:0051648	BP	vesicle localization	85	-4.67251	-2.33523	ENSG00000137501/ENSG00000019505/ENSG00000147642/ENSG00000114270/ENSG00000109861/ENSG00000069974/ENSG00000168036/ENSG00000188906/ENSG00000079805/ENSG00000135127/ENSG00000106089/ENSG00000115232/ENSG00000163462/ENSG00000155980/ENSG00000173805/ENSG00000141551/ENSG00000125814/ENSG00000107862/ENSG00000130477/ENSG00000159082/ENSG00000171862/ENSG00000125124/ENSG00000125875/ENSG00000185010/ENSG00000137474…	SYTL2/SYT13/SYBU/COL7A1/CTSC/RAB27A/CTNNB1/LRRK2/DNM2/BICDL1/STX1A/ITGA4/TRIM46/KIF5A/HAP1/CSNK1D/NAPB/GBF1/UNC13A/SYNJ1/PTEN/BBS2/TBC1D20/F8/MYO7A/WASL/SNAP25/BRAF/NLGN3/BBS4/NSF/SPG11/TRAK1/TMEM230/KIF3A/PREPL/NLGN2/SYTL5/SEC22B/GOLGA2/SYT1/CNIH1/TRAPPC6A/SYT6/MAP4K2/NAPA/KIFAP3/TRAPPC6B/FOLR1/VAMP2/WIPI1/TRAPPC2/TFG/SCFD1/KLHL12/CADPS2/SNPH/OTOF/SEC24D/GOSR2/FYCO1/RAB11B/RPH3A/BLOC1S2/CLASP2/F…
GO:0051271	BP	negative regulation of cellular component movement	85	-3.41738	-1.53044	ENSG00000173801/ENSG00000104332/ENSG00000105329/ENSG00000108840/ENSG00000146674/ENSG00000185885/ENSG00000205336/ENSG00000130303/ENSG00000075213/ENSG00000182054/ENSG00000164442/ENSG00000170381/ENSG00000106366/ENSG00000198753/ENSG00000159167/ENSG00000151208/ENSG00000159842/ENSG00000164938/ENSG00000197381/ENSG00000162552/ENSG00000138061/ENSG00000107485/ENSG00000101040/ENSG00000102265/ENSG00000067066…	JUP/SFRP1/TGFB1/HDAC5/IGFBP3/IFITM1/ADGRG1/BST2/SEMA3A/IDH2/CITED2/SEMA3E/SERPINE1/PLXNB3/STC1/DLG5/ABR/TP53INP1/ADARB1/WNT4/CYP1B1/GATA3/ZMYND8/TIMP1/SP100/CHRD/THBS1/SPOCK3/TRIB1/SRGAP3/FBLN1/NFE2L2/NDRG4/SEMA4D/SRGAP2/MECP2/ADAM15/SEMA4B/NISCH/SEMA4A/PLCB1/WNT3/KRT16/NF1/PTEN/WASL/SMAD7/TMEFF2/FGF2/BRAF/C5orf30/PBLD/ARID2/APOD/TBXA2R/FUZ/CX3CL1/NOG/PTPN23/KLRK1/ARAP3/FLCN/RECK/HAS1/MCC/C16orf4…
GO:0002250	BP	adaptive immune response	85	-3.18931	-1.41853	ENSG00000125347/ENSG00000105329/ENSG00000134352/ENSG00000140297/ENSG00000166710/ENSG00000164307/ENSG00000185507/ENSG00000109861/ENSG00000204267/ENSG00000096968/ENSG00000102524/ENSG00000107485/ENSG00000146072/ENSG00000069974/ENSG00000175505/ENSG00000135047/ENSG00000168394/ENSG00000160685/ENSG00000086730/ENSG00000105287/ENSG00000101017/ENSG00000139178/ENSG00000111679/ENSG00000026950/ENSG00000067369…	IRF1/TGFB1/IL6ST/GCNT3/B2M/ERAP1/IRF7/CTSC/TAP2/JAK2/TNFSF13B/GATA3/TNFRSF21/RAB27A/CLCF1/CTSL/TAP1/ZBTB7B/LAT2/PRKD2/CD40/C1RL/PTPN6/BTN3A1/TP53BP1/CEACAM1/PIK3CB/IL18BP/SUPT6H/UNC13D/SEMA4A/C4B/MARCH8/ADAM17/BTN3A2/RSAD2/TFEB/CD55/SMAD7/FZD5/ERAP2/RAG1/TNFSF18/IL27RA/C4A/SCART1/TLR6/CD46/NBN/TRAF6/IL12RB1/CTSH/TSC1/BTN3A3/HLA-E/EOMES/C1S/KLRK1/IL12A/TNFRSF11A/LIG4/VTCN1/DBNL/ICOSLG/IL31RA/JAK3/…
GO:0032496	BP	response to lipopolysaccharide	83	-2.31248	-0.968709	ENSG00000178726/ENSG00000105329/ENSG00000162676/ENSG00000108840/ENSG00000171223/ENSG00000197122/ENSG00000165029/ENSG00000167601/ENSG00000106366/ENSG00000128016/ENSG00000159842/ENSG00000137752/ENSG00000096968/ENSG00000064932/ENSG00000111424/ENSG00000146072/ENSG00000134326/ENSG00000168961/ENSG00000134070/ENSG00000101017/ENSG00000173334/ENSG00000177189/ENSG00000148344/ENSG00000120217/ENSG00000100739…	THBD/TGFB1/GFI1/HDAC5/JUNB/SRC/ABCA1/AXL/SERPINE1/ZFP36/ABR/CASP1/JAK2/SBNO2/VDR/TNFRSF21/CMPK2/LGALS9/IRAK2/CD40/TRIB1/RPS6KA3/PTGES/CD274/BDKRB1/ZC3H12A/PDCD4/IL18BP/CASP8/CARD8/TNFRSF14/ADAM17/FOS/IDO1/PLSCR4/CD55/NGFR/ERBIN/PRKCA/NR1H2/C5AR1/PTGFR/CEBPB/FAS/NFKBIA/PTPN22/CDC73/TRAF6/ALAD/RARA/OTUD5/TBXA2R/LTBR/TRIM5/SPARC/CARD16/CYP1A1/KLRK1/IL12A/PLCG2/TNFRSF11A/ADAMTS13/JUND/PPBP/TNFRSF1B/T…
GO:0010976	BP	positive regulation of neuron projection development	82	-4.12163	-1.98287	ENSG00000112715/ENSG00000004399/ENSG00000105711/ENSG00000131711/ENSG00000165731/ENSG00000198753/ENSG00000151208/ENSG00000187164/ENSG00000218336/ENSG00000003402/ENSG00000101040/ENSG00000109756/ENSG00000132535/ENSG00000103260/ENSG00000116044/ENSG00000005884/ENSG00000103034/ENSG00000187764/ENSG00000105429/ENSG00000068971/ENSG00000114554/ENSG00000196576/ENSG00000105662/ENSG00000107290/ENSG00000162105…	VEGFA/PLXND1/SCN1B/MAP1B/RET/PLXNB3/DLG5/SHTN1/TENM3/CFLAR/ZMYND8/RAPGEF2/DLG4/METRN/NFE2L2/ITGA3/NDRG4/SEMA4D/MEGF8/PPP2R5B/PLXNA1/PLXNB2/CRTC1/SETX/SHANK2/WNT3/NEFL/UNC13A/KIDINS220/OBSL1/EFNA5/GDI1/ARHGAP35/TNFRSF12A/PPP1R9A/NGFR/NEURL1/LIMK1/BRAF/ZFYVE27/DVL1/SEZ6/TRAK1/ITSN2/GPRASP2/SYT1/LRP8/RETREG3/SHOX2/CX3CL1/LPAR1/IL1RAP/STK11/FBXO38/IST1/AGT/AP2A1/BHLHB9/FIG4/NGF/ZNF804A/PLXNA4/KATNB1/…
GO:0051650	BP	establishment of vesicle localization	81	-4.43737	-2.18453	ENSG00000137501/ENSG00000019505/ENSG00000147642/ENSG00000114270/ENSG00000109861/ENSG00000069974/ENSG00000168036/ENSG00000188906/ENSG00000079805/ENSG00000135127/ENSG00000106089/ENSG00000115232/ENSG00000163462/ENSG00000155980/ENSG00000173805/ENSG00000141551/ENSG00000125814/ENSG00000107862/ENSG00000130477/ENSG00000159082/ENSG00000125124/ENSG00000125875/ENSG00000185010/ENSG00000137474/ENSG00000106299…	SYTL2/SYT13/SYBU/COL7A1/CTSC/RAB27A/CTNNB1/LRRK2/DNM2/BICDL1/STX1A/ITGA4/TRIM46/KIF5A/HAP1/CSNK1D/NAPB/GBF1/UNC13A/SYNJ1/BBS2/TBC1D20/F8/MYO7A/WASL/SNAP25/BRAF/BBS4/NSF/SPG11/TRAK1/TMEM230/KIF3A/PREPL/SYTL5/SEC22B/GOLGA2/SYT1/CNIH1/TRAPPC6A/SYT6/MAP4K2/NAPA/KIFAP3/TRAPPC6B/FOLR1/VAMP2/WIPI1/TRAPPC2/TFG/SCFD1/KLHL12/CADPS2/SNPH/OTOF/SEC24D/GOSR2/FYCO1/RAB11B/RPH3A/BLOC1S2/CLASP2/FMR1/STARD3/SYT17/…
GO:0018105	BP	peptidyl-serine phosphorylation	81	-2.81452	-1.16979	ENSG00000112715/ENSG00000168398/ENSG00000105329/ENSG00000064393/ENSG00000100311/ENSG00000118515/ENSG00000197122/ENSG00000188130/ENSG00000107984/ENSG00000165731/ENSG00000137486/ENSG00000177169/ENSG00000004660/ENSG00000058668/ENSG00000188906/ENSG00000105287/ENSG00000127914/ENSG00000141551/ENSG00000177189/ENSG00000157540/ENSG00000065243/ENSG00000137936/ENSG00000136158/ENSG00000035664/ENSG00000183087…	VEGFA/BDKRB2/TGFB1/HIPK2/PDGFB/SGK1/SRC/MAPK12/DKK1/RET/ARRB1/ULK1/CAMKK1/ATP2B4/LRRK2/PRKD2/AKAP9/CSNK1D/RPS6KA3/DYRK1A/PKN2/BCAR3/SPRY2/DAPK2/GAS6/TERF2IP/MKNK2/MAP3K12/CSNK1A1/HIPK3/CAV1/IL11/RPTOR/FNIP1/INPP5F/SMAD7/CLK1/PRKCA/BRAF/TNKS/RAPGEF3/TXN/GSK3B/MAP2K2/CSNK1G1/ATM/DOCK7/PRKAA1/PDK3/TBK1/RAF1/ARAF/GRK2/LMTK2/LIF/TAF1/STK11/DCLK2/MAST3/TTBK2/RICTOR/PKD1/UHMK1/GGNBP2/SPTBN4/DRD1/EGFR/WN…
GO:0050808	BP	synapse organization	81	-2.32709	-0.975021	ENSG00000004399/ENSG00000172037/ENSG00000277363/ENSG00000135905/ENSG00000188153/ENSG00000147642/ENSG00000107984/ENSG00000188157/ENSG00000171992/ENSG00000170381/ENSG00000134569/ENSG00000139211/ENSG00000173267/ENSG00000151208/ENSG00000152818/ENSG00000101040/ENSG00000084112/ENSG00000168036/ENSG00000188906/ENSG00000131409/ENSG00000132535/ENSG00000068400/ENSG00000041982/ENSG00000165300/ENSG00000005884…	PLXND1/LAMB2/SRCIN1/DOCK10/COL4A5/SYBU/DKK1/AGRN/SYNPO/SEMA3E/LRP4/AMIGO2/SNCG/DLG5/UTRN/ZMYND8/SSH1/CTNNB1/LRRK2/LRRC4B/DLG4/GRIPAP1/TNC/SLITRK5/ITGA3/SLITRK6/SIX4/MECP2/EFNA1/ADGRL1/RAB29/SHANK2/UNC13A/EFNA5/GPM6A/PTEN/ETV5/WASL/ADGRB2/FZD5/PPP1R9A/NEURL1/RAB39B/NLGN3/CLSTN3/NFASC/DVL1/SEZ6/NLGN2/GPRASP2/TSC1/LRP8/CDH9/ACHE/IL1RAP/GRIN1/PCDHB5/CHRNB1/FXR2/PCDHB15/DBNL/ALS2/BHLHB9/DRD1/ZNF804A/M…
GO:0007249	BP	I-kappaB kinase/NF-kappaB signaling	80	-4.10971	-1.98118	ENSG00000198959/ENSG00000130303/ENSG00000161011/ENSG00000196154/ENSG00000137752/ENSG00000125826/ENSG00000003402/ENSG00000165233/ENSG00000128284/ENSG00000132274/ENSG00000171604/ENSG00000164054/ENSG00000123240/ENSG00000168036/ENSG00000121060/ENSG00000168961/ENSG00000115415/ENSG00000134070/ENSG00000101017/ENSG00000144136/ENSG00000171206/ENSG00000112343/ENSG00000163874/ENSG00000163362/ENSG00000116539…	TGM2/BST2/SQSTM1/S100A4/CASP1/RBCK1/CFLAR/CARD19/APOL3/TRIM22/CXXC5/SHISA5/OPTN/CTNNB1/TRIM25/LGALS9/STAT1/IRAK2/CD40/SLC20A1/TRIM8/TRIM38/ZC3H12A/INAVA/ASH1L/TERF2IP/PPM1A/CASP8/CARD8/AZI2/BIRC2/IFIT5/RIOK3/EDA2R/TLR6/NDFIP2/ZDHHC17/NFKBIA/PER1/TRAF6/MIB2/IRAK4/TBK1/LPAR1/LTBR/TRIM5/TMEM9B/CARD16/TNFSF10/ANKRD17/TAB3/TFG/SLC35B2/TMEM101/CANT1/ROCK1/NLRP1/NLRP11/TSPAN6/SECTM1/ECM1/CC2D1A/TMED4/RN…
GO:1901214	BP	regulation of neuron death	80	-2.381	-1.00282	ENSG00000064393/ENSG00000137642/ENSG00000107984/ENSG00000111912/ENSG00000110492/ENSG00000153094/ENSG00000167601/ENSG00000096968/ENSG00000107485/ENSG00000109670/ENSG00000175505/ENSG00000143384/ENSG00000084112/ENSG00000168036/ENSG00000188906/ENSG00000137203/ENSG00000125266/ENSG00000145715/ENSG00000133703/ENSG00000120738/ENSG00000160211/ENSG00000136235/ENSG00000006016/ENSG00000100625/ENSG00000129521…	HIPK2/SORL1/DKK1/NCOA7/MDK/BCL2L11/AXL/JAK2/GATA3/FBXW7/CLCF1/MCL1/SSH1/CTNNB1/LRRK2/TFAP2A/EFNB2/RASA1/KRAS/EGR1/G6PD/GPNMB/CRLF1/SIX4/EGLN3/MECP2/MAP3K5/RAB29/MAP3K12/NEFL/GBA/CASP8/NF1/FOS/CPEB4/SYNGAP1/BRAF/C5AR1/NR4A2/AGAP2/GSK3B/TLR6/CEBPB/PICALM/ATM/GPRASP2/PPT1/TSC1/BTG2/TBK1/ZNF746/GRIN1/TP53/CREB1/FOXO3/LIG4/ROCK1/FIS1/PPARA/BHLHB9/MAP3K11/GRM4/NGF/TP73/EGLN2/TLDC1/CCL5/SOD2/ADAM8/NRBP2…
GO:0045637	BP	regulation of myeloid cell differentiation	79	-5.57932	-3.02029	ENSG00000104332/ENSG00000131981/ENSG00000166710/ENSG00000154127/ENSG00000185507/ENSG00000123405/ENSG00000128016/ENSG00000184371/ENSG00000179348/ENSG00000134138/ENSG00000124098/ENSG00000109670/ENSG00000168036/ENSG00000029993/ENSG00000115415/ENSG00000114166/ENSG00000137801/ENSG00000071553/ENSG00000173334/ENSG00000055609/ENSG00000172819/ENSG00000118058/ENSG00000183864/ENSG00000166147/ENSG00000079385…	SFRP1/LGALS3/B2M/UBASH3B/IRF7/NFE2/ZFP36/CSF1/GATA2/MEIS2/FAM210B/FBXW7/CTNNB1/HMGB3/STAT1/KAT2B/THBS1/ATP6AP1/TRIB1/KMT2C/RARG/KMT2A/TOB2/FBN1/CEACAM1/KLF10/LDB1/KMT2E/P4HTM/CASP8/NF1/FOS/ACIN1/TNRC6B/CSF3R/PRKCA/RB1/CEBPB/NFKBIA/KMT2D/CDC73/RUNX1/TRAF6/H3F3A/RARA/HIST1H4H/SCIN/INHA/MOV10/TNRC6A/LIF/ZFPM1/HIST1H3H/EP300/CREB1/FOXO3/MAFB/AGO3/THPO/CTR9/AGO1/ZBTB46/HIST1H4I/PPARGC1B/EVI2B/RNF41/IN…
GO:0010769	BP	regulation of cell morphogenesis involved in differentiation	79	-2.63311	-1.08968	ENSG00000112715/ENSG00000004399/ENSG00000277363/ENSG00000078018/ENSG00000131711/ENSG00000075213/ENSG00000118785/ENSG00000154310/ENSG00000170381/ENSG00000134569/ENSG00000165731/ENSG00000198753/ENSG00000187164/ENSG00000084112/ENSG00000163975/ENSG00000188906/ENSG00000079805/ENSG00000109756/ENSG00000214655/ENSG00000077942/ENSG00000103260/ENSG00000187764/ENSG00000105429/ENSG00000114554/ENSG00000196576…	VEGFA/PLXND1/SRCIN1/MAP2/MAP1B/SEMA3A/SPP1/TNIK/SEMA3E/LRP4/RET/PLXNB3/SHTN1/SSH1/MELTF/LRRK2/DNM2/RAPGEF2/ZSWIM8/FBLN1/METRN/SEMA4D/MEGF8/PLXNA1/PLXNB2/EFNA1/SEMA4B/UNC13D/SEMA4A/WNT3/NEFL/OBSL1/EFNA5/PTEN/TRIOBP/SPART/GDI1/ARHGAP35/TNFRSF12A/PPP1R9A/NGFR/SYNGAP1/LIMK1/BRAF/HAS2/NLGN3/ZFYVE27/TRAK1/GPRASP2/LRP8/SHOX2/GRIN1/STK11/FXR2/IST1/RREB1/BHLHB9/NGF/WASHC2C/RNF6/PLXNA4/CARMIL1/PTK2/MARK2/W…
GO:0034976	BP	response to endoplasmic reticulum stress	79	-2.11955	-0.874743	ENSG00000196954/ENSG00000116406/ENSG00000153094/ENSG00000113739/ENSG00000110092/ENSG00000160691/ENSG00000198168/ENSG00000145495/ENSG00000184205/ENSG00000121060/ENSG00000188906/ENSG00000160789/ENSG00000102580/ENSG00000239305/ENSG00000137801/ENSG00000055332/ENSG00000166340/ENSG00000164463/ENSG00000132824/ENSG00000140464/ENSG00000116044/ENSG00000162772/ENSG00000213676/ENSG00000068971/ENSG00000135506…	CASP4/EDEM3/BCL2L11/STC2/CCND1/SHC1/SVIP/MARCH6/TSPYL2/TRIM25/LRRK2/LMNA/DNAJC3/RNF103/THBS1/EIF2AK2/TPP1/CREBRF/SERINC3/PML/NFE2L2/ATF3/ATF6B/PPP2R5B/OS9/ITPR1/MAP3K5/TMX4/TMTC3/ACADVL/UBXN4/FBXO2/GRINA/BBC3/CAV1/CREB3L3/JKAMP/SESN2/TMEM67/FLOT1/GSK3B/EXTL3/CEBPB/CDK5RAP3/SYVN1/UBXN6/PLA2G6/POMT1/COL4A3BP/ERLEC1/SPOP/GFPT1/TP53/EP300/ERP44/WIPI1/PTPN1/RNF139/PPP1R15B/ANKS4B/TMX3/FICD/UBE4B/MBTPS…
GO:0010721	BP	negative regulation of cell development	79	-2.03474	-0.82996	ENSG00000105329/ENSG00000162676/ENSG00000166710/ENSG00000137642/ENSG00000205336/ENSG00000075213/ENSG00000182054/ENSG00000118785/ENSG00000170381/ENSG00000134569/ENSG00000074181/ENSG00000109670/ENSG00000163975/ENSG00000168036/ENSG00000116584/ENSG00000188906/ENSG00000125266/ENSG00000109756/ENSG00000077942/ENSG00000135679/ENSG00000157933/ENSG00000187764/ENSG00000160211/ENSG00000166147/ENSG00000266028…	TGFB1/GFI1/B2M/SORL1/ADGRG1/SEMA3A/IDH2/SPP1/SEMA3E/LRP4/NOTCH3/FBXW7/MELTF/CTNNB1/ARHGEF2/LRRK2/EFNB2/RAPGEF2/FBLN1/MDM2/SKI/SEMA4D/G6PD/FBN1/SRGAP2/EFNA1/RAB29/SEMA4B/SEMA4A/REST/WNT3/NF1/EFNA5/PTEN/SPART/GDI1/INPP5F/NGFR/ITM2C/SYNGAP1/ADCY6/NLGN3/CDK5RAP2/GSK3B/CTDSP1/SEZ6/TSC1/KDM4A/NPPC/LPAR1/MIB1/NOG/FOXO3/SIRT2/TP73/C16orf45/CRMP1/RNF6/PTK2/WNT5A/ARHGAP4/HMG20A/PTPRS/INPP5J/EIF4ENIF1/PAFAH…
GO:0051607	BP	defense response to virus	78	-7.25523	-4.33832	ENSG00000125347/ENSG00000138496/ENSG00000164300/ENSG00000187608/ENSG00000163840/ENSG00000119917/ENSG00000157601/ENSG00000185885/ENSG00000137959/ENSG00000185745/ENSG00000137628/ENSG00000130303/ENSG00000119922/ENSG00000140853/ENSG00000185507/ENSG00000111331/ENSG00000117226/ENSG00000160710/ENSG00000170581/ENSG00000142089/ENSG00000107201/ENSG00000172183/ENSG00000115267/ENSG00000111335/ENSG00000197381…	IRF1/PARP9/SERINC5/ISG15/DTX3L/IFIT3/MX1/IFITM1/IFI44L/IFIT1/DDX60/BST2/IFIT2/NLRC5/IRF7/OAS3/GBP3/ADAR/STAT2/IFITM3/DDX58/ISG20/IFIH1/OAS2/ADARB1/TRIM56/DDX17/TRIM22/TRIM25/IFITM2/STAT1/DNAJC3/PLSCR1/HERC5/C19orf66/CD40/EIF2AK2/MX2/IRF2/SERINC3/PML/FAM111A/OASL/ZC3H12A/OAS1/RNASEL/IRF9/UNC13D/APOBEC3F/RSAD2/BIRC2/IFIT5/DMBT1/RIOK3/AGBL5/DHX58/IL12RB1/RTP4/TBK1/TRIM5/BNIP3L/EXOC1/TMEM173/ANKRD17/…
GO:0051091	BP	positive regulation of DNA binding transcription factor activity	77	-4.50253	-2.20355	ENSG00000173801/ENSG00000112715/ENSG00000162407/ENSG00000162337/ENSG00000105329/ENSG00000064393/ENSG00000108840/ENSG00000160255/ENSG00000132109/ENSG00000107201/ENSG00000096968/ENSG00000125826/ENSG00000003402/ENSG00000169083/ENSG00000132274/ENSG00000168036/ENSG00000116584/ENSG00000121060/ENSG00000168961/ENSG00000134070/ENSG00000105287/ENSG00000101017/ENSG00000055332/ENSG00000043355/ENSG00000133703…	JUP/VEGFA/PLPP3/LRP5/TGFB1/HIPK2/HDAC5/ITGB2/TRIM21/DDX58/JAK2/RBCK1/CFLAR/AR/TRIM22/CTNNB1/ARHGEF2/TRIM25/LGALS9/IRAK2/PRKD2/CD40/EIF2AK2/ZIC2/KRAS/TRIM31/TRIM8/TRIM14/FZD2/PPP2R5B/TRIM38/TP53BP1/JMY/CRTC1/SPHK1/TERF2IP/PTEN/FOXA1/TNFSF18/EDA2R/TLR6/NFKBIA/TCF3/TRAF6/LRP8/IRAK4/TRIM52/IL1RAP/TRIM5/TAF1/MAP3K13/EP300/CARD16/TNFRSF11A/TAB3/AGT/RIPK4/RHEBL1/RNF31/PPARGC1B/ADAM8/TRIM15/WNT5A/RNF41/T…
GO:2000146	BP	negative regulation of cell motility	77	-3.332	-1.48907	ENSG00000173801/ENSG00000104332/ENSG00000105329/ENSG00000108840/ENSG00000146674/ENSG00000185885/ENSG00000205336/ENSG00000130303/ENSG00000075213/ENSG00000182054/ENSG00000164442/ENSG00000106366/ENSG00000198753/ENSG00000159167/ENSG00000151208/ENSG00000159842/ENSG00000164938/ENSG00000197381/ENSG00000162552/ENSG00000138061/ENSG00000107485/ENSG00000101040/ENSG00000102265/ENSG00000067066/ENSG00000090539…	JUP/SFRP1/TGFB1/HDAC5/IGFBP3/IFITM1/ADGRG1/BST2/SEMA3A/IDH2/CITED2/SERPINE1/PLXNB3/STC1/DLG5/ABR/TP53INP1/ADARB1/WNT4/CYP1B1/GATA3/ZMYND8/TIMP1/SP100/CHRD/THBS1/SPOCK3/TRIB1/SRGAP3/FBLN1/NFE2L2/NDRG4/SRGAP2/MECP2/ADAM15/NISCH/PLCB1/KRT16/NF1/PTEN/WASL/SMAD7/TMEFF2/FGF2/BRAF/C5orf30/PBLD/ARID2/APOD/TBXA2R/FUZ/CX3CL1/NOG/PTPN23/KLRK1/ARAP3/FLCN/RECK/HAS1/MCC/C16orf45/DPEP1/CLASP2/ARHGAP4/RNF41/NBL1…
GO:0072001	BP	renal system development	77	-2.22114	-0.921534	ENSG00000112715/ENSG00000104332/ENSG00000121039/ENSG00000105329/ENSG00000172037/ENSG00000140297/ENSG00000143867/ENSG00000170962/ENSG00000100311/ENSG00000111077/ENSG00000157483/ENSG00000153094/ENSG00000134569/ENSG00000107816/ENSG00000165731/ENSG00000151208/ENSG00000074181/ENSG00000106392/ENSG00000162552/ENSG00000196159/ENSG00000138207/ENSG00000003402/ENSG00000107485/ENSG00000132470/ENSG00000168036…	VEGFA/SFRP1/RDH10/TGFB1/LAMB2/GCNT3/OSR1/PDGFD/PDGFB/TNS2/MYO1E/BCL2L11/LRP4/LZTS2/RET/DLG5/NOTCH3/C1GALT1/WNT4/FAT4/RBP4/CFLAR/GATA3/ITGB4/CTNNB1/LRRK2/STAT1/TFAP2A/GDF11/EFNB2/MMP17/LAMA5/ITGA3/EGR1/CRLF1/FBN1/SIX4/FOXC2/NKX3-1/PYGO2/NF1/IFT140/SMAD7/SDC4/FGF2/HAS2/PDGFRB/FOXC1/PAX8/NID1/CTSH/LHX1/RARA/TSC1/LIF/NOG/ADAMTS16/NIPBL/GLIS2/FLCN/MAGED1/AGT/PKD1/PKD2/PODXL/TP73/CEP290/ENPEP/WNT5A/MPV…
GO:0090287	BP	regulation of cellular response to growth factor stimulus	76	-3.67374	-1.67272	ENSG00000112715/ENSG00000104332/ENSG00000105329/ENSG00000141232/ENSG00000064393/ENSG00000138829/ENSG00000183779/ENSG00000124813/ENSG00000164442/ENSG00000107984/ENSG00000168140/ENSG00000090863/ENSG00000162552/ENSG00000003402/ENSG00000107485/ENSG00000168036/ENSG00000129757/ENSG00000090539/ENSG00000079805/ENSG00000139318/ENSG00000137801/ENSG00000105287/ENSG00000164161/ENSG00000137497/ENSG00000005884…	VEGFA/SFRP1/TGFB1/TOB1/HIPK2/FBN2/ZNF703/RUNX2/CITED2/DKK1/VASN/GLG1/WNT4/CFLAR/GATA3/CTNNB1/CDKN1C/CHRD/DNM2/DUSP6/THBS1/PRKD2/HHIP/NUMA1/ITGA3/BCL9L/TWSG1/SKI/SDCBP/DAB2/FBN1/PPP2R5B/SPRY2/PRDM16/UBE2O/ZEB1/PPM1A/CD63/ITGA5/ADAM17/GPC1/SPART/CAV1/SMAD7/DSTYK/FGF2/RNF165/ADGRA2/RNF111/FAM20C/PBLD/LTBP1/FUZ/ITGB3/FOLR1/STK11/NOG/FKBP8/PTPN1/FLCN/AGT/CHST11/RBPJ/PCSK6/DKK3/WNT5A/SKIL/NBL1/PRKCB/ZN…
GO:0043122	BP	regulation of I-kappaB kinase/NF-kappaB signaling	75	-5.07673	-2.61576	ENSG00000198959/ENSG00000130303/ENSG00000161011/ENSG00000196154/ENSG00000137752/ENSG00000125826/ENSG00000003402/ENSG00000165233/ENSG00000128284/ENSG00000132274/ENSG00000171604/ENSG00000164054/ENSG00000123240/ENSG00000168036/ENSG00000121060/ENSG00000168961/ENSG00000115415/ENSG00000101017/ENSG00000144136/ENSG00000171206/ENSG00000112343/ENSG00000163874/ENSG00000163362/ENSG00000116539/ENSG00000166848…	TGM2/BST2/SQSTM1/S100A4/CASP1/RBCK1/CFLAR/CARD19/APOL3/TRIM22/CXXC5/SHISA5/OPTN/CTNNB1/TRIM25/LGALS9/STAT1/CD40/SLC20A1/TRIM8/TRIM38/ZC3H12A/INAVA/ASH1L/TERF2IP/PPM1A/CASP8/CARD8/BIRC2/IFIT5/RIOK3/EDA2R/TLR6/NDFIP2/ZDHHC17/PER1/TRAF6/MIB2/IRAK4/TBK1/LPAR1/LTBR/TRIM5/TMEM9B/CARD16/TNFSF10/ANKRD17/TFG/SLC35B2/TMEM101/CANT1/NLRP1/NLRP11/TSPAN6/SECTM1/ECM1/CC2D1A/TMED4/RNF31/WNT5A/TRIM62/CASP10/PRKCB…
GO:0043406	BP	positive regulation of MAP kinase activity	75	-2.62931	-1.08968	ENSG00000112715/ENSG00000105329/ENSG00000170962/ENSG00000100311/ENSG00000197122/ENSG00000107984/ENSG00000154310/ENSG00000138834/ENSG00000137486/ENSG00000101197/ENSG00000116717/ENSG00000096968/ENSG00000160691/ENSG00000188906/ENSG00000134070/ENSG00000139318/ENSG00000137801/ENSG00000101017/ENSG00000055332/ENSG00000110514/ENSG00000185386/ENSG00000133703/ENSG00000163362/ENSG00000051382/ENSG00000197442…	VEGFA/TGFB1/PDGFD/PDGFB/SRC/DKK1/TNIK/MAPK8IP3/ARRB1/BIRC7/GADD45A/JAK2/SHC1/LRRK2/IRAK2/DUSP6/THBS1/CD40/EIF2AK2/MADD/MAPK11/KRAS/INAVA/PIK3CB/MAP3K5/TAOK3/MAP3K12/ERCC6/KIDINS220/MINK1/MAP2K3/GHR/FZD5/FGF2/BRAF/C5AR1/PDGFRB/MAP2K2/TLR6/CXCR4/TRAF6/PRKAA1/RAF1/ARAF/MAP4K2/LPAR1/MAP2K7/MAP3K13/DUSP7/SPAG9/PTPN1/TNFRSF11A/TAB3/MAGED1/DBNL/MAP3K11/GRM4/NGF/TP73/CSPG4/EGFR/ADAM8/WNT5A/FRS2/TGFB3/IKB…
GO:0051961	BP	negative regulation of nervous system development	75	-2.23657	-0.934829	ENSG00000105329/ENSG00000162676/ENSG00000166710/ENSG00000137642/ENSG00000205336/ENSG00000075213/ENSG00000182054/ENSG00000118785/ENSG00000170381/ENSG00000134569/ENSG00000074181/ENSG00000146072/ENSG00000168036/ENSG00000116584/ENSG00000188906/ENSG00000090539/ENSG00000125266/ENSG00000109756/ENSG00000135679/ENSG00000157933/ENSG00000187764/ENSG00000266028/ENSG00000163913/ENSG00000169242/ENSG00000117280…	TGFB1/GFI1/B2M/SORL1/ADGRG1/SEMA3A/IDH2/SPP1/SEMA3E/LRP4/NOTCH3/TNFRSF21/CTNNB1/ARHGEF2/LRRK2/CHRD/EFNB2/RAPGEF2/MDM2/SKI/SEMA4D/SRGAP2/IFT122/EFNA1/RAB29/SEMA4B/SEMA4A/REST/WNT3/NF1/PTEN/SPART/GDI1/INPP5F/NGFR/ITM2C/SYNGAP1/ADCY6/NLGN3/CDK5RAP2/GSK3B/CTDSP1/SEZ6/PRKACB/TSC1/KDM4A/LPAR1/MIB1/NOG/FOXO3/SIRT2/FIG4/TP73/C16orf45/CRMP1/RNF6/GPR161/PTK2/WNT5A/ARHGAP4/HMG20A/PTPRS/INPP5J/EIF4ENIF1/PAFA…
GO:0005996	BP	monosaccharide metabolic process	75	-2.01423	-0.820865	ENSG00000162337/ENSG00000117394/ENSG00000146674/ENSG00000108515/ENSG00000197122/ENSG00000067057/ENSG00000169047/ENSG00000181649/ENSG00000138207/ENSG00000165458/ENSG00000140396/ENSG00000156515/ENSG00000171298/ENSG00000167470/ENSG00000114166/ENSG00000185950/ENSG00000172461/ENSG00000160584/ENSG00000177156/ENSG00000033170/ENSG00000158773/ENSG00000162772/ENSG00000160211/ENSG00000142784/ENSG00000089127…	LRP5/SLC2A1/IGFBP3/ENO3/SRC/PFKP/IRS1/PHLDA2/RBP4/INPPL1/NCOA2/HK1/GAA/MIDN/KAT2B/IRS2/FUT9/SIK3/TALDO1/FUT8/USF1/ATF3/G6PD/WDTC1/OAS1/HECTD4/MAN2B2/CPT1A/PDK2/FOXO1/NISCH/PMM1/PPP1R3B/MST1/ACACB/ALDH5A1/ENO2/PFKFB4/MAN2C1/GSK3B/GAPDH/POFUT2/GLB1/PRKAA1/APOD/MAN2A2/UGT1A7/PDK3/FUCA2/SORBS1/C1QTNF1/GSTO2/IGFBP4/GALT/DGAT2/PPARA/UGT2B7/CHST1/TKFC/UGT2A3/ALDOC/INSR/PIK3CA/CRYL1/FPGT/SLC45A3/RORC/PRK…
GO:0070085	BP	glycosylation	75	-2.01423	-0.820865	ENSG00000140297/ENSG00000182870/ENSG00000167889/ENSG00000106003/ENSG00000116406/ENSG00000106392/ENSG00000141458/ENSG00000178904/ENSG00000116209/ENSG00000185499/ENSG00000157350/ENSG00000133424/ENSG00000137801/ENSG00000172461/ENSG00000128242/ENSG00000033170/ENSG00000143641/ENSG00000198408/ENSG00000173852/ENSG00000182050/ENSG00000181143/ENSG00000235863/ENSG00000135454/ENSG00000100417/ENSG00000070731…	GCNT3/GALNT9/MGAT5B/LFNG/EDEM3/C1GALT1/NPC1/DPY19L3/TMEM59/MUC1/ST3GAL2/LARGE1/THBS1/FUT9/GAL3ST1/FUT8/GALNT2/OGA/DPY19L1/MGAT4C/MUC16/B3GALT4/B4GALNT1/PMM1/ST6GALNAC2/TUSC3/ST6GALNAC3/ST8SIA4/PIGB/B3GAT3/EXTL3/TRAK1/SLC51B/POFUT2/ST3GAL4/SYVN1/TET2/GOLGA2/ST6GALNAC1/FKRP/POMT1/MAN2A2/GALNT4/ADAMTSL4/GFPT1/ADAMTS13/B3GNT2/GALNT15/MGAT1/MUC5AC/POGLUT1/ARFGEF1/PIGV/COG6/GALNT6/MAN1B1/COG7/ASGR1/TRI…
GO:0001077	MF	transcriptional activator activity, RNA polymerase II proximal promoter sequence-specific DNA binding	75	-2.47359	-0.987709	ENSG00000116016/ENSG00000102908/ENSG00000125347/ENSG00000171223/ENSG00000124813/ENSG00000145687/ENSG00000116833/ENSG00000181444/ENSG00000179348/ENSG00000134138/ENSG00000107485/ENSG00000169083/ENSG00000157216/ENSG00000197063/ENSG00000160685/ENSG00000137203/ENSG00000188313/ENSG00000116604/ENSG00000158773/ENSG00000099326/ENSG00000203883/ENSG00000120738/ENSG00000113580/ENSG00000100625/ENSG00000176692…	EPAS1/NFAT5/IRF1/JUNB/RUNX2/SSBP2/NR5A2/ZNF467/GATA2/MEIS2/GATA3/AR/SSBP3/MAFG/ZBTB7B/TFAP2A/PLSCR1/MEF2D/USF1/MZF1/SOX18/EGR1/NR3C1/SIX4/FOXC2/KLF10/SOX12/TEF/MEF2A/FOS/FOXA1/TFEB/CARF/HLF/SP1/NR1H2/NR4A2/ELK4/CEBPB/PAX8/MEIS3/SATB2/HNF4A/PATZ1/TOX2/PLAG1/ETV6/CREB1/ELF4/ARID3B/JUND/GLIS2/ELF3/NR2C2/MAFB/OTX1/NFIC/EGR2/PPARA/TP73/RBPJ/CAMTA2/DBP/MESP2/GATA1/FOSB/ZBTB17/SMAD4/POU4F1/USF2/IRF3/TFA…
GO:0030336	BP	negative regulation of cell migration	74	-3.3968	-1.52689	ENSG00000173801/ENSG00000104332/ENSG00000105329/ENSG00000108840/ENSG00000146674/ENSG00000185885/ENSG00000205336/ENSG00000130303/ENSG00000075213/ENSG00000182054/ENSG00000164442/ENSG00000106366/ENSG00000198753/ENSG00000159167/ENSG00000151208/ENSG00000159842/ENSG00000164938/ENSG00000197381/ENSG00000162552/ENSG00000138061/ENSG00000101040/ENSG00000102265/ENSG00000067066/ENSG00000090539/ENSG00000137801…	JUP/SFRP1/TGFB1/HDAC5/IGFBP3/IFITM1/ADGRG1/BST2/SEMA3A/IDH2/CITED2/SERPINE1/PLXNB3/STC1/DLG5/ABR/TP53INP1/ADARB1/WNT4/CYP1B1/ZMYND8/TIMP1/SP100/CHRD/THBS1/TRIB1/SRGAP3/NFE2L2/NDRG4/SRGAP2/MECP2/ADAM15/NISCH/PLCB1/KRT16/NF1/PTEN/WASL/SMAD7/TMEFF2/FGF2/BRAF/C5orf30/PBLD/ARID2/APOD/TBXA2R/FUZ/CX3CL1/NOG/PTPN23/KLRK1/ARAP3/FLCN/RECK/HAS1/MCC/C16orf45/DPEP1/CLASP2/ARHGAP4/RNF41/NBL1/C5AR2/MMRN2/CORO1C…
GO:0005088	MF	Ras guanyl-nucleotide exchange factor activity	74	-3.03133	-1.26791	ENSG00000151491/ENSG00000100311/ENSG00000165731/ENSG00000169047/ENSG00000159842/ENSG00000096968/ENSG00000160691/ENSG00000130762/ENSG00000174485/ENSG00000116584/ENSG00000068078/ENSG00000154358/ENSG00000105339/ENSG00000185950/ENSG00000109756/ENSG00000132535/ENSG00000110514/ENSG00000127914/ENSG00000118873/ENSG00000277586/ENSG00000100485/ENSG00000146426/ENSG00000237441/ENSG00000162344/ENSG00000090924…	EPS8/PDGFB/RET/IRS1/ABR/JAK2/SHC1/ARHGEF16/DENND4A/ARHGEF2/FGFR3/OBSCN/DENND3/IRS2/RAPGEF2/DLG4/MADD/AKAP9/RAB3GAP2/NEFL/SOS2/TIAM2/RGL2/FGF19/PLEKHG2/RCBTB2/FGF2/ARHGEF37/BTC/RAPGEF3/GAPVD1/PDGFRB/ARHGEF3/EPS8L2/ITSN2/SOS1/ARHGEF17/ARHGEF40/IL3RA/TRAPPC6A/PLEKHG4/ARHGEF25/GRIN1/RGL3/TRAPPC6B/TRAPPC2/ALS2CL/ARHGEF10L/RGP1/SPTBN4/JAK3/ALS2/ARHGEF6/GNA13/DENND4B/EPS8L3/DENND1B/PTK2/EGFR/C9orf72/FRS…
GO:0046578	BP	regulation of Ras protein signal transduction	73	-2.76356	-1.14768	ENSG00000151491/ENSG00000035862/ENSG00000205336/ENSG00000164220/ENSG00000161011/ENSG00000165029/ENSG00000137486/ENSG00000159842/ENSG00000184371/ENSG00000130762/ENSG00000079482/ENSG00000116584/ENSG00000154358/ENSG00000079805/ENSG00000116191/ENSG00000145715/ENSG00000110514/ENSG00000005884/ENSG00000133703/ENSG00000186635/ENSG00000108669/ENSG00000136158/ENSG00000185989/ENSG00000107862/ENSG00000125637…	EPS8/TIMP2/ADGRG1/F2RL2/SQSTM1/ABCA1/ARRB1/ABR/CSF1/ARHGEF16/OPHN1/ARHGEF2/OBSCN/DNM2/RALGPS2/RASA1/MADD/ITGA3/KRAS/ARAP1/CYTH1/SPRY2/RASA3/GBF1/PSD4/NF1/SOS2/ACAP3/TIAM2/RGL2/ARHGAP35/PLEKHG2/SYNGAP1/ARHGEF37/STMN3/AGAP2/PDGFRB/FLOT1/ARHGEF3/EPS8L2/ITSN2/SOS1/ARHGEF17/ARHGEF40/RAF1/PLEKHG4/ARHGEF25/RDX/FBXO8/LPAR1/CYTH2/AGFG1/ARAP3/FLCN/ARHGEF10L/ALS2/ARHGEF6/NGF/DENND4B/GIT2/ASAP2/ARFGEF1/EPS8L…
GO:0071383	BP	cellular response to steroid hormone stimulus	73	-2.20647	-0.915755	ENSG00000104332/ENSG00000105329/ENSG00000169297/ENSG00000126351/ENSG00000152518/ENSG00000186350/ENSG00000197122/ENSG00000153094/ENSG00000116833/ENSG00000012822/ENSG00000128016/ENSG00000159167/ENSG00000096968/ENSG00000003402/ENSG00000141458/ENSG00000111424/ENSG00000197256/ENSG00000169083/ENSG00000100201/ENSG00000168036/ENSG00000119138/ENSG00000196792/ENSG00000115548/ENSG00000156804/ENSG00000164463…	SFRP1/TGFB1/NR0B1/THRA/ZFP36L2/RXRA/SRC/BCL2L11/NR5A2/CALCOCO1/ZFP36/STC1/JAK2/CFLAR/NPC1/VDR/KANK2/AR/DDX17/CTNNB1/KLF9/STRN3/KDM3A/FBXO32/CREBRF/ARNTL/MED12/RARG/NR3C1/DAB2/NKX3-1/MED13/NR1D2/FOXO1/REST/UBR5/TAF7/FOXA1/NR1H2/RB1/MED14/NR4A2/WBP2/KMT2D/PER1/RUNX1/RARA/PIAS1/HNF4A/MED16/TAF1/RXRB/EP300/FOXO3/NR2C2/MED24/PPARA/KDM5D/EGLN2/RNF6/CRY2/NR0B2/EGFR/NCOA1/PPARGC1B/PAQR9/TRIP4/ADTRP/NR2C1…
GO:0044262	BP	cellular carbohydrate metabolic process	72	-2.35926	-0.991705	ENSG00000147408/ENSG00000134352/ENSG00000117394/ENSG00000146674/ENSG00000114480/ENSG00000182054/ENSG00000197122/ENSG00000169047/ENSG00000198743/ENSG00000181649/ENSG00000140396/ENSG00000156515/ENSG00000171298/ENSG00000167470/ENSG00000114166/ENSG00000185950/ENSG00000160584/ENSG00000109323/ENSG00000138413/ENSG00000235863/ENSG00000169057/ENSG00000127415/ENSG00000102893/ENSG00000005882/ENSG00000150907…	CSGALNACT1/IL6ST/SLC2A1/IGFBP3/GBE1/IDH2/SRC/IRS1/SLC5A3/PHLDA2/NCOA2/HK1/GAA/MIDN/KAT2B/IRS2/SIK3/MANBA/IDH1/B3GALT4/MECP2/IDUA/PHKB/PDK2/FOXO1/RB1CC1/STK40/ENOSF1/ADK/PPP1R3B/MST1/SYNJ1/PTEN/ACACB/PHKA1/BRAF/HAS2/PFKFB4/NAGK/GSK3B/GNPTG/MGAM/GLB1/PYGB/PDK3/SORBS1/C1QTNF1/IGFBP4/HS2ST1/PRKAG2/SIRT6/B3GNT2/DGAT2/CBFA2T3/PPP1R3E/HAS1/PPARA/PTH1R/TKFC/CSGALNACT2/PPP1R2/INSR/NHLRC1/PGGHG/SLC45A3/ROR…
GO:0001822	BP	kidney development	72	-2.03261	-0.829312	ENSG00000112715/ENSG00000104332/ENSG00000121039/ENSG00000105329/ENSG00000172037/ENSG00000140297/ENSG00000143867/ENSG00000170962/ENSG00000100311/ENSG00000111077/ENSG00000157483/ENSG00000153094/ENSG00000134569/ENSG00000107816/ENSG00000165731/ENSG00000151208/ENSG00000074181/ENSG00000106392/ENSG00000162552/ENSG00000196159/ENSG00000003402/ENSG00000107485/ENSG00000168036/ENSG00000188906/ENSG00000115415…	VEGFA/SFRP1/RDH10/TGFB1/LAMB2/GCNT3/OSR1/PDGFD/PDGFB/TNS2/MYO1E/BCL2L11/LRP4/LZTS2/RET/DLG5/NOTCH3/C1GALT1/WNT4/FAT4/CFLAR/GATA3/CTNNB1/LRRK2/STAT1/TFAP2A/GDF11/EFNB2/MMP17/LAMA5/ITGA3/EGR1/CRLF1/FBN1/SIX4/FOXC2/NKX3-1/PYGO2/NF1/SMAD7/SDC4/FGF2/HAS2/PDGFRB/FOXC1/PAX8/NID1/CTSH/LHX1/RARA/TSC1/LIF/NOG/ADAMTS16/NIPBL/GLIS2/FLCN/MAGED1/AGT/PKD1/PKD2/PODXL/TP73/CEP290/ENPEP/MPV17/MAGI2/SHH/SMAD4/AQP11…
GO:0007411	BP	axon guidance	71	-2.62897	-1.08968	ENSG00000076864/ENSG00000112715/ENSG00000004399/ENSG00000105711/ENSG00000172037/ENSG00000075213/ENSG00000197122/ENSG00000170381/ENSG00000165731/ENSG00000198753/ENSG00000160691/ENSG00000107485/ENSG00000079482/ENSG00000125266/ENSG00000185950/ENSG00000214655/ENSG00000155980/ENSG00000133703/ENSG00000187764/ENSG00000118257/ENSG00000105429/ENSG00000114554/ENSG00000051382/ENSG00000196576/ENSG00000169242…	RAP1GAP/VEGFA/PLXND1/SCN1B/LAMB2/SEMA3A/SRC/SEMA3E/RET/PLXNB3/SHC1/GATA3/OPHN1/EFNB2/IRS2/ZSWIM8/KIF5A/KRAS/SEMA4D/NRP2/MEGF8/PLXNA1/PIK3CB/PLXNB2/EFNA1/SEMA4B/USP33/SEMA4A/WNT3/EFNA5/GPC1/ARHGAP35/MATN2/NGFR/PRKCA/RNF165/SH3KBP1/NFASC/DVL1/KIF3A/CXCR4/NTN3/SOS1/LHX1/CELSR3/GAB1/CREB1/NOG/B3GNT2/EGR2/SPTBN4/CRMP1/TUBB3/PLXNA4/PTK2/VLDLR/WNT5A/PLXNB1/FRS2/PTPRA/RYK/SEMA6C/SPTA1/UNC5A/PIK3CA/SEMA3G…
GO:0097485	BP	neuron projection guidance	71	-2.52284	-1.04628	ENSG00000076864/ENSG00000112715/ENSG00000004399/ENSG00000105711/ENSG00000172037/ENSG00000075213/ENSG00000197122/ENSG00000170381/ENSG00000165731/ENSG00000198753/ENSG00000160691/ENSG00000107485/ENSG00000079482/ENSG00000125266/ENSG00000185950/ENSG00000214655/ENSG00000155980/ENSG00000133703/ENSG00000187764/ENSG00000118257/ENSG00000105429/ENSG00000114554/ENSG00000051382/ENSG00000196576/ENSG00000169242…	RAP1GAP/VEGFA/PLXND1/SCN1B/LAMB2/SEMA3A/SRC/SEMA3E/RET/PLXNB3/SHC1/GATA3/OPHN1/EFNB2/IRS2/ZSWIM8/KIF5A/KRAS/SEMA4D/NRP2/MEGF8/PLXNA1/PIK3CB/PLXNB2/EFNA1/SEMA4B/USP33/SEMA4A/WNT3/EFNA5/GPC1/ARHGAP35/MATN2/NGFR/PRKCA/RNF165/SH3KBP1/NFASC/DVL1/KIF3A/CXCR4/NTN3/SOS1/LHX1/CELSR3/GAB1/CREB1/NOG/B3GNT2/EGR2/SPTBN4/CRMP1/TUBB3/PLXNA4/PTK2/VLDLR/WNT5A/PLXNB1/FRS2/PTPRA/RYK/SEMA6C/SPTA1/UNC5A/PIK3CA/SEMA3G…
GO:0061025	BP	membrane fusion	71	-2.47099	-1.03683	ENSG00000137501/ENSG00000157601/ENSG00000205413/ENSG00000231925/ENSG00000019505/ENSG00000168958/ENSG00000177409/ENSG00000204267/ENSG00000153531/ENSG00000168394/ENSG00000167202/ENSG00000079805/ENSG00000255346/ENSG00000183486/ENSG00000106089/ENSG00000141258/ENSG00000124222/ENSG00000185722/ENSG00000125814/ENSG00000183087/ENSG00000111731/ENSG00000104946/ENSG00000127419/ENSG00000132639/ENSG00000180488…	SYTL2/MX1/SAMD9/TAPBP/SYT13/MFF/SAMD9L/TAP2/ADPRHL1/TAP1/TBC1D2B/DNM2/NOX5/MX2/STX1A/SGSM2/STX16/ANKFY1/NAPB/GAS6/C2CD5/TBC1D17/TMEM175/SNAP25/MIGA1/NSF/SPG11/SPACA6/RAB13/SGSM1/CXCR4/VPS8/SYTL5/VAMP1/SEC22B/SYT1/VCPIP1/TBCK/STX17/SYT6/NAPA/VPS41/TBC1D13/VAMP2/TBC1D15/VPS39/HACE1/TSNARE1/TBC1D3D/TBC1D3L/FIS1/OTOF/USP30/GOSR2/RPH3A/TBC1D25/VPS11/SYT17/TBC1D10B/DNM1/RAB7B/VASH2/VAV3/DYSF/SYT8/TBC1D…
GO:0032868	BP	response to insulin	70	-2.0463	-0.832075	ENSG00000050820/ENSG00000117394/ENSG00000108840/ENSG00000168461/ENSG00000197122/ENSG00000169047/ENSG00000160691/ENSG00000003402/ENSG00000165458/ENSG00000115415/ENSG00000114166/ENSG00000185950/ENSG00000071553/ENSG00000128564/ENSG00000158773/ENSG00000137563/ENSG00000120738/ENSG00000184481/ENSG00000166603/ENSG00000142784/ENSG00000176692/ENSG00000079385/ENSG00000184557/ENSG00000135828/ENSG00000111731…	BCAR1/SLC2A1/HDAC5/RAB31/SRC/IRS1/SHC1/CFLAR/INPPL1/STAT1/KAT2B/IRS2/ATP6AP1/VGF/USF1/GGH/EGR1/FOXO4/MC4R/WDTC1/FOXC2/CEACAM1/SOCS3/RNASEL/C2CD5/PDK2/FOXO1/ATP6V0A1/LMBRD1/PTEN/SP1/NGFR/TSC2/MAX/CISH/SESN2/RAB13/SOS1/PRKAA1/TSC1/ATP6V1A/SORBS1/GAB1/VAMP2/SRSF5/TNFSF10/PTPN1/AGT/EGR2/SRSF6/PPARA/APC/UPRT/ZNF106/PRKCB/PTPRA/FER/STXBP4/ATP6V1G2/STXBP3/INSR/ABCC8/PIK3CA/CPEB1/PDPK1/GCLC/ATP6V1D/SOCS1…
GO:0003714	MF	transcription corepressor activity	70	-3.78332	-1.64423	ENSG00000141232/ENSG00000169297/ENSG00000064393/ENSG00000109118/ENSG00000143162/ENSG00000141582/ENSG00000171223/ENSG00000164442/ENSG00000111802/ENSG00000163346/ENSG00000117139/ENSG00000110092/ENSG00000162702/ENSG00000162552/ENSG00000134138/ENSG00000132274/ENSG00000101040/ENSG00000067066/ENSG00000123933/ENSG00000165030/ENSG00000162772/ENSG00000157933/ENSG00000183864/ENSG00000059728/ENSG00000255302…	TOB1/NR0B1/HIPK2/PHF12/CREG1/CBX4/JUNB/CITED2/TDP2/PBXIP1/KDM5B/CCND1/ZNF281/WNT4/MEIS2/TRIM22/ZMYND8/SP100/MXD4/NFIL3/ATF3/SKI/TOB2/MXD1/EID1/N4BP2L2/NCOR2/RCOR3/HOXC6/MECP2/LDB1/ATF7IP/MXI1/ZEB1/ATN1/RCOR1/ZNF274/NCOR1/ARHGAP35/AES/BCOR/TAF9B/RCOR2/CIR1/LHX1/RARA/PIAS1/ERF/BHLHE40/TBL1XR1/SIRT6/CBFA2T3/DMAP1/E2F6/NR0B2/TSG101/SIN3B/CTBP2/CRYM/ZNF451/MNT/ZHX2/GON4L/NSD1/TBX18/CBFA2T2/POU4F1/BHLH…
GO:0001227	MF	transcriptional repressor activity, RNA polymerase II transcription regulatory region sequence-specific DNA binding	69	-3.13544	-1.30869	ENSG00000198517/ENSG00000162676/ENSG00000162702/ENSG00000156273/ENSG00000107485/ENSG00000121297/ENSG00000137203/ENSG00000174282/ENSG00000099326/ENSG00000165030/ENSG00000162772/ENSG00000178951/ENSG00000059728/ENSG00000124216/ENSG00000169057/ENSG00000174738/ENSG00000119950/ENSG00000179772/ENSG00000148516/ENSG00000150907/ENSG00000084093/ENSG00000089902/ENSG00000160007/ENSG00000103479/ENSG00000125952…	MAFK/GFI1/ZNF281/BACH1/GATA3/TSHZ3/TFAP2A/ZBTB4/MZF1/NFIL3/ATF3/ZBTB7A/MXD1/SNAI1/MECP2/NR1D2/MXI1/FOXS1/ZEB1/FOXO1/REST/RCOR1/ARHGAP35/RBL2/MAX/RB1/HIVEP1/CEBPB/TCF3/ETV7/ZNF224/BTG2/SP2/FOXD3/ZNF746/ZFPM1/ERF/DEAF1/ETV6/TBX2/FOXO3/BHLHE40/HOXB13/PURA/ZNF350/TCF7/ZNF175/HMBOX1/GLIS1/PPARA/CC2D1A/E2F6/MYPOP/SKIL/NR2C1/IKZF5/GATA1/MNT/HES2/MYEF2/BCL11A/ZNF140/JARID2/RORC/IRF3/BHLHE41/NR1D1/ZNF148/…
GO:0003007	BP	heart morphogenesis	68	-2.4559	-1.03275	ENSG00000112715/ENSG00000105329/ENSG00000004399/ENSG00000108175/ENSG00000186350/ENSG00000164442/ENSG00000107984/ENSG00000173706/ENSG00000196159/ENSG00000138207/ENSG00000107485/ENSG00000171298/ENSG00000168036/ENSG00000127418/ENSG00000103034/ENSG00000135679/ENSG00000155657/ENSG00000203883/ENSG00000118257/ENSG00000105429/ENSG00000180340/ENSG00000176692/ENSG00000124216/ENSG00000150593/ENSG00000169242…	VEGFA/TGFB1/PLXND1/ZMIZ1/RXRA/CITED2/DKK1/HEG1/FAT4/RBP4/GATA3/GAA/CTNNB1/FGFRL1/NDRG4/MDM2/TTN/SOX18/NRP2/MEGF8/FZD2/FOXC2/SNAI1/PDCD4/EFNA1/CPE/EPHB4/KDM6A/ADAM15/SMAD7/HAS2/BBS4/FOXC1/SOS1/SMARCD3/SETDB2/ARID2/RARA/COL4A3BP/PARVA/SHOX2/ZFPM1/FOLR1/MIB1/TBX2/NOG/NIPBL/SIRT6/UBE4B/PKD2/RBPJ/PTK2/WNT5A/MESP2/IFT172/MYOM2/RYR2/MYOM1/COL5A1/INSR/SHH/MYL3/SMAD4/POU4F1/C2CD3/CCDC39/TBX1/TCAP
GO:0031668	BP	cellular response to extracellular stimulus	68	-2.30185	-0.9684	ENSG00000165272/ENSG00000104332/ENSG00000117394/ENSG00000167601/ENSG00000177169/ENSG00000162552/ENSG00000111424/ENSG00000197256/ENSG00000084112/ENSG00000188906/ENSG00000134294/ENSG00000055332/ENSG00000158773/ENSG00000041982/ENSG00000104518/ENSG00000116044/ENSG00000162772/ENSG00000135679/ENSG00000101460/ENSG00000163874/ENSG00000165861/ENSG00000155090/ENSG00000139112/ENSG00000197442/ENSG00000183087…	AQP3/SFRP1/SLC2A1/AXL/ULK1/WNT4/VDR/KANK2/SSH1/LRRK2/SLC38A2/EIF2AK2/USF1/TNC/GSDMD/NFE2L2/ATF3/MDM2/MAP1LC3A/ZC3H12A/ZFYVE1/KLF10/GABARAPL1/MAP3K5/GAS6/PDK2/FOXO1/USP33/GBA/LAMP2/FOS/PPP1R9B/RPTOR/FNIP1/ARHGAP35/AES/DAP/CPEB4/MAX/SESN2/NR4A2/FAS/PRKAA1/ALB/MAP1LC3B/SIPA1/TSC1/SZT2/RRAGD/PIK3C3/TAF1/TP53/FOLR1/RRAGB/GABARAPL2/CADPS2/CDKN1A/SESN1/BMT2/PIK3C2B/NCOA1/ASGR1/ATG14/MTMR3/BCL11A/GDAP1/B…
GO:1902105	BP	regulation of leukocyte differentiation	67	-2.92404	-1.24555	ENSG00000104332/ENSG00000125347/ENSG00000003137/ENSG00000105329/ENSG00000108175/ENSG00000152518/ENSG00000154127/ENSG00000185507/ENSG00000167601/ENSG00000184371/ENSG00000179348/ENSG00000107485/ENSG00000109670/ENSG00000168036/ENSG00000029993/ENSG00000168961/ENSG00000160685/ENSG00000071553/ENSG00000173334/ENSG00000111679/ENSG00000183864/ENSG00000166147/ENSG00000079385/ENSG00000155090/ENSG00000183087…	SFRP1/IRF1/CYP26B1/TGFB1/ZMIZ1/ZFP36L2/UBASH3B/IRF7/AXL/CSF1/GATA2/GATA3/FBXW7/CTNNB1/HMGB3/LGALS9/ZBTB7B/ATP6AP1/TRIB1/PTPN6/TOB2/FBN1/CEACAM1/KLF10/GAS6/ZEB1/CASP8/NF1/FOS/ACIN1/SMAD7/RAG1/PRKCA/BRAF/RB1/CD46/CEBPB/RUNX1/TRAF6/SOS1/IL12RB1/RARA/INHA/LIF/ZFPM1/FLT3LG/CREB1/IL12A/TNFSF9/MAFB/JAK3/ZBTB46/PPARGC1B/ADAM8/EVI2B/RNF41/INHBA/CD74/RIPK1/AGER/ZBTB1/SHH/CLDN18/POU4F1/ITPKB/SOCS1/DUSP10
GO:0007162	BP	negative regulation of cell adhesion	67	-2.1643	-0.892258	ENSG00000125347/ENSG00000105329/ENSG00000004399/ENSG00000131981/ENSG00000197971/ENSG00000183779/ENSG00000154127/ENSG00000197122/ENSG00000170381/ENSG00000106366/ENSG00000198753/ENSG00000151208/ENSG00000096968/ENSG00000138061/ENSG00000146072/ENSG00000185499/ENSG00000163975/ENSG00000168961/ENSG00000160685/ENSG00000137801/ENSG00000145715/ENSG00000077942/ENSG00000041982/ENSG00000130707/ENSG00000111679…	IRF1/TGFB1/PLXND1/LGALS3/MBP/ZNF703/UBASH3B/SRC/SEMA3E/SERPINE1/PLXNB3/DLG5/JAK2/CYP1B1/TNFRSF21/MUC1/MELTF/LGALS9/ZBTB7B/THBS1/RASA1/FBLN1/TNC/ASS1/PTPN6/TWSG1/SEMA4D/GPNMB/CD274/PLXNA1/CEACAM1/PLXNB2/ADAM15/NF1/EFNA5/PTEN/BCAS3/RND1/ADAM10/IDO1/SMAD7/SDC4/FXYD5/CEBPB/PTPN22/SIPA1/APOD/RDX/C1QTNF1/VTCN1/CD164/PODXL/PPARA/JAK3/BTN2A2/PLXNA4/CLASP2/PTK2/PLXNB1/PRKAR1A/ARG1/CD74/GCNT2/CORO1C/SHH/AR…
GO:0043903	BP	regulation of symbiosis, encompassing mutualism through parasitism	65	-2.78225	-1.16326	ENSG00000187608/ENSG00000178685/ENSG00000157601/ENSG00000185885/ENSG00000185745/ENSG00000130303/ENSG00000161011/ENSG00000111331/ENSG00000153094/ENSG00000116833/ENSG00000160710/ENSG00000128016/ENSG00000132109/ENSG00000142089/ENSG00000172183/ENSG00000111335/ENSG00000197381/ENSG00000121060/ENSG00000185201/ENSG00000168961/ENSG00000115415/ENSG00000188313/ENSG00000130813/ENSG00000055332/ENSG00000140464…	ISG15/PARP10/MX1/IFITM1/IFIT1/BST2/SQSTM1/OAS3/BCL2L11/NR5A2/ADAR/ZFP36/TRIM21/IFITM3/ISG20/OAS2/ADARB1/TRIM25/IFITM2/LGALS9/STAT1/PLSCR1/C19orf66/EIF2AK2/PML/FAM111A/TRIM31/PKN2/TRIM8/TRIM14/TRIM38/OASL/RSF1/ZC3H12A/OAS1/RNASEL/REST/APOBEC3F/RSAD2/TBC1D20/CAV1/IFIT5/SP1/GSN/GAPDH/CHMP2A/FUCA2/TRIM5/EP300/OSBP/PTX3/HPN/EXOC7/ZC3HAV1/CCL5/TSG101/TRIM15/FMR1/TRIM62/ARG1/CCNT1/CD74/YTHDC2/PRKN/APOBE…
GO:0019318	BP	hexose metabolic process	65	-2.08649	-0.852007	ENSG00000162337/ENSG00000146674/ENSG00000108515/ENSG00000197122/ENSG00000067057/ENSG00000169047/ENSG00000181649/ENSG00000138207/ENSG00000165458/ENSG00000140396/ENSG00000156515/ENSG00000171298/ENSG00000167470/ENSG00000114166/ENSG00000185950/ENSG00000172461/ENSG00000160584/ENSG00000033170/ENSG00000158773/ENSG00000162772/ENSG00000160211/ENSG00000142784/ENSG00000089127/ENSG00000173064/ENSG00000013288…	LRP5/IGFBP3/ENO3/SRC/PFKP/IRS1/PHLDA2/RBP4/INPPL1/NCOA2/HK1/GAA/MIDN/KAT2B/IRS2/FUT9/SIK3/FUT8/USF1/ATF3/G6PD/WDTC1/OAS1/HECTD4/MAN2B2/CPT1A/PDK2/FOXO1/NISCH/PMM1/PPP1R3B/MST1/ACACB/ALDH5A1/ENO2/PFKFB4/MAN2C1/GSK3B/GAPDH/POFUT2/GLB1/PRKAA1/APOD/MAN2A2/PDK3/FUCA2/SORBS1/C1QTNF1/IGFBP4/GALT/DGAT2/PPARA/CHST1/TKFC/ALDOC/INSR/PIK3CA/FPGT/SLC45A3/RORC/PRKN/ALDOA/RANBP2/PPP1R3D/NR1D1
GO:0034341	BP	response to interferon-gamma	64	-7.03507	-4.22731	ENSG00000115919/ENSG00000173193/ENSG00000125347/ENSG00000138496/ENSG00000234745/ENSG00000166710/ENSG00000185885/ENSG00000130303/ENSG00000140853/ENSG00000185507/ENSG00000206503/ENSG00000111331/ENSG00000132109/ENSG00000142089/ENSG00000137752/ENSG00000096968/ENSG00000111335/ENSG00000132274/ENSG00000161921/ENSG00000123609/ENSG00000121060/ENSG00000185201/ENSG00000168961/ENSG00000067066/ENSG00000115415…	KYNU/PARP14/IRF1/PARP9/HLA-B/B2M/IFITM1/BST2/NLRC5/IRF7/HLA-A/OAS3/TRIM21/IFITM3/CASP1/JAK2/OAS2/TRIM22/CXCL16/NMI/TRIM25/IFITM2/LGALS9/SP100/STAT1/C19orf66/CD40/HLA-C/IRF2/PML/HLA-F/TRIM31/TRIM8/TRIM38/OASL/SOCS3/OAS1/IRF9/ACTR3/MT2A/NR1H2/GSN/CIITA/GAPDH/CD58/IL12RB1/NUB1/HLA-E/PIAS1/CX3CL1/TRIM5/SLC26A6/ADAMTS13/CALCOCO2/CCL5/IFI30/WNT5A/TRIM62/RAB7B/ARG1/STXBP4/STXBP3/IRF3/SOCS1
GO:0017137	MF	Rab GTPase binding	64	-4.33478	-1.89466	ENSG00000137501/ENSG00000104093/ENSG00000164877/ENSG00000164506/ENSG00000177169/ENSG00000110047/ENSG00000153531/ENSG00000123240/ENSG00000174485/ENSG00000167202/ENSG00000135127/ENSG00000105339/ENSG00000071553/ENSG00000110514/ENSG00000141258/ENSG00000104419/ENSG00000185722/ENSG00000117280/ENSG00000092929/ENSG00000118873/ENSG00000104946/ENSG00000125875/ENSG00000110723/ENSG00000203879/ENSG00000064300…	SYTL2/DMXL2/MICALL2/STXBP5/ULK1/EHD1/ADPRHL1/OPTN/DENND4A/TBC1D2B/BICDL1/DENND3/ATP6AP1/MADD/SGSM2/NDRG1/ANKFY1/RAB29/UNC13D/RAB3GAP2/TBC1D17/TBC1D20/EXPH5/GDI1/NGFR/NSF/GAPVD1/SGSM1/KIF3A/PICALM/SYTL5/TRAPPC6A/TBCK/RUSC2/RILP/TBC1D13/TRAPPC6B/TBC1D15/YIPF2/HACE1/TRAPPC2/CHML/TBC1D3D/RABGGTA/TBC1D3L/ALS2CL/CHM/RGP1/ALS2/MICAL1/DENND4B/RPH3A/DENND1B/HPS4/TBC1D25/C9orf72/TBC1D10B/VPS52/RAB11FIP3/TB…
GO:0050730	BP	regulation of peptidyl-tyrosine phosphorylation	63	-2.41603	-1.01575	ENSG00000112715/ENSG00000104332/ENSG00000173193/ENSG00000114423/ENSG00000138496/ENSG00000105329/ENSG00000134352/ENSG00000170962/ENSG00000277363/ENSG00000100311/ENSG00000160255/ENSG00000197122/ENSG00000134569/ENSG00000096968/ENSG00000160691/ENSG00000109670/ENSG00000175505/ENSG00000116584/ENSG00000068078/ENSG00000101017/ENSG00000132535/ENSG00000160712/ENSG00000111679/ENSG00000013588/ENSG00000187764…	VEGFA/SFRP1/PARP14/CBLB/PARP9/TGFB1/IL6ST/PDGFD/SRCIN1/PDGFB/ITGB2/SRC/LRP4/JAK2/SHC1/FBXW7/CLCF1/ARHGEF2/FGFR3/CD40/DLG4/IL6R/PTPN6/GPRC5A/SEMA4D/CRLF1/PPP2R5B/SOCS3/EFNA1/GAS6/ERCC6/ITGA5/EFNA5/ADAM17/CAV1/IL11/GHR/INPP5F/NEURL1/TNFSF18/SH3BP5L/LRP8/ITGB3/LIF/TP53/STK11/IL12A/PTPN1/AGT/RICTOR/IL31RA/GGNBP2/CCL5/TSG101/CSPG4/EGFR/DOK7/GATA1/CNTN1/CD74/CHMP6/EGF/SOCS1
GO:0060560	BP	developmental growth involved in morphogenesis	63	-2.41603	-1.01575	ENSG00000112715/ENSG00000104332/ENSG00000121039/ENSG00000105329/ENSG00000172037/ENSG00000204580/ENSG00000131711/ENSG00000075213/ENSG00000118785/ENSG00000170381/ENSG00000117139/ENSG00000198753/ENSG00000187164/ENSG00000184371/ENSG00000177169/ENSG00000168036/ENSG00000124486/ENSG00000079805/ENSG00000184634/ENSG00000041982/ENSG00000172819/ENSG00000187764/ENSG00000118257/ENSG00000105429/ENSG00000100625…	VEGFA/SFRP1/RDH10/TGFB1/LAMB2/DDR1/MAP1B/SEMA3A/SPP1/SEMA3E/KDM5B/PLXNB3/SHTN1/CSF1/ULK1/CTNNB1/USP9X/DNM2/MED12/TNC/RARG/SEMA4D/NRP2/MEGF8/SIX4/PLXNA1/SPRY2/SEMA4B/SEMA4A/WNT3/UNC13A/EFNA5/SPART/GDI1/TNFRSF12A/LIMK1/NLGN3/ZFYVE27/SPG11/DVL1/ITSN2/SYT1/LHX1/STK11/TBX2/IST1/SIRT6/NGF/RNF6/PLXNA4/C9orf72/WNT5A/ARHGAP4/PLXNB1/SYT17/PTPRS/PAFAH1B1/MAGI2/BCL11A/SEMA3G/SHH/PRKN/SLIT3
GO:0030100	BP	regulation of endocytosis	63	-2.0088	-0.820162	ENSG00000112715/ENSG00000105329/ENSG00000131981/ENSG00000166710/ENSG00000197122/ENSG00000107984/ENSG00000167601/ENSG00000106366/ENSG00000137486/ENSG00000159842/ENSG00000179348/ENSG00000069974/ENSG00000079482/ENSG00000136717/ENSG00000188906/ENSG00000079805/ENSG00000132535/ENSG00000137575/ENSG00000153071/ENSG00000185722/ENSG00000111540/ENSG00000051382/ENSG00000183087/ENSG00000173548/ENSG00000196535…	VEGFA/TGFB1/LGALS3/B2M/SRC/DKK1/AXL/SERPINE1/ARRB1/ABR/GATA2/RAB27A/OPHN1/BIN1/LRRK2/DNM2/DLG4/SDCBP/DAB2/ANKFY1/RAB5B/PIK3CB/GAS6/SNX33/MYO18A/C4B/CD63/SIRPA/PTEN/CAV1/WASL/TSC2/NR1H2/C4A/FLOT1/PICALM/PPT1/VPS28/CLIP3/SCYL2/RUFY2/MIB1/ATXN2/PLCG2/PTPN1/ARAP3/PTX3/AZU1/AP2A1/ROCK1/CALY/BTBD9/LRPAP1/TSG101/WNT5A/FMR1/CD151/DNAJC6/MAGI2/PYCARD/NECAB2/EGF/SNX12
GO:0044706	BP	multi-multicellular organism process	62	-2.96874	-1.26143	ENSG00000105835/ENSG00000178726/ENSG00000004468/ENSG00000137673/ENSG00000105329/ENSG00000117394/ENSG00000204580/ENSG00000128335/ENSG00000171223/ENSG00000186350/ENSG00000118785/ENSG00000063245/ENSG00000174705/ENSG00000113739/ENSG00000159167/ENSG00000162552/ENSG00000115457/ENSG00000111424/ENSG00000169083/ENSG00000120211/ENSG00000102265/ENSG00000168961/ENSG00000134294/ENSG00000133794/ENSG00000077942…	NAMPT/THBD/CD38/MMP7/TGFB1/SLC2A1/DDR1/APOL2/JUNB/RXRA/SPP1/EPN1/SH3PXD2B/STC2/STC1/WNT4/IGFBP2/VDR/AR/INSL4/TIMP1/LGALS9/SLC38A2/ARNTL/FBLN1/VMP1/LNPEP/ITGA3/KRAS/CTSB/ASH1L/AGO2/FOS/IDO1/PTGFR/ACSL4/PLA2G4C/EPOR/MAGED2/PLA2G6/PSG1/RARA/COL16A1/SPHK2/LIF/TEAD3/CYP1A1/RECK/AGT/PSG4/PSG6/CST3/UPRT/TACR1/IL11RA/ARG1/TGFB3/FOSB/ABCC8/PSG5/CLDN4/PGF
GO:0016197	BP	endosomal transport	62	-2.48632	-1.0428	ENSG00000137642/ENSG00000161011/ENSG00000164877/ENSG00000165029/ENSG00000110047/ENSG00000188906/ENSG00000068400/ENSG00000141258/ENSG00000124222/ENSG00000103034/ENSG00000185722/ENSG00000213625/ENSG00000013016/ENSG00000175931/ENSG00000117280/ENSG00000173548/ENSG00000107862/ENSG00000104946/ENSG00000265190/ENSG00000008869/ENSG00000198825/ENSG00000149823/ENSG00000115020/ENSG00000143545/ENSG00000143376…	SORL1/SQSTM1/MICALL2/ABCA1/EHD1/LRRK2/GRIPAP1/SGSM2/STX16/NDRG4/ANKFY1/LEPROT/EHD3/UBE2O/RAB29/SNX33/GBF1/TBC1D17/ANXA8/HEATR5B/INPP5F/VPS51/PIKFYVE/RAB13/SNX27/CHMP2A/PICALM/UBXN6/CHMP5/EPG5/VPS28/VPS54/LMTK2/RILP/CLTC/WASHC2A/PTPN23/SPAG9/VPS39/RGP1/CALY/ALS2/GOSR2/RAB11B/AP5M1/WASHC2C/DENND1B/TSG101/TBC1D23/TMEM87A/AP5Z1/TBC1D10B/VPS52/RAB7B/RAB11FIP3/TOM1/CHMP6/TBC1D10A/STX5/PRKN/SNX1/VPS37D
GO:0032943	BP	mononuclear cell proliferation	62	-2.16568	-0.892258	ENSG00000004468/ENSG00000125347/ENSG00000105329/ENSG00000134352/ENSG00000131981/ENSG00000151208/ENSG00000184371/ENSG00000162552/ENSG00000115457/ENSG00000102524/ENSG00000146072/ENSG00000175505/ENSG00000168071/ENSG00000168036/ENSG00000168961/ENSG00000185950/ENSG00000101017/ENSG00000111679/ENSG00000128791/ENSG00000026950/ENSG00000136235/ENSG00000120217/ENSG00000163512/ENSG00000131203/ENSG00000196352…	CD38/IRF1/TGFB1/IL6ST/LGALS3/DLG5/CSF1/WNT4/IGFBP2/TNFSF13B/TNFRSF21/CLCF1/CCDC88B/CTNNB1/LGALS9/IRS2/CD40/PTPN6/TWSG1/BTN3A1/GPNMB/CD274/AZI2/IDO1/CD55/SDC4/NCSTN/TNFSF18/CD46/CEBPB/PTPN22/ATM/TRAF6/SOS1/IL12RB1/HLA-E/TBK1/RC3H2/ELF4/IL12A/TNFSF9/VTCN1/ICOSLG/CDKN1A/JAK3/BTN2A2/CCL5/TACR1/PLCL2/CD151/PRKAR1A/ZNF335/ARG1/SPTA1/CD74/VAV3/AGER/PYCARD/SHH/EBI3/ARG2/NCK1
GO:0060759	BP	regulation of response to cytokine stimulus	61	-5.12855	-2.63587	ENSG00000173193/ENSG00000138496/ENSG00000130508/ENSG00000162676/ENSG00000196954/ENSG00000140853/ENSG00000185507/ENSG00000115594/ENSG00000167601/ENSG00000160710/ENSG00000170581/ENSG00000107201/ENSG00000115267/ENSG00000137752/ENSG00000096968/ENSG00000125826/ENSG00000184371/ENSG00000113594/ENSG00000115415/ENSG00000134070/ENSG00000164463/ENSG00000110514/ENSG00000111679/ENSG00000184557/ENSG00000135828…	PARP14/PARP9/PXDN/GFI1/CASP4/NLRC5/IRF7/IL1R1/AXL/ADAR/STAT2/DDX58/IFIH1/CASP1/JAK2/RBCK1/CSF1/LIFR/STAT1/IRAK2/CREBRF/MADD/PTPN6/SOCS3/RNASEL/SPHK1/GAS6/CASP8/CARD8/SPPL2A/ADAM17/BIRC2/CAV1/AGPAT2/AES/NR1H2/USP18/RUNX1/PIAS1/CLIP3/CARD16/PTPN1/AGPAT1/TRIM44/ECM1/CCL5/RNF31/WNT5A/ARG1/IKBKG/PAFAH1B1/CD74/RIPK1/HIST1H2BJ/PYCARD/OTUD4/PRKN/SLIT3/IRF3/SOCS1/TAX1BP1
GO:0048705	BP	skeletal system morphogenesis	61	-3.05872	-1.3261	ENSG00000147408/ENSG00000104332/ENSG00000121039/ENSG00000003137/ENSG00000162337/ENSG00000105329/ENSG00000143867/ENSG00000138829/ENSG00000143816/ENSG00000052850/ENSG00000126351/ENSG00000124813/ENSG00000174705/ENSG00000159167/ENSG00000090863/ENSG00000165458/ENSG00000168487/ENSG00000168036/ENSG00000068078/ENSG00000137203/ENSG00000116604/ENSG00000164161/ENSG00000184634/ENSG00000172819/ENSG00000157933…	CSGALNACT1/SFRP1/RDH10/CYP26B1/LRP5/TGFB1/OSR1/FBN2/WNT9A/ALX4/THRA/RUNX2/SH3PXD2B/STC1/GLG1/INPPL1/BMP1/CTNNB1/FGFR3/TFAP2A/MEF2D/HHIP/MED12/RARG/SKI/MEGF8/SIX4/FOXC2/ZEB1/PCGF2/IFT140/CSRNP1/HAS2/FOXC1/MMP16/LHX1/RARA/SATB2/WDR48/FUZ/SHOX2/NPPC/WDR60/NOG/NIPBL/THBS3/IFT80/PKD1/ANKRD11/CHST11/FOXN3/ALPL/PPARGC1B/PEX7/HOXB5/TGFB3/TRIP11/CHSY1/PAPPA2/CHAD/TBX1
GO:0046651	BP	lymphocyte proliferation	61	-2.076	-0.848288	ENSG00000004468/ENSG00000125347/ENSG00000105329/ENSG00000134352/ENSG00000131981/ENSG00000151208/ENSG00000162552/ENSG00000115457/ENSG00000102524/ENSG00000146072/ENSG00000175505/ENSG00000168071/ENSG00000168036/ENSG00000168961/ENSG00000185950/ENSG00000101017/ENSG00000111679/ENSG00000128791/ENSG00000026950/ENSG00000136235/ENSG00000120217/ENSG00000163512/ENSG00000131203/ENSG00000196352/ENSG00000124145…	CD38/IRF1/TGFB1/IL6ST/LGALS3/DLG5/WNT4/IGFBP2/TNFSF13B/TNFRSF21/CLCF1/CCDC88B/CTNNB1/LGALS9/IRS2/CD40/PTPN6/TWSG1/BTN3A1/GPNMB/CD274/AZI2/IDO1/CD55/SDC4/NCSTN/TNFSF18/CD46/CEBPB/PTPN22/ATM/TRAF6/SOS1/IL12RB1/HLA-E/TBK1/RC3H2/ELF4/IL12A/TNFSF9/VTCN1/ICOSLG/CDKN1A/JAK3/BTN2A2/CCL5/TACR1/PLCL2/CD151/PRKAR1A/ZNF335/ARG1/SPTA1/CD74/VAV3/AGER/PYCARD/SHH/EBI3/ARG2/NCK1
GO:0005802	CC	trans-Golgi network	61	-2.8458	-1.23797	ENSG00000065923/ENSG00000168461/ENSG00000137642/ENSG00000140564/ENSG00000123240/ENSG00000188906/ENSG00000079805/ENSG00000124222/ENSG00000054793/ENSG00000186635/ENSG00000147509/ENSG00000197081/ENSG00000152291/ENSG00000117280/ENSG00000181704/ENSG00000186088/ENSG00000196535/ENSG00000107862/ENSG00000104805/ENSG00000076321/ENSG00000132639/ENSG00000002549/ENSG00000115760/ENSG00000149823/ENSG00000143545…	SLC9A7/RAB31/SORL1/FURIN/OPTN/LRRK2/DNM2/STX16/ATP9A/ARAP1/RGS20/IGF2R/TGOLN2/RAB29/YIPF6/GSAP/MYO18A/GBF1/NUCB1/KLHL20/SNAP25/LAP3/BIRC6/VPS51/RAB13/TMEM230/DOP1A/TRAPPC6A/VPS54/CNST/CABP7/CLIP3/AP4S1/CLTC/TRAPPC6B/ATXN2/VAMP2/WIPI1/YIPF2/GOLPH3L/RGP1/CCDC91/AZIN2/ARFGEF1/COG6/COG1/CLASP2/TBC1D23/GOLGA1/SYT17/VPS52/RAB7B/COG7/CD74/ATP7A/BECN1/NBEA/COG5/GGA2/RAB38/AP4E1
GO:1902275	BP	regulation of chromatin organization	60	-4.79745	-2.41566	ENSG00000112715/ENSG00000105329/ENSG00000178685/ENSG00000162676/ENSG00000137486/ENSG00000179348/ENSG00000107485/ENSG00000185499/ENSG00000168036/ENSG00000188906/ENSG00000105287/ENSG00000115548/ENSG00000118058/ENSG00000157933/ENSG00000111875/ENSG00000255302/ENSG00000169057/ENSG00000163348/ENSG00000198586/ENSG00000109111/ENSG00000005483/ENSG00000104517/ENSG00000009709/ENSG00000137309/ENSG00000171606…	VEGFA/TGFB1/PARP10/GFI1/ARRB1/GATA2/GATA3/MUC1/CTNNB1/LRRK2/PRKD2/KDM3A/KMT2A/SKI/ASF1A/EID1/MECP2/PYGO2/TLK1/SUPT6H/KMT2E/UBR5/PAX7/HMGA1/ZNF274/PHF1/TAF7/BCOR/WBP2/C6orf89/HDAC8/ATM/KDM4A/AKAP8L/MTHFR/LIF/NAP1L2/TP53/TRIP12/PHF2/NIPBL/SIRT6/FLCN/KDM5A/CTR9/ATAD2B/UHRF2/FMR1/ZNF304/KDM4C/ZNF335/ZNF451/PHF8/CHTOP/KAT7/NSD1/JARID2/SMAD4/KMT2B/PAXBP1
GO:0001763	BP	morphogenesis of a branching structure	60	-2.82243	-1.17349	ENSG00000198959/ENSG00000112715/ENSG00000104332/ENSG00000121039/ENSG00000162337/ENSG00000105329/ENSG00000004399/ENSG00000204580/ENSG00000075213/ENSG00000186350/ENSG00000197122/ENSG00000170381/ENSG00000117139/ENSG00000151208/ENSG00000184371/ENSG00000162552/ENSG00000196159/ENSG00000111424/ENSG00000169083/ENSG00000168036/ENSG00000188906/ENSG00000169018/ENSG00000164161/ENSG00000146374/ENSG00000041982…	TGM2/VEGFA/SFRP1/RDH10/LRP5/TGFB1/PLXND1/DDR1/SEMA3A/RXRA/SRC/SEMA3E/KDM5B/DLG5/CSF1/WNT4/FAT4/VDR/AR/CTNNB1/LRRK2/FEM1B/HHIP/RSPO3/TNC/PML/LAMA5/KRAS/SIX4/FOXC2/PLXNA1/NKX3-1/SPRY2/SOCS3/ETV5/FOXA1/FZD5/FGF2/PAX8/CTSH/LHX1/SHOX2/NOG/ADAMTS16/BTBD7/HOXB13/SIRT6/MAGED1/AGT/PKD1/PKD2/GNA13/WNT5A/FRS2/BCL11A/SHH/NKX2-1/SMAD4/EGF/PGF
GO:0002064	BP	epithelial cell development	60	-2.63726	-1.08968	ENSG00000172037/ENSG00000100311/ENSG00000157483/ENSG00000158769/ENSG00000159167/ENSG00000173706/ENSG00000102531/ENSG00000106392/ENSG00000169083/ENSG00000136842/ENSG00000168036/ENSG00000129116/ENSG00000169018/ENSG00000109756/ENSG00000125864/ENSG00000182871/ENSG00000133794/ENSG00000172819/ENSG00000184564/ENSG00000203883/ENSG00000158669/ENSG00000176692/ENSG00000181704/ENSG00000054267/ENSG00000136451…	LAMB2/PDGFB/MYO1E/F11R/STC1/HEG1/FNDC3A/C1GALT1/AR/TMOD1/CTNNB1/PALLD/FEM1B/RAPGEF2/BFSP1/COL18A1/ARNTL/RARG/SLITRK6/SOX18/GPAT4/FOXC2/YIPF6/ARID4B/VEZF1/TRIOBP/SIDT2/TBC1D20/EXPH5/FOXA1/MYO7A/WHRN/CDH5/SIPA1L3/GSTM3/RAPGEF3/ARID4A/GSK3B/RAB13/SLC4A7/RARA/RDX/ADAMTSL4/HAPLN2/HOXB13/ROCK1/CDKN1A/PDZD7/PODXL/CST3/HSD17B4/CLDN3/LHFPL5/WNT5A/FRS2/PTPRS/PAFAH1B1/IFT74/MAGI2/PDPK1
GO:0043123	BP	positive regulation of I-kappaB kinase/NF-kappaB signaling	59	-4.66587	-2.33523	ENSG00000198959/ENSG00000130303/ENSG00000196154/ENSG00000137752/ENSG00000125826/ENSG00000003402/ENSG00000128284/ENSG00000132274/ENSG00000171604/ENSG00000164054/ENSG00000168036/ENSG00000121060/ENSG00000168961/ENSG00000101017/ENSG00000144136/ENSG00000171206/ENSG00000112343/ENSG00000163362/ENSG00000166848/ENSG00000100614/ENSG00000064012/ENSG00000110330/ENSG00000152778/ENSG00000131080/ENSG00000174130…	TGM2/BST2/S100A4/CASP1/RBCK1/CFLAR/APOL3/TRIM22/CXXC5/SHISA5/CTNNB1/TRIM25/LGALS9/CD40/SLC20A1/TRIM8/TRIM38/INAVA/TERF2IP/PPM1A/CASP8/BIRC2/IFIT5/EDA2R/TLR6/NDFIP2/ZDHHC17/TRAF6/MIB2/IRAK4/TBK1/LPAR1/LTBR/TRIM5/TMEM9B/CARD16/TNFSF10/ANKRD17/TFG/SLC35B2/TMEM101/CANT1/TSPAN6/SECTM1/ECM1/CC2D1A/TMED4/RNF31/TRIM62/CASP10/PRKCB/IKBKG/UNC5CL/CD74/LURAP1L/RIPK1/NOD1/PRKN/IRF3
GO:0007160	BP	cell-matrix adhesion	59	-2.04677	-0.832075	ENSG00000173801/ENSG00000112715/ENSG00000104332/ENSG00000143127/ENSG00000137809/ENSG00000087303/ENSG00000204580/ENSG00000160255/ENSG00000197122/ENSG00000153094/ENSG00000170381/ENSG00000106366/ENSG00000184371/ENSG00000162552/ENSG00000152818/ENSG00000132470/ENSG00000168036/ENSG00000089159/ENSG00000137801/ENSG00000145715/ENSG00000115232/ENSG00000130702/ENSG00000005884/ENSG00000173083/ENSG00000162804…	JUP/VEGFA/SFRP1/ITGA10/ITGA11/NID2/DDR1/ITGB2/SRC/BCL2L11/SEMA3E/SERPINE1/CSF1/WNT4/UTRN/ITGB4/CTNNB1/PXN/THBS1/RASA1/ITGA4/LAMA5/ITGA3/HPSE/SNED1/NINJ1/PIK3CB/LDB1/ADAM15/SLK/CD63/NF1/EFNA5/MINK1/PTEN/TRPM7/BCAS3/ITGB5/PLEKHA2/SDC4/GSK3B/NID1/TSC1/APOD/COL16A1/ITGB3/SORBS1/ADAMTS13/ITGA7/THBS3/PKD1/ROCK1/GPM6B/CLASP2/PTK2/CORO1C/TAOK2/PDPK1/CLASP1
GO:0008234	MF	cysteine-type peptidase activity	59	-3.57163	-1.6434	ENSG00000104332/ENSG00000149260/ENSG00000196954/ENSG00000117984/ENSG00000109861/ENSG00000137752/ENSG00000174080/ENSG00000003402/ENSG00000135047/ENSG00000124486/ENSG00000152484/ENSG00000089723/ENSG00000164733/ENSG00000163874/ENSG00000128923/ENSG00000077254/ENSG00000064012/ENSG00000130517/ENSG00000143409/ENSG00000162909/ENSG00000187325/ENSG00000115464/ENSG00000184979/ENSG00000106346/ENSG00000175073…	SFRP1/CAPN5/CASP4/CTSD/CTSC/CASP1/CTSF/CFLAR/CTSL/USP9X/USP12/OTUB2/CTSB/ZC3H12A/MINDY2/USP33/CASP8/PGPEP1/MINDY1/CAPN2/TAF9B/USP34/USP18/USP42/VCPIP1/CTSH/USP11/OTUD5/WDR48/USP2/CAPN1/USP48/CTSO/MINDY3/ATG4A/TRRAP/USP30/SENP6/SENP7/CASP10/ATXN7/USP20/USP54/PDIA3/ATXN3/USP21/USP32/MYSM1/OTUD1/ALG13/PYCARD/OTUD7B/TANK/JOSD2/ATG4D/SENP2/OTUD4/USP51/SENP5
GO:0001959	BP	regulation of cytokine-mediated signaling pathway	58	-4.92717	-2.5269	ENSG00000173193/ENSG00000138496/ENSG00000130508/ENSG00000162676/ENSG00000196954/ENSG00000140853/ENSG00000185507/ENSG00000115594/ENSG00000167601/ENSG00000160710/ENSG00000170581/ENSG00000137752/ENSG00000096968/ENSG00000125826/ENSG00000184371/ENSG00000113594/ENSG00000115415/ENSG00000134070/ENSG00000164463/ENSG00000110514/ENSG00000111679/ENSG00000184557/ENSG00000135828/ENSG00000176170/ENSG00000183087…	PARP14/PARP9/PXDN/GFI1/CASP4/NLRC5/IRF7/IL1R1/AXL/ADAR/STAT2/CASP1/JAK2/RBCK1/CSF1/LIFR/STAT1/IRAK2/CREBRF/MADD/PTPN6/SOCS3/RNASEL/SPHK1/GAS6/CASP8/CARD8/SPPL2A/ADAM17/BIRC2/CAV1/AGPAT2/NR1H2/USP18/RUNX1/PIAS1/CLIP3/CARD16/PTPN1/AGPAT1/TRIM44/ECM1/CCL5/RNF31/WNT5A/ARG1/IKBKG/PAFAH1B1/CD74/RIPK1/HIST1H2BJ/PYCARD/OTUD4/PRKN/SLIT3/IRF3/SOCS1/TAX1BP1
GO:0043401	BP	steroid hormone mediated signaling pathway	58	-2.61558	-1.07889	ENSG00000104332/ENSG00000169297/ENSG00000126351/ENSG00000186350/ENSG00000197122/ENSG00000116833/ENSG00000012822/ENSG00000096968/ENSG00000111424/ENSG00000197256/ENSG00000169083/ENSG00000100201/ENSG00000168036/ENSG00000196792/ENSG00000115548/ENSG00000164463/ENSG00000133794/ENSG00000184634/ENSG00000172819/ENSG00000113580/ENSG00000153071/ENSG00000167034/ENSG00000108510/ENSG00000174738/ENSG00000104517…	SFRP1/NR0B1/THRA/RXRA/SRC/NR5A2/CALCOCO1/JAK2/VDR/KANK2/AR/DDX17/CTNNB1/STRN3/KDM3A/CREBRF/ARNTL/MED12/RARG/NR3C1/DAB2/NKX3-1/MED13/NR1D2/UBR5/TAF7/FOXA1/NR1H2/RB1/MED14/NR4A2/WBP2/KMT2D/PER1/RUNX1/RARA/PIAS1/HNF4A/MED16/TAF1/RXRB/EP300/NR2C2/MED24/PPARA/KDM5D/EGLN2/RNF6/CRY2/NR0B2/NCOA1/PPARGC1B/PAQR9/TRIP4/NR2C1/LATS1/RORC/NR1D1
GO:0048762	BP	mesenchymal cell differentiation	58	-2.43729	-1.02454	ENSG00000104332/ENSG00000121039/ENSG00000105329/ENSG00000134013/ENSG00000143867/ENSG00000183779/ENSG00000075213/ENSG00000168140/ENSG00000170381/ENSG00000165731/ENSG00000151208/ENSG00000196154/ENSG00000162552/ENSG00000100201/ENSG00000168036/ENSG00000115415/ENSG00000130702/ENSG00000186174/ENSG00000187764/ENSG00000137575/ENSG00000153071/ENSG00000176692/ENSG00000124216/ENSG00000150593/ENSG00000169242…	SFRP1/RDH10/TGFB1/LOXL2/OSR1/ZNF703/SEMA3A/VASN/SEMA3E/RET/DLG5/S100A4/WNT4/DDX17/CTNNB1/STAT1/LAMA5/BCL9L/SEMA4D/SDCBP/DAB2/FOXC2/SNAI1/PDCD4/EFNA1/ADAM15/SEMA4B/SEMA4A/PTEN/DACT3/FOXA1/SMAD7/HAS2/GSK3B/FOXC1/POFUT2/PBLD/EOMES/FUZ/FOLR1/NOG/USF3/KLHL12/HPN/RBPJ/CLASP2/WNT5A/TRIM62/TGFB3/GCNT2/CORO1C/SEMA3G/SHH/NKX2-1/CLASP1/SMAD4/CUL7/TBX1
GO:0005775	CC	vacuolar lumen	58	-5.1904	-2.67624	ENSG00000143162/ENSG00000188157/ENSG00000117984/ENSG00000109861/ENSG00000174080/ENSG00000171298/ENSG00000135047/ENSG00000102580/ENSG00000166340/ENSG00000137563/ENSG00000064601/ENSG00000173083/ENSG00000162512/ENSG00000185339/ENSG00000137575/ENSG00000109323/ENSG00000164733/ENSG00000035664/ENSG00000100299/ENSG00000013288/ENSG00000127415/ENSG00000092929/ENSG00000177628/ENSG00000134575/ENSG00000005893…	CREG1/AGRN/CTSD/CTSC/CTSF/GAA/CTSL/DNAJC3/TPP1/GGH/CTSA/HPSE/SDC3/TCN2/SDCBP/MANBA/CTSB/DAPK2/ARSA/MAN2B2/IDUA/UNC13D/GBA/ACP2/LAMP2/GPC1/SDC4/GRN/BCAN/GNS/GALC/PDGFRB/NEU1/CPPED1/LIPA/DPP7/GLB1/PPT1/PYGB/TOLLIP/ACTR10/FUCA2/HEXA/PPT2/GALNS/IST1/FTL/STK11IP/AZU1/SMPD1/IFI30/ADA2/CSPG4/PLBD2/ARG1/GUSB/CD74/PYCARD
GO:0051427	MF	hormone receptor binding	58	-3.30521	-1.40916	ENSG00000173801/ENSG00000169297/ENSG00000186350/ENSG00000197122/ENSG00000111912/ENSG00000137486/ENSG00000138162/ENSG00000096968/ENSG00000140396/ENSG00000111424/ENSG00000168036/ENSG00000115415/ENSG00000076108/ENSG00000115548/ENSG00000184634/ENSG00000172819/ENSG00000183864/ENSG00000135114/ENSG00000167034/ENSG00000196498/ENSG00000108510/ENSG00000185686/ENSG00000171988/ENSG00000137309/ENSG00000141376…	JUP/NR0B1/RXRA/SRC/NCOA7/ARRB1/TACC2/JAK2/NCOA2/VDR/CTNNB1/STAT1/BAZ2A/KDM3A/MED12/RARG/TOB2/OASL/NKX3-1/NCOR2/MED13/PRAME/JMJD1C/HMGA1/BCAS3/TAF7/NCOR1/NR1H2/RB1/MED14/NR4A2/WBP2/STRN/CEBPB/LRIF1/SMARCD3/PIAS1/MED16/NPPC/TRIP12/EP300/WIPI1/JUND/MED24/KDM5D/RNF6/NR0B2/NCOA1/PPARGC1B/CTBP2/TRIP4/PRPF6/KDM4C/PRKCB/SMARCE1/LATS1/RUNDC3A/NSD1
GO:0061138	BP	morphogenesis of a branching epithelium	57	-2.89369	-1.22511	ENSG00000198959/ENSG00000112715/ENSG00000104332/ENSG00000121039/ENSG00000162337/ENSG00000105329/ENSG00000004399/ENSG00000204580/ENSG00000075213/ENSG00000186350/ENSG00000197122/ENSG00000170381/ENSG00000117139/ENSG00000151208/ENSG00000184371/ENSG00000162552/ENSG00000196159/ENSG00000111424/ENSG00000169083/ENSG00000168036/ENSG00000169018/ENSG00000164161/ENSG00000146374/ENSG00000041982/ENSG00000140464…	TGM2/VEGFA/SFRP1/RDH10/LRP5/TGFB1/PLXND1/DDR1/SEMA3A/RXRA/SRC/SEMA3E/KDM5B/DLG5/CSF1/WNT4/FAT4/VDR/AR/CTNNB1/FEM1B/HHIP/RSPO3/TNC/PML/LAMA5/KRAS/SIX4/FOXC2/PLXNA1/NKX3-1/SPRY2/SOCS3/ETV5/FOXA1/FZD5/FGF2/PAX8/CTSH/LHX1/NOG/ADAMTS16/BTBD7/HOXB13/SIRT6/MAGED1/AGT/PKD1/PKD2/GNA13/WNT5A/FRS2/SHH/NKX2-1/SMAD4/EGF/PGF
GO:0050792	BP	regulation of viral process	57	-2.33916	-0.980279	ENSG00000187608/ENSG00000178685/ENSG00000157601/ENSG00000185885/ENSG00000185745/ENSG00000130303/ENSG00000111331/ENSG00000116833/ENSG00000160710/ENSG00000128016/ENSG00000132109/ENSG00000142089/ENSG00000172183/ENSG00000111335/ENSG00000197381/ENSG00000121060/ENSG00000185201/ENSG00000168961/ENSG00000115415/ENSG00000188313/ENSG00000130813/ENSG00000055332/ENSG00000140464/ENSG00000166801/ENSG00000204616…	ISG15/PARP10/MX1/IFITM1/IFIT1/BST2/OAS3/NR5A2/ADAR/ZFP36/TRIM21/IFITM3/ISG20/OAS2/ADARB1/TRIM25/IFITM2/LGALS9/STAT1/PLSCR1/C19orf66/EIF2AK2/PML/FAM111A/TRIM31/PKN2/TRIM8/TRIM14/TRIM38/OASL/RSF1/ZC3H12A/OAS1/RNASEL/REST/APOBEC3F/RSAD2/TBC1D20/IFIT5/SP1/GSN/CHMP2A/TRIM5/EP300/PTX3/HPN/ZC3HAV1/CCL5/TSG101/TRIM15/FMR1/TRIM62/CCNT1/CD74/YTHDC2/PRKN/APOBEC3G
GO:0048284	BP	organelle fusion	57	-2.06876	-0.848288	ENSG00000137501/ENSG00000205413/ENSG00000231925/ENSG00000019505/ENSG00000168958/ENSG00000177409/ENSG00000204267/ENSG00000153531/ENSG00000168394/ENSG00000167202/ENSG00000106089/ENSG00000141258/ENSG00000124222/ENSG00000185722/ENSG00000111731/ENSG00000104946/ENSG00000127419/ENSG00000132639/ENSG00000180488/ENSG00000104133/ENSG00000143545/ENSG00000167037/ENSG00000156931/ENSG00000147041/ENSG00000139190…	SYTL2/SAMD9/TAPBP/SYT13/MFF/SAMD9L/TAP2/ADPRHL1/TAP1/TBC1D2B/STX1A/SGSM2/STX16/ANKFY1/C2CD5/TBC1D17/TMEM175/SNAP25/MIGA1/SPG11/RAB13/SGSM1/VPS8/SYTL5/VAMP1/SEC22B/SYT1/VCPIP1/TBCK/STX17/SYT6/VPS41/TBC1D13/VAMP2/TBC1D15/VPS39/TSNARE1/TBC1D3D/TBC1D3L/FIS1/USP30/GOSR2/RPH3A/TBC1D25/VPS11/SYT17/TBC1D10B/RAB7B/VAV3/DYSF/SYT8/TBC1D10A/STX5/LRMP/GDAP1/RABGAP1L/PRKN
GO:0030027	CC	lamellipodium	57	-2.55515	-1.09715	ENSG00000050820/ENSG00000004399/ENSG00000277363/ENSG00000152527/ENSG00000187164/ENSG00000173210/ENSG00000165458/ENSG00000084112/ENSG00000168036/ENSG00000079805/ENSG00000166025/ENSG00000129116/ENSG00000089159/ENSG00000132613/ENSG00000188158/ENSG00000065243/ENSG00000109466/ENSG00000266028/ENSG00000115091/ENSG00000108819/ENSG00000146426/ENSG00000106299/ENSG00000158528/ENSG00000106683/ENSG00000148180…	BCAR1/PLXND1/SRCIN1/PLEKHH2/SHTN1/ABLIM3/INPPL1/SSH1/CTNNB1/DNM2/AMOTL1/PALLD/PXN/MTSS1L/NHS/PKN2/KLHL2/SRGAP2/ACTR3/PPP1R9B/TIAM2/WASL/PPP1R9A/LIMK1/GSN/RAPGEF3/FLOT1/RAB13/TSC1/ITGB3/RDX/APC2/ARAP3/DGKZ/DBNL/ROCK1/PKD2/PODXL/ABI2/ALS2/ARHGEF6/MCC/APC/CARMIL1/PTK2/CSPG4/MYO1G/FLOT2/FER/DYSF/CORO1C/SCYL3/FGD3/PIK3CA/BRK1/RAC3/SNX1
GO:0002573	BP	myeloid leukocyte differentiation	56	-3.35143	-1.49791	ENSG00000112715/ENSG00000104332/ENSG00000105329/ENSG00000107957/ENSG00000154127/ENSG00000100345/ENSG00000171223/ENSG00000185507/ENSG00000197122/ENSG00000064932/ENSG00000184371/ENSG00000179348/ENSG00000107485/ENSG00000109670/ENSG00000168036/ENSG00000071553/ENSG00000173334/ENSG00000168062/ENSG00000183864/ENSG00000166147/ENSG00000079385/ENSG00000155090/ENSG00000064012/ENSG00000196712/ENSG00000170345…	VEGFA/SFRP1/TGFB1/SH3PXD2A/UBASH3B/MYH9/JUNB/IRF7/SRC/SBNO2/CSF1/GATA2/GATA3/FBXW7/CTNNB1/ATP6AP1/TRIB1/BATF2/TOB2/FBN1/CEACAM1/KLF10/CASP8/NF1/FOS/ACIN1/PRKCA/RB1/JAGN1/FAM20C/CEBPB/RUNX1/TRAF6/RARA/INHA/LIF/LTBR/ZFPM1/CREB1/TNFRSF11A/MAFB/IL31RA/CBFA2T3/ZBTB46/RBPJ/PPARGC1B/EVI2B/INHBA/GATA1/PAFAH1B1/CD74/RIPK1/L3MBTL3/CLDN18/POU4F1/EFNA2
GO:0007565	BP	female pregnancy	56	-3.12972	-1.38475	ENSG00000105835/ENSG00000178726/ENSG00000004468/ENSG00000137673/ENSG00000105329/ENSG00000117394/ENSG00000204580/ENSG00000128335/ENSG00000171223/ENSG00000186350/ENSG00000118785/ENSG00000063245/ENSG00000113739/ENSG00000159167/ENSG00000162552/ENSG00000115457/ENSG00000111424/ENSG00000169083/ENSG00000120211/ENSG00000102265/ENSG00000168961/ENSG00000134294/ENSG00000077942/ENSG00000062716/ENSG00000113441…	NAMPT/THBD/CD38/MMP7/TGFB1/SLC2A1/DDR1/APOL2/JUNB/RXRA/SPP1/EPN1/STC2/STC1/WNT4/IGFBP2/VDR/AR/INSL4/TIMP1/LGALS9/SLC38A2/FBLN1/VMP1/LNPEP/ITGA3/KRAS/CTSB/ASH1L/AGO2/FOS/IDO1/ACSL4/EPOR/MAGED2/PLA2G6/PSG1/RARA/COL16A1/SPHK2/LIF/TEAD3/RECK/AGT/PSG4/PSG6/CST3/UPRT/IL11RA/ARG1/TGFB3/FOSB/ABCC8/PSG5/CLDN4/PGF
GO:0042393	MF	histone binding	56	-2.14553	-0.857243	ENSG00000138496/ENSG00000163840/ENSG00000109118/ENSG00000141582/ENSG00000117139/ENSG00000096968/ENSG00000064932/ENSG00000101040/ENSG00000135047/ENSG00000135365/ENSG00000115415/ENSG00000076108/ENSG00000140350/ENSG00000118058/ENSG00000111875/ENSG00000142784/ENSG00000048649/ENSG00000067369/ENSG00000163348/ENSG00000109111/ENSG00000005483/ENSG00000112511/ENSG00000141376/ENSG00000178913/ENSG00000173575…	PARP9/DTX3L/PHF12/CBX4/KDM5B/JAK2/SBNO2/ZMYND8/CTSL/PHF21A/STAT1/BAZ2A/ANP32A/KMT2A/ASF1A/WDTC1/RSF1/TP53BP1/PYGO2/SUPT6H/KMT2E/PHF1/BCAS3/TAF7/CHD2/ING4/RAG1/TNKS/CHD8/BPTF/MSL3/HIST1H4H/KDM4A/NAP1L2/TAF1/PHF2/MBTD1/TBL1XR1/SPIN4/KDM5A/ATAD2B/SPIN1/UHRF2/HIST1H4I/SAP30L/AIRE/FMR1/PRKCB/PHF8/MYSM1/CBX5/YEATS2/PHF13/HIST1H4E/SMARCA2/USP51
GO:0043901	BP	negative regulation of multi-organism process	55	-4.42801	-2.18453	ENSG00000187608/ENSG00000178685/ENSG00000157601/ENSG00000185885/ENSG00000185745/ENSG00000130303/ENSG00000161011/ENSG00000111331/ENSG00000160710/ENSG00000128016/ENSG00000132109/ENSG00000142089/ENSG00000172183/ENSG00000111335/ENSG00000102265/ENSG00000121060/ENSG00000185201/ENSG00000115415/ENSG00000188313/ENSG00000130813/ENSG00000055332/ENSG00000173334/ENSG00000140464/ENSG00000166801/ENSG00000204616…	ISG15/PARP10/MX1/IFITM1/IFIT1/BST2/SQSTM1/OAS3/ADAR/ZFP36/TRIM21/IFITM3/ISG20/OAS2/TIMP1/TRIM25/IFITM2/STAT1/PLSCR1/C19orf66/EIF2AK2/TRIB1/PML/FAM111A/TRIM31/TRIM8/TRIM14/OASL/ZC3H12A/OAS1/RNASEL/REST/APOBEC3F/CARD8/RSAD2/IFIT5/RIOK3/GSN/DHX58/NPPC/TRIM5/CARD16/SIRT2/PTX3/TSPAN6/ZC3HAV1/CCL5/TKFC/TRIM15/TRIM62/SEC14L1/PRKN/APOBEC3G/IRF3/ARG2
GO:0010810	BP	regulation of cell-substrate adhesion	55	-2.20158	-0.912334	ENSG00000173801/ENSG00000112715/ENSG00000104332/ENSG00000204580/ENSG00000197122/ENSG00000170381/ENSG00000106366/ENSG00000096968/ENSG00000184371/ENSG00000162552/ENSG00000152818/ENSG00000163975/ENSG00000079805/ENSG00000137801/ENSG00000145715/ENSG00000077942/ENSG00000005884/ENSG00000131669/ENSG00000051382/ENSG00000198728/ENSG00000143537/ENSG00000092929/ENSG00000065613/ENSG00000161638/ENSG00000196712…	JUP/VEGFA/SFRP1/DDR1/SRC/SEMA3E/SERPINE1/JAK2/CSF1/WNT4/UTRN/MELTF/DNM2/THBS1/RASA1/FBLN1/ITGA3/NINJ1/PIK3CB/LDB1/ADAM15/UNC13D/SLK/ITGA5/NF1/EFNA5/MINK1/PTEN/TRIOBP/BCAS3/PLEKHA2/SDC4/BRAF/HAS2/GSK3B/NID1/TSC1/APOD/COL16A1/RELL2/FBLN2/ROCK1/RREB1/WASHC2C/GPM6B/CLASP2/CARMIL1/PTK2/ATXN3/NET1/GCNT2/CORO1C/CLASP1/DMP1/RAC3
GO:0035257	MF	nuclear hormone receptor binding	55	-4.46724	-1.90218	ENSG00000173801/ENSG00000169297/ENSG00000186350/ENSG00000197122/ENSG00000111912/ENSG00000137486/ENSG00000138162/ENSG00000140396/ENSG00000111424/ENSG00000168036/ENSG00000115415/ENSG00000076108/ENSG00000115548/ENSG00000184634/ENSG00000172819/ENSG00000183864/ENSG00000135114/ENSG00000167034/ENSG00000196498/ENSG00000108510/ENSG00000185686/ENSG00000171988/ENSG00000137309/ENSG00000141376/ENSG00000178913…	JUP/NR0B1/RXRA/SRC/NCOA7/ARRB1/TACC2/NCOA2/VDR/CTNNB1/STAT1/BAZ2A/KDM3A/MED12/RARG/TOB2/OASL/NKX3-1/NCOR2/MED13/PRAME/JMJD1C/HMGA1/BCAS3/TAF7/NCOR1/NR1H2/RB1/MED14/NR4A2/WBP2/STRN/CEBPB/LRIF1/SMARCD3/PIAS1/MED16/TRIP12/EP300/WIPI1/JUND/MED24/KDM5D/RNF6/NR0B2/NCOA1/PPARGC1B/CTBP2/TRIP4/PRPF6/KDM4C/PRKCB/SMARCE1/LATS1/NSD1
GO:0017048	MF	Rho GTPase binding	55	-2.57066	-1.05217	ENSG00000151491/ENSG00000159842/ENSG00000187550/ENSG00000130762/ENSG00000116584/ENSG00000188906/ENSG00000196792/ENSG00000154358/ENSG00000132613/ENSG00000196220/ENSG00000065243/ENSG00000266028/ENSG00000100592/ENSG00000203485/ENSG00000100485/ENSG00000100106/ENSG00000146426/ENSG00000105974/ENSG00000237441/ENSG00000163171/ENSG00000090924/ENSG00000183111/ENSG00000163947/ENSG00000107404/ENSG00000177106…	EPS8/ABR/SBK2/ARHGEF16/ARHGEF2/LRRK2/STRN3/OBSCN/MTSS1L/SRGAP3/PKN2/SRGAP2/DAAM1/INF2/SOS2/TRIOBP/TIAM2/CAV1/RGL2/CDC42EP3/PLEKHG2/ARHGEF37/ARHGEF3/DVL1/EPS8L2/DOCK7/ITSN2/SOS1/ARHGEF17/ARHGEF40/PLEKHG4/ARHGEF25/PAK6/HACE1/EXOC1/ARHGEF10L/ROCK1/ABI2/ALS2/MAP3K11/ARHGEF6/GNA13/STRIP1/EPS8L3/ARHGAP4/C15orf62/PLEKHG7/VAV3/NET1/CORO1C/FGD3/ATP7A/BRK1/ARHGEF28/PLEKHG1
GO:0071346	BP	cellular response to interferon-gamma	54	-5.11912	-2.63587	ENSG00000173193/ENSG00000125347/ENSG00000138496/ENSG00000234745/ENSG00000166710/ENSG00000140853/ENSG00000185507/ENSG00000206503/ENSG00000111331/ENSG00000132109/ENSG00000137752/ENSG00000096968/ENSG00000111335/ENSG00000132274/ENSG00000123609/ENSG00000121060/ENSG00000168961/ENSG00000067066/ENSG00000115415/ENSG00000204525/ENSG00000168310/ENSG00000140464/ENSG00000204642/ENSG00000204616/ENSG00000171206…	PARP14/IRF1/PARP9/HLA-B/B2M/NLRC5/IRF7/HLA-A/OAS3/TRIM21/CASP1/JAK2/OAS2/TRIM22/NMI/TRIM25/LGALS9/SP100/STAT1/HLA-C/IRF2/PML/HLA-F/TRIM31/TRIM8/TRIM38/OASL/SOCS3/OAS1/IRF9/ACTR3/MT2A/NR1H2/GSN/CIITA/GAPDH/CD58/IL12RB1/HLA-E/PIAS1/CX3CL1/TRIM5/SLC26A6/ADAMTS13/CCL5/IFI30/WNT5A/TRIM62/RAB7B/ARG1/STXBP4/STXBP3/IRF3/SOCS1
GO:0050770	BP	regulation of axonogenesis	54	-3.12034	-1.37953	ENSG00000112715/ENSG00000004399/ENSG00000078018/ENSG00000131711/ENSG00000075213/ENSG00000118785/ENSG00000170381/ENSG00000134569/ENSG00000165731/ENSG00000198753/ENSG00000187164/ENSG00000084112/ENSG00000079805/ENSG00000214655/ENSG00000103260/ENSG00000187764/ENSG00000105429/ENSG00000114554/ENSG00000196576/ENSG00000169242/ENSG00000185033/ENSG00000196189/ENSG00000108379/ENSG00000277586/ENSG00000184349…	VEGFA/PLXND1/MAP2/MAP1B/SEMA3A/SPP1/SEMA3E/LRP4/RET/PLXNB3/SHTN1/SSH1/DNM2/ZSWIM8/METRN/SEMA4D/MEGF8/PLXNA1/PLXNB2/EFNA1/SEMA4B/SEMA4A/WNT3/NEFL/EFNA5/PTEN/SPART/GDI1/ARHGAP35/TNFRSF12A/NGFR/SYNGAP1/LIMK1/BRAF/ZFYVE27/TRAK1/SHOX2/GRIN1/STK11/IST1/NGF/RNF6/PLXNA4/PTK2/MARK2/WNT5A/SKIL/ARHGAP4/PLXNB1/SSH3/PTPRS/PAFAH1B1/SEMA3G/TRAK2
GO:0070663	BP	regulation of leukocyte proliferation	54	-2.33124	-0.977301	ENSG00000004468/ENSG00000125347/ENSG00000105329/ENSG00000134352/ENSG00000131981/ENSG00000151208/ENSG00000184371/ENSG00000115457/ENSG00000102524/ENSG00000146072/ENSG00000175505/ENSG00000168071/ENSG00000168036/ENSG00000168961/ENSG00000185950/ENSG00000101017/ENSG00000111679/ENSG00000128791/ENSG00000136235/ENSG00000120217/ENSG00000131203/ENSG00000196352/ENSG00000124145/ENSG00000120337/ENSG00000117335…	CD38/IRF1/TGFB1/IL6ST/LGALS3/DLG5/CSF1/IGFBP2/TNFSF13B/TNFRSF21/CLCF1/CCDC88B/CTNNB1/LGALS9/IRS2/CD40/PTPN6/TWSG1/GPNMB/CD274/IDO1/CD55/SDC4/TNFSF18/CD46/CEBPB/PTPN22/ATM/TRAF6/SOS1/IL12RB1/HLA-E/FLT3LG/IL12A/TNFSF9/VTCN1/ICOSLG/CDKN1A/JAK3/BTN2A2/CCL5/TACR1/PRKAR1A/ZNF335/ARG1/SPTA1/CD74/VAV3/AGER/PYCARD/SHH/EBI3/ARG2/NCK1
GO:0030427	CC	site of polarized growth	54	-3.80255	-1.92479	ENSG00000151491/ENSG00000035862/ENSG00000187164/ENSG00000152818/ENSG00000184226/ENSG00000121297/ENSG00000084112/ENSG00000188906/ENSG00000124486/ENSG00000079805/ENSG00000129116/ENSG00000005884/ENSG00000221890/ENSG00000105357/ENSG00000072071/ENSG00000107290/ENSG00000139625/ENSG00000162105/ENSG00000277586/ENSG00000150625/ENSG00000146426/ENSG00000095397/ENSG00000132639/ENSG00000158528/ENSG00000113742…	EPS8/TIMP2/SHTN1/UTRN/PCDH9/TSHZ3/SSH1/LRRK2/USP9X/DNM2/PALLD/ITGA3/NPTXR/MYH14/ADGRL1/SETX/MAP3K12/SHANK2/NEFL/GPM6A/TIAM2/WHRN/SNAP25/PPP1R9A/CPEB4/STMN3/ZFYVE27/DVL1/TRAK1/FRY/DOCK7/FKBP15/TSC1/CBARP/LMTK2/CYTH2/SIRT2/EXOC3/EXOC7/ALS2/ZNF804A/KATNB1/C9orf72/FMR1/ARHGAP4/TMOD2/EXOC8/INPP5J/PAFAH1B1/TAOK2/CCDC120/LRIG2/RAC3/TRAK2
GO:0007033	BP	vacuole organization	53	-3.15372	-1.40031	ENSG00000165029/ENSG00000164938/ENSG00000177169/ENSG00000171298/ENSG00000188906/ENSG00000166340/ENSG00000101460/ENSG00000066739/ENSG00000139112/ENSG00000023287/ENSG00000118873/ENSG00000177628/ENSG00000134575/ENSG00000127419/ENSG00000137474/ENSG00000112561/ENSG00000175224/ENSG00000110046/ENSG00000115020/ENSG00000104133/ENSG00000107521/ENSG00000196998/ENSG00000265808/ENSG00000131238/ENSG00000140941…	ABCA1/TP53INP1/ULK1/GAA/LRRK2/TPP1/MAP1LC3A/ATG2B/GABARAPL1/RB1CC1/RAB3GAP2/GBA/ACP2/TMEM175/MYO7A/TFEB/ATG13/ATG2A/PIKFYVE/SPG11/HPS1/WDR45/SEC22B/PPT1/MAP1LC3B/CHMP5/TP53INP2/ATG16L1/STX17/PIP4K2C/PIK3C3/VPS41/WIPI2/ATG9B/WIPI1/ATG4A/GABARAPL2/SCFD1/MBTPS1/FIG4/HPS4/VPS11/PIK3C2B/C9orf72/CCDC115/ZKSCAN4/RAB7B/ATG14/NAGPA/MTMR3/SMCR8/BECN1/ATG4D
GO:0016241	BP	regulation of macroautophagy	53	-2.72805	-1.12441	ENSG00000129003/ENSG00000177169/ENSG00000141458/ENSG00000123240/ENSG00000188906/ENSG00000023287/ENSG00000033627/ENSG00000118873/ENSG00000177628/ENSG00000141564/ENSG00000175224/ENSG00000103197/ENSG00000130766/ENSG00000115020/ENSG00000111640/ENSG00000265808/ENSG00000132356/ENSG00000165699/ENSG00000025039/ENSG00000160360/ENSG00000183735/ENSG00000116260/ENSG00000014216/ENSG00000114573/ENSG00000166908…	VPS13C/ULK1/NPC1/OPTN/LRRK2/RB1CC1/ATP6V0A1/RAB3GAP2/GBA/RPTOR/ATG13/TSC2/SESN2/PIKFYVE/GAPDH/SEC22B/PRKAA1/TSC1/RRAGD/GPSM1/TBK1/QSOX1/CAPN1/ATP6V1A/PIP4K2C/PRKAB1/BNIP3L/RRAGB/PRKAG2/EXOC1/SLC38A9/SCFD1/CALCOCO2/EXOC7/USP30/WAC/FYCO1/SESN1/TBC1D25/C9orf72/NRBP2/RNF41/EXOC8/IKBKG/MTMR3/ATP6V1G2/SMCR8/PIK3CA/NOD1/BECN1/PRKN/ATP6V1D/ATP6V1B2
GO:0032944	BP	regulation of mononuclear cell proliferation	53	-2.59675	-1.07028	ENSG00000004468/ENSG00000125347/ENSG00000105329/ENSG00000134352/ENSG00000131981/ENSG00000151208/ENSG00000184371/ENSG00000115457/ENSG00000102524/ENSG00000146072/ENSG00000175505/ENSG00000168071/ENSG00000168036/ENSG00000168961/ENSG00000185950/ENSG00000101017/ENSG00000111679/ENSG00000128791/ENSG00000136235/ENSG00000120217/ENSG00000131203/ENSG00000196352/ENSG00000124145/ENSG00000120337/ENSG00000117335…	CD38/IRF1/TGFB1/IL6ST/LGALS3/DLG5/CSF1/IGFBP2/TNFSF13B/TNFRSF21/CLCF1/CCDC88B/CTNNB1/LGALS9/IRS2/CD40/PTPN6/TWSG1/GPNMB/CD274/IDO1/CD55/SDC4/TNFSF18/CD46/CEBPB/PTPN22/ATM/TRAF6/SOS1/IL12RB1/HLA-E/IL12A/TNFSF9/VTCN1/ICOSLG/CDKN1A/JAK3/BTN2A2/CCL5/TACR1/PRKAR1A/ZNF335/ARG1/SPTA1/CD74/VAV3/AGER/PYCARD/SHH/EBI3/ARG2/NCK1
GO:0007219	BP	Notch signaling pathway	53	-2.47046	-1.03683	ENSG00000105329/ENSG00000004399/ENSG00000134352/ENSG00000108175/ENSG00000106003/ENSG00000110492/ENSG00000063245/ENSG00000137486/ENSG00000074181/ENSG00000196159/ENSG00000179348/ENSG00000109670/ENSG00000196782/ENSG00000115415/ENSG00000114166/ENSG00000178498/ENSG00000176692/ENSG00000124216/ENSG00000172889/ENSG00000151694/ENSG00000129514/ENSG00000137845/ENSG00000107954/ENSG00000162736/ENSG00000054598…	TGFB1/PLXND1/IL6ST/ZMIZ1/LFNG/MDK/EPN1/ARRB1/NOTCH3/FAT4/GATA2/FBXW7/MAML3/STAT1/KAT2B/DTX3/FOXC2/SNAI1/EGFL7/ADAM17/FOXA1/ADAM10/NEURL1/NCSTN/FOXC1/CD46/WWP2/NFKBIA/NEURL1B/MIB2/DTX2/APH1B/HIF1AN/DLK1/MIB1/EP300/TBX2/ANXA4/ELF3/SUSD5/TIMP4/POGLUT1/RBPJ/NR0B2/EGFR/MESP2/IFT172/CNTN1/IFT74/CBFA2T2/MAML1/EGF/DNER
GO:0017157	BP	regulation of exocytosis	53	-2.06559	-0.847723	ENSG00000137501/ENSG00000019505/ENSG00000160255/ENSG00000159842/ENSG00000164506/ENSG00000167964/ENSG00000179348/ENSG00000069974/ENSG00000188906/ENSG00000168961/ENSG00000170248/ENSG00000071553/ENSG00000106089/ENSG00000173805/ENSG00000137575/ENSG00000079385/ENSG00000141542/ENSG00000125814/ENSG00000092929/ENSG00000084093/ENSG00000129472/ENSG00000110723/ENSG00000124145/ENSG00000157764/ENSG00000073969…	SYTL2/SYT13/ITGB2/ABR/STXBP5/RAB26/GATA2/RAB27A/LRRK2/LGALS9/PDCD6IP/ATP6AP1/STX1A/HAP1/SDCBP/CEACAM1/RAB40B/NAPB/UNC13D/REST/RAB2B/EXPH5/SDC4/BRAF/NSF/RAB13/CHMP2A/PREPL/PLA2G6/SYTL5/SYT1/ADGRE2/CBARP/SYT6/NAPA/VAMP2/C12orf4/LGI3/CADPS2/RAB40C/CATSPER2/MICAL1/RPH3A/CLASP2/TSG101/FMR1/SYT17/FER/STXBP3/SYT8/PDPK1/CLASP1/PRKN
GO:0030426	CC	growth cone	53	-3.76301	-1.92479	ENSG00000151491/ENSG00000035862/ENSG00000187164/ENSG00000152818/ENSG00000184226/ENSG00000121297/ENSG00000084112/ENSG00000188906/ENSG00000124486/ENSG00000079805/ENSG00000129116/ENSG00000005884/ENSG00000221890/ENSG00000105357/ENSG00000072071/ENSG00000107290/ENSG00000139625/ENSG00000162105/ENSG00000277586/ENSG00000150625/ENSG00000146426/ENSG00000095397/ENSG00000132639/ENSG00000158528/ENSG00000113742…	EPS8/TIMP2/SHTN1/UTRN/PCDH9/TSHZ3/SSH1/LRRK2/USP9X/DNM2/PALLD/ITGA3/NPTXR/MYH14/ADGRL1/SETX/MAP3K12/SHANK2/NEFL/GPM6A/TIAM2/WHRN/SNAP25/PPP1R9A/CPEB4/STMN3/ZFYVE27/DVL1/TRAK1/DOCK7/FKBP15/TSC1/CBARP/LMTK2/CYTH2/SIRT2/EXOC3/EXOC7/ALS2/ZNF804A/KATNB1/C9orf72/FMR1/ARHGAP4/TMOD2/EXOC8/INPP5J/PAFAH1B1/TAOK2/CCDC120/LRIG2/RAC3/TRAK2
GO:0050670	BP	regulation of lymphocyte proliferation	52	-2.42898	-1.01987	ENSG00000004468/ENSG00000125347/ENSG00000105329/ENSG00000134352/ENSG00000131981/ENSG00000151208/ENSG00000115457/ENSG00000102524/ENSG00000146072/ENSG00000175505/ENSG00000168071/ENSG00000168036/ENSG00000168961/ENSG00000185950/ENSG00000101017/ENSG00000111679/ENSG00000128791/ENSG00000136235/ENSG00000120217/ENSG00000131203/ENSG00000196352/ENSG00000124145/ENSG00000120337/ENSG00000117335/ENSG00000172216…	CD38/IRF1/TGFB1/IL6ST/LGALS3/DLG5/IGFBP2/TNFSF13B/TNFRSF21/CLCF1/CCDC88B/CTNNB1/LGALS9/IRS2/CD40/PTPN6/TWSG1/GPNMB/CD274/IDO1/CD55/SDC4/TNFSF18/CD46/CEBPB/PTPN22/ATM/TRAF6/SOS1/IL12RB1/HLA-E/IL12A/TNFSF9/VTCN1/ICOSLG/CDKN1A/JAK3/BTN2A2/CCL5/TACR1/PRKAR1A/ZNF335/ARG1/SPTA1/CD74/VAV3/AGER/PYCARD/SHH/EBI3/ARG2/NCK1
GO:0007369	BP	gastrulation	52	-2.02495	-0.824046	ENSG00000104332/ENSG00000162337/ENSG00000197971/ENSG00000143867/ENSG00000160255/ENSG00000107984/ENSG00000120129/ENSG00000114270/ENSG00000120875/ENSG00000053747/ENSG00000132470/ENSG00000168036/ENSG00000090539/ENSG00000139318/ENSG00000111799/ENSG00000115232/ENSG00000005884/ENSG00000132510/ENSG00000128791/ENSG00000105429/ENSG00000176692/ENSG00000124216/ENSG00000198728/ENSG00000147050/ENSG00000108379…	SFRP1/LRP5/MBP/OSR1/ITGB2/DKK1/DUSP1/COL7A1/DUSP4/LAMA3/ITGB4/CTNNB1/CHRD/DUSP6/COL12A1/ITGA4/ITGA3/KDM6B/TWSG1/MEGF8/FOXC2/SNAI1/LDB1/KDM6A/WNT3/ITGA5/ITGB5/FOXC1/DVL1/RNF2/POFUT2/CDC73/LHX1/HNF4A/EOMES/ITGB3/NOG/ITGA7/CTR9/POGLUT1/CLASP2/EYA2/TRIM15/WNT5A/INHBA/FRS2/PRKAR1A/MESP2/COL5A1/CLASP1/ZBTB17/SMAD4
GO:0031032	BP	actomyosin structure organization	52	-2.02495	-0.824046	ENSG00000104332/ENSG00000100345/ENSG00000197122/ENSG00000135723/ENSG00000158769/ENSG00000174705/ENSG00000137486/ENSG00000162552/ENSG00000003402/ENSG00000136842/ENSG00000138594/ENSG00000154358/ENSG00000170248/ENSG00000089159/ENSG00000155657/ENSG00000186635/ENSG00000100625/ENSG00000105357/ENSG00000196535/ENSG00000172159/ENSG00000124006/ENSG00000068305/ENSG00000092439/ENSG00000082781/ENSG00000144339…	SFRP1/MYH9/SRC/FHOD1/F11R/SH3PXD2B/ARRB1/WNT4/CFLAR/TMOD1/TMOD3/OBSCN/PDCD6IP/PXN/TTN/ARAP1/SIX4/MYH14/MYO18A/FRMD3/OBSL1/MEF2A/TRPM7/ITGB5/TMEFF2/SDC4/PPP1R9A/LIMK1/BRAF/RAPGEF3/BBS4/PDGFRB/TNNT1/TSC1/SORBS1/LPAR1/CNN1/ARHGEF10L/ROCK1/TACR1/CLASP2/CARMIL1/PRKAR1A/TMOD2/MYH11/TGFB3/MYOM2/MYOM1/CLASP1/SMAD4/ASAP3/TCAP
GO:0031056	BP	regulation of histone modification	51	-4.38862	-2.17069	ENSG00000112715/ENSG00000105329/ENSG00000162676/ENSG00000137486/ENSG00000179348/ENSG00000107485/ENSG00000185499/ENSG00000168036/ENSG00000188906/ENSG00000105287/ENSG00000115548/ENSG00000118058/ENSG00000157933/ENSG00000255302/ENSG00000169057/ENSG00000163348/ENSG00000109111/ENSG00000005483/ENSG00000104517/ENSG00000009709/ENSG00000171606/ENSG00000112511/ENSG00000178913/ENSG00000183337/ENSG00000132471…	VEGFA/TGFB1/GFI1/ARRB1/GATA2/GATA3/MUC1/CTNNB1/LRRK2/PRKD2/KDM3A/KMT2A/SKI/EID1/MECP2/PYGO2/SUPT6H/KMT2E/UBR5/PAX7/ZNF274/PHF1/TAF7/BCOR/WBP2/C6orf89/HDAC8/ATM/KDM4A/AKAP8L/MTHFR/LIF/NAP1L2/TP53/TRIP12/NIPBL/FLCN/KDM5A/CTR9/FMR1/ZNF304/KDM4C/ZNF335/ZNF451/CHTOP/KAT7/NSD1/JARID2/SMAD4/KMT2B/PAXBP1
GO:0016482	BP	cytosolic transport	51	-3.46861	-1.5531	ENSG00000137642/ENSG00000147642/ENSG00000197122/ENSG00000129003/ENSG00000188906/ENSG00000141258/ENSG00000124222/ENSG00000153071/ENSG00000185722/ENSG00000013016/ENSG00000152291/ENSG00000175931/ENSG00000117280/ENSG00000107862/ENSG00000197969/ENSG00000104946/ENSG00000008869/ENSG00000076321/ENSG00000149823/ENSG00000115020/ENSG00000126934/ENSG00000083097/ENSG00000143952/ENSG00000137710/ENSG00000164715…	SORL1/SYBU/SRC/VPS13C/LRRK2/SGSM2/STX16/DAB2/ANKFY1/EHD3/TGOLN2/UBE2O/RAB29/GBF1/VPS13A/TBC1D17/HEATR5B/KLHL20/VPS51/PIKFYVE/MAP2K2/DOP1A/VPS54/RDX/LMTK2/PIK3C3/RILP/CLTC/WASHC2A/WIPI1/PTPN23/SPAG9/MON2/AP2A1/RGP1/GOSR2/CCDC91/WASHC2C/VPS11/TBC1D23/WDR81/TMEM87A/TBC1D10B/VPS52/RAB7B/TBC1D10A/STX5/BECN1/PRKN/SNX12/SNX1
GO:0043112	BP	receptor metabolic process	51	-2.57863	-1.0646	ENSG00000112715/ENSG00000105329/ENSG00000163840/ENSG00000168461/ENSG00000160255/ENSG00000107984/ENSG00000137486/ENSG00000140564/ENSG00000123240/ENSG00000079805/ENSG00000132535/ENSG00000033170/ENSG00000137575/ENSG00000186635/ENSG00000079385/ENSG00000013016/ENSG00000117280/ENSG00000135404/ENSG00000168216/ENSG00000105974/ENSG00000198825/ENSG00000132639/ENSG00000073969/ENSG00000137312/ENSG00000073921…	VEGFA/TGFB1/DTX3L/RAB31/ITGB2/DKK1/ARRB1/FURIN/OPTN/DNM2/DLG4/FUT8/SDCBP/ARAP1/CEACAM1/EHD3/RAB29/CD63/LMBRD1/CAV1/INPP5F/SNAP25/NSF/FLOT1/PICALM/CHMP5/ACHE/CAPN1/GRK2/ITGB3/LMTK2/SCYL2/CLTC/ATXN2/PLCG2/PTPN1/AP2A1/PPARA/ALS2/RAB11B/LRPAP1/VLDLR/AP2M1/FMR1/DNM1/MAGI2/BECN1/NECAB2/EGF/SNX1/NR1D1
GO:0090174	BP	organelle membrane fusion	51	-2.20756	-0.915755	ENSG00000137501/ENSG00000205413/ENSG00000231925/ENSG00000019505/ENSG00000177409/ENSG00000204267/ENSG00000153531/ENSG00000168394/ENSG00000167202/ENSG00000106089/ENSG00000141258/ENSG00000124222/ENSG00000185722/ENSG00000111731/ENSG00000104946/ENSG00000127419/ENSG00000132639/ENSG00000104133/ENSG00000143545/ENSG00000167037/ENSG00000156931/ENSG00000147041/ENSG00000139190/ENSG00000265808/ENSG00000067715…	SYTL2/SAMD9/TAPBP/SYT13/SAMD9L/TAP2/ADPRHL1/TAP1/TBC1D2B/STX1A/SGSM2/STX16/ANKFY1/C2CD5/TBC1D17/TMEM175/SNAP25/SPG11/RAB13/SGSM1/VPS8/SYTL5/VAMP1/SEC22B/SYT1/VCPIP1/TBCK/STX17/SYT6/VPS41/TBC1D13/VAMP2/TBC1D15/VPS39/TSNARE1/TBC1D3D/TBC1D3L/GOSR2/RPH3A/TBC1D25/VPS11/SYT17/TBC1D10B/RAB7B/VAV3/DYSF/SYT8/TBC1D10A/STX5/LRMP/RABGAP1L
GO:0007179	BP	transforming growth factor beta receptor signaling pathway	51	-2.03839	-0.82996	ENSG00000105329/ENSG00000064393/ENSG00000138829/ENSG00000183779/ENSG00000197122/ENSG00000164442/ENSG00000168140/ENSG00000158769/ENSG00000090863/ENSG00000140564/ENSG00000129757/ENSG00000124486/ENSG00000079805/ENSG00000089159/ENSG00000137801/ENSG00000033170/ENSG00000140464/ENSG00000005884/ENSG00000186174/ENSG00000128791/ENSG00000157933/ENSG00000137575/ENSG00000153071/ENSG00000166147/ENSG00000142611…	TGFB1/HIPK2/FBN2/ZNF703/SRC/CITED2/VASN/F11R/GLG1/FURIN/CDKN1C/USP9X/DNM2/PXN/THBS1/FUT8/PML/ITGA3/BCL9L/TWSG1/SKI/SDCBP/DAB2/FBN1/PRDM16/KLF10/ZEB1/PPM1A/ADAM17/FOS/CAV1/ITGB5/CDH5/SMAD7/RNF111/PBLD/LTBP1/FOLR1/STK11/CREB1/FLCN/CHST11/PTK2/DKK3/SKIL/ZNF451/TGFB3/GCNT2/PDPK1/NKX2-1/SMAD4
GO:0048771	BP	tissue remodeling	50	-3.51367	-1.57774	ENSG00000198959/ENSG00000116016/ENSG00000104332/ENSG00000004468/ENSG00000162337/ENSG00000105329/ENSG00000154127/ENSG00000197122/ENSG00000118785/ENSG00000167601/ENSG00000159842/ENSG00000111424/ENSG00000168036/ENSG00000071553/ENSG00000166340/ENSG00000146374/ENSG00000225190/ENSG00000135679/ENSG00000136235/ENSG00000166603/ENSG00000176692/ENSG00000079385/ENSG00000196712/ENSG00000105974/ENSG00000154229…	TGM2/EPAS1/SFRP1/CD38/LRP5/TGFB1/UBASH3B/SRC/SPP1/AXL/ABR/VDR/CTNNB1/ATP6AP1/TPP1/RSPO3/PLEKHM1/MDM2/GPNMB/MC4R/FOXC2/CEACAM1/NF1/CAV1/PRKCA/FOXC1/LIPA/TRAF6/NCDN/CAPN1/ITGB3/SUCO/LIF/ELF3/AGT/CST3/P3H4/PTH1R/RBPJ/CSPG4/EGFR/PPARGC1B/ADAM8/ARG1/TGFB3/TNFRSF11B/AGER/ATP7A/CLDN18/EFNA2
GO:1903708	BP	positive regulation of hemopoiesis	50	-2.88268	-1.22448	ENSG00000105329/ENSG00000108175/ENSG00000167601/ENSG00000184371/ENSG00000179348/ENSG00000124098/ENSG00000107485/ENSG00000168961/ENSG00000115415/ENSG00000071553/ENSG00000173334/ENSG00000244754/ENSG00000155090/ENSG00000183087/ENSG00000064012/ENSG00000170345/ENSG00000100813/ENSG00000166349/ENSG00000154229/ENSG00000139687/ENSG00000054598/ENSG00000117335/ENSG00000159216/ENSG00000175104/ENSG00000096996…	TGFB1/ZMIZ1/AXL/CSF1/GATA2/FAM210B/GATA3/LGALS9/STAT1/ATP6AP1/TRIB1/N4BP2L2/KLF10/GAS6/CASP8/FOS/ACIN1/RAG1/PRKCA/RB1/FOXC1/CD46/RUNX1/TRAF6/IL12RB1/RARA/SCIN/LIF/FLT3LG/CREB1/FOXO3/IL12A/TNFSF9/THPO/ZBTB46/PPARGC1B/ADAM8/EVI2B/INHBA/RAB7B/GATA1/CD74/RIPK1/AGER/ZBTB1/SHH/POU4F1/ITPKB/SOCS1/DUSP10
GO:0006906	BP	vesicle fusion	50	-2.28476	-0.958922	ENSG00000137501/ENSG00000205413/ENSG00000231925/ENSG00000019505/ENSG00000177409/ENSG00000204267/ENSG00000153531/ENSG00000168394/ENSG00000167202/ENSG00000106089/ENSG00000141258/ENSG00000124222/ENSG00000185722/ENSG00000111731/ENSG00000104946/ENSG00000127419/ENSG00000132639/ENSG00000104133/ENSG00000143545/ENSG00000167037/ENSG00000156931/ENSG00000147041/ENSG00000139190/ENSG00000265808/ENSG00000067715…	SYTL2/SAMD9/TAPBP/SYT13/SAMD9L/TAP2/ADPRHL1/TAP1/TBC1D2B/STX1A/SGSM2/STX16/ANKFY1/C2CD5/TBC1D17/TMEM175/SNAP25/SPG11/RAB13/SGSM1/VPS8/SYTL5/VAMP1/SEC22B/SYT1/TBCK/STX17/SYT6/VPS41/TBC1D13/VAMP2/TBC1D15/VPS39/TSNARE1/TBC1D3D/TBC1D3L/GOSR2/RPH3A/TBC1D25/VPS11/SYT17/TBC1D10B/RAB7B/VAV3/DYSF/SYT8/TBC1D10A/STX5/LRMP/RABGAP1L
GO:0006022	BP	aminoglycan metabolic process	49	-2.06761	-0.848288	ENSG00000147408/ENSG00000105329/ENSG00000100311/ENSG00000188157/ENSG00000157350/ENSG00000136720/ENSG00000196104/ENSG00000033100/ENSG00000173083/ENSG00000162512/ENSG00000123989/ENSG00000136213/ENSG00000235863/ENSG00000127415/ENSG00000063660/ENSG00000114770/ENSG00000124145/ENSG00000138685/ENSG00000132692/ENSG00000170961/ENSG00000135677/ENSG00000149541/ENSG00000113721/ENSG00000054598/ENSG00000180767…	CSGALNACT1/TGFB1/PDGFB/AGRN/ST3GAL2/HS6ST1/SPOCK3/CHPF2/HPSE/SDC3/CHPF/CHST12/B3GALT4/IDUA/GPC1/ABCC5/SDC4/FGF2/BCAN/HAS2/GNS/B3GAT3/PDGFRB/FOXC1/CHST13/ST3GAL4/GLB1/HEXA/CLTC/HS2ST1/DSEL/GALNS/CHST7/B3GNT2/AP2A1/CHST11/XYLT2/HAS1/CHST1/CSPG4/CSGALNACT2/HS3ST3B1/GUSB/CHSY1/GCNT2/HGSNAT/ST3GAL3/EGF/SLC35D1
GO:1903900	BP	regulation of viral life cycle	48	-3.8901	-1.81829	ENSG00000187608/ENSG00000178685/ENSG00000157601/ENSG00000185885/ENSG00000185745/ENSG00000130303/ENSG00000111331/ENSG00000116833/ENSG00000160710/ENSG00000132109/ENSG00000142089/ENSG00000172183/ENSG00000111335/ENSG00000197381/ENSG00000121060/ENSG00000185201/ENSG00000168961/ENSG00000188313/ENSG00000130813/ENSG00000055332/ENSG00000140464/ENSG00000166801/ENSG00000204616/ENSG00000065243/ENSG00000171206…	ISG15/PARP10/MX1/IFITM1/IFIT1/BST2/OAS3/NR5A2/ADAR/TRIM21/IFITM3/ISG20/OAS2/ADARB1/TRIM25/IFITM2/LGALS9/PLSCR1/C19orf66/EIF2AK2/PML/FAM111A/TRIM31/PKN2/TRIM8/TRIM38/OASL/ZC3H12A/OAS1/RNASEL/APOBEC3F/RSAD2/TBC1D20/IFIT5/GSN/CHMP2A/TRIM5/PTX3/ZC3HAV1/CCL5/TSG101/TRIM15/FMR1/TRIM62/CD74/YTHDC2/PRKN/APOBEC3G
GO:0051092	BP	positive regulation of NF-kappaB transcription factor activity	48	-3.43572	-1.53425	ENSG00000105329/ENSG00000160255/ENSG00000125826/ENSG00000003402/ENSG00000169083/ENSG00000132274/ENSG00000116584/ENSG00000121060/ENSG00000168961/ENSG00000134070/ENSG00000105287/ENSG00000101017/ENSG00000055332/ENSG00000133703/ENSG00000171206/ENSG00000106785/ENSG00000112343/ENSG00000176170/ENSG00000166848/ENSG00000120337/ENSG00000131080/ENSG00000174130/ENSG00000100906/ENSG00000175104/ENSG00000198001…	TGFB1/ITGB2/RBCK1/CFLAR/AR/TRIM22/ARHGEF2/TRIM25/LGALS9/IRAK2/PRKD2/CD40/EIF2AK2/KRAS/TRIM8/TRIM14/TRIM38/SPHK1/TERF2IP/TNFSF18/EDA2R/TLR6/NFKBIA/TRAF6/IRAK4/TRIM52/IL1RAP/TRIM5/MAP3K13/CARD16/TNFRSF11A/TAB3/AGT/RIPK4/RHEBL1/RNF31/ADAM8/TRIM15/WNT5A/TRIM62/PRKCB/RAB7B/FER/IKBKG/RIPK1/AGER/NOD1/PYCARD
GO:0030203	BP	glycosaminoglycan metabolic process	48	-2.45353	-1.03275	ENSG00000147408/ENSG00000105329/ENSG00000100311/ENSG00000188157/ENSG00000157350/ENSG00000136720/ENSG00000196104/ENSG00000033100/ENSG00000173083/ENSG00000162512/ENSG00000123989/ENSG00000136213/ENSG00000127415/ENSG00000063660/ENSG00000114770/ENSG00000124145/ENSG00000138685/ENSG00000132692/ENSG00000170961/ENSG00000135677/ENSG00000149541/ENSG00000113721/ENSG00000054598/ENSG00000180767/ENSG00000110080…	CSGALNACT1/TGFB1/PDGFB/AGRN/ST3GAL2/HS6ST1/SPOCK3/CHPF2/HPSE/SDC3/CHPF/CHST12/IDUA/GPC1/ABCC5/SDC4/FGF2/BCAN/HAS2/GNS/B3GAT3/PDGFRB/FOXC1/CHST13/ST3GAL4/GLB1/HEXA/CLTC/HS2ST1/DSEL/GALNS/CHST7/B3GNT2/AP2A1/CHST11/XYLT2/HAS1/CHST1/CSPG4/CSGALNACT2/HS3ST3B1/GUSB/CHSY1/GCNT2/HGSNAT/ST3GAL3/EGF/SLC35D1
GO:0008360	BP	regulation of cell shape	48	-2.14192	-0.882342	ENSG00000112715/ENSG00000004399/ENSG00000151491/ENSG00000160255/ENSG00000100345/ENSG00000170381/ENSG00000198753/ENSG00000104140/ENSG00000145715/ENSG00000141551/ENSG00000187764/ENSG00000186635/ENSG00000105357/ENSG00000114554/ENSG00000165288/ENSG00000008853/ENSG00000196576/ENSG00000158985/ENSG00000196189/ENSG00000113712/ENSG00000172602/ENSG00000163171/ENSG00000160007/ENSG00000106299/ENSG00000147010…	VEGFA/PLXND1/EPS8/ITGB2/MYH9/SEMA3E/PLXNB3/RHOV/RASA1/CSNK1D/SEMA4D/ARAP1/MYH14/PLXNA1/BRWD3/RHOBTB2/PLXNB2/CDC42SE2/SEMA4A/CSNK1A1/RND1/CDC42EP3/ARHGAP35/WASL/SH3KBP1/CDC42SE1/CSNK1G1/RND3/BRWD1/PARVA/RDX/LPAR1/ARAP3/TTBK2/ITGA7/HPN/GNA13/WIPF2/PLXNA4/PTK2/PLXNB1/C15orf62/SPTA1/CSNK1G2/TAOK2/FGD3/VRK3/ALDOA
GO:0005795	CC	Golgi stack	48	-2.83933	-1.23797	ENSG00000147408/ENSG00000137642/ENSG00000116209/ENSG00000157350/ENSG00000182272/ENSG00000172461/ENSG00000033170/ENSG00000143641/ENSG00000127914/ENSG00000033100/ENSG00000124222/ENSG00000186635/ENSG00000123989/ENSG00000165861/ENSG00000181704/ENSG00000115652/ENSG00000107862/ENSG00000104805/ENSG00000232653/ENSG00000125967/ENSG00000073969/ENSG00000110080/ENSG00000167110/ENSG00000175073/ENSG00000175265…	CSGALNACT1/SORL1/TMEM59/ST3GAL2/B4GALNT4/FUT9/FUT8/GALNT2/AKAP9/CHPF2/STX16/ARAP1/CHPF/ZFYVE1/YIPF6/UXS1/GBF1/NUCB1/GOLGA8N/NECAB3/NSF/ST3GAL4/GOLGA2/VCPIP1/GOLGA8A/CLIP3/GOLGA8B/TMBIM4/YIPF2/HACE1/GOLGB1/SCFD1/CANT1/GOLPH3L/GOLGA8Q/MBTPS1/ASAP2/TMEM87A/CSGALNACT2/SAR1B/NAGPA/GOLGA8R/FUT11/CHSY1/ST3GAL3/PITPNM1/GOLGA8O/GOLGA8M
GO:0001047	MF	core promoter binding	48	-3.65363	-1.6434	ENSG00000108840/ENSG00000140853/ENSG00000185507/ENSG00000012822/ENSG00000116717/ENSG00000162702/ENSG00000107485/ENSG00000115415/ENSG00000137203/ENSG00000076108/ENSG00000115548/ENSG00000133794/ENSG00000118058/ENSG00000113580/ENSG00000167034/ENSG00000155090/ENSG00000213928/ENSG00000174738/ENSG00000120071/ENSG00000084093/ENSG00000123908/ENSG00000170345/ENSG00000173575/ENSG00000185591/ENSG00000139687…	HDAC5/NLRC5/IRF7/CALCOCO1/GADD45A/ZNF281/GATA3/STAT1/TFAP2A/BAZ2A/KDM3A/ARNTL/KMT2A/NR3C1/NKX3-1/KLF10/IRF9/NR1D2/KANSL1/REST/AGO2/FOS/CHD2/SP1/RB1/WBP2/ELK4/CEBPB/PAX8/RUNX1/H3F3A/KANSL1L/TAF1/TP53/EP300/FOXO3/KDM5A/TAF1C/RREB1/TCF7/AGO1/UBTF/ZNF335/GATA1/NKX2-1/ZBTB17/MTF1/NR1D1
GO:0042098	BP	T cell proliferation	47	-2.47815	-1.04043	ENSG00000125347/ENSG00000105329/ENSG00000134352/ENSG00000131981/ENSG00000151208/ENSG00000162552/ENSG00000115457/ENSG00000102524/ENSG00000146072/ENSG00000168071/ENSG00000168036/ENSG00000168961/ENSG00000111679/ENSG00000128791/ENSG00000026950/ENSG00000136235/ENSG00000120217/ENSG00000131203/ENSG00000196352/ENSG00000124145/ENSG00000162736/ENSG00000120337/ENSG00000117335/ENSG00000172216/ENSG00000175104…	IRF1/TGFB1/IL6ST/LGALS3/DLG5/WNT4/IGFBP2/TNFSF13B/TNFRSF21/CCDC88B/CTNNB1/LGALS9/PTPN6/TWSG1/BTN3A1/GPNMB/CD274/IDO1/CD55/SDC4/NCSTN/TNFSF18/CD46/CEBPB/TRAF6/SOS1/IL12RB1/HLA-E/RC3H2/ELF4/IL12A/TNFSF9/VTCN1/ICOSLG/JAK3/BTN2A2/CCL5/CD151/PRKAR1A/ARG1/SPTA1/AGER/PYCARD/SHH/EBI3/ARG2/NCK1
GO:0018393	BP	internal peptidyl-lysine acetylation	47	-2.41171	-1.0152	ENSG00000105329/ENSG00000128510/ENSG00000043143/ENSG00000137486/ENSG00000179348/ENSG00000107485/ENSG00000185499/ENSG00000114166/ENSG00000118058/ENSG00000096070/ENSG00000255302/ENSG00000169057/ENSG00000198728/ENSG00000163348/ENSG00000120071/ENSG00000277258/ENSG00000178913/ENSG00000119760/ENSG00000111653/ENSG00000187325/ENSG00000132471/ENSG00000005302/ENSG00000120616/ENSG00000179094/ENSG00000147099…	TGFB1/CPA4/JADE2/ARRB1/GATA2/GATA3/MUC1/KAT2B/KMT2A/BRPF3/EID1/MECP2/LDB1/PYGO2/KANSL1/PCGF2/TAF7/SUPT7L/ING4/TAF9B/WBP2/MSL3/EPC1/PER1/HDAC8/KANSL3/LIF/NAP1L2/TAF1/KAT6B/EP300/FLCN/TRRAP/ATAT1/DMAP1/EPC2/MSL1/NCOA1/EP400/SRCAP/MSL2/ZNF451/BRD8/KAT7/YEATS2/SMAD4/NAA40
GO:0006475	BP	internal protein amino acid acetylation	47	-2.10035	-0.858178	ENSG00000105329/ENSG00000128510/ENSG00000043143/ENSG00000137486/ENSG00000179348/ENSG00000107485/ENSG00000185499/ENSG00000114166/ENSG00000118058/ENSG00000096070/ENSG00000255302/ENSG00000169057/ENSG00000198728/ENSG00000163348/ENSG00000120071/ENSG00000277258/ENSG00000178913/ENSG00000119760/ENSG00000111653/ENSG00000187325/ENSG00000132471/ENSG00000005302/ENSG00000120616/ENSG00000179094/ENSG00000147099…	TGFB1/CPA4/JADE2/ARRB1/GATA2/GATA3/MUC1/KAT2B/KMT2A/BRPF3/EID1/MECP2/LDB1/PYGO2/KANSL1/PCGF2/TAF7/SUPT7L/ING4/TAF9B/WBP2/MSL3/EPC1/PER1/HDAC8/KANSL3/LIF/NAP1L2/TAF1/KAT6B/EP300/FLCN/TRRAP/ATAT1/DMAP1/EPC2/MSL1/NCOA1/EP400/SRCAP/MSL2/ZNF451/BRD8/KAT7/YEATS2/SMAD4/NAA40
GO:0050731	BP	positive regulation of peptidyl-tyrosine phosphorylation	47	-2.04207	-0.82996	ENSG00000112715/ENSG00000173193/ENSG00000138496/ENSG00000105329/ENSG00000134352/ENSG00000277363/ENSG00000100311/ENSG00000197122/ENSG00000134569/ENSG00000096968/ENSG00000109670/ENSG00000175505/ENSG00000116584/ENSG00000068078/ENSG00000101017/ENSG00000132535/ENSG00000160712/ENSG00000187764/ENSG00000006016/ENSG00000184557/ENSG00000169242/ENSG00000183087/ENSG00000225830/ENSG00000161638/ENSG00000184349…	VEGFA/PARP14/PARP9/TGFB1/IL6ST/SRCIN1/PDGFB/SRC/LRP4/JAK2/FBXW7/CLCF1/ARHGEF2/FGFR3/CD40/DLG4/IL6R/SEMA4D/CRLF1/SOCS3/EFNA1/GAS6/ERCC6/ITGA5/EFNA5/ADAM17/IL11/GHR/NEURL1/TNFSF18/LRP8/ITGB3/LIF/TP53/STK11/IL12A/PTPN1/AGT/RICTOR/IL31RA/CCL5/CSPG4/DOK7/GATA1/CNTN1/CD74/EGF
GO:0016573	BP	histone acetylation	46	-2.4363	-1.02454	ENSG00000105329/ENSG00000128510/ENSG00000043143/ENSG00000137486/ENSG00000179348/ENSG00000107485/ENSG00000185499/ENSG00000114166/ENSG00000118058/ENSG00000096070/ENSG00000255302/ENSG00000169057/ENSG00000198728/ENSG00000163348/ENSG00000120071/ENSG00000277258/ENSG00000178913/ENSG00000119760/ENSG00000111653/ENSG00000187325/ENSG00000132471/ENSG00000005302/ENSG00000120616/ENSG00000179094/ENSG00000147099…	TGFB1/CPA4/JADE2/ARRB1/GATA2/GATA3/MUC1/KAT2B/KMT2A/BRPF3/EID1/MECP2/LDB1/PYGO2/KANSL1/PCGF2/TAF7/SUPT7L/ING4/TAF9B/WBP2/MSL3/EPC1/PER1/HDAC8/KANSL3/LIF/NAP1L2/TAF1/KAT6B/EP300/FLCN/TRRAP/DMAP1/EPC2/MSL1/NCOA1/EP400/SRCAP/MSL2/ZNF451/BRD8/KAT7/YEATS2/SMAD4/NAA40
GO:0070820	CC	tertiary granule	46	-2.40538	-1.01432	ENSG00000131981/ENSG00000166710/ENSG00000035862/ENSG00000134827/ENSG00000160255/ENSG00000124570/ENSG00000117984/ENSG00000119801/ENSG00000198168/ENSG00000196187/ENSG00000171298/ENSG00000185432/ENSG00000069424/ENSG00000137563/ENSG00000104518/ENSG00000111679/ENSG00000068650/ENSG00000079385/ENSG00000138413/ENSG00000033627/ENSG00000198053/ENSG00000005893/ENSG00000137845/ENSG00000096006/ENSG00000196352…	LGALS3/B2M/TIMP2/TCN1/ITGB2/SERPINB6/CTSD/YPEL5/SVIP/TMEM63A/GAA/METTL7A/KCNAB2/GGH/GSDMD/PTPN6/ATP11A/CEACAM1/IDH1/ATP6V0A1/SIRPA/LAMP2/ADAM10/CRISP3/CD55/SNAP25/NFASC/CD58/MGAM/FRMPD3/VAMP1/CTSH/QSOX1/ENPP4/PPBP/CANT1/PTX3/DBNL/UBR4/PLD1/CST3/ADAM8/ALDOC/STXBP3/HGSNAT/ALDOA
GO:0034340	BP	response to type I interferon	45	-9.96346	-6.62995	ENSG00000125347/ENSG00000126709/ENSG00000187608/ENSG00000234745/ENSG00000119917/ENSG00000157601/ENSG00000185885/ENSG00000185745/ENSG00000068079/ENSG00000130303/ENSG00000204264/ENSG00000119922/ENSG00000140853/ENSG00000185507/ENSG00000206503/ENSG00000111331/ENSG00000160710/ENSG00000170581/ENSG00000165949/ENSG00000142089/ENSG00000172183/ENSG00000111335/ENSG00000169871/ENSG00000185201/ENSG00000067066…	IRF1/IFI6/ISG15/HLA-B/IFIT3/MX1/IFITM1/IFIT1/IFI35/BST2/PSMB8/IFIT2/NLRC5/IRF7/HLA-A/OAS3/ADAR/STAT2/IFI27/IFITM3/ISG20/OAS2/TRIM56/IFITM2/SP100/STAT1/C19orf66/HLA-C/MX2/IRF2/IP6K2/HLA-F/PTPN6/EGR1/OASL/OAS1/RNASEL/IRF9/XAF1/RSAD2/USP18/HLA-E/PTPN1/WNT5A/IRF3
GO:0000187	BP	activation of MAPK activity	45	-2.67576	-1.10134	ENSG00000138834/ENSG00000137486/ENSG00000101197/ENSG00000160691/ENSG00000188906/ENSG00000134070/ENSG00000139318/ENSG00000137801/ENSG00000110514/ENSG00000185386/ENSG00000163362/ENSG00000051382/ENSG00000197442/ENSG00000225830/ENSG00000034152/ENSG00000112964/ENSG00000138685/ENSG00000197405/ENSG00000126934/ENSG00000121966/ENSG00000175104/ENSG00000132356/ENSG00000168067/ENSG00000198121/ENSG00000076984…	MAPK8IP3/ARRB1/BIRC7/SHC1/LRRK2/IRAK2/DUSP6/THBS1/MADD/MAPK11/INAVA/PIK3CB/MAP3K5/ERCC6/MAP2K3/GHR/FGF2/C5AR1/MAP2K2/CXCR4/TRAF6/PRKAA1/MAP4K2/LPAR1/MAP2K7/DUSP7/SPAG9/PTPN1/TAB3/DBNL/MAP3K11/GRM4/TP73/CSPG4/WNT5A/FRS2/TGFB3/IKBKG/CD74/RIPK1/INSR/TAOK2/NOD1/EGF/SHC2
GO:0021953	BP	central nervous system neuron differentiation	45	-2.01706	-0.820865	ENSG00000104332/ENSG00000112139/ENSG00000105711/ENSG00000078018/ENSG00000075213/ENSG00000107984/ENSG00000182704/ENSG00000197381/ENSG00000179348/ENSG00000079482/ENSG00000168036/ENSG00000109756/ENSG00000141551/ENSG00000198728/ENSG00000108379/ENSG00000171862/ENSG00000009709/ENSG00000160007/ENSG00000153234/ENSG00000105953/ENSG00000273706/ENSG00000198198/ENSG00000103657/ENSG00000119042/ENSG00000159388…	SFRP1/MDGA1/SCN1B/MAP2/SEMA3A/DKK1/TSKU/ADARB1/GATA2/OPHN1/CTNNB1/RAPGEF2/CSNK1D/LDB1/WNT3/PTEN/PAX7/ARHGAP35/NR4A2/OGDH/LHX1/SZT2/HERC1/SATB2/BTG2/EOMES/DCLK2/HOXC10/SPTBN4/DRD1/PLXNA4/PTK2/WNT5A/INHBA/ZNF335/RYK/IFT172/PAFAH1B1/ATP7A/SHH/NKX2-1/GIGYF2/POU4F1/GBA2/RAC3
GO:0048754	BP	branching morphogenesis of an epithelial tube	45	-2.01706	-0.820865	ENSG00000112715/ENSG00000121039/ENSG00000162337/ENSG00000105329/ENSG00000004399/ENSG00000204580/ENSG00000197122/ENSG00000170381/ENSG00000117139/ENSG00000151208/ENSG00000184371/ENSG00000162552/ENSG00000196159/ENSG00000111424/ENSG00000169083/ENSG00000168036/ENSG00000164161/ENSG00000041982/ENSG00000140464/ENSG00000130702/ENSG00000133703/ENSG00000100625/ENSG00000176692/ENSG00000167034/ENSG00000136158…	VEGFA/RDH10/LRP5/TGFB1/PLXND1/DDR1/SRC/SEMA3E/KDM5B/DLG5/CSF1/WNT4/FAT4/VDR/AR/CTNNB1/HHIP/TNC/PML/LAMA5/KRAS/SIX4/FOXC2/NKX3-1/SPRY2/ETV5/FOXA1/FGF2/PAX8/CTSH/LHX1/NOG/ADAMTS16/SIRT6/MAGED1/AGT/PKD1/PKD2/GNA13/WNT5A/SHH/NKX2-1/SMAD4/EGF/PGF
GO:0001085	MF	RNA polymerase II transcription factor binding	45	-2.56288	-1.05217	ENSG00000064393/ENSG00000108840/ENSG00000165949/ENSG00000179348/ENSG00000107485/ENSG00000169083/ENSG00000168036/ENSG00000116604/ENSG00000116044/ENSG00000067369/ENSG00000198728/ENSG00000111676/ENSG00000068305/ENSG00000170345/ENSG00000125124/ENSG00000141027/ENSG00000103479/ENSG00000185591/ENSG00000139687/ENSG00000140463/ENSG00000082701/ENSG00000198373/ENSG00000101076/ENSG00000163508/ENSG00000121067…	HIPK2/HDAC5/IFI27/GATA2/GATA3/AR/CTNNB1/MEF2D/NFE2L2/TP53BP1/LDB1/ATN1/MEF2A/FOS/BBS2/NCOR1/RBL2/SP1/RB1/BBS4/GSK3B/WWP2/HNF4A/EOMES/SPOP/ZFPM1/TAF1/TP53/TEAD3/EP300/CREB1/BHLHE40/BBS10/EGR2/DMAP1/PPARA/RBPJ/TTC8/GATA1/CHD4/NFATC1/MTA2/SMAD4/BHLHE41/GTF2A2
GO:0007030	BP	Golgi organization	44	-2.15732	-0.892246	ENSG00000143515/ENSG00000123240/ENSG00000188906/ENSG00000079805/ENSG00000127914/ENSG00000062716/ENSG00000141551/ENSG00000124222/ENSG00000013016/ENSG00000117280/ENSG00000196535/ENSG00000107862/ENSG00000124006/ENSG00000113712/ENSG00000125875/ENSG00000141376/ENSG00000232653/ENSG00000149823/ENSG00000117475/ENSG00000126934/ENSG00000167110/ENSG00000175073/ENSG00000175265/ENSG00000136874/ENSG00000215252…	ATP8B2/OPTN/LRRK2/DNM2/AKAP9/VMP1/CSNK1D/STX16/EHD3/RAB29/MYO18A/GBF1/OBSL1/CSNK1A1/TBC1D20/BCAS3/GOLGA8N/VPS51/BLZF1/MAP2K2/GOLGA2/VCPIP1/GOLGA8A/STX17/GOLGA8B/HACE1/GOLGB1/GOLPH3L/GOLGA8Q/ARFGEF1/TMED4/COG1/CLASP2/ATP8B3/COG7/TRIP11/GOLGA8R/DNAJC28/GORASP1/STX5/GOLGA8O/CLASP1/CUL7/GOLGA8M
GO:0001078	MF	transcriptional repressor activity, RNA polymerase II proximal promoter sequence-specific DNA binding	44	-2.82163	-1.16723	ENSG00000162676/ENSG00000162702/ENSG00000156273/ENSG00000107485/ENSG00000121297/ENSG00000137203/ENSG00000099326/ENSG00000165030/ENSG00000162772/ENSG00000178951/ENSG00000059728/ENSG00000124216/ENSG00000169057/ENSG00000174738/ENSG00000179772/ENSG00000150907/ENSG00000084093/ENSG00000089902/ENSG00000103479/ENSG00000125952/ENSG00000139687/ENSG00000172216/ENSG00000071564/ENSG00000159388/ENSG00000167182…	GFI1/ZNF281/BACH1/GATA3/TSHZ3/TFAP2A/MZF1/NFIL3/ATF3/ZBTB7A/MXD1/SNAI1/MECP2/NR1D2/FOXS1/FOXO1/REST/RCOR1/RBL2/MAX/RB1/CEBPB/TCF3/BTG2/SP2/ZNF746/ZFPM1/TBX2/BHLHE40/PPARA/CC2D1A/MYPOP/SKIL/NR2C1/GATA1/HES2/MYEF2/BCL11A/RORC/IRF3/BHLHE41/NR1D1/ZNF148/PAXBP1
GO:0060337	BP	type I interferon signaling pathway	43	-9.91483	-6.62995	ENSG00000125347/ENSG00000126709/ENSG00000187608/ENSG00000234745/ENSG00000119917/ENSG00000157601/ENSG00000185885/ENSG00000185745/ENSG00000068079/ENSG00000130303/ENSG00000204264/ENSG00000119922/ENSG00000140853/ENSG00000185507/ENSG00000206503/ENSG00000111331/ENSG00000160710/ENSG00000170581/ENSG00000165949/ENSG00000142089/ENSG00000172183/ENSG00000111335/ENSG00000185201/ENSG00000067066/ENSG00000115415…	IRF1/IFI6/ISG15/HLA-B/IFIT3/MX1/IFITM1/IFIT1/IFI35/BST2/PSMB8/IFIT2/NLRC5/IRF7/HLA-A/OAS3/ADAR/STAT2/IFI27/IFITM3/ISG20/OAS2/IFITM2/SP100/STAT1/HLA-C/MX2/IRF2/IP6K2/HLA-F/PTPN6/EGR1/OASL/OAS1/RNASEL/IRF9/XAF1/RSAD2/USP18/HLA-E/PTPN1/WNT5A/IRF3
GO:0071357	BP	cellular response to type I interferon	43	-9.91483	-6.62995	ENSG00000125347/ENSG00000126709/ENSG00000187608/ENSG00000234745/ENSG00000119917/ENSG00000157601/ENSG00000185885/ENSG00000185745/ENSG00000068079/ENSG00000130303/ENSG00000204264/ENSG00000119922/ENSG00000140853/ENSG00000185507/ENSG00000206503/ENSG00000111331/ENSG00000160710/ENSG00000170581/ENSG00000165949/ENSG00000142089/ENSG00000172183/ENSG00000111335/ENSG00000185201/ENSG00000067066/ENSG00000115415…	IRF1/IFI6/ISG15/HLA-B/IFIT3/MX1/IFITM1/IFIT1/IFI35/BST2/PSMB8/IFIT2/NLRC5/IRF7/HLA-A/OAS3/ADAR/STAT2/IFI27/IFITM3/ISG20/OAS2/IFITM2/SP100/STAT1/HLA-C/MX2/IRF2/IP6K2/HLA-F/PTPN6/EGR1/OASL/OAS1/RNASEL/IRF9/XAF1/RSAD2/USP18/HLA-E/PTPN1/WNT5A/IRF3
GO:0022612	BP	gland morphogenesis	43	-3.61443	-1.65177	ENSG00000198959/ENSG00000104332/ENSG00000162337/ENSG00000105329/ENSG00000004399/ENSG00000204580/ENSG00000075213/ENSG00000186350/ENSG00000197122/ENSG00000117139/ENSG00000184371/ENSG00000162552/ENSG00000003402/ENSG00000111424/ENSG00000109670/ENSG00000169083/ENSG00000169018/ENSG00000041982/ENSG00000140464/ENSG00000130702/ENSG00000172819/ENSG00000128791/ENSG00000114554/ENSG00000079385/ENSG00000167034…	TGM2/SFRP1/LRP5/TGFB1/PLXND1/DDR1/SEMA3A/RXRA/SRC/KDM5B/CSF1/WNT4/CFLAR/VDR/FBXW7/AR/FEM1B/TNC/PML/LAMA5/RARG/TWSG1/PLXNA1/CEACAM1/NKX3-1/ETV5/CAV1/FOXA1/CEBPB/CAPN1/PLAG1/TBX2/NOG/BTBD7/HOXB13/ELF3/HPN/EGFR/WNT5A/FRS2/ARG1/TGFB3/SHH
GO:0030879	BP	mammary gland development	43	-2.66744	-1.10134	ENSG00000112715/ENSG00000162337/ENSG00000105329/ENSG00000204580/ENSG00000183779/ENSG00000197122/ENSG00000153094/ENSG00000117139/ENSG00000096968/ENSG00000110092/ENSG00000111335/ENSG00000184371/ENSG00000162552/ENSG00000111424/ENSG00000107485/ENSG00000169083/ENSG00000185950/ENSG00000140464/ENSG00000158669/ENSG00000163348/ENSG00000108379/ENSG00000173531/ENSG00000244405/ENSG00000105974/ENSG00000160007…	VEGFA/LRP5/TGFB1/DDR1/ZNF703/SRC/BCL2L11/KDM5B/JAK2/CCND1/OAS2/CSF1/WNT4/VDR/GATA3/AR/IRS2/PML/GPAT4/PYGO2/WNT3/MST1/ETV5/CAV1/ARHGAP35/NEURL1/CEBPB/CAPN1/DEAF1/CREB1/TBX2/TNFRSF11A/ELF3/RREB1/UPRT/WNT5A/ARG1/TGFB3/LATS1/ATP7A/CYP19A1/USF2/EGF
GO:0090288	BP	negative regulation of cellular response to growth factor stimulus	43	-2.66744	-1.10134	ENSG00000104332/ENSG00000105329/ENSG00000141232/ENSG00000064393/ENSG00000138829/ENSG00000107984/ENSG00000168140/ENSG00000090863/ENSG00000162552/ENSG00000003402/ENSG00000107485/ENSG00000090539/ENSG00000079805/ENSG00000137801/ENSG00000186174/ENSG00000128791/ENSG00000157933/ENSG00000166147/ENSG00000136158/ENSG00000142611/ENSG00000100614/ENSG00000151694/ENSG00000063660/ENSG00000133104/ENSG00000105974…	SFRP1/TGFB1/TOB1/HIPK2/FBN2/DKK1/VASN/GLG1/WNT4/CFLAR/GATA3/CHRD/DNM2/THBS1/BCL9L/TWSG1/SKI/FBN1/SPRY2/PRDM16/PPM1A/ADAM17/GPC1/SPART/CAV1/SMAD7/ADGRA2/PBLD/LTBP1/FUZ/NOG/PTPN1/AGT/CHST11/WNT5A/SKIL/NBL1/ZNF451/TGFB3/MMRN2/PDPK1/NKX2-1/SPRY3
GO:0009267	BP	cellular response to starvation	43	-2.11526	-0.871768	ENSG00000104332/ENSG00000117394/ENSG00000162552/ENSG00000188906/ENSG00000134294/ENSG00000055332/ENSG00000116044/ENSG00000162772/ENSG00000101460/ENSG00000163874/ENSG00000165861/ENSG00000155090/ENSG00000139112/ENSG00000197442/ENSG00000183087/ENSG00000150907/ENSG00000077254/ENSG00000177628/ENSG00000005893/ENSG00000141564/ENSG00000217128/ENSG00000112977/ENSG00000113742/ENSG00000125952/ENSG00000130766…	SFRP1/SLC2A1/WNT4/LRRK2/SLC38A2/EIF2AK2/NFE2L2/ATF3/MAP1LC3A/ZC3H12A/ZFYVE1/KLF10/GABARAPL1/MAP3K5/GAS6/FOXO1/USP33/GBA/LAMP2/RPTOR/FNIP1/DAP/CPEB4/MAX/SESN2/FAS/PRKAA1/ALB/MAP1LC3B/SZT2/RRAGD/PIK3C3/TP53/RRAGB/GABARAPL2/CADPS2/CDKN1A/SESN1/BMT2/PIK3C2B/ATG14/MTMR3/BECN1
GO:0000149	MF	SNARE binding	43	-2.86128	-1.16723	ENSG00000137501/ENSG00000019505/ENSG00000147642/ENSG00000165029/ENSG00000164506/ENSG00000185215/ENSG00000188906/ENSG00000106089/ENSG00000124222/ENSG00000125814/ENSG00000179044/ENSG00000130477/ENSG00000132639/ENSG00000073969/ENSG00000147041/ENSG00000139190/ENSG00000265808/ENSG00000167110/ENSG00000067715/ENSG00000143952/ENSG00000136874/ENSG00000134207/ENSG00000105402/ENSG00000220205/ENSG00000171045…	SYTL2/SYT13/SYBU/ABCA1/STXBP5/TNFAIP2/LRRK2/STX1A/STX16/NAPB/EXOC3L1/UNC13A/SNAP25/NSF/SYTL5/VAMP1/SEC22B/GOLGA2/SYT1/VPS54/STX17/SYT6/NAPA/VAMP2/TSNARE1/GABARAPL2/EXOC3/SCFD1/SNPH/SEC24D/GOSR2/RPH3A/VPS11/SYT17/VPS52/NBAS/STXBP4/STXBP3/SYT8/ABCC8/STX5/EXOC3L4/SEC24C
GO:0001837	BP	epithelial to mesenchymal transition	42	-2.55103	-1.04674	ENSG00000104332/ENSG00000105329/ENSG00000134013/ENSG00000183779/ENSG00000168140/ENSG00000151208/ENSG00000196154/ENSG00000162552/ENSG00000100201/ENSG00000168036/ENSG00000186174/ENSG00000137575/ENSG00000153071/ENSG00000124216/ENSG00000150593/ENSG00000169242/ENSG00000143537/ENSG00000171862/ENSG00000197380/ENSG00000129514/ENSG00000101665/ENSG00000170961/ENSG00000082701/ENSG00000054598/ENSG00000186866…	SFRP1/TGFB1/LOXL2/ZNF703/VASN/DLG5/S100A4/WNT4/DDX17/CTNNB1/BCL9L/SDCBP/DAB2/SNAI1/PDCD4/EFNA1/ADAM15/PTEN/DACT3/FOXA1/SMAD7/HAS2/GSK3B/FOXC1/POFUT2/PBLD/EOMES/FUZ/NOG/USF3/KLHL12/HPN/RBPJ/CLASP2/WNT5A/TRIM62/TGFB3/GCNT2/NKX2-1/CLASP1/SMAD4/CUL7
GO:0099003	BP	vesicle-mediated transport in synapse	42	-2.2682	-0.947105	ENSG00000137501/ENSG00000019505/ENSG00000069974/ENSG00000079482/ENSG00000168036/ENSG00000188906/ENSG00000079805/ENSG00000106089/ENSG00000163462/ENSG00000155980/ENSG00000125814/ENSG00000130477/ENSG00000159082/ENSG00000132639/ENSG00000157107/ENSG00000157764/ENSG00000196338/ENSG00000104133/ENSG00000089063/ENSG00000138078/ENSG00000169992/ENSG00000147041/ENSG00000067715/ENSG00000134207/ENSG00000105402…	SYTL2/SYT13/RAB27A/OPHN1/CTNNB1/LRRK2/DNM2/STX1A/TRIM46/KIF5A/NAPB/UNC13A/SYNJ1/SNAP25/FCHO2/BRAF/NLGN3/SPG11/TMEM230/PREPL/NLGN2/SYTL5/SYT1/SYT6/NAPA/VAMP2/ROCK1/CADPS2/SNPH/OTOF/BTBD9/RPH3A/BLOC1S2/FMR1/SYT17/DNM1/BLOC1S4/CNIH2/DNAJC6/SYT8/PRKN/AP3S2
GO:0010977	BP	negative regulation of neuron projection development	42	-2.01116	-0.820865	ENSG00000162676/ENSG00000166710/ENSG00000075213/ENSG00000118785/ENSG00000170381/ENSG00000134569/ENSG00000188906/ENSG00000125266/ENSG00000109756/ENSG00000135679/ENSG00000187764/ENSG00000169242/ENSG00000117280/ENSG00000185033/ENSG00000196189/ENSG00000108379/ENSG00000171862/ENSG00000133104/ENSG00000203879/ENSG00000198825/ENSG00000064300/ENSG00000135916/ENSG00000197283/ENSG00000174233/ENSG00000196338…	GFI1/B2M/SEMA3A/SPP1/SEMA3E/LRP4/LRRK2/EFNB2/RAPGEF2/MDM2/SEMA4D/EFNA1/RAB29/SEMA4B/SEMA4A/WNT3/PTEN/SPART/GDI1/INPP5F/NGFR/ITM2C/SYNGAP1/ADCY6/NLGN3/SEZ6/TSC1/LPAR1/CRMP1/RNF6/PTK2/WNT5A/ARHGAP4/PTPRS/INPP5J/PAFAH1B1/GORASP1/BCL11A/SEMA3G/CBFA2T2/LRIG2/TRAK2
GO:0048525	BP	negative regulation of viral process	41	-6.60913	-3.92631	ENSG00000187608/ENSG00000178685/ENSG00000157601/ENSG00000185885/ENSG00000185745/ENSG00000130303/ENSG00000111331/ENSG00000160710/ENSG00000128016/ENSG00000132109/ENSG00000142089/ENSG00000172183/ENSG00000111335/ENSG00000121060/ENSG00000185201/ENSG00000115415/ENSG00000188313/ENSG00000130813/ENSG00000055332/ENSG00000140464/ENSG00000166801/ENSG00000204616/ENSG00000171206/ENSG00000106785/ENSG00000135114…	ISG15/PARP10/MX1/IFITM1/IFIT1/BST2/OAS3/ADAR/ZFP36/TRIM21/IFITM3/ISG20/OAS2/TRIM25/IFITM2/STAT1/PLSCR1/C19orf66/EIF2AK2/PML/FAM111A/TRIM31/TRIM8/TRIM14/OASL/ZC3H12A/OAS1/RNASEL/REST/APOBEC3F/RSAD2/IFIT5/GSN/TRIM5/PTX3/ZC3HAV1/CCL5/TRIM15/TRIM62/PRKN/APOBEC3G
GO:0098732	BP	macromolecule deacylation	41	-3.64404	-1.66019	ENSG00000112715/ENSG00000105329/ENSG00000108840/ENSG00000188906/ENSG00000135365/ENSG00000076108/ENSG00000105287/ENSG00000198369/ENSG00000157933/ENSG00000157540/ENSG00000054267/ENSG00000084093/ENSG00000089902/ENSG00000032219/ENSG00000158711/ENSG00000073910/ENSG00000005302/ENSG00000198663/ENSG00000179094/ENSG00000147099/ENSG00000111707/ENSG00000143353/ENSG00000131238/ENSG00000011243/ENSG00000100429…	VEGFA/TGFB1/HDAC5/LRRK2/PHF21A/BAZ2A/PRKD2/SPRED2/SKI/DYRK1A/ARID4B/REST/RCOR1/ARID4A/ELK4/FRY/MSL3/C6orf89/PER1/HDAC8/SUDS3/LYPLAL1/PPT1/AKAP8L/HDAC10/TP53/ABHD12/PPT2/EP300/SIRT2/TBL1XR1/NIPBL/SIRT6/KDM5A/SAP30L/SIN3B/MIER2/MTA3/CHD4/MTA2/SIRT7
GO:0042129	BP	regulation of T cell proliferation	41	-2.58459	-1.0646	ENSG00000125347/ENSG00000105329/ENSG00000134352/ENSG00000131981/ENSG00000151208/ENSG00000115457/ENSG00000102524/ENSG00000146072/ENSG00000168071/ENSG00000168036/ENSG00000168961/ENSG00000111679/ENSG00000128791/ENSG00000136235/ENSG00000120217/ENSG00000131203/ENSG00000196352/ENSG00000124145/ENSG00000120337/ENSG00000117335/ENSG00000172216/ENSG00000175104/ENSG00000115904/ENSG00000096996/ENSG00000204592…	IRF1/TGFB1/IL6ST/LGALS3/DLG5/IGFBP2/TNFSF13B/TNFRSF21/CCDC88B/CTNNB1/LGALS9/PTPN6/TWSG1/GPNMB/CD274/IDO1/CD55/SDC4/TNFSF18/CD46/CEBPB/TRAF6/SOS1/IL12RB1/HLA-E/IL12A/TNFSF9/VTCN1/ICOSLG/JAK3/BTN2A2/CCL5/PRKAR1A/ARG1/SPTA1/AGER/PYCARD/SHH/EBI3/ARG2/NCK1
GO:0007034	BP	vacuolar transport	41	-2.15935	-0.892246	ENSG00000163840/ENSG00000137642/ENSG00000129003/ENSG00000141458/ENSG00000136717/ENSG00000188906/ENSG00000105339/ENSG00000185722/ENSG00000213625/ENSG00000197081/ENSG00000013016/ENSG00000197969/ENSG00000005893/ENSG00000149823/ENSG00000102471/ENSG00000182606/ENSG00000143376/ENSG00000130724/ENSG00000090581/ENSG00000167671/ENSG00000086065/ENSG00000160948/ENSG00000143952/ENSG00000167705/ENSG00000136021…	DTX3L/SORL1/VPS13C/NPC1/BIN1/LRRK2/DENND3/ANKFY1/LEPROT/IGF2R/EHD3/VPS13A/LAMP2/VPS51/NDFIP2/TRAK1/SNX27/CHMP2A/GNPTG/UBXN6/CHMP5/VPS28/VPS54/RILP/SCYL2/VPS41/VPS39/GOSR2/CCDC91/VPS11/TSG101/C9orf72/VPS52/RAB7B/ATG14/NAGPA/CHMP6/HGSNAT/BECN1/PRKN/TRAK2
GO:0072006	BP	nephron development	41	-2.15935	-0.892246	ENSG00000112715/ENSG00000105329/ENSG00000172037/ENSG00000143867/ENSG00000170962/ENSG00000100311/ENSG00000157483/ENSG00000165731/ENSG00000074181/ENSG00000162552/ENSG00000196159/ENSG00000003402/ENSG00000107485/ENSG00000168036/ENSG00000115415/ENSG00000130702/ENSG00000005884/ENSG00000120738/ENSG00000100625/ENSG00000176692/ENSG00000138685/ENSG00000113721/ENSG00000054598/ENSG00000125618/ENSG00000116962…	VEGFA/TGFB1/LAMB2/OSR1/PDGFD/PDGFB/MYO1E/RET/NOTCH3/WNT4/FAT4/CFLAR/GATA3/CTNNB1/STAT1/LAMA5/ITGA3/EGR1/SIX4/FOXC2/FGF2/PDGFRB/FOXC1/PAX8/NID1/LHX1/LIF/NOG/ADAMTS16/MAGED1/AGT/PKD1/PKD2/PODXL/ENPEP/MPV17/MAGI2/SHH/SMAD4/AQP11/PGF
GO:0016571	BP	histone methylation	41	-2.09434	-0.854777	ENSG00000162676/ENSG00000107485/ENSG00000187837/ENSG00000168036/ENSG00000139718/ENSG00000115548/ENSG00000055609/ENSG00000118058/ENSG00000142611/ENSG00000116539/ENSG00000169057/ENSG00000163348/ENSG00000054267/ENSG00000147050/ENSG00000109111/ENSG00000108799/ENSG00000005483/ENSG00000009709/ENSG00000171606/ENSG00000112511/ENSG00000110066/ENSG00000183337/ENSG00000032219/ENSG00000167548/ENSG00000168769…	GFI1/GATA3/HIST1H1C/CTNNB1/SETD1B/KDM3A/KMT2C/KMT2A/PRDM16/ASH1L/MECP2/PYGO2/ARID4B/KDM6A/SUPT6H/EZH1/KMT2E/PAX7/ZNF274/PHF1/KMT5B/BCOR/ARID4A/KMT2D/TET2/SETDB2/KMT5C/KDM4A/MTHFR/NSD3/CTR9/ZNF304/KDM4C/ZNF335/CHTOP/NSD1/JARID2/SMAD4/TET3/KMT2B/PAXBP1
GO:0035023	BP	regulation of Rho protein signal transduction	41	-2.09434	-0.854777	ENSG00000151491/ENSG00000205336/ENSG00000164220/ENSG00000165029/ENSG00000137486/ENSG00000159842/ENSG00000130762/ENSG00000079482/ENSG00000116584/ENSG00000154358/ENSG00000005884/ENSG00000186635/ENSG00000100485/ENSG00000146426/ENSG00000160007/ENSG00000090924/ENSG00000183111/ENSG00000113721/ENSG00000137312/ENSG00000163947/ENSG00000177106/ENSG00000198399/ENSG00000115904/ENSG00000110237/ENSG00000165801…	EPS8/ADGRG1/F2RL2/ABCA1/ARRB1/ABR/ARHGEF16/OPHN1/ARHGEF2/OBSCN/ITGA3/ARAP1/SOS2/TIAM2/ARHGAP35/PLEKHG2/ARHGEF37/PDGFRB/FLOT1/ARHGEF3/EPS8L2/ITSN2/SOS1/ARHGEF17/ARHGEF40/RAF1/PLEKHG4/ARHGEF25/LPAR1/ARAP3/FLCN/ARHGEF10L/ALS2/ARHGEF6/EPS8L3/PLEKHG7/VAV3/NET1/FGD3/ARHGEF28/PLEKHG1
GO:0010508	BP	positive regulation of autophagy	40	-3.92979	-1.84038	ENSG00000129003/ENSG00000132109/ENSG00000164938/ENSG00000177169/ENSG00000198168/ENSG00000116209/ENSG00000132274/ENSG00000123240/ENSG00000188906/ENSG00000171206/ENSG00000163874/ENSG00000051382/ENSG00000150907/ENSG00000118873/ENSG00000177628/ENSG00000112561/ENSG00000103197/ENSG00000130766/ENSG00000132356/ENSG00000165699/ENSG00000078804/ENSG00000160360/ENSG00000183735/ENSG00000166908/ENSG00000169084…	VPS13C/TRIM21/TP53INP1/ULK1/SVIP/TMEM59/TRIM22/OPTN/LRRK2/TRIM8/ZC3H12A/PIK3CB/FOXO1/RAB3GAP2/GBA/TFEB/TSC2/SESN2/PRKAA1/TSC1/TP53INP2/GPSM1/TBK1/PIP4K2C/DHRSX/STK11/BNIP3L/FLCN/ATP5IF1/ROCK1/CALCOCO2/WAC/FYCO1/SESN1/C9orf72/IKBKG/SMCR8/NOD1/BECN1/PRKN
GO:0035601	BP	protein deacylation	40	-3.40968	-1.53018	ENSG00000112715/ENSG00000105329/ENSG00000108840/ENSG00000188906/ENSG00000135365/ENSG00000076108/ENSG00000105287/ENSG00000198369/ENSG00000157933/ENSG00000157540/ENSG00000054267/ENSG00000084093/ENSG00000089902/ENSG00000032219/ENSG00000158711/ENSG00000073910/ENSG00000005302/ENSG00000198663/ENSG00000179094/ENSG00000147099/ENSG00000111707/ENSG00000143353/ENSG00000131238/ENSG00000011243/ENSG00000100429…	VEGFA/TGFB1/HDAC5/LRRK2/PHF21A/BAZ2A/PRKD2/SPRED2/SKI/DYRK1A/ARID4B/REST/RCOR1/ARID4A/ELK4/FRY/MSL3/C6orf89/PER1/HDAC8/SUDS3/LYPLAL1/PPT1/AKAP8L/HDAC10/TP53/ABHD12/EP300/SIRT2/TBL1XR1/NIPBL/SIRT6/KDM5A/SAP30L/SIN3B/MIER2/MTA3/CHD4/MTA2/SIRT7
GO:0033135	BP	regulation of peptidyl-serine phosphorylation	40	-2.94979	-1.26143	ENSG00000112715/ENSG00000168398/ENSG00000105329/ENSG00000107984/ENSG00000165731/ENSG00000137486/ENSG00000058668/ENSG00000105287/ENSG00000127914/ENSG00000137936/ENSG00000136158/ENSG00000183087/ENSG00000166848/ENSG00000105974/ENSG00000095752/ENSG00000141564/ENSG00000217128/ENSG00000198825/ENSG00000101665/ENSG00000157764/ENSG00000079337/ENSG00000136810/ENSG00000116641/ENSG00000132356/ENSG00000183735…	VEGFA/BDKRB2/TGFB1/DKK1/RET/ARRB1/ATP2B4/PRKD2/AKAP9/BCAR3/SPRY2/GAS6/TERF2IP/CAV1/IL11/RPTOR/FNIP1/INPP5F/SMAD7/BRAF/RAPGEF3/TXN/DOCK7/PRKAA1/TBK1/RAF1/ARAF/LIF/RICTOR/GGNBP2/SPTBN4/EGFR/WNT5A/PLCL2/STOX1/INPP5J/LATS1/NSD1/PIK3CA/NCK1
GO:0045995	BP	regulation of embryonic development	40	-2.94979	-1.26143	ENSG00000104332/ENSG00000197971/ENSG00000143867/ENSG00000106003/ENSG00000107984/ENSG00000181649/ENSG00000162552/ENSG00000179348/ENSG00000053747/ENSG00000107485/ENSG00000169083/ENSG00000168036/ENSG00000139318/ENSG00000130702/ENSG00000116044/ENSG00000180340/ENSG00000100625/ENSG00000124216/ENSG00000182621/ENSG00000107404/ENSG00000142875/ENSG00000273706/ENSG00000101076/ENSG00000010361/ENSG00000153827…	SFRP1/MBP/OSR1/LFNG/DKK1/PHLDA2/WNT4/GATA2/LAMA3/GATA3/AR/CTNNB1/DUSP6/LAMA5/NFE2L2/FZD2/SIX4/SNAI1/PLCB1/DVL1/PRKACB/LHX1/HNF4A/FUZ/TRIP12/RPS6KA6/TBX2/NIPBL/POGLUT1/GPR161/CLASP2/WNT5A/STOX1/GATA1/PAFAH1B1/COL5A1/INSR/TBX18/SHH/CLASP1
GO:0005776	CC	autophagosome	40	-5.37608	-2.67624	ENSG00000161011/ENSG00000132109/ENSG00000164938/ENSG00000177169/ENSG00000188554/ENSG00000123240/ENSG00000188906/ENSG00000062716/ENSG00000173805/ENSG00000101460/ENSG00000035664/ENSG00000165861/ENSG00000139112/ENSG00000205356/ENSG00000077254/ENSG00000005893/ENSG00000104946/ENSG00000089063/ENSG00000164841/ENSG00000140941/ENSG00000078804/ENSG00000085978/ENSG00000196821/ENSG00000136874/ENSG00000166908…	SQSTM1/TRIM21/TP53INP1/ULK1/NBR1/OPTN/LRRK2/VMP1/HAP1/MAP1LC3A/DAPK2/ZFYVE1/GABARAPL1/TECPR1/USP33/LAMP2/TBC1D17/TMEM230/TMEM74/MAP1LC3B/TP53INP2/ATG16L1/C6orf106/STX17/PIP4K2C/PIK3C3/OSBPL7/ATG9B/WIPI1/FTL/GABARAPL2/NRBF2/CALCOCO2/FYCO1/TBC1D25/VPS11/C9orf72/WDR81/ATG14/BECN1
GO:0060333	BP	interferon-gamma-mediated signaling pathway	39	-7.43837	-4.45452	ENSG00000173193/ENSG00000125347/ENSG00000138496/ENSG00000234745/ENSG00000166710/ENSG00000140853/ENSG00000185507/ENSG00000206503/ENSG00000111331/ENSG00000132109/ENSG00000096968/ENSG00000111335/ENSG00000132274/ENSG00000123609/ENSG00000121060/ENSG00000067066/ENSG00000115415/ENSG00000204525/ENSG00000168310/ENSG00000140464/ENSG00000204642/ENSG00000204616/ENSG00000171206/ENSG00000112343/ENSG00000135114…	PARP14/IRF1/PARP9/HLA-B/B2M/NLRC5/IRF7/HLA-A/OAS3/TRIM21/JAK2/OAS2/TRIM22/NMI/TRIM25/SP100/STAT1/HLA-C/IRF2/PML/HLA-F/TRIM31/TRIM8/TRIM38/OASL/SOCS3/OAS1/IRF9/MT2A/NR1H2/CIITA/HLA-E/PIAS1/TRIM5/IFI30/TRIM62/ARG1/IRF3/SOCS1
GO:0005976	BP	polysaccharide metabolic process	39	-3.47397	-1.5531	ENSG00000147408/ENSG00000105329/ENSG00000134352/ENSG00000100311/ENSG00000114480/ENSG00000169047/ENSG00000181649/ENSG00000171298/ENSG00000185950/ENSG00000109323/ENSG00000235863/ENSG00000102893/ENSG00000023287/ENSG00000196182/ENSG00000173281/ENSG00000067177/ENSG00000170961/ENSG00000082701/ENSG00000257335/ENSG00000100994/ENSG00000095637/ENSG00000141367/ENSG00000153936/ENSG00000147119/ENSG00000106617…	CSGALNACT1/TGFB1/IL6ST/PDGFB/GBE1/IRS1/PHLDA2/GAA/IRS2/MANBA/B3GALT4/PHKB/RB1CC1/STK40/PPP1R3B/PHKA1/HAS2/GSK3B/MGAM/PYGB/SORBS1/CLTC/HS2ST1/CHST7/PRKAG2/GLT8D1/B3GNT2/AP2A1/PPP1R3E/HAS1/CHST1/GLT8D2/CSGALNACT2/PPP1R2/INSR/NHLRC1/EGF/PPP1R3D/NR1D1
GO:0006023	BP	aminoglycan biosynthetic process	39	-3.18154	-1.418	ENSG00000147408/ENSG00000105329/ENSG00000100311/ENSG00000188157/ENSG00000157350/ENSG00000136720/ENSG00000033100/ENSG00000162512/ENSG00000123989/ENSG00000136213/ENSG00000235863/ENSG00000063660/ENSG00000114770/ENSG00000124145/ENSG00000132692/ENSG00000170961/ENSG00000149541/ENSG00000113721/ENSG00000180767/ENSG00000110080/ENSG00000213614/ENSG00000141367/ENSG00000153936/ENSG00000171451/ENSG00000147119…	CSGALNACT1/TGFB1/PDGFB/AGRN/ST3GAL2/HS6ST1/CHPF2/SDC3/CHPF/CHST12/B3GALT4/GPC1/ABCC5/SDC4/BCAN/HAS2/B3GAT3/PDGFRB/CHST13/ST3GAL4/HEXA/CLTC/HS2ST1/DSEL/CHST7/B3GNT2/AP2A1/CHST11/XYLT2/HAS1/CHST1/CSPG4/CSGALNACT2/HS3ST3B1/CHSY1/GCNT2/ST3GAL3/EGF/SLC35D1
GO:1902107	BP	positive regulation of leukocyte differentiation	39	-2.57924	-1.0646	ENSG00000105329/ENSG00000108175/ENSG00000167601/ENSG00000184371/ENSG00000107485/ENSG00000168961/ENSG00000071553/ENSG00000173334/ENSG00000155090/ENSG00000183087/ENSG00000064012/ENSG00000170345/ENSG00000100813/ENSG00000166349/ENSG00000154229/ENSG00000139687/ENSG00000117335/ENSG00000159216/ENSG00000175104/ENSG00000096996/ENSG00000131759/ENSG00000128342/ENSG00000090554/ENSG00000118260/ENSG00000168811…	TGFB1/ZMIZ1/AXL/CSF1/GATA3/LGALS9/ATP6AP1/TRIB1/KLF10/GAS6/CASP8/FOS/ACIN1/RAG1/PRKCA/RB1/CD46/RUNX1/TRAF6/IL12RB1/RARA/LIF/FLT3LG/CREB1/IL12A/TNFSF9/ZBTB46/PPARGC1B/ADAM8/EVI2B/CD74/RIPK1/AGER/ZBTB1/SHH/POU4F1/ITPKB/SOCS1/DUSP10
GO:0097479	BP	synaptic vesicle localization	39	-2.35193	-0.987871	ENSG00000137501/ENSG00000019505/ENSG00000069974/ENSG00000168036/ENSG00000188906/ENSG00000079805/ENSG00000106089/ENSG00000163462/ENSG00000155980/ENSG00000125814/ENSG00000130477/ENSG00000159082/ENSG00000171862/ENSG00000132639/ENSG00000157764/ENSG00000196338/ENSG00000104133/ENSG00000089063/ENSG00000138078/ENSG00000169992/ENSG00000147041/ENSG00000067715/ENSG00000134207/ENSG00000105402/ENSG00000220205…	SYTL2/SYT13/RAB27A/CTNNB1/LRRK2/DNM2/STX1A/TRIM46/KIF5A/NAPB/UNC13A/SYNJ1/PTEN/SNAP25/BRAF/NLGN3/SPG11/TMEM230/PREPL/NLGN2/SYTL5/SYT1/SYT6/NAPA/VAMP2/CADPS2/SNPH/OTOF/RPH3A/BLOC1S2/FMR1/SYT17/DNM1/BLOC1S4/CNIH2/SYT8/MAGI2/PRKN/AP3S2
GO:0031985	CC	Golgi cisterna	39	-2.77516	-1.23797	ENSG00000147408/ENSG00000137642/ENSG00000116209/ENSG00000157350/ENSG00000182272/ENSG00000172461/ENSG00000033170/ENSG00000143641/ENSG00000033100/ENSG00000124222/ENSG00000186635/ENSG00000123989/ENSG00000181704/ENSG00000115652/ENSG00000104805/ENSG00000232653/ENSG00000125967/ENSG00000110080/ENSG00000167110/ENSG00000175265/ENSG00000215252/ENSG00000130733/ENSG00000085382/ENSG00000092108/ENSG00000171302…	CSGALNACT1/SORL1/TMEM59/ST3GAL2/B4GALNT4/FUT9/FUT8/GALNT2/CHPF2/STX16/ARAP1/CHPF/YIPF6/UXS1/NUCB1/GOLGA8N/NECAB3/ST3GAL4/GOLGA2/GOLGA8A/GOLGA8B/YIPF2/HACE1/SCFD1/CANT1/GOLPH3L/GOLGA8Q/ASAP2/TMEM87A/CSGALNACT2/SAR1B/NAGPA/GOLGA8R/FUT11/CHSY1/ST3GAL3/PITPNM1/GOLGA8O/GOLGA8M
GO:0005793	CC	endoplasmic reticulum-Golgi intermediate compartment	39	-2.31171	-0.992004	ENSG00000166825/ENSG00000231925/ENSG00000114270/ENSG00000109861/ENSG00000204267/ENSG00000168394/ENSG00000071553/ENSG00000062716/ENSG00000141551/ENSG00000204084/ENSG00000196535/ENSG00000107862/ENSG00000104805/ENSG00000125875/ENSG00000185010/ENSG00000196352/ENSG00000265808/ENSG00000167110/ENSG00000100528/ENSG00000136874/ENSG00000158623/ENSG00000110195/ENSG00000023318/ENSG00000182149/ENSG00000196459…	ANPEP/TAPBP/COL7A1/CTSC/TAP2/TAP1/ATP6AP1/VMP1/CSNK1D/INPP5B/MYO18A/GBF1/NUCB1/TBC1D20/F8/CD55/SEC22B/GOLGA2/CNIH1/STX17/COPG2/FOLR1/ERP44/IST1/TRAPPC2/GOLGB1/ERGIC2/GOSR2/AZIN2/ASPSCR1/LRPAP1/TMED4/CCDC115/CNIH2/GORASP1/STX5/TRAPPC2B/TM6SF2/CLN8
GO:0070851	MF	growth factor receptor binding	39	-2.70282	-1.092	ENSG00000112715/ENSG00000134352/ENSG00000170962/ENSG00000100311/ENSG00000164307/ENSG00000197122/ENSG00000115594/ENSG00000096968/ENSG00000160691/ENSG00000107485/ENSG00000188313/ENSG00000160712/ENSG00000137575/ENSG00000161638/ENSG00000151694/ENSG00000171862/ENSG00000095752/ENSG00000162344/ENSG00000138685/ENSG00000174808/ENSG00000113721/ENSG00000168374/ENSG00000096996/ENSG00000198001/ENSG00000078902…	VEGFA/IL6ST/PDGFD/PDGFB/ERAP1/SRC/IL1R1/JAK2/SHC1/GATA3/PLSCR1/IL6R/SDCBP/ITGA5/ADAM17/PTEN/IL11/FGF19/FGF2/BTC/PDGFRB/ARF4/IL12RB1/IRAK4/TOLLIP/ITGB3/ATXN2/IL12A/ECM1/RNF41/FRS2/FER/VAV3/FGF22/PYCARD/EGF/SNX1/PGF/VEGFB
GO:0006024	BP	glycosaminoglycan biosynthetic process	38	-3.33866	-1.49047	ENSG00000147408/ENSG00000105329/ENSG00000100311/ENSG00000188157/ENSG00000157350/ENSG00000136720/ENSG00000033100/ENSG00000162512/ENSG00000123989/ENSG00000136213/ENSG00000063660/ENSG00000114770/ENSG00000124145/ENSG00000132692/ENSG00000170961/ENSG00000149541/ENSG00000113721/ENSG00000180767/ENSG00000110080/ENSG00000213614/ENSG00000141367/ENSG00000153936/ENSG00000171451/ENSG00000147119/ENSG00000170340…	CSGALNACT1/TGFB1/PDGFB/AGRN/ST3GAL2/HS6ST1/CHPF2/SDC3/CHPF/CHST12/GPC1/ABCC5/SDC4/BCAN/HAS2/B3GAT3/PDGFRB/CHST13/ST3GAL4/HEXA/CLTC/HS2ST1/DSEL/CHST7/B3GNT2/AP2A1/CHST11/XYLT2/HAS1/CHST1/CSPG4/CSGALNACT2/HS3ST3B1/CHSY1/GCNT2/ST3GAL3/EGF/SLC35D1
GO:0019079	BP	viral genome replication	38	-2.53798	-1.04628	ENSG00000187608/ENSG00000178685/ENSG00000157601/ENSG00000185885/ENSG00000185745/ENSG00000130303/ENSG00000111331/ENSG00000116833/ENSG00000160710/ENSG00000142089/ENSG00000172183/ENSG00000111335/ENSG00000197381/ENSG00000185201/ENSG00000188313/ENSG00000130813/ENSG00000055332/ENSG00000166801/ENSG00000065243/ENSG00000135114/ENSG00000163874/ENSG00000089127/ENSG00000135828/ENSG00000117280/ENSG00000183087…	ISG15/PARP10/MX1/IFITM1/IFIT1/BST2/OAS3/NR5A2/ADAR/IFITM3/ISG20/OAS2/ADARB1/IFITM2/PLSCR1/C19orf66/EIF2AK2/FAM111A/PKN2/OASL/ZC3H12A/OAS1/RNASEL/RAB29/GAS6/APOBEC3F/RSAD2/TBC1D20/IFIT5/ATG16L1/GRK2/ZC3HAV1/CCL5/CTBP2/FMR1/YTHDC2/PRKN/APOBEC3G
GO:0002831	BP	regulation of response to biotic stimulus	38	-2.45995	-1.03441	ENSG00000138496/ENSG00000163840/ENSG00000185745/ENSG00000137628/ENSG00000107201/ENSG00000123240/ENSG00000115415/ENSG00000138646/ENSG00000173334/ENSG00000079385/ENSG00000163874/ENSG00000128394/ENSG00000105483/ENSG00000110330/ENSG00000196352/ENSG00000101782/ENSG00000154229/ENSG00000175104/ENSG00000108771/ENSG00000096996/ENSG00000183735/ENSG00000132256/ENSG00000204397/ENSG00000168811/ENSG00000068903…	PARP9/DTX3L/IFIT1/DDX60/DDX58/OPTN/STAT1/HERC5/TRIB1/CEACAM1/ZC3H12A/APOBEC3F/CARD8/BIRC2/CD55/RIOK3/PRKCA/TRAF6/DHX58/IL12RB1/TBK1/TRIM5/CARD16/IL12A/SIRT2/TMEM173/ANKRD17/TRIM44/TSPAN6/TKFC/TRIM15/SEC14L1/ARG1/NOD1/PYCARD/APOBEC3G/IRF3/ARG2
GO:0018022	BP	peptidyl-lysine methylation	38	-2.16732	-0.892455	ENSG00000162676/ENSG00000107485/ENSG00000187837/ENSG00000168036/ENSG00000139718/ENSG00000115548/ENSG00000055609/ENSG00000118058/ENSG00000142611/ENSG00000116539/ENSG00000169057/ENSG00000163348/ENSG00000054267/ENSG00000147050/ENSG00000109111/ENSG00000108799/ENSG00000005483/ENSG00000171606/ENSG00000112511/ENSG00000110066/ENSG00000183337/ENSG00000032219/ENSG00000167548/ENSG00000168769/ENSG00000136169…	GFI1/GATA3/HIST1H1C/CTNNB1/SETD1B/KDM3A/KMT2C/KMT2A/PRDM16/ASH1L/MECP2/PYGO2/ARID4B/KDM6A/SUPT6H/EZH1/KMT2E/ZNF274/PHF1/KMT5B/BCOR/ARID4A/KMT2D/TET2/SETDB2/KMT5C/KDM4A/NSD3/CTR9/ZNF304/KDM4C/ETFBKMT/ZNF335/NSD1/JARID2/SMAD4/TET3/KMT2B
GO:0016605	CC	PML body	38	-3.79763	-1.92479	ENSG00000064393/ENSG00000161011/ENSG00000111802/ENSG00000123405/ENSG00000172183/ENSG00000164938/ENSG00000067066/ENSG00000133794/ENSG00000140464/ENSG00000157933/ENSG00000171206/ENSG00000099875/ENSG00000171862/ENSG00000118900/ENSG00000110422/ENSG00000076321/ENSG00000121741/ENSG00000125952/ENSG00000139687/ENSG00000179583/ENSG00000157450/ENSG00000102921/ENSG00000104320/ENSG00000078804/ENSG00000011243…	HIPK2/SQSTM1/TDP2/NFE2/ISG20/TP53INP1/SP100/ARNTL/PML/SKI/TRIM8/MKNK2/PTEN/UBN1/HIPK3/KLHL20/ZMYM2/MAX/RB1/CIITA/RNF111/N4BP1/NBN/TP53INP2/AKAP8L/TOPORS/PIAS1/TP53/ELF4/SPTBN4/CHFR/RNF6/ZNF451/NR2C1/EIF4ENIF1/CBX5/SUMO3/SENP2
GO:0006476	BP	protein deacetylation	37	-3.40569	-1.53018	ENSG00000112715/ENSG00000105329/ENSG00000108840/ENSG00000188906/ENSG00000135365/ENSG00000076108/ENSG00000105287/ENSG00000198369/ENSG00000157933/ENSG00000157540/ENSG00000054267/ENSG00000084093/ENSG00000089902/ENSG00000032219/ENSG00000158711/ENSG00000073910/ENSG00000005302/ENSG00000198663/ENSG00000179094/ENSG00000147099/ENSG00000111707/ENSG00000011243/ENSG00000100429/ENSG00000141510/ENSG00000100393…	VEGFA/TGFB1/HDAC5/LRRK2/PHF21A/BAZ2A/PRKD2/SPRED2/SKI/DYRK1A/ARID4B/REST/RCOR1/ARID4A/ELK4/FRY/MSL3/C6orf89/PER1/HDAC8/SUDS3/AKAP8L/HDAC10/TP53/EP300/SIRT2/TBL1XR1/NIPBL/SIRT6/KDM5A/SAP30L/SIN3B/MIER2/MTA3/CHD4/MTA2/SIRT7
GO:1903844	BP	regulation of cellular response to transforming growth factor beta stimulus	37	-3.01304	-1.29636	ENSG00000105329/ENSG00000064393/ENSG00000138829/ENSG00000183779/ENSG00000164442/ENSG00000168140/ENSG00000090863/ENSG00000003402/ENSG00000129757/ENSG00000079805/ENSG00000137801/ENSG00000005884/ENSG00000186174/ENSG00000157933/ENSG00000137575/ENSG00000153071/ENSG00000166147/ENSG00000142611/ENSG00000148516/ENSG00000100614/ENSG00000151694/ENSG00000105974/ENSG00000101665/ENSG00000157450/ENSG00000108187…	TGFB1/HIPK2/FBN2/ZNF703/CITED2/VASN/GLG1/CFLAR/CDKN1C/DNM2/THBS1/ITGA3/BCL9L/SKI/SDCBP/DAB2/FBN1/PRDM16/ZEB1/PPM1A/ADAM17/CAV1/SMAD7/RNF111/PBLD/LTBP1/FOLR1/STK11/FLCN/CHST11/DKK3/SKIL/ZNF451/TGFB3/PDPK1/NKX2-1/SMAD4
GO:0034968	BP	histone lysine methylation	37	-2.9212	-1.24555	ENSG00000162676/ENSG00000107485/ENSG00000187837/ENSG00000168036/ENSG00000139718/ENSG00000115548/ENSG00000055609/ENSG00000118058/ENSG00000142611/ENSG00000116539/ENSG00000169057/ENSG00000163348/ENSG00000054267/ENSG00000147050/ENSG00000109111/ENSG00000108799/ENSG00000005483/ENSG00000171606/ENSG00000112511/ENSG00000110066/ENSG00000183337/ENSG00000032219/ENSG00000167548/ENSG00000168769/ENSG00000136169…	GFI1/GATA3/HIST1H1C/CTNNB1/SETD1B/KDM3A/KMT2C/KMT2A/PRDM16/ASH1L/MECP2/PYGO2/ARID4B/KDM6A/SUPT6H/EZH1/KMT2E/ZNF274/PHF1/KMT5B/BCOR/ARID4A/KMT2D/TET2/SETDB2/KMT5C/KDM4A/NSD3/CTR9/ZNF304/KDM4C/ZNF335/NSD1/JARID2/SMAD4/TET3/KMT2B
GO:1903008	BP	organelle disassembly	37	-2.74463	-1.13491	ENSG00000161011/ENSG00000129003/ENSG00000109670/ENSG00000123240/ENSG00000101460/ENSG00000066739/ENSG00000139112/ENSG00000023287/ENSG00000107862/ENSG00000177628/ENSG00000175224/ENSG00000163251/ENSG00000103197/ENSG00000110046/ENSG00000196998/ENSG00000115368/ENSG00000167110/ENSG00000140941/ENSG00000157954/ENSG00000104765/ENSG00000181652/ENSG00000070540/ENSG00000101844/ENSG00000034713/ENSG00000130770…	SQSTM1/VPS13C/FBXW7/OPTN/MAP1LC3A/ATG2B/GABARAPL1/RB1CC1/GBF1/GBA/ATG13/FZD5/TSC2/ATG2A/WDR45/WDR75/GOLGA2/MAP1LC3B/WIPI2/BNIP3L/ATG9B/WIPI1/ATG4A/GABARAPL2/ATP5IF1/FIS1/USP30/MARK2/RNF41/MTIF3/ATG14/STX5/BECN1/GFM2/ATG4D/ZBTB17/PRKN
GO:0043202	CC	lysosomal lumen	37	-4.9124	-2.67624	ENSG00000188157/ENSG00000117984/ENSG00000174080/ENSG00000171298/ENSG00000135047/ENSG00000166340/ENSG00000064601/ENSG00000173083/ENSG00000162512/ENSG00000185339/ENSG00000109323/ENSG00000164733/ENSG00000100299/ENSG00000013288/ENSG00000127415/ENSG00000177628/ENSG00000134575/ENSG00000005893/ENSG00000063660/ENSG00000124145/ENSG00000132692/ENSG00000135677/ENSG00000054983/ENSG00000113721/ENSG00000204386…	AGRN/CTSD/CTSF/GAA/CTSL/TPP1/CTSA/HPSE/SDC3/TCN2/MANBA/CTSB/ARSA/MAN2B2/IDUA/GBA/ACP2/LAMP2/GPC1/SDC4/BCAN/GNS/GALC/PDGFRB/NEU1/LIPA/GLB1/PPT1/HEXA/PPT2/GALNS/SMPD1/IFI30/CSPG4/PLBD2/GUSB/CD74
GO:0044420	CC	extracellular matrix component	37	-2.08562	-0.862976	ENSG00000087303/ENSG00000134013/ENSG00000172037/ENSG00000138829/ENSG00000188153/ENSG00000105290/ENSG00000188157/ENSG00000114270/ENSG00000198732/ENSG00000053747/ENSG00000102265/ENSG00000111799/ENSG00000151914/ENSG00000182871/ENSG00000077942/ENSG00000041982/ENSG00000130702/ENSG00000166147/ENSG00000179403/ENSG00000106780/ENSG00000184349/ENSG00000132561/ENSG00000112851/ENSG00000116962/ENSG00000215018…	NID2/LOXL2/LAMB2/FBN2/COL4A5/APLP1/AGRN/COL7A1/SMOC1/LAMA3/TIMP1/COL12A1/DST/COL18A1/FBLN1/TNC/LAMA5/FBN1/VWA1/MEGF9/EFNA5/MATN2/ERBIN/NID1/COL28A1/ACHE/LTBP1/RELL2/SPARC/TNXB/CST3/CD151/MMRN2/EFEMP2/COL5A1/COLQ/COL11A2
GO:0042826	MF	histone deacetylase binding	37	-2.62362	-1.06558	ENSG00000108840/ENSG00000110092/ENSG00000114166/ENSG00000116604/ENSG00000158773/ENSG00000065243/ENSG00000142784/ENSG00000167034/ENSG00000196498/ENSG00000154493/ENSG00000068305/ENSG00000141497/ENSG00000141027/ENSG00000185591/ENSG00000183337/ENSG00000172216/ENSG00000175104/ENSG00000111707/ENSG00000131759/ENSG00000011243/ENSG00000167182/ENSG00000100429/ENSG00000141510/ENSG00000164331/ENSG00000064490…	HDAC5/CCND1/KAT2B/MEF2D/USF1/PKN2/WDTC1/NKX3-1/NCOR2/C10orf90/MEF2A/ZMYND15/NCOR1/SP1/BCOR/CEBPB/TRAF6/SUDS3/RARA/AKAP8L/SP2/HDAC10/TP53/ANKRA2/RFXANK/SIRT2/UHRF1BP1/NIPBL/CAMTA2/NR2C1/MIER2/SMG5/CBX5/CHD4/MTA2/PRKN/BHLHE41
GO:0019783	MF	ubiquitin-like protein-specific protease activity	37	-2.23409	-0.879933	ENSG00000124486/ENSG00000152484/ENSG00000089723/ENSG00000163874/ENSG00000128923/ENSG00000077254/ENSG00000143409/ENSG00000187325/ENSG00000115464/ENSG00000184979/ENSG00000106346/ENSG00000175073/ENSG00000102226/ENSG00000068308/ENSG00000114742/ENSG00000036672/ENSG00000090686/ENSG00000148481/ENSG00000196367/ENSG00000135093/ENSG00000112701/ENSG00000163635/ENSG00000136878/ENSG00000166348/ENSG00000066427…	USP9X/USP12/OTUB2/ZC3H12A/MINDY2/USP33/MINDY1/TAF9B/USP34/USP18/USP42/VCPIP1/USP11/OTUD5/WDR48/USP2/USP48/MINDY3/TRRAP/USP30/SENP6/ATXN7/USP20/USP54/ATXN3/USP21/USP32/MYSM1/OTUD1/ALG13/OTUD7B/TANK/JOSD2/SENP2/OTUD4/USP51/SENP5
GO:1903901	BP	negative regulation of viral life cycle	36	-6.17713	-3.52907	ENSG00000187608/ENSG00000178685/ENSG00000157601/ENSG00000185885/ENSG00000185745/ENSG00000130303/ENSG00000111331/ENSG00000160710/ENSG00000132109/ENSG00000142089/ENSG00000172183/ENSG00000111335/ENSG00000121060/ENSG00000185201/ENSG00000188313/ENSG00000130813/ENSG00000055332/ENSG00000140464/ENSG00000166801/ENSG00000204616/ENSG00000171206/ENSG00000135114/ENSG00000163874/ENSG00000089127/ENSG00000135828…	ISG15/PARP10/MX1/IFITM1/IFIT1/BST2/OAS3/ADAR/TRIM21/IFITM3/ISG20/OAS2/TRIM25/IFITM2/PLSCR1/C19orf66/EIF2AK2/PML/FAM111A/TRIM31/TRIM8/OASL/ZC3H12A/OAS1/RNASEL/APOBEC3F/RSAD2/IFIT5/GSN/TRIM5/PTX3/ZC3HAV1/CCL5/TRIM15/PRKN/APOBEC3G
GO:0002761	BP	regulation of myeloid leukocyte differentiation	36	-3.37215	-1.51324	ENSG00000104332/ENSG00000154127/ENSG00000185507/ENSG00000184371/ENSG00000179348/ENSG00000109670/ENSG00000168036/ENSG00000071553/ENSG00000173334/ENSG00000183864/ENSG00000166147/ENSG00000079385/ENSG00000155090/ENSG00000064012/ENSG00000196712/ENSG00000170345/ENSG00000100813/ENSG00000154229/ENSG00000139687/ENSG00000172216/ENSG00000159216/ENSG00000175104/ENSG00000131759/ENSG00000123999/ENSG00000128342…	SFRP1/UBASH3B/IRF7/CSF1/GATA2/FBXW7/CTNNB1/ATP6AP1/TRIB1/TOB2/FBN1/CEACAM1/KLF10/CASP8/NF1/FOS/ACIN1/PRKCA/RB1/CEBPB/RUNX1/TRAF6/RARA/INHA/LIF/ZFPM1/CREB1/MAFB/ZBTB46/PPARGC1B/EVI2B/INHBA/CD74/RIPK1/CLDN18/POU4F1
GO:0017015	BP	regulation of transforming growth factor beta receptor signaling pathway	36	-2.88272	-1.22448	ENSG00000105329/ENSG00000064393/ENSG00000138829/ENSG00000183779/ENSG00000164442/ENSG00000168140/ENSG00000090863/ENSG00000129757/ENSG00000079805/ENSG00000137801/ENSG00000005884/ENSG00000186174/ENSG00000157933/ENSG00000137575/ENSG00000153071/ENSG00000166147/ENSG00000142611/ENSG00000148516/ENSG00000100614/ENSG00000151694/ENSG00000105974/ENSG00000101665/ENSG00000157450/ENSG00000108187/ENSG00000049323…	TGFB1/HIPK2/FBN2/ZNF703/CITED2/VASN/GLG1/CDKN1C/DNM2/THBS1/ITGA3/BCL9L/SKI/SDCBP/DAB2/FBN1/PRDM16/ZEB1/PPM1A/ADAM17/CAV1/SMAD7/RNF111/PBLD/LTBP1/FOLR1/STK11/FLCN/CHST11/DKK3/SKIL/ZNF451/TGFB3/PDPK1/NKX2-1/SMAD4
GO:1903510	BP	mucopolysaccharide metabolic process	36	-2.01352	-0.820865	ENSG00000147408/ENSG00000105329/ENSG00000100311/ENSG00000157350/ENSG00000196104/ENSG00000033100/ENSG00000123989/ENSG00000136213/ENSG00000127415/ENSG00000114770/ENSG00000138685/ENSG00000132692/ENSG00000170961/ENSG00000135677/ENSG00000149541/ENSG00000180767/ENSG00000110080/ENSG00000170266/ENSG00000213614/ENSG00000141367/ENSG00000171451/ENSG00000141012/ENSG00000147119/ENSG00000170340/ENSG00000196961…	CSGALNACT1/TGFB1/PDGFB/ST3GAL2/SPOCK3/CHPF2/CHPF/CHST12/IDUA/ABCC5/FGF2/BCAN/HAS2/GNS/B3GAT3/CHST13/ST3GAL4/GLB1/HEXA/CLTC/DSEL/GALNS/CHST7/B3GNT2/AP2A1/CHST11/XYLT2/HAS1/CHST1/CSPG4/CSGALNACT2/GUSB/CHSY1/ST3GAL3/EGF/SLC35D1
GO:0016798	MF	hydrolase activity, acting on glycosyl bonds	36	-2.1206	-0.849557	ENSG00000004468/ENSG00000114480/ENSG00000129071/ENSG00000116406/ENSG00000171298/ENSG00000153531/ENSG00000198408/ENSG00000064601/ENSG00000173083/ENSG00000109323/ENSG00000013288/ENSG00000127415/ENSG00000177628/ENSG00000130768/ENSG00000054983/ENSG00000169660/ENSG00000140400/ENSG00000204386/ENSG00000257335/ENSG00000170266/ENSG00000164976/ENSG00000196547/ENSG00000001036/ENSG00000213614/ENSG00000109674…	CD38/GBE1/MBD4/EDEM3/GAA/ADPRHL1/OGA/CTSA/HPSE/MANBA/MAN2B2/IDUA/GBA/SMPDL3B/GALC/HEXDC/MAN2C1/NEU1/MGAM/GLB1/MYORG/MAN2A2/FUCA2/HEXA/NEIL3/USF3/MACROD2/SMPD1/AMY2B/MAN1B1/SMUG1/GUSB/NAGPA/OGG1/PGGHG/GBA2
GO:0016298	MF	lipase activity	36	-2.05051	-0.814504	ENSG00000133321/ENSG00000168398/ENSG00000164220/ENSG00000105223/ENSG00000114771/ENSG00000130653/ENSG00000177666/ENSG00000172831/ENSG00000129925/ENSG00000182621/ENSG00000130768/ENSG00000103066/ENSG00000105499/ENSG00000107798/ENSG00000184381/ENSG00000143353/ENSG00000100997/ENSG00000172824/ENSG00000197943/ENSG00000075651/ENSG00000143994/ENSG00000166311/ENSG00000135241/ENSG00000172828/ENSG00000133019…	RARRES3/BDKRB2/F2RL2/PLD3/AADAC/PNPLA7/PNPLA2/CES2/TMEM8A/PLCB1/SMPDL3B/PLA2G15/PLA2G4C/LIPA/PLA2G6/LYPLAL1/ABHD12/CES4A/PLCG2/PLD1/ABHD1/SMPD1/PNPLA8/CES3/CHRM3/PLCB3/CCL5/PLCL2/PDIA3/PNPLA3/PAFAH1B1/PLB1/PLCH2/LIPE/GDE1/PLA2G12A
GO:1900180	BP	regulation of protein localization to nucleus	34	-2.53859	-1.04628	ENSG00000173801/ENSG00000138496/ENSG00000105329/ENSG00000178685/ENSG00000163840/ENSG00000197122/ENSG00000107816/ENSG00000096968/ENSG00000188906/ENSG00000160789/ENSG00000171206/ENSG00000163874/ENSG00000183087/ENSG00000104517/ENSG00000064300/ENSG00000130766/ENSG00000136810/ENSG00000082701/ENSG00000108465/ENSG00000189058/ENSG00000128342/ENSG00000118046/ENSG00000170390/ENSG00000184584/ENSG00000126603…	JUP/PARP9/TGFB1/PARP10/DTX3L/SRC/LZTS2/JAK2/LRRK2/LMNA/TRIM8/ZC3H12A/GAS6/UBR5/NGFR/SESN2/TXN/GSK3B/CDK5RAP3/APOD/LIF/STK11/DCLK2/TMEM173/GLIS2/FLCN/CDKN1A/RBM22/OGG1/KAT7/RASSF5/OTUD7B/SHH/CLDN18
GO:0001952	BP	regulation of cell-matrix adhesion	34	-2.37253	-1.00037	ENSG00000173801/ENSG00000112715/ENSG00000104332/ENSG00000204580/ENSG00000197122/ENSG00000170381/ENSG00000106366/ENSG00000184371/ENSG00000162552/ENSG00000152818/ENSG00000137801/ENSG00000145715/ENSG00000131669/ENSG00000051382/ENSG00000198728/ENSG00000143537/ENSG00000065613/ENSG00000196712/ENSG00000184349/ENSG00000141503/ENSG00000171862/ENSG00000141376/ENSG00000169499/ENSG00000124145/ENSG00000082701…	JUP/VEGFA/SFRP1/DDR1/SRC/SEMA3E/SERPINE1/CSF1/WNT4/UTRN/THBS1/RASA1/NINJ1/PIK3CB/LDB1/ADAM15/SLK/NF1/EFNA5/MINK1/PTEN/BCAS3/PLEKHA2/SDC4/GSK3B/TSC1/APOD/COL16A1/ROCK1/GPM6B/CLASP2/PTK2/CORO1C/CLASP1
GO:0045185	BP	maintenance of protein location	34	-2.0676	-0.848288	ENSG00000173801/ENSG00000122862/ENSG00000137642/ENSG00000138829/ENSG00000126351/ENSG00000129003/ENSG00000061656/ENSG00000156515/ENSG00000067066/ENSG00000140464/ENSG00000166147/ENSG00000135506/ENSG00000119950/ENSG00000197969/ENSG00000079999/ENSG00000134874/ENSG00000105974/ENSG00000119760/ENSG00000148180/ENSG00000140463/ENSG00000136810/ENSG00000100906/ENSG00000006747/ENSG00000197579/ENSG00000049323…	JUP/SRGN/SORL1/FBN2/THRA/VPS13C/SPAG4/HK1/SP100/PML/FBN1/OS9/MXI1/VPS13A/KEAP1/DZIP1/CAV1/SUPT7L/GSN/BBS4/TXN/NFKBIA/SCIN/TOPORS/LTBP1/G3BP2/PKD1/PKD2/SPTBN4/SUN2/NBL1/PDIA3/LATS1/SHANK1
GO:0008238	MF	exopeptidase activity	34	-2.42123	-0.958833	ENSG00000166825/ENSG00000128510/ENSG00000164307/ENSG00000198598/ENSG00000166340/ENSG00000137563/ENSG00000064601/ENSG00000113441/ENSG00000131067/ENSG00000100031/ENSG00000165923/ENSG00000128923/ENSG00000109472/ENSG00000135678/ENSG00000130517/ENSG00000123992/ENSG00000143409/ENSG00000141295/ENSG00000164308/ENSG00000002549/ENSG00000108582/ENSG00000156103/ENSG00000138078/ENSG00000176978/ENSG00000084693…	ANPEP/CPA4/ERAP1/MMP17/TPP1/GGH/CTSA/LNPEP/GGT7/GGT1/AGBL2/MINDY2/CPE/CPM/PGPEP1/DNPEP/MINDY1/SCRN2/ERAP2/LAP3/CPD/MMP16/PREPL/DPP7/AGBL5/CTSH/CPA5/AC244154.1/MINDY3/XPNPEP1/HPN/DPEP1/ENPEP/SCRN3
GO:0036459	MF	thiol-dependent ubiquitinyl hydrolase activity	34	-2.18409	-0.859231	ENSG00000124486/ENSG00000152484/ENSG00000089723/ENSG00000163874/ENSG00000128923/ENSG00000077254/ENSG00000143409/ENSG00000187325/ENSG00000115464/ENSG00000184979/ENSG00000106346/ENSG00000175073/ENSG00000102226/ENSG00000068308/ENSG00000114742/ENSG00000036672/ENSG00000090686/ENSG00000148481/ENSG00000196367/ENSG00000135093/ENSG00000163635/ENSG00000136878/ENSG00000166348/ENSG00000066427/ENSG00000143258…	USP9X/USP12/OTUB2/ZC3H12A/MINDY2/USP33/MINDY1/TAF9B/USP34/USP18/USP42/VCPIP1/USP11/OTUD5/WDR48/USP2/USP48/MINDY3/TRRAP/USP30/ATXN7/USP20/USP54/ATXN3/USP21/USP32/MYSM1/OTUD1/ALG13/OTUD7B/TANK/JOSD2/OTUD4/USP51
GO:0101005	MF	ubiquitinyl hydrolase activity	34	-2.18409	-0.859231	ENSG00000124486/ENSG00000152484/ENSG00000089723/ENSG00000163874/ENSG00000128923/ENSG00000077254/ENSG00000143409/ENSG00000187325/ENSG00000115464/ENSG00000184979/ENSG00000106346/ENSG00000175073/ENSG00000102226/ENSG00000068308/ENSG00000114742/ENSG00000036672/ENSG00000090686/ENSG00000148481/ENSG00000196367/ENSG00000135093/ENSG00000163635/ENSG00000136878/ENSG00000166348/ENSG00000066427/ENSG00000143258…	USP9X/USP12/OTUB2/ZC3H12A/MINDY2/USP33/MINDY1/TAF9B/USP34/USP18/USP42/VCPIP1/USP11/OTUD5/WDR48/USP2/USP48/MINDY3/TRRAP/USP30/ATXN7/USP20/USP54/ATXN3/USP21/USP32/MYSM1/OTUD1/ALG13/OTUD7B/TANK/JOSD2/OTUD4/USP51
GO:0016575	BP	histone deacetylation	33	-3.27445	-1.46184	ENSG00000112715/ENSG00000105329/ENSG00000108840/ENSG00000188906/ENSG00000135365/ENSG00000076108/ENSG00000105287/ENSG00000157933/ENSG00000054267/ENSG00000084093/ENSG00000089902/ENSG00000032219/ENSG00000158711/ENSG00000005302/ENSG00000198663/ENSG00000179094/ENSG00000147099/ENSG00000111707/ENSG00000011243/ENSG00000100429/ENSG00000141510/ENSG00000068903/ENSG00000177565/ENSG00000164190/ENSG00000077463…	VEGFA/TGFB1/HDAC5/LRRK2/PHF21A/BAZ2A/PRKD2/SKI/ARID4B/REST/RCOR1/ARID4A/ELK4/MSL3/C6orf89/PER1/HDAC8/SUDS3/AKAP8L/HDAC10/TP53/SIRT2/TBL1XR1/NIPBL/SIRT6/KDM5A/SAP30L/SIN3B/MIER2/MTA3/CHD4/MTA2/SIRT7
GO:0045069	BP	regulation of viral genome replication	33	-3.27445	-1.46184	ENSG00000187608/ENSG00000178685/ENSG00000157601/ENSG00000185885/ENSG00000185745/ENSG00000130303/ENSG00000111331/ENSG00000116833/ENSG00000160710/ENSG00000142089/ENSG00000172183/ENSG00000111335/ENSG00000197381/ENSG00000185201/ENSG00000188313/ENSG00000130813/ENSG00000055332/ENSG00000166801/ENSG00000065243/ENSG00000135114/ENSG00000163874/ENSG00000089127/ENSG00000135828/ENSG00000128394/ENSG00000134321…	ISG15/PARP10/MX1/IFITM1/IFIT1/BST2/OAS3/NR5A2/ADAR/IFITM3/ISG20/OAS2/ADARB1/IFITM2/PLSCR1/C19orf66/EIF2AK2/FAM111A/PKN2/OASL/ZC3H12A/OAS1/RNASEL/APOBEC3F/RSAD2/TBC1D20/IFIT5/ZC3HAV1/CCL5/FMR1/YTHDC2/PRKN/APOBEC3G
GO:1905037	BP	autophagosome organization	33	-2.41343	-1.0152	ENSG00000164938/ENSG00000177169/ENSG00000188906/ENSG00000101460/ENSG00000066739/ENSG00000139112/ENSG00000023287/ENSG00000118873/ENSG00000177628/ENSG00000175224/ENSG00000110046/ENSG00000115020/ENSG00000196998/ENSG00000265808/ENSG00000140941/ENSG00000078804/ENSG00000085978/ENSG00000136874/ENSG00000166908/ENSG00000078142/ENSG00000157954/ENSG00000181652/ENSG00000070540/ENSG00000101844/ENSG00000034713…	TP53INP1/ULK1/LRRK2/MAP1LC3A/ATG2B/GABARAPL1/RB1CC1/RAB3GAP2/GBA/ATG13/ATG2A/PIKFYVE/WDR45/SEC22B/MAP1LC3B/TP53INP2/ATG16L1/STX17/PIP4K2C/PIK3C3/WIPI2/ATG9B/WIPI1/ATG4A/GABARAPL2/SCFD1/PIK3C2B/C9orf72/ATG14/MTMR3/SMCR8/BECN1/ATG4D
GO:0006900	BP	vesicle budding from membrane	33	-2.33106	-0.977301	ENSG00000114270/ENSG00000109861/ENSG00000079805/ENSG00000141551/ENSG00000196535/ENSG00000107862/ENSG00000125875/ENSG00000185010/ENSG00000106299/ENSG00000073969/ENSG00000265808/ENSG00000167110/ENSG00000100528/ENSG00000007255/ENSG00000105402/ENSG00000167705/ENSG00000182400/ENSG00000110195/ENSG00000196459/ENSG00000114354/ENSG00000092108/ENSG00000117153/ENSG00000075826/ENSG00000143457/ENSG00000150961…	COL7A1/CTSC/DNM2/CSNK1D/MYO18A/GBF1/TBC1D20/F8/WASL/NSF/SEC22B/GOLGA2/CNIH1/TRAPPC6A/NAPA/RILP/TRAPPC6B/FOLR1/TRAPPC2/TFG/SCFD1/KLHL12/SEC31B/GOLPH3L/SEC24D/GOSR2/SAR1B/DNM1/CNIH2/GORASP1/STX5/PRKN/SEC24C
GO:0017053	CC	transcriptional repressor complex	33	-3.41922	-1.62239	ENSG00000162676/ENSG00000109118/ENSG00000110092/ENSG00000076108/ENSG00000266074/ENSG00000157933/ENSG00000244754/ENSG00000196498/ENSG00000142611/ENSG00000117625/ENSG00000084093/ENSG00000139613/ENSG00000089902/ENSG00000143614/ENSG00000141027/ENSG00000185591/ENSG00000165821/ENSG00000032219/ENSG00000167771/ENSG00000267680/ENSG00000179588/ENSG00000068903/ENSG00000140320/ENSG00000177565/ENSG00000256683…	GFI1/PHF12/CCND1/BAZ2A/BAHCC1/SKI/N4BP2L2/NCOR2/PRDM16/RCOR3/REST/SMARCC2/RCOR1/GATAD2B/NCOR1/SP1/SALL2/ARID4A/RCOR2/ZNF224/ZFPM1/SIRT2/BAHD1/TBL1XR1/ZNF350/AKIRIN2/RBPJ/CTBP2/GATA1/SMARCE1/CBX5/CHD4/MTA2
GO:0032580	CC	Golgi cisterna membrane	33	-2.79959	-1.23797	ENSG00000147408/ENSG00000157350/ENSG00000182272/ENSG00000172461/ENSG00000033170/ENSG00000143641/ENSG00000033100/ENSG00000186635/ENSG00000123989/ENSG00000115652/ENSG00000104805/ENSG00000232653/ENSG00000110080/ENSG00000167110/ENSG00000175265/ENSG00000215252/ENSG00000085382/ENSG00000092108/ENSG00000171302/ENSG00000143457/ENSG00000178115/ENSG00000151693/ENSG00000103978/ENSG00000169826/ENSG00000152700…	CSGALNACT1/ST3GAL2/B4GALNT4/FUT9/FUT8/GALNT2/CHPF2/ARAP1/CHPF/UXS1/NUCB1/GOLGA8N/ST3GAL4/GOLGA2/GOLGA8A/GOLGA8B/HACE1/SCFD1/CANT1/GOLPH3L/GOLGA8Q/ASAP2/TMEM87A/CSGALNACT2/SAR1B/NAGPA/GOLGA8R/FUT11/CHSY1/ST3GAL3/PITPNM1/GOLGA8O/GOLGA8M
GO:1902911	CC	protein kinase complex	33	-2.20168	-0.939349	ENSG00000169047/ENSG00000110092/ENSG00000177169/ENSG00000153071/ENSG00000197442/ENSG00000102893/ENSG00000023287/ENSG00000178913/ENSG00000152778/ENSG00000067177/ENSG00000175224/ENSG00000139687/ENSG00000130766/ENSG00000167258/ENSG00000163660/ENSG00000132356/ENSG00000095637/ENSG00000073803/ENSG00000111725/ENSG00000106617/ENSG00000073614/ENSG00000124762/ENSG00000180818/ENSG00000147894/ENSG00000108946…	IRS1/CCND1/ULK1/DAB2/MAP3K5/PHKB/RB1CC1/TAF7/IFIT5/PHKA1/ATG13/RB1/SESN2/CDK12/CCNL1/PRKAA1/SORBS1/MAP3K13/PRKAB1/PRKAG2/KDM5A/CDKN1A/HOXC10/C9orf72/PRKAR1A/CCNL2/IKBKG/CCNT1/SMCR8/INSR/PYCARD/WDR41/CCNT2
GO:0050905	BP	neuromuscular process	32	-3.13417	-1.385	ENSG00000159842/ENSG00000197381/ENSG00000171298/ENSG00000006611/ENSG00000132535/ENSG00000166340/ENSG00000069424/ENSG00000184564/ENSG00000143473/ENSG00000184254/ENSG00000169057/ENSG00000179772/ENSG00000277586/ENSG00000171862/ENSG00000133104/ENSG00000137474/ENSG00000107404/ENSG00000169992/ENSG00000104320/ENSG00000103657/ENSG00000176884/ENSG00000173175/ENSG00000180818/ENSG00000184845/ENSG00000186222…	ABR/ADARB1/GAA/USH1C/DLG4/TPP1/KCNAB2/SLITRK6/KCNH1/ALDH1A3/MECP2/FOXS1/NEFL/PTEN/SPART/MYO7A/DVL1/NLGN2/NBN/HERC1/GRIN1/ADCY5/HOXC10/DRD1/BLOC1S4/PAFAH1B1/GLRB/SHANK1/GIGYF2/PRKN/POU4F1/RAC3
GO:0000422	BP	autophagy of mitochondrion	32	-3.02856	-1.30398	ENSG00000161011/ENSG00000129003/ENSG00000109670/ENSG00000123240/ENSG00000101460/ENSG00000066739/ENSG00000139112/ENSG00000023287/ENSG00000177628/ENSG00000175224/ENSG00000163251/ENSG00000103197/ENSG00000110046/ENSG00000196998/ENSG00000115368/ENSG00000140941/ENSG00000157954/ENSG00000104765/ENSG00000181652/ENSG00000070540/ENSG00000101844/ENSG00000034713/ENSG00000130770/ENSG00000214253/ENSG00000135093…	SQSTM1/VPS13C/FBXW7/OPTN/MAP1LC3A/ATG2B/GABARAPL1/RB1CC1/GBA/ATG13/FZD5/TSC2/ATG2A/WDR45/WDR75/MAP1LC3B/WIPI2/BNIP3L/ATG9B/WIPI1/ATG4A/GABARAPL2/ATP5IF1/FIS1/USP30/MARK2/RNF41/ATG14/BECN1/ATG4D/ZBTB17/PRKN
GO:0061726	BP	mitochondrion disassembly	32	-3.02856	-1.30398	ENSG00000161011/ENSG00000129003/ENSG00000109670/ENSG00000123240/ENSG00000101460/ENSG00000066739/ENSG00000139112/ENSG00000023287/ENSG00000177628/ENSG00000175224/ENSG00000163251/ENSG00000103197/ENSG00000110046/ENSG00000196998/ENSG00000115368/ENSG00000140941/ENSG00000157954/ENSG00000104765/ENSG00000181652/ENSG00000070540/ENSG00000101844/ENSG00000034713/ENSG00000130770/ENSG00000214253/ENSG00000135093…	SQSTM1/VPS13C/FBXW7/OPTN/MAP1LC3A/ATG2B/GABARAPL1/RB1CC1/GBA/ATG13/FZD5/TSC2/ATG2A/WDR45/WDR75/MAP1LC3B/WIPI2/BNIP3L/ATG9B/WIPI1/ATG4A/GABARAPL2/ATP5IF1/FIS1/USP30/MARK2/RNF41/ATG14/BECN1/ATG4D/ZBTB17/PRKN
GO:0032091	BP	negative regulation of protein binding	32	-2.37247	-1.00037	ENSG00000166710/ENSG00000100311/ENSG00000137642/ENSG00000185745/ENSG00000119922/ENSG00000142949/ENSG00000107984/ENSG00000188906/ENSG00000115232/ENSG00000153071/ENSG00000167034/ENSG00000143537/ENSG00000077254/ENSG00000132688/ENSG00000105974/ENSG00000104964/ENSG00000082701/ENSG00000107404/ENSG00000135924/ENSG00000167110/ENSG00000160360/ENSG00000179588/ENSG00000204397/ENSG00000183691/ENSG00000008294…	B2M/PDGFB/SORL1/IFIT1/IFIT2/PTPRF/DKK1/LRRK2/ITGA4/DAB2/NKX3-1/ADAM15/USP33/NES/CAV1/AES/GSK3B/DVL1/DNAJB2/GOLGA2/GPSM1/ZFPM1/CARD16/NOG/SPAG9/TTBK2/ROCK1/CFHR1/PPARA/CRMP1/LRPAP1/SENP2
GO:0005604	CC	basement membrane	32	-2.66698	-1.15098	ENSG00000087303/ENSG00000134013/ENSG00000172037/ENSG00000188153/ENSG00000105290/ENSG00000188157/ENSG00000114270/ENSG00000198732/ENSG00000053747/ENSG00000102265/ENSG00000151914/ENSG00000182871/ENSG00000077942/ENSG00000041982/ENSG00000130702/ENSG00000166147/ENSG00000179403/ENSG00000106780/ENSG00000184349/ENSG00000132561/ENSG00000112851/ENSG00000116962/ENSG00000215018/ENSG00000087085/ENSG00000164620…	NID2/LOXL2/LAMB2/COL4A5/APLP1/AGRN/COL7A1/SMOC1/LAMA3/TIMP1/DST/COL18A1/FBLN1/TNC/LAMA5/FBN1/VWA1/MEGF9/EFNA5/MATN2/ERBIN/NID1/COL28A1/ACHE/RELL2/SPARC/CST3/CD151/MMRN2/EFEMP2/COL5A1/COLQ
GO:0022617	BP	extracellular matrix disassembly	31	-2.7902	-1.16808	ENSG00000137673/ENSG00000105329/ENSG00000035862/ENSG00000204580/ENSG00000138829/ENSG00000118785/ENSG00000174705/ENSG00000053747/ENSG00000140564/ENSG00000102265/ENSG00000163975/ENSG00000135047/ENSG00000168487/ENSG00000166147/ENSG00000159307/ENSG00000143537/ENSG00000137845/ENSG00000132692/ENSG00000162909/ENSG00000137312/ENSG00000156103/ENSG00000116962/ENSG00000014216/ENSG00000168925/ENSG00000105707…	MMP7/TGFB1/TIMP2/DDR1/FBN2/SPP1/SH3PXD2B/LAMA3/FURIN/TIMP1/MELTF/CTSL/BMP1/FBN1/SCUBE1/ADAM15/ADAM10/BCAN/CAPN2/FLOT1/MMP16/NID1/CAPN1/CTRB1/HPN/SCUBE3/CST3/CLASP2/ADAM8/EXOC8/CLASP1
GO:0009791	BP	post-embryonic development	31	-2.69266	-1.10675	ENSG00000112715/ENSG00000052850/ENSG00000157483/ENSG00000153094/ENSG00000117139/ENSG00000173706/ENSG00000165458/ENSG00000107485/ENSG00000118058/ENSG00000166147/ENSG00000159307/ENSG00000150995/ENSG00000116539/ENSG00000169057/ENSG00000197081/ENSG00000163348/ENSG00000123908/ENSG00000137474/ENSG00000112294/ENSG00000163251/ENSG00000144655/ENSG00000153234/ENSG00000149311/ENSG00000273706/ENSG00000198198…	VEGFA/ALX4/MYO1E/BCL2L11/KDM5B/HEG1/INPPL1/GATA3/KMT2A/FBN1/SCUBE1/ITPR1/ASH1L/MECP2/IGF2R/PYGO2/AGO2/MYO7A/ALDH5A1/FZD5/CSRNP1/NR4A2/ATM/LHX1/SZT2/RC3H2/ACO1/NPPC/CHST11/GIGYF2/STK36
GO:0006903	BP	vesicle targeting	31	-2.59812	-1.07028	ENSG00000114270/ENSG00000109861/ENSG00000141551/ENSG00000107862/ENSG00000125875/ENSG00000185010/ENSG00000073969/ENSG00000265808/ENSG00000167110/ENSG00000100528/ENSG00000007255/ENSG00000168067/ENSG00000105402/ENSG00000182400/ENSG00000110195/ENSG00000070540/ENSG00000196459/ENSG00000114354/ENSG00000092108/ENSG00000117153/ENSG00000150961/ENSG00000108433/ENSG00000163539/ENSG00000131748/ENSG00000152700…	COL7A1/CTSC/CSNK1D/GBF1/TBC1D20/F8/NSF/SEC22B/GOLGA2/CNIH1/TRAPPC6A/MAP4K2/NAPA/TRAPPC6B/FOLR1/WIPI1/TRAPPC2/TFG/SCFD1/KLHL12/SEC24D/GOSR2/CLASP2/STARD3/SAR1B/CNIH2/GORASP1/STX5/LRMP/CLASP1/SEC24C
GO:0033273	BP	response to vitamin	31	-2.59812	-1.07028	ENSG00000165272/ENSG00000115919/ENSG00000104332/ENSG00000105329/ENSG00000118785/ENSG00000113739/ENSG00000159167/ENSG00000110092/ENSG00000111424/ENSG00000197256/ENSG00000121060/ENSG00000101017/ENSG00000119772/ENSG00000041982/ENSG00000135679/ENSG00000183087/ENSG00000148180/ENSG00000198727/ENSG00000148218/ENSG00000131759/ENSG00000177000/ENSG00000141510/ENSG00000110195/ENSG00000113140/ENSG00000140465…	AQP3/KYNU/SFRP1/TGFB1/SPP1/STC2/STC1/CCND1/VDR/KANK2/TRIM25/CD40/DNMT3A/TNC/MDM2/GAS6/GSN/MT-CYB/ALAD/RARA/MTHFR/TP53/FOLR1/SPARC/CYP1A1/ALPL/EGFR/ARG1/OGG1/GDAP1/BECN1
GO:0071887	BP	leukocyte apoptotic process	31	-2.41763	-1.01575	ENSG00000131981/ENSG00000185507/ENSG00000153094/ENSG00000167601/ENSG00000101197/ENSG00000146072/ENSG00000135047/ENSG00000168961/ENSG00000185950/ENSG00000109756/ENSG00000120217/ENSG00000051382/ENSG00000169242/ENSG00000183087/ENSG00000151694/ENSG00000171862/ENSG00000131203/ENSG00000217128/ENSG00000166349/ENSG00000141510/ENSG00000157514/ENSG00000105639/ENSG00000166925/ENSG00000271503/ENSG00000151651…	LGALS3/IRF7/BCL2L11/AXL/BIRC7/TNFRSF21/CTSL/LGALS9/IRS2/RAPGEF2/CD274/PIK3CB/EFNA1/GAS6/ADAM17/PTEN/IDO1/FNIP1/RAG1/TP53/TSC22D3/JAK3/TSC22D4/CCL5/ADAM8/WNT5A/CD74/RIPK1/IRF3/ITPKB/ARG2
GO:0007044	BP	cell-substrate junction assembly	31	-2.33151	-0.977301	ENSG00000112715/ENSG00000104332/ENSG00000197122/ENSG00000162552/ENSG00000079308/ENSG00000053747/ENSG00000132470/ENSG00000178209/ENSG00000137801/ENSG00000130702/ENSG00000198728/ENSG00000065613/ENSG00000161638/ENSG00000184349/ENSG00000171862/ENSG00000141376/ENSG00000124145/ENSG00000165699/ENSG00000189058/ENSG00000084636/ENSG00000259207/ENSG00000095637/ENSG00000067900/ENSG00000046653/ENSG00000163539…	VEGFA/SFRP1/SRC/WNT4/TNS1/LAMA3/ITGB4/PLEC/THBS1/LAMA5/LDB1/SLK/ITGA5/EFNA5/PTEN/BCAS3/SDC4/TSC1/APOD/COL16A1/ITGB3/SORBS1/ROCK1/GPM6B/CLASP2/PTK2/CD151/CORO1C/TAOK2/PDPK1/CLASP1
GO:0000045	BP	autophagosome assembly	31	-2.08864	-0.852007	ENSG00000164938/ENSG00000177169/ENSG00000188906/ENSG00000101460/ENSG00000066739/ENSG00000139112/ENSG00000023287/ENSG00000118873/ENSG00000175224/ENSG00000110046/ENSG00000115020/ENSG00000196998/ENSG00000265808/ENSG00000140941/ENSG00000078804/ENSG00000085978/ENSG00000136874/ENSG00000166908/ENSG00000078142/ENSG00000157954/ENSG00000181652/ENSG00000070540/ENSG00000101844/ENSG00000034713/ENSG00000092108…	TP53INP1/ULK1/LRRK2/MAP1LC3A/ATG2B/GABARAPL1/RB1CC1/RAB3GAP2/ATG13/ATG2A/PIKFYVE/WDR45/SEC22B/MAP1LC3B/TP53INP2/ATG16L1/STX17/PIP4K2C/PIK3C3/WIPI2/ATG9B/WIPI1/ATG4A/GABARAPL2/SCFD1/C9orf72/ATG14/MTMR3/SMCR8/BECN1/ATG4D
GO:0070613	BP	regulation of protein processing	31	-2.01259	-0.820865	ENSG00000184500/ENSG00000100345/ENSG00000197122/ENSG00000106366/ENSG00000101197/ENSG00000090863/ENSG00000116209/ENSG00000163975/ENSG00000188906/ENSG00000137801/ENSG00000135679/ENSG00000204084/ENSG00000224389/ENSG00000105483/ENSG00000110330/ENSG00000196352/ENSG00000115760/ENSG00000148180/ENSG00000197405/ENSG00000244731/ENSG00000117335/ENSG00000142875/ENSG00000182326/ENSG00000204397/ENSG00000170881…	PROS1/MYH9/SRC/SERPINE1/BIRC7/GLG1/TMEM59/MELTF/LRRK2/THBS1/MDM2/INPP5B/C4B/CARD8/BIRC2/CD55/BIRC6/GSN/C5AR1/C4A/CD46/PRKACB/C1S/CARD16/RNF139/HPN/CFHR1/ADAM8/C5AR2/RHBDD1/SNX12
GO:0004197	MF	cysteine-type endopeptidase activity	31	-2.85707	-1.16723	ENSG00000104332/ENSG00000149260/ENSG00000196954/ENSG00000117984/ENSG00000109861/ENSG00000137752/ENSG00000174080/ENSG00000003402/ENSG00000135047/ENSG00000124486/ENSG00000152484/ENSG00000164733/ENSG00000077254/ENSG00000064012/ENSG00000162909/ENSG00000115464/ENSG00000103811/ENSG00000102226/ENSG00000036672/ENSG00000014216/ENSG00000256043/ENSG00000101844/ENSG00000135093/ENSG00000112701/ENSG00000003400…	SFRP1/CAPN5/CASP4/CTSD/CTSC/CASP1/CTSF/CFLAR/CTSL/USP9X/USP12/CTSB/USP33/CASP8/CAPN2/USP34/CTSH/USP11/USP2/CAPN1/CTSO/ATG4A/USP30/SENP6/CASP10/USP20/PDIA3/PYCARD/ATG4D/SENP2/SENP5
GO:0051213	MF	dioxygenase activity	31	-2.30086	-0.917005	ENSG00000117139/ENSG00000115548/ENSG00000132510/ENSG00000129521/ENSG00000147050/ENSG00000171988/ENSG00000178467/ENSG00000182551/ENSG00000131203/ENSG00000127663/ENSG00000120733/ENSG00000181396/ENSG00000126012/ENSG00000168769/ENSG00000066135/ENSG00000166135/ENSG00000173120/ENSG00000122884/ENSG00000197724/ENSG00000151790/ENSG00000073614/ENSG00000012817/ENSG00000269858/ENSG00000107077/ENSG00000172943…	KDM5B/KDM3A/KDM6B/EGLN3/KDM6A/JMJD1C/P4HTM/ADI1/IDO1/KDM4B/KDM3B/OGFOD3/KDM5C/TET2/KDM4A/HIF1AN/KDM2A/P4HA1/PHF2/TDO2/KDM5A/KDM5D/EGLN2/KDM4C/PHF8/RSBN1/BCO1/TMLHE/TET3/TYW5/OGFOD2
GO:0030219	BP	megakaryocyte differentiation	30	-2.12498	-0.877013	ENSG00000123405/ENSG00000179348/ENSG00000114166/ENSG00000137801/ENSG00000055609/ENSG00000111679/ENSG00000118058/ENSG00000005483/ENSG00000100354/ENSG00000095752/ENSG00000167548/ENSG00000159216/ENSG00000163041/ENSG00000158406/ENSG00000006747/ENSG00000155363/ENSG00000090905/ENSG00000179588/ENSG00000278828/ENSG00000100393/ENSG00000126070/ENSG00000090534/ENSG00000092847/ENSG00000276180/ENSG00000134698…	NFE2/GATA2/KAT2B/THBS1/KMT2C/PTPN6/KMT2A/KMT2E/TNRC6B/IL11/KMT2D/RUNX1/H3F3A/HIST1H4H/SCIN/MOV10/TNRC6A/ZFPM1/HIST1H3H/EP300/AGO3/THPO/AGO1/HIST1H4I/AGO4/RAB7B/GATA1/HIST1H3E/HIST1H4E/KMT2B
GO:0031091	CC	platelet alpha granule	30	-2.31791	-0.992004	ENSG00000122862/ENSG00000112715/ENSG00000105329/ENSG00000100311/ENSG00000184500/ENSG00000106366/ENSG00000102265/ENSG00000137801/ENSG00000183087/ENSG00000185010/ENSG00000169851/ENSG00000145882/ENSG00000172432/ENSG00000102316/ENSG00000197766/ENSG00000163631/ENSG00000159348/ENSG00000116260/ENSG00000259207/ENSG00000113140/ENSG00000163736/ENSG00000166479/ENSG00000110799/ENSG00000196865/ENSG00000129009…	SRGN/VEGFA/TGFB1/PDGFB/PROS1/SERPINE1/TIMP1/THBS1/GAS6/F8/PCDH7/PCYOX1L/GTPBP2/MAGED2/CFD/ALB/CYB5R1/QSOX1/ITGB3/SPARC/PPBP/TMX3/VWF/NHLRC2/ISLR/TGFB3/STXBP3/ALDOA/EGF/VEGFB
GO:0030374	MF	ligand-dependent nuclear receptor transcription coactivator activity	30	-3.90207	-1.70499	ENSG00000130589/ENSG00000126351/ENSG00000111912/ENSG00000012822/ENSG00000140396/ENSG00000111424/ENSG00000184634/ENSG00000172819/ENSG00000108510/ENSG00000174738/ENSG00000137309/ENSG00000138685/ENSG00000124496/ENSG00000131408/ENSG00000180182/ENSG00000198715/ENSG00000131759/ENSG00000175221/ENSG00000122515/ENSG00000141380/ENSG00000008838/ENSG00000186951/ENSG00000143164/ENSG00000087152/ENSG00000074319…	HELZ2/THRA/NCOA7/CALCOCO1/NCOA2/VDR/MED12/RARG/MED13/NR1D2/HMGA1/FGF2/TRERF1/NR1H2/MED14/GLMP/RARA/MED16/ZMIZ2/SS18/MED24/PPARA/DCAF6/ATXN7L3/TSG101/NCOA1/PPARGC1B/PRKCB/RORC/NR1D1
GO:0019955	MF	cytokine binding	30	-2.17714	-0.859231	ENSG00000168056/ENSG00000130508/ENSG00000134352/ENSG00000168140/ENSG00000115594/ENSG00000128016/ENSG00000090539/ENSG00000137801/ENSG00000115232/ENSG00000160712/ENSG00000128791/ENSG00000118257/ENSG00000006016/ENSG00000137496/ENSG00000119535/ENSG00000076321/ENSG00000026103/ENSG00000121966/ENSG00000096996/ENSG00000142677/ENSG00000049323/ENSG00000259207/ENSG00000183691/ENSG00000168811/ENSG00000141655…	LTBP3/PXDN/IL6ST/VASN/IL1R1/ZFP36/CHRD/THBS1/ITGA4/IL6R/TWSG1/NRP2/CRLF1/IL18BP/CSF3R/KLHL20/FAS/CXCR4/IL12RB1/IL22RA1/LTBP1/ITGB3/NOG/IL12A/TNFRSF11A/IL31RA/NBL1/TGFB3/CD74/TCAP
GO:0003705	MF	transcription factor activity, RNA polymerase II distal enhancer sequence-specific binding	30	-2.09619	-0.846399	ENSG00000116833/ENSG00000156273/ENSG00000008441/ENSG00000116604/ENSG00000158773/ENSG00000116044/ENSG00000213676/ENSG00000176692/ENSG00000174738/ENSG00000068305/ENSG00000137309/ENSG00000006704/ENSG00000095951/ENSG00000054598/ENSG00000172216/ENSG00000138433/ENSG00000101076/ENSG00000118260/ENSG00000134107/ENSG00000179361/ENSG00000185129/ENSG00000132005/ENSG00000120075/ENSG00000160199/ENSG00000131196…	NR5A2/BACH1/NFIX/MEF2D/USF1/NFE2L2/ATF6B/FOXC2/NR1D2/MEF2A/HMGA1/GTF2IRD1/HIVEP1/FOXC1/CEBPB/CIR1/HNF4A/CREB1/BHLHE40/ARID3B/PURA/RFX1/HOXB5/PKNOX1/NFATC1/NKX2-1/POU4F1/USF2/BHLHE41/NFE2L1
GO:0019905	MF	syntaxin binding	30	-2.09619	-0.846399	ENSG00000137501/ENSG00000019505/ENSG00000147642/ENSG00000165029/ENSG00000164506/ENSG00000188906/ENSG00000124222/ENSG00000125814/ENSG00000130477/ENSG00000132639/ENSG00000073969/ENSG00000147041/ENSG00000139190/ENSG00000265808/ENSG00000167110/ENSG00000067715/ENSG00000143952/ENSG00000134207/ENSG00000105402/ENSG00000220205/ENSG00000092108/ENSG00000101298/ENSG00000089169/ENSG00000160695/ENSG00000103528…	SYTL2/SYT13/SYBU/ABCA1/STXBP5/LRRK2/STX16/NAPB/UNC13A/SNAP25/NSF/SYTL5/VAMP1/SEC22B/GOLGA2/SYT1/VPS54/SYT6/NAPA/VAMP2/SCFD1/SNPH/RPH3A/VPS11/SYT17/VPS52/STXBP4/STXBP3/SYT8/ABCC8
GO:0008589	BP	regulation of smoothened signaling pathway	29	-3.65128	-1.66019	ENSG00000104332/ENSG00000143816/ENSG00000124813/ENSG00000151208/ENSG00000090539/ENSG00000164161/ENSG00000105429/ENSG00000072840/ENSG00000163913/ENSG00000159307/ENSG00000129514/ENSG00000187535/ENSG00000139687/ENSG00000142875/ENSG00000010361/ENSG00000168779/ENSG00000126603/ENSG00000068885/ENSG00000146197/ENSG00000143147/ENSG00000136940/ENSG00000164066/ENSG00000138002/ENSG00000154309/ENSG00000131873…	SFRP1/WNT9A/RUNX2/DLG5/CHRD/HHIP/MEGF8/EVC/IFT122/SCUBE1/FOXA1/IFT140/RB1/PRKACB/FUZ/SHOX2/GLIS2/IFT80/SCUBE3/GPR161/PDCL/INTU/IFT172/DISP1/CHSY1/SHH/C2CD3/MOSMO/STK36
GO:0060349	BP	bone morphogenesis	29	-2.82155	-1.17349	ENSG00000147408/ENSG00000003137/ENSG00000162337/ENSG00000105329/ENSG00000124813/ENSG00000159167/ENSG00000090863/ENSG00000165458/ENSG00000068078/ENSG00000137203/ENSG00000116604/ENSG00000172819/ENSG00000157933/ENSG00000105429/ENSG00000170961/ENSG00000054598/ENSG00000156103/ENSG00000131759/ENSG00000168779/ENSG00000163273/ENSG00000169231/ENSG00000068885/ENSG00000053254/ENSG00000162551/ENSG00000112357…	CSGALNACT1/CYP26B1/LRP5/TGFB1/RUNX2/STC1/GLG1/INPPL1/FGFR3/TFAP2A/MEF2D/RARG/SKI/MEGF8/HAS2/FOXC1/MMP16/RARA/SHOX2/NPPC/THBS3/IFT80/FOXN3/ALPL/PEX7/TGFB3/TRIP11/CHSY1/PAPPA2
GO:0010717	BP	regulation of epithelial to mesenchymal transition	29	-2.42776	-1.01987	ENSG00000104332/ENSG00000105329/ENSG00000134013/ENSG00000183779/ENSG00000168140/ENSG00000168036/ENSG00000186174/ENSG00000137575/ENSG00000153071/ENSG00000124216/ENSG00000169242/ENSG00000171862/ENSG00000197380/ENSG00000129514/ENSG00000101665/ENSG00000054598/ENSG00000186866/ENSG00000108187/ENSG00000010361/ENSG00000183691/ENSG00000176542/ENSG00000105707/ENSG00000163539/ENSG00000116525/ENSG00000119699…	SFRP1/TGFB1/LOXL2/ZNF703/VASN/CTNNB1/BCL9L/SDCBP/DAB2/SNAI1/EFNA1/PTEN/DACT3/FOXA1/SMAD7/FOXC1/POFUT2/PBLD/FUZ/NOG/USF3/HPN/CLASP2/TRIM62/TGFB3/GCNT2/NKX2-1/CLASP1/SMAD4
GO:0031058	BP	positive regulation of histone modification	29	-2.24958	-0.937347	ENSG00000112715/ENSG00000105329/ENSG00000137486/ENSG00000107485/ENSG00000185499/ENSG00000168036/ENSG00000188906/ENSG00000105287/ENSG00000118058/ENSG00000169057/ENSG00000005483/ENSG00000009709/ENSG00000112511/ENSG00000132471/ENSG00000198663/ENSG00000149311/ENSG00000011243/ENSG00000128342/ENSG00000186462/ENSG00000141510/ENSG00000164190/ENSG00000198730/ENSG00000102081/ENSG00000131845/ENSG00000160679…	VEGFA/TGFB1/ARRB1/GATA3/MUC1/CTNNB1/LRRK2/PRKD2/KMT2A/MECP2/KMT2E/PAX7/PHF1/WBP2/C6orf89/ATM/AKAP8L/LIF/NAP1L2/TP53/NIPBL/CTR9/FMR1/ZNF304/CHTOP/KAT7/JARID2/SMAD4/PAXBP1
GO:0031623	BP	receptor internalization	29	-2.24958	-0.937347	ENSG00000112715/ENSG00000168461/ENSG00000160255/ENSG00000107984/ENSG00000137486/ENSG00000079805/ENSG00000132535/ENSG00000137575/ENSG00000079385/ENSG00000135404/ENSG00000168216/ENSG00000105974/ENSG00000132639/ENSG00000137312/ENSG00000073921/ENSG00000087085/ENSG00000173020/ENSG00000136021/ENSG00000141367/ENSG00000204842/ENSG00000197943/ENSG00000163956/ENSG00000161203/ENSG00000102081/ENSG00000106976…	VEGFA/RAB31/ITGB2/DKK1/ARRB1/DNM2/DLG4/SDCBP/CEACAM1/CD63/LMBRD1/CAV1/SNAP25/FLOT1/PICALM/ACHE/GRK2/SCYL2/CLTC/ATXN2/PLCG2/LRPAP1/AP2M1/FMR1/DNM1/MAGI2/NECAB2/EGF/SNX1
GO:0034333	BP	adherens junction assembly	29	-2.24958	-0.937347	ENSG00000173801/ENSG00000112715/ENSG00000104332/ENSG00000183779/ENSG00000197122/ENSG00000151208/ENSG00000162552/ENSG00000168036/ENSG00000137801/ENSG00000130702/ENSG00000198728/ENSG00000065613/ENSG00000184349/ENSG00000171862/ENSG00000141376/ENSG00000101665/ENSG00000124145/ENSG00000165699/ENSG00000189058/ENSG00000084636/ENSG00000095637/ENSG00000067900/ENSG00000046653/ENSG00000163539/ENSG00000169398…	JUP/VEGFA/SFRP1/ZNF703/SRC/DLG5/WNT4/CTNNB1/THBS1/LAMA5/LDB1/SLK/EFNA5/PTEN/BCAS3/SMAD7/SDC4/TSC1/APOD/COL16A1/SORBS1/ROCK1/GPM6B/CLASP2/PTK2/CORO1C/TAOK2/PDPK1/CLASP1
GO:0000932	CC	P-body	29	-2.1085	-0.872344	ENSG00000161011/ENSG00000128016/ENSG00000132109/ENSG00000114127/ENSG00000163874/ENSG00000229474/ENSG00000128394/ENSG00000146278/ENSG00000123908/ENSG00000100354/ENSG00000204272/ENSG00000152520/ENSG00000179134/ENSG00000056586/ENSG00000155363/ENSG00000090905/ENSG00000132256/ENSG00000135473/ENSG00000179151/ENSG00000088038/ENSG00000272886/ENSG00000126070/ENSG00000092847/ENSG00000147894/ENSG00000134698…	SQSTM1/ZFP36/TRIM21/XRN1/ZC3H12A/PATL2/APOBEC3F/PNRC1/AGO2/TNRC6B/NBDY/PAN3/SAMD4B/RC3H2/MOV10/TNRC6A/TRIM5/PAN2/EDC3/CNOT3/DCP1A/AGO3/AGO1/C9orf72/AGO4/EIF4ENIF1/EDC4/CPEB1/APOBEC3G
GO:0005089	MF	Rho guanyl-nucleotide exchange factor activity	29	-2.6866	-1.09158	ENSG00000151491/ENSG00000159842/ENSG00000130762/ENSG00000116584/ENSG00000154358/ENSG00000100485/ENSG00000146426/ENSG00000237441/ENSG00000090924/ENSG00000183111/ENSG00000163947/ENSG00000177106/ENSG00000198399/ENSG00000115904/ENSG00000110237/ENSG00000165801/ENSG00000196155/ENSG00000240771/ENSG00000074964/ENSG00000003393/ENSG00000129675/ENSG00000120063/ENSG00000198758/ENSG00000187510/ENSG00000134215…	EPS8/ABR/ARHGEF16/ARHGEF2/OBSCN/SOS2/TIAM2/RGL2/PLEKHG2/ARHGEF37/ARHGEF3/EPS8L2/ITSN2/SOS1/ARHGEF17/ARHGEF40/PLEKHG4/ARHGEF25/ARHGEF10L/ALS2/ARHGEF6/GNA13/EPS8L3/PLEKHG7/VAV3/NET1/FGD3/ARHGEF28/PLEKHG1
GO:0001046	MF	core promoter sequence-specific DNA binding	29	-2.39776	-0.946647	ENSG00000140853/ENSG00000185507/ENSG00000116717/ENSG00000107485/ENSG00000115415/ENSG00000137203/ENSG00000076108/ENSG00000115548/ENSG00000133794/ENSG00000118058/ENSG00000155090/ENSG00000174738/ENSG00000084093/ENSG00000170345/ENSG00000173575/ENSG00000185591/ENSG00000132471/ENSG00000172216/ENSG00000125618/ENSG00000163041/ENSG00000147133/ENSG00000141510/ENSG00000073614/ENSG00000103168/ENSG00000124782…	NLRC5/IRF7/GADD45A/GATA3/STAT1/TFAP2A/BAZ2A/KDM3A/ARNTL/KMT2A/KLF10/NR1D2/REST/FOS/CHD2/SP1/WBP2/CEBPB/PAX8/H3F3A/TAF1/TP53/KDM5A/TAF1C/RREB1/UBTF/ZNF335/GATA1/NR1D1
GO:0045652	BP	regulation of megakaryocyte differentiation	28	-2.89631	-1.22511	ENSG00000123405/ENSG00000179348/ENSG00000114166/ENSG00000137801/ENSG00000055609/ENSG00000118058/ENSG00000005483/ENSG00000100354/ENSG00000167548/ENSG00000159216/ENSG00000163041/ENSG00000158406/ENSG00000006747/ENSG00000155363/ENSG00000090905/ENSG00000179588/ENSG00000278828/ENSG00000100393/ENSG00000126070/ENSG00000090534/ENSG00000092847/ENSG00000276180/ENSG00000134698/ENSG00000276600/ENSG00000102145…	NFE2/GATA2/KAT2B/THBS1/KMT2C/KMT2A/KMT2E/TNRC6B/KMT2D/RUNX1/H3F3A/HIST1H4H/SCIN/MOV10/TNRC6A/ZFPM1/HIST1H3H/EP300/AGO3/THPO/AGO1/HIST1H4I/AGO4/RAB7B/GATA1/HIST1H3E/HIST1H4E/KMT2B
GO:0001656	BP	metanephros development	28	-2.4833	-1.0428	ENSG00000121039/ENSG00000172037/ENSG00000143867/ENSG00000100311/ENSG00000165731/ENSG00000151208/ENSG00000162552/ENSG00000196159/ENSG00000107485/ENSG00000168036/ENSG00000115415/ENSG00000135414/ENSG00000120738/ENSG00000166147/ENSG00000100625/ENSG00000176692/ENSG00000167034/ENSG00000196712/ENSG00000113721/ENSG00000125618/ENSG00000103811/ENSG00000273706/ENSG00000128342/ENSG00000164190/ENSG00000008710…	RDH10/LAMB2/OSR1/PDGFB/RET/DLG5/WNT4/FAT4/GATA3/CTNNB1/STAT1/GDF11/EGR1/FBN1/SIX4/FOXC2/NKX3-1/NF1/PDGFRB/PAX8/CTSH/LHX1/LIF/NIPBL/PKD1/PKD2/SHH/SMAD4
GO:0014812	BP	muscle cell migration	28	-2.4833	-1.0428	ENSG00000204580/ENSG00000146674/ENSG00000170962/ENSG00000100311/ENSG00000137642/ENSG00000171631/ENSG00000197122/ENSG00000106366/ENSG00000084112/ENSG00000173334/ENSG00000116044/ENSG00000103034/ENSG00000135679/ENSG00000184481/ENSG00000100625/ENSG00000114554/ENSG00000170961/ENSG00000113721/ENSG00000116641/ENSG00000197702/ENSG00000259207/ENSG00000198121/ENSG00000135744/ENSG00000067900/ENSG00000271503…	DDR1/IGFBP3/PDGFD/PDGFB/SORL1/P2RY6/SRC/SERPINE1/SSH1/TRIB1/NFE2L2/NDRG4/MDM2/FOXO4/SIX4/PLXNA1/HAS2/PDGFRB/DOCK7/PARVA/ITGB3/LPAR1/AGT/ROCK1/CCL5/TACR1/NET1/ATP7A
GO:0050772	BP	positive regulation of axonogenesis	28	-2.3886	-1.00861	ENSG00000112715/ENSG00000004399/ENSG00000131711/ENSG00000198753/ENSG00000187164/ENSG00000103260/ENSG00000187764/ENSG00000105429/ENSG00000114554/ENSG00000196576/ENSG00000108379/ENSG00000277586/ENSG00000184349/ENSG00000203879/ENSG00000006327/ENSG00000064300/ENSG00000106683/ENSG00000157764/ENSG00000155256/ENSG00000182606/ENSG00000168779/ENSG00000118046/ENSG00000182149/ENSG00000134259/ENSG00000221866…	VEGFA/PLXND1/MAP1B/PLXNB3/SHTN1/METRN/SEMA4D/MEGF8/PLXNA1/PLXNB2/WNT3/NEFL/EFNA5/GDI1/TNFRSF12A/NGFR/LIMK1/BRAF/ZFYVE27/TRAK1/SHOX2/STK11/IST1/NGF/PLXNA4/SKIL/PLXNB1/PAFAH1B1
GO:0045638	BP	negative regulation of myeloid cell differentiation	28	-2.20863	-0.915755	ENSG00000104332/ENSG00000154127/ENSG00000128016/ENSG00000179348/ENSG00000134138/ENSG00000109670/ENSG00000168036/ENSG00000029993/ENSG00000173334/ENSG00000183864/ENSG00000166147/ENSG00000079385/ENSG00000198728/ENSG00000196712/ENSG00000100906/ENSG00000134371/ENSG00000131759/ENSG00000158406/ENSG00000123999/ENSG00000179588/ENSG00000204103/ENSG00000198730/ENSG00000130584/ENSG00000276180/ENSG00000122641…	SFRP1/UBASH3B/ZFP36/GATA2/MEIS2/FBXW7/CTNNB1/HMGB3/TRIB1/TOB2/FBN1/CEACAM1/LDB1/NF1/NFKBIA/CDC73/RARA/HIST1H4H/INHA/ZFPM1/MAFB/CTR9/ZBTB46/HIST1H4I/INHBA/CLDN18/HIST1H4E/ITPKB
GO:0048194	BP	Golgi vesicle budding	28	-2.20863	-0.915755	ENSG00000114270/ENSG00000109861/ENSG00000141551/ENSG00000196535/ENSG00000107862/ENSG00000125875/ENSG00000185010/ENSG00000073969/ENSG00000265808/ENSG00000167110/ENSG00000100528/ENSG00000007255/ENSG00000105402/ENSG00000182400/ENSG00000110195/ENSG00000196459/ENSG00000114354/ENSG00000092108/ENSG00000117153/ENSG00000075826/ENSG00000143457/ENSG00000150961/ENSG00000108433/ENSG00000152700/ENSG00000174871…	COL7A1/CTSC/CSNK1D/MYO18A/GBF1/TBC1D20/F8/NSF/SEC22B/GOLGA2/CNIH1/TRAPPC6A/NAPA/TRAPPC6B/FOLR1/TRAPPC2/TFG/SCFD1/KLHL12/SEC31B/GOLPH3L/SEC24D/GOSR2/SAR1B/CNIH2/GORASP1/STX5/SEC24C
GO:0033138	BP	positive regulation of peptidyl-serine phosphorylation	28	-2.12314	-0.877013	ENSG00000112715/ENSG00000105329/ENSG00000165731/ENSG00000137486/ENSG00000058668/ENSG00000105287/ENSG00000127914/ENSG00000137936/ENSG00000136158/ENSG00000183087/ENSG00000166848/ENSG00000105974/ENSG00000095752/ENSG00000141564/ENSG00000217128/ENSG00000157764/ENSG00000079337/ENSG00000136810/ENSG00000116641/ENSG00000183735/ENSG00000132155/ENSG00000078061/ENSG00000128342/ENSG00000146648/ENSG00000114251…	VEGFA/TGFB1/RET/ARRB1/ATP2B4/PRKD2/AKAP9/BCAR3/SPRY2/GAS6/TERF2IP/CAV1/IL11/RPTOR/FNIP1/BRAF/RAPGEF3/TXN/DOCK7/TBK1/RAF1/ARAF/LIF/EGFR/WNT5A/STOX1/LATS1/PIK3CA
GO:0042147	BP	retrograde transport, endosome to Golgi	28	-2.12314	-0.877013	ENSG00000188906/ENSG00000141258/ENSG00000124222/ENSG00000185722/ENSG00000013016/ENSG00000175931/ENSG00000117280/ENSG00000107862/ENSG00000104946/ENSG00000008869/ENSG00000149823/ENSG00000115020/ENSG00000143952/ENSG00000141367/ENSG00000099290/ENSG00000008294/ENSG00000107185/ENSG00000108433/ENSG00000172661/ENSG00000036054/ENSG00000103978/ENSG00000169221/ENSG00000223501/ENSG00000276600/ENSG00000099992…	LRRK2/SGSM2/STX16/ANKFY1/EHD3/UBE2O/RAB29/GBF1/TBC1D17/HEATR5B/VPS51/PIKFYVE/VPS54/CLTC/WASHC2A/SPAG9/RGP1/GOSR2/WASHC2C/TBC1D23/TMEM87A/TBC1D10B/VPS52/RAB7B/TBC1D10A/STX5/PRKN/SNX1
GO:0045071	BP	negative regulation of viral genome replication	27	-5.32689	-2.79534	ENSG00000187608/ENSG00000178685/ENSG00000157601/ENSG00000185885/ENSG00000185745/ENSG00000130303/ENSG00000111331/ENSG00000160710/ENSG00000142089/ENSG00000172183/ENSG00000111335/ENSG00000185201/ENSG00000188313/ENSG00000130813/ENSG00000055332/ENSG00000166801/ENSG00000135114/ENSG00000163874/ENSG00000089127/ENSG00000135828/ENSG00000128394/ENSG00000134321/ENSG00000152778/ENSG00000105939/ENSG00000271503…	ISG15/PARP10/MX1/IFITM1/IFIT1/BST2/OAS3/ADAR/IFITM3/ISG20/OAS2/IFITM2/PLSCR1/C19orf66/EIF2AK2/FAM111A/OASL/ZC3H12A/OAS1/RNASEL/APOBEC3F/RSAD2/IFIT5/ZC3HAV1/CCL5/PRKN/APOBEC3G
GO:0002456	BP	T cell mediated immunity	27	-2.34959	-0.987257	ENSG00000166710/ENSG00000109861/ENSG00000107485/ENSG00000069974/ENSG00000079385/ENSG00000186470/ENSG00000134321/ENSG00000196352/ENSG00000101665/ENSG00000163251/ENSG00000214279/ENSG00000117335/ENSG00000175104/ENSG00000096996/ENSG00000103811/ENSG00000111801/ENSG00000204592/ENSG00000168811/ENSG00000164509/ENSG00000012817/ENSG00000213047/ENSG00000160224/ENSG00000136286/ENSG00000118520/ENSG00000204305…	B2M/CTSC/GATA3/RAB27A/CEACAM1/BTN3A2/RSAD2/CD55/SMAD7/FZD5/SCART1/CD46/TRAF6/IL12RB1/CTSH/BTN3A3/HLA-E/IL12A/IL31RA/KDM5D/DENND1B/AIRE/MYO1G/ARG1/AGER/GNL1/ZBTB1
GO:0045639	BP	positive regulation of myeloid cell differentiation	27	-2.16769	-0.892455	ENSG00000184371/ENSG00000179348/ENSG00000124098/ENSG00000115415/ENSG00000071553/ENSG00000173334/ENSG00000155090/ENSG00000064012/ENSG00000170345/ENSG00000100813/ENSG00000154229/ENSG00000139687/ENSG00000159216/ENSG00000175104/ENSG00000006747/ENSG00000128342/ENSG00000118260/ENSG00000118689/ENSG00000090534/ENSG00000155846/ENSG00000185862/ENSG00000122641/ENSG00000276600/ENSG00000102145/ENSG00000019582…	CSF1/GATA2/FAM210B/STAT1/ATP6AP1/TRIB1/KLF10/CASP8/FOS/ACIN1/PRKCA/RB1/RUNX1/TRAF6/SCIN/LIF/CREB1/FOXO3/THPO/PPARGC1B/EVI2B/INHBA/RAB7B/GATA1/CD74/RIPK1/POU4F1
GO:0046849	BP	bone remodeling	27	-2.16769	-0.892455	ENSG00000104332/ENSG00000004468/ENSG00000162337/ENSG00000105329/ENSG00000154127/ENSG00000197122/ENSG00000118785/ENSG00000168036/ENSG00000071553/ENSG00000166340/ENSG00000225190/ENSG00000166603/ENSG00000196712/ENSG00000154229/ENSG00000175104/ENSG00000020129/ENSG00000259207/ENSG00000094975/ENSG00000141696/ENSG00000160801/ENSG00000146648/ENSG00000155846/ENSG00000151651/ENSG00000119699/ENSG00000164761…	SFRP1/CD38/LRP5/TGFB1/UBASH3B/SRC/SPP1/CTNNB1/ATP6AP1/TPP1/PLEKHM1/MC4R/NF1/PRKCA/TRAF6/NCDN/ITGB3/SUCO/P3H4/PTH1R/EGFR/PPARGC1B/ADAM8/TGFB3/TNFRSF11B/CLDN18/EFNA2
GO:0043506	BP	regulation of JUN kinase activity	27	-2.08144	-0.850913	ENSG00000104332/ENSG00000107984/ENSG00000154310/ENSG00000138834/ENSG00000101197/ENSG00000150593/ENSG00000197442/ENSG00000135090/ENSG00000225830/ENSG00000110422/ENSG00000163251/ENSG00000174130/ENSG00000134242/ENSG00000175104/ENSG00000168067/ENSG00000076984/ENSG00000008294/ENSG00000196396/ENSG00000141655/ENSG00000136279/ENSG00000173327/ENSG00000078900/ENSG00000114251/ENSG00000137275/ENSG00000204305…	SFRP1/DKK1/TNIK/MAPK8IP3/BIRC7/PDCD4/MAP3K5/TAOK3/ERCC6/HIPK3/FZD5/TLR6/PTPN22/TRAF6/MAP4K2/MAP2K7/SPAG9/PTPN1/TNFRSF11A/DBNL/MAP3K11/TP73/WNT5A/RIPK1/AGER/DUSP19/DUSP10
GO:0099023	CC	tethering complex	27	-2.78222	-1.23797	ENSG00000185215/ENSG00000179044/ENSG00000149823/ENSG00000156931/ENSG00000007255/ENSG00000143952/ENSG00000136874/ENSG00000006715/ENSG00000182400/ENSG00000166887/ENSG00000090989/ENSG00000196459/ENSG00000180104/ENSG00000092108/ENSG00000182473/ENSG00000133103/ENSG00000166685/ENSG00000160695/ENSG00000223501/ENSG00000116903/ENSG00000168434/ENSG00000151779/ENSG00000177692/ENSG00000170011/ENSG00000164597…	TNFAIP2/EXOC3L1/VPS51/VPS8/TRAPPC6A/VPS54/STX17/VPS41/TRAPPC6B/VPS39/EXOC1/TRAPPC2/EXOC3/SCFD1/EXOC7/COG6/COG1/VPS11/VPS52/EXOC8/COG7/NBAS/DNAJC28/MYRIP/COG5/EXOC3L4/EXOC5
GO:0034103	BP	regulation of tissue remodeling	26	-3.19853	-1.4233	ENSG00000104332/ENSG00000004468/ENSG00000162337/ENSG00000105329/ENSG00000154127/ENSG00000197122/ENSG00000118785/ENSG00000159842/ENSG00000111424/ENSG00000071553/ENSG00000225190/ENSG00000136235/ENSG00000166603/ENSG00000079385/ENSG00000196712/ENSG00000154229/ENSG00000259207/ENSG00000094975/ENSG00000135744/ENSG00000101439/ENSG00000146648/ENSG00000155846/ENSG00000151651/ENSG00000164761/ENSG00000204305…	SFRP1/CD38/LRP5/TGFB1/UBASH3B/SRC/SPP1/ABR/VDR/ATP6AP1/PLEKHM1/GPNMB/MC4R/CEACAM1/NF1/PRKCA/ITGB3/SUCO/AGT/CST3/EGFR/PPARGC1B/ADAM8/TNFRSF11B/AGER/CLDN18
GO:0006513	BP	protein monoubiquitination	26	-2.72178	-1.12413	ENSG00000163840/ENSG00000132109/ENSG00000158290/ENSG00000121060/ENSG00000180628/ENSG00000175931/ENSG00000277258/ENSG00000110330/ENSG00000204227/ENSG00000107954/ENSG00000166349/ENSG00000183337/ENSG00000121481/ENSG00000134371/ENSG00000197579/ENSG00000114742/ENSG00000104343/ENSG00000130939/ENSG00000117153/ENSG00000198730/ENSG00000095787/ENSG00000087152/ENSG00000074319/ENSG00000108733/ENSG00000185345…	DTX3L/TRIM21/CUL4B/TRIM25/PCGF5/UBE2O/PCGF2/BIRC2/RING1/NEURL1/RAG1/BCOR/RNF2/CDC73/TOPORS/WDR48/UBE2W/UBE4B/KLHL12/CTR9/WAC/ATXN7L3/TSG101/PEX12/PRKN/PCGF3
GO:0009311	BP	oligosaccharide metabolic process	26	-2.50871	-1.04628	ENSG00000117394/ENSG00000182870/ENSG00000171298/ENSG00000157350/ENSG00000033170/ENSG00000143641/ENSG00000109323/ENSG00000013288/ENSG00000127415/ENSG00000070731/ENSG00000184005/ENSG00000113532/ENSG00000157764/ENSG00000140400/ENSG00000204386/ENSG00000110080/ENSG00000257335/ENSG00000070526/ENSG00000257594/ENSG00000131386/ENSG00000139629/ENSG00000177239/ENSG00000126091/ENSG00000162630/ENSG00000142102…	SLC2A1/GALNT9/GAA/ST3GAL2/FUT8/GALNT2/MANBA/MAN2B2/IDUA/ST6GALNAC2/ST6GALNAC3/ST8SIA4/BRAF/MAN2C1/NEU1/ST3GAL4/MGAM/ST6GALNAC1/GALNT4/GALNT15/GALNT6/MAN1B1/ST3GAL3/B3GALT2/PGGHG/ST8SIA2
GO:0010507	BP	negative regulation of autophagy	26	-2.31076	-0.968709	ENSG00000104081/ENSG00000141458/ENSG00000143384/ENSG00000188906/ENSG00000064601/ENSG00000112977/ENSG00000103197/ENSG00000178252/ENSG00000134242/ENSG00000265808/ENSG00000167110/ENSG00000165699/ENSG00000103657/ENSG00000066135/ENSG00000116260/ENSG00000068903/ENSG00000157625/ENSG00000092108/ENSG00000135093/ENSG00000169398/ENSG00000185189/ENSG00000181852/ENSG00000187626/ENSG00000176994/ENSG00000121879…	BMF/NPC1/MCL1/LRRK2/CTSA/DAP/TSC2/WDR6/PTPN22/SEC22B/GOLGA2/TSC1/HERC1/KDM4A/QSOX1/SIRT2/TAB3/SCFD1/USP30/PTK2/NRBP2/RNF41/ZKSCAN4/SMCR8/PIK3CA/BECN1
GO:0048199	BP	vesicle targeting, to, from or within Golgi	26	-2.31076	-0.968709	ENSG00000114270/ENSG00000109861/ENSG00000141551/ENSG00000107862/ENSG00000125875/ENSG00000185010/ENSG00000073969/ENSG00000265808/ENSG00000167110/ENSG00000100528/ENSG00000007255/ENSG00000105402/ENSG00000182400/ENSG00000110195/ENSG00000070540/ENSG00000196459/ENSG00000114354/ENSG00000092108/ENSG00000117153/ENSG00000150961/ENSG00000108433/ENSG00000152700/ENSG00000174871/ENSG00000114745/ENSG00000162236…	COL7A1/CTSC/CSNK1D/GBF1/TBC1D20/F8/NSF/SEC22B/GOLGA2/CNIH1/TRAPPC6A/NAPA/TRAPPC6B/FOLR1/WIPI1/TRAPPC2/TFG/SCFD1/KLHL12/SEC24D/GOSR2/SAR1B/CNIH2/GORASP1/STX5/SEC24C
GO:2000106	BP	regulation of leukocyte apoptotic process	26	-2.21708	-0.920464	ENSG00000131981/ENSG00000185507/ENSG00000167601/ENSG00000101197/ENSG00000168961/ENSG00000185950/ENSG00000109756/ENSG00000120217/ENSG00000051382/ENSG00000169242/ENSG00000183087/ENSG00000151694/ENSG00000171862/ENSG00000131203/ENSG00000217128/ENSG00000166349/ENSG00000141510/ENSG00000157514/ENSG00000105639/ENSG00000166925/ENSG00000271503/ENSG00000151651/ENSG00000114251/ENSG00000019582/ENSG00000143772…	LGALS3/IRF7/AXL/BIRC7/LGALS9/IRS2/RAPGEF2/CD274/PIK3CB/EFNA1/GAS6/ADAM17/PTEN/IDO1/FNIP1/RAG1/TP53/TSC22D3/JAK3/TSC22D4/CCL5/ADAM8/WNT5A/CD74/ITPKB/ARG2
GO:0030316	BP	osteoclast differentiation	26	-2.0397	-0.82996	ENSG00000104332/ENSG00000107957/ENSG00000154127/ENSG00000171223/ENSG00000197122/ENSG00000064932/ENSG00000184371/ENSG00000109670/ENSG00000168036/ENSG00000071553/ENSG00000183864/ENSG00000166147/ENSG00000155090/ENSG00000196712/ENSG00000170345/ENSG00000177706/ENSG00000172216/ENSG00000175104/ENSG00000118260/ENSG00000141655/ENSG00000204103/ENSG00000155846/ENSG00000007168/ENSG00000066405/ENSG00000152192…	SFRP1/SH3PXD2A/UBASH3B/JUNB/SRC/SBNO2/CSF1/FBXW7/CTNNB1/ATP6AP1/TOB2/FBN1/KLF10/NF1/FOS/FAM20C/CEBPB/TRAF6/CREB1/TNFRSF11A/MAFB/PPARGC1B/PAFAH1B1/CLDN18/POU4F1/EFNA2
GO:0031060	BP	regulation of histone methylation	25	-3.31172	-1.47399	ENSG00000162676/ENSG00000107485/ENSG00000168036/ENSG00000115548/ENSG00000118058/ENSG00000169057/ENSG00000163348/ENSG00000109111/ENSG00000005483/ENSG00000009709/ENSG00000171606/ENSG00000112511/ENSG00000183337/ENSG00000066135/ENSG00000177000/ENSG00000198730/ENSG00000131845/ENSG00000107077/ENSG00000198026/ENSG00000160679/ENSG00000165671/ENSG00000008083/ENSG00000141646/ENSG00000272333/ENSG00000159086	GFI1/GATA3/CTNNB1/KDM3A/KMT2A/MECP2/PYGO2/SUPT6H/KMT2E/PAX7/ZNF274/PHF1/BCOR/KDM4A/MTHFR/CTR9/ZNF304/KDM4C/ZNF335/CHTOP/NSD1/JARID2/SMAD4/KMT2B/PAXBP1
GO:0014909	BP	smooth muscle cell migration	25	-2.57944	-1.0646	ENSG00000204580/ENSG00000146674/ENSG00000170962/ENSG00000100311/ENSG00000137642/ENSG00000171631/ENSG00000197122/ENSG00000106366/ENSG00000084112/ENSG00000173334/ENSG00000116044/ENSG00000103034/ENSG00000135679/ENSG00000184481/ENSG00000114554/ENSG00000170961/ENSG00000113721/ENSG00000116641/ENSG00000197702/ENSG00000259207/ENSG00000198121/ENSG00000135744/ENSG00000271503/ENSG00000115353/ENSG00000165240	DDR1/IGFBP3/PDGFD/PDGFB/SORL1/P2RY6/SRC/SERPINE1/SSH1/TRIB1/NFE2L2/NDRG4/MDM2/FOXO4/PLXNA1/HAS2/PDGFRB/DOCK7/PARVA/ITGB3/LPAR1/AGT/CCL5/TACR1/ATP7A
GO:0006901	BP	vesicle coating	25	-2.37069	-1.00037	ENSG00000114270/ENSG00000109861/ENSG00000141551/ENSG00000107862/ENSG00000125875/ENSG00000185010/ENSG00000073969/ENSG00000265808/ENSG00000167110/ENSG00000100528/ENSG00000007255/ENSG00000105402/ENSG00000182400/ENSG00000110195/ENSG00000196459/ENSG00000114354/ENSG00000092108/ENSG00000117153/ENSG00000150961/ENSG00000108433/ENSG00000152700/ENSG00000174871/ENSG00000114745/ENSG00000162236/ENSG00000176986	COL7A1/CTSC/CSNK1D/GBF1/TBC1D20/F8/NSF/SEC22B/GOLGA2/CNIH1/TRAPPC6A/NAPA/TRAPPC6B/FOLR1/TRAPPC2/TFG/SCFD1/KLHL12/SEC24D/GOSR2/SAR1B/CNIH2/GORASP1/STX5/SEC24C
GO:0090114	BP	COPII-coated vesicle budding	25	-2.08589	-0.852007	ENSG00000114270/ENSG00000109861/ENSG00000141551/ENSG00000125875/ENSG00000185010/ENSG00000073969/ENSG00000265808/ENSG00000167110/ENSG00000100528/ENSG00000007255/ENSG00000105402/ENSG00000182400/ENSG00000110195/ENSG00000196459/ENSG00000114354/ENSG00000092108/ENSG00000117153/ENSG00000075826/ENSG00000150961/ENSG00000108433/ENSG00000152700/ENSG00000174871/ENSG00000114745/ENSG00000162236/ENSG00000176986	COL7A1/CTSC/CSNK1D/TBC1D20/F8/NSF/SEC22B/GOLGA2/CNIH1/TRAPPC6A/NAPA/TRAPPC6B/FOLR1/TRAPPC2/TFG/SCFD1/KLHL12/SEC31B/SEC24D/GOSR2/SAR1B/CNIH2/GORASP1/STX5/SEC24C
GO:0033116	CC	endoplasmic reticulum-Golgi intermediate compartment membrane	25	-2.83159	-1.23797	ENSG00000231925/ENSG00000114270/ENSG00000109861/ENSG00000204267/ENSG00000168394/ENSG00000071553/ENSG00000062716/ENSG00000141551/ENSG00000125875/ENSG00000185010/ENSG00000196352/ENSG00000265808/ENSG00000167110/ENSG00000100528/ENSG00000136874/ENSG00000110195/ENSG00000087502/ENSG00000108433/ENSG00000142920/ENSG00000169696/ENSG00000174871/ENSG00000114745/ENSG00000162236/ENSG00000213996/ENSG00000182372	TAPBP/COL7A1/CTSC/TAP2/TAP1/ATP6AP1/VMP1/CSNK1D/TBC1D20/F8/CD55/SEC22B/GOLGA2/CNIH1/STX17/FOLR1/ERGIC2/GOSR2/AZIN2/ASPSCR1/CNIH2/GORASP1/STX5/TM6SF2/CLN8
GO:0031093	CC	platelet alpha granule lumen	25	-2.60529	-1.12004	ENSG00000122862/ENSG00000112715/ENSG00000105329/ENSG00000100311/ENSG00000184500/ENSG00000106366/ENSG00000102265/ENSG00000137801/ENSG00000183087/ENSG00000185010/ENSG00000145882/ENSG00000172432/ENSG00000102316/ENSG00000197766/ENSG00000163631/ENSG00000116260/ENSG00000113140/ENSG00000163736/ENSG00000110799/ENSG00000196865/ENSG00000129009/ENSG00000119699/ENSG00000149925/ENSG00000138798/ENSG00000173511	SRGN/VEGFA/TGFB1/PDGFB/PROS1/SERPINE1/TIMP1/THBS1/GAS6/F8/PCYOX1L/GTPBP2/MAGED2/CFD/ALB/QSOX1/SPARC/PPBP/VWF/NHLRC2/ISLR/TGFB3/ALDOA/EGF/VEGFB
GO:0033619	BP	membrane protein proteolysis	24	-2.54629	-1.04674	ENSG00000105329/ENSG00000035862/ENSG00000164307/ENSG00000100345/ENSG00000165731/ENSG00000074181/ENSG00000140564/ENSG00000102265/ENSG00000173548/ENSG00000138600/ENSG00000151694/ENSG00000137845/ENSG00000064300/ENSG00000162736/ENSG00000175104/ENSG00000103811/ENSG00000138613/ENSG00000028137/ENSG00000140943/ENSG00000067900/ENSG00000157150/ENSG00000151651/ENSG00000144468/ENSG00000198799	TGFB1/TIMP2/ERAP1/MYH9/RET/NOTCH3/FURIN/TIMP1/SNX33/SPPL2A/ADAM17/ADAM10/NGFR/NCSTN/TRAF6/CTSH/APH1B/TNFRSF1B/MBTPS1/ROCK1/TIMP4/ADAM8/RHBDD1/LRIG2
GO:0048207	BP	vesicle targeting, rough ER to cis-Golgi	24	-2.43796	-1.02454	ENSG00000114270/ENSG00000109861/ENSG00000141551/ENSG00000125875/ENSG00000185010/ENSG00000073969/ENSG00000265808/ENSG00000167110/ENSG00000100528/ENSG00000007255/ENSG00000105402/ENSG00000182400/ENSG00000110195/ENSG00000196459/ENSG00000114354/ENSG00000092108/ENSG00000117153/ENSG00000150961/ENSG00000108433/ENSG00000152700/ENSG00000174871/ENSG00000114745/ENSG00000162236/ENSG00000176986	COL7A1/CTSC/CSNK1D/TBC1D20/F8/NSF/SEC22B/GOLGA2/CNIH1/TRAPPC6A/NAPA/TRAPPC6B/FOLR1/TRAPPC2/TFG/SCFD1/KLHL12/SEC24D/GOSR2/SAR1B/CNIH2/GORASP1/STX5/SEC24C
GO:0048208	BP	COPII vesicle coating	24	-2.43796	-1.02454	ENSG00000114270/ENSG00000109861/ENSG00000141551/ENSG00000125875/ENSG00000185010/ENSG00000073969/ENSG00000265808/ENSG00000167110/ENSG00000100528/ENSG00000007255/ENSG00000105402/ENSG00000182400/ENSG00000110195/ENSG00000196459/ENSG00000114354/ENSG00000092108/ENSG00000117153/ENSG00000150961/ENSG00000108433/ENSG00000152700/ENSG00000174871/ENSG00000114745/ENSG00000162236/ENSG00000176986	COL7A1/CTSC/CSNK1D/TBC1D20/F8/NSF/SEC22B/GOLGA2/CNIH1/TRAPPC6A/NAPA/TRAPPC6B/FOLR1/TRAPPC2/TFG/SCFD1/KLHL12/SEC24D/GOSR2/SAR1B/CNIH2/GORASP1/STX5/SEC24C
GO:0060760	BP	positive regulation of response to cytokine stimulus	23	-3.92114	-1.84038	ENSG00000173193/ENSG00000138496/ENSG00000162676/ENSG00000196954/ENSG00000140853/ENSG00000185507/ENSG00000115594/ENSG00000167601/ENSG00000107201/ENSG00000115267/ENSG00000137752/ENSG00000184371/ENSG00000164463/ENSG00000183087/ENSG00000151694/ENSG00000169692/ENSG00000204310/ENSG00000166326/ENSG00000114251/ENSG00000007168/ENSG00000019582/ENSG00000185345/ENSG00000126456	PARP14/PARP9/GFI1/CASP4/NLRC5/IRF7/IL1R1/AXL/DDX58/IFIH1/CASP1/CSF1/CREBRF/GAS6/ADAM17/AGPAT2/AGPAT1/TRIM44/WNT5A/PAFAH1B1/CD74/PRKN/IRF3
GO:0090183	BP	regulation of kidney development	23	-3.43293	-1.53425	ENSG00000112715/ENSG00000105329/ENSG00000143867/ENSG00000170962/ENSG00000100311/ENSG00000165731/ENSG00000162552/ENSG00000196159/ENSG00000003402/ENSG00000107485/ENSG00000168036/ENSG00000115415/ENSG00000120738/ENSG00000100625/ENSG00000113721/ENSG00000125618/ENSG00000273706/ENSG00000128342/ENSG00000183691/ENSG00000154803/ENSG00000179222/ENSG00000135744/ENSG00000164690	VEGFA/TGFB1/OSR1/PDGFD/PDGFB/RET/WNT4/FAT4/CFLAR/GATA3/CTNNB1/STAT1/EGR1/SIX4/PDGFRB/PAX8/LHX1/LIF/NOG/FLCN/MAGED1/AGT/SHH
GO:0002753	BP	cytoplasmic pattern recognition receptor signaling pathway	23	-2.29743	-0.9684	ENSG00000137628/ENSG00000185507/ENSG00000107201/ENSG00000115267/ENSG00000134070/ENSG00000163362/ENSG00000064012/ENSG00000110330/ENSG00000101782/ENSG00000112851/ENSG00000100906/ENSG00000134242/ENSG00000175104/ENSG00000108771/ENSG00000132466/ENSG00000157625/ENSG00000000003/ENSG00000149476/ENSG00000204610/ENSG00000129657/ENSG00000269335/ENSG00000106100/ENSG00000126456	DDX60/IRF7/DDX58/IFIH1/IRAK2/INAVA/CASP8/BIRC2/RIOK3/ERBIN/NFKBIA/PTPN22/TRAF6/DHX58/ANKRD17/TAB3/TSPAN6/TKFC/TRIM15/SEC14L1/IKBKG/NOD1/IRF3
GO:0021954	BP	central nervous system neuron development	23	-2.29743	-0.9684	ENSG00000105711/ENSG00000078018/ENSG00000075213/ENSG00000182704/ENSG00000197381/ENSG00000179348/ENSG00000109756/ENSG00000171862/ENSG00000160007/ENSG00000153234/ENSG00000105953/ENSG00000198198/ENSG00000159388/ENSG00000170390/ENSG00000160460/ENSG00000184845/ENSG00000221866/ENSG00000169398/ENSG00000114251/ENSG00000007168/ENSG00000165240/ENSG00000070610/ENSG00000169750	SCN1B/MAP2/SEMA3A/TSKU/ADARB1/GATA2/RAPGEF2/PTEN/ARHGAP35/NR4A2/OGDH/SZT2/BTG2/DCLK2/SPTBN4/DRD1/PLXNA4/PTK2/WNT5A/PAFAH1B1/ATP7A/GBA2/RAC3
GO:0008306	BP	associative learning	23	-2.00428	-0.820162	ENSG00000171992/ENSG00000134138/ENSG00000133703/ENSG00000103034/ENSG00000118058/ENSG00000169057/ENSG00000196712/ENSG00000170345/ENSG00000132639/ENSG00000197283/ENSG00000166349/ENSG00000157764/ENSG00000196338/ENSG00000159388/ENSG00000033800/ENSG00000176884/ENSG00000177030/ENSG00000118260/ENSG00000184845/ENSG00000115353/ENSG00000006071/ENSG00000161681/ENSG00000154146	SYNPO/MEIS2/KRAS/NDRG4/KMT2A/MECP2/NF1/FOS/SNAP25/SYNGAP1/RAG1/BRAF/NLGN3/BTG2/PIAS1/GRIN1/DEAF1/CREB1/DRD1/TACR1/ABCC8/SHANK1/NRGN
GO:0061180	BP	mammary gland epithelium development	23	-2.00428	-0.820162	ENSG00000162337/ENSG00000105329/ENSG00000204580/ENSG00000183779/ENSG00000197122/ENSG00000117139/ENSG00000096968/ENSG00000110092/ENSG00000184371/ENSG00000162552/ENSG00000111424/ENSG00000107485/ENSG00000169083/ENSG00000140464/ENSG00000163348/ENSG00000108379/ENSG00000173531/ENSG00000244405/ENSG00000172216/ENSG00000177030/ENSG00000124782/ENSG00000114251/ENSG00000131023	LRP5/TGFB1/DDR1/ZNF703/SRC/KDM5B/JAK2/CCND1/CSF1/WNT4/VDR/GATA3/AR/PML/PYGO2/WNT3/MST1/ETV5/CEBPB/DEAF1/RREB1/WNT5A/LATS1
GO:0071230	BP	cellular response to amino acid stimulus	23	-2.00428	-0.820162	ENSG00000170962/ENSG00000119772/ENSG00000148516/ENSG00000141564/ENSG00000113742/ENSG00000107954/ENSG00000162909/ENSG00000024048/ENSG00000130766/ENSG00000159459/ENSG00000172216/ENSG00000084636/ENSG00000025039/ENSG00000083750/ENSG00000177058/ENSG00000080546/ENSG00000146648/ENSG00000119866/ENSG00000165240/ENSG00000107864/ENSG00000214575/ENSG00000001084/ENSG00000185338	PDGFD/DNMT3A/ZEB1/RPTOR/CPEB4/NEURL1/CAPN2/UBR2/SESN2/UBR1/CEBPB/COL16A1/RRAGD/RRAGB/SLC38A9/SESN1/EGFR/BCL11A/ATP7A/CPEB3/CPEB1/GCLC/SOCS1
GO:0098586	BP	cellular response to virus	22	-3.76023	-1.72251	ENSG00000137628/ENSG00000185507/ENSG00000153094/ENSG00000160710/ENSG00000107201/ENSG00000115267/ENSG00000168961/ENSG00000105928/ENSG00000185386/ENSG00000163874/ENSG00000107862/ENSG00000110330/ENSG00000101782/ENSG00000108771/ENSG00000168811/ENSG00000132466/ENSG00000000003/ENSG00000149476/ENSG00000204610/ENSG00000102081/ENSG00000129657/ENSG00000126456	DDX60/IRF7/BCL2L11/ADAR/DDX58/IFIH1/LGALS9/GSDME/MAPK11/ZC3H12A/GBF1/BIRC2/RIOK3/DHX58/IL12A/ANKRD17/TSPAN6/TKFC/TRIM15/FMR1/SEC14L1/IRF3
GO:0030166	BP	proteoglycan biosynthetic process	22	-2.72371	-1.12413	ENSG00000147408/ENSG00000168036/ENSG00000136720/ENSG00000033100/ENSG00000123989/ENSG00000136213/ENSG00000132692/ENSG00000149541/ENSG00000012232/ENSG00000180767/ENSG00000153936/ENSG00000171451/ENSG00000147119/ENSG00000176678/ENSG00000171302/ENSG00000171310/ENSG00000015532/ENSG00000173546/ENSG00000169826/ENSG00000125430/ENSG00000131873/ENSG00000116704	CSGALNACT1/CTNNB1/HS6ST1/CHPF2/CHPF/CHST12/BCAN/B3GAT3/EXTL3/CHST13/HS2ST1/DSEL/CHST7/FOXL1/CANT1/CHST11/XYLT2/CSPG4/CSGALNACT2/HS3ST3B1/CHSY1/SLC35D1
GO:0032611	BP	interleukin-1 beta production	22	-2.48259	-1.0428	ENSG00000165029/ENSG00000137752/ENSG00000153029/ENSG00000096968/ENSG00000156515/ENSG00000168961/ENSG00000140464/ENSG00000104518/ENSG00000120738/ENSG00000163874/ENSG00000163362/ENSG00000176170/ENSG00000105483/ENSG00000163251/ENSG00000174130/ENSG00000204397/ENSG00000172232/ENSG00000091592/ENSG00000114251/ENSG00000106100/ENSG00000103490/ENSG00000081181	ABCA1/CASP1/MR1/JAK2/HK1/LGALS9/PML/GSDMD/EGR1/ZC3H12A/INAVA/SPHK1/CARD8/FZD5/TLR6/CARD16/AZU1/NLRP1/WNT5A/NOD1/PYCARD/ARG2
GO:1903391	BP	regulation of adherens junction organization	22	-2.48259	-1.0428	ENSG00000112715/ENSG00000104332/ENSG00000197122/ENSG00000162552/ENSG00000137801/ENSG00000198728/ENSG00000065613/ENSG00000184349/ENSG00000171862/ENSG00000141376/ENSG00000124145/ENSG00000165699/ENSG00000189058/ENSG00000084636/ENSG00000137710/ENSG00000076201/ENSG00000067900/ENSG00000046653/ENSG00000163539/ENSG00000169398/ENSG00000110880/ENSG00000074054	VEGFA/SFRP1/SRC/WNT4/THBS1/LDB1/SLK/EFNA5/PTEN/BCAS3/SDC4/TSC1/APOD/COL16A1/RDX/PTPN23/ROCK1/GPM6B/CLASP2/PTK2/CORO1C/CLASP1
GO:0014910	BP	regulation of smooth muscle cell migration	22	-2.36968	-1.00037	ENSG00000146674/ENSG00000170962/ENSG00000100311/ENSG00000137642/ENSG00000171631/ENSG00000197122/ENSG00000106366/ENSG00000084112/ENSG00000173334/ENSG00000116044/ENSG00000103034/ENSG00000135679/ENSG00000184481/ENSG00000114554/ENSG00000170961/ENSG00000113721/ENSG00000116641/ENSG00000198121/ENSG00000135744/ENSG00000271503/ENSG00000115353/ENSG00000165240	IGFBP3/PDGFD/PDGFB/SORL1/P2RY6/SRC/SERPINE1/SSH1/TRIB1/NFE2L2/NDRG4/MDM2/FOXO4/PLXNA1/HAS2/PDGFRB/DOCK7/LPAR1/AGT/CCL5/TACR1/ATP7A
GO:0070227	BP	lymphocyte apoptotic process	22	-2.15795	-0.892246	ENSG00000131981/ENSG00000153094/ENSG00000101197/ENSG00000146072/ENSG00000168961/ENSG00000185950/ENSG00000120217/ENSG00000169242/ENSG00000171862/ENSG00000131203/ENSG00000217128/ENSG00000166349/ENSG00000141510/ENSG00000157514/ENSG00000105639/ENSG00000166925/ENSG00000271503/ENSG00000151651/ENSG00000114251/ENSG00000019582/ENSG00000137275/ENSG00000081181	LGALS3/BCL2L11/BIRC7/TNFRSF21/LGALS9/IRS2/CD274/EFNA1/PTEN/IDO1/FNIP1/RAG1/TP53/TSC22D3/JAK3/TSC22D4/CCL5/ADAM8/WNT5A/CD74/RIPK1/ARG2
GO:1901880	BP	negative regulation of protein depolymerization	22	-2.15795	-0.892246	ENSG00000151491/ENSG00000152527/ENSG00000136842/ENSG00000116584/ENSG00000138594/ENSG00000100106/ENSG00000148180/ENSG00000006747/ENSG00000137710/ENSG00000115266/ENSG00000136059/ENSG00000128881/ENSG00000160460/ENSG00000166780/ENSG00000172661/ENSG00000134982/ENSG00000163539/ENSG00000079691/ENSG00000140854/ENSG00000128872/ENSG00000163554/ENSG00000074054	EPS8/PLEKHH2/TMOD1/ARHGEF2/TMOD3/TRIOBP/GSN/SCIN/RDX/APC2/VILL/TTBK2/SPTBN4/C16orf45/WASHC2C/APC/CLASP2/CARMIL1/KATNB1/TMOD2/SPTA1/CLASP1
GO:0003707	MF	steroid hormone receptor activity	22	-2.34457	-0.921938	ENSG00000169297/ENSG00000126351/ENSG00000186350/ENSG00000116833/ENSG00000111424/ENSG00000169083/ENSG00000172819/ENSG00000113580/ENSG00000167034/ENSG00000174738/ENSG00000131408/ENSG00000153234/ENSG00000131759/ENSG00000101076/ENSG00000204231/ENSG00000177463/ENSG00000186951/ENSG00000131910/ENSG00000188582/ENSG00000120798/ENSG00000143365/ENSG00000126368	NR0B1/THRA/RXRA/NR5A2/VDR/AR/RARG/NR3C1/NKX3-1/NR1D2/NR1H2/NR4A2/RARA/HNF4A/RXRB/NR2C2/PPARA/NR0B2/PAQR9/NR2C1/RORC/NR1D1
GO:0001961	BP	positive regulation of cytokine-mediated signaling pathway	21	-3.59903	-1.64994	ENSG00000173193/ENSG00000138496/ENSG00000162676/ENSG00000196954/ENSG00000140853/ENSG00000185507/ENSG00000115594/ENSG00000167601/ENSG00000137752/ENSG00000184371/ENSG00000164463/ENSG00000183087/ENSG00000151694/ENSG00000169692/ENSG00000204310/ENSG00000166326/ENSG00000114251/ENSG00000007168/ENSG00000019582/ENSG00000185345/ENSG00000126456	PARP14/PARP9/GFI1/CASP4/NLRC5/IRF7/IL1R1/AXL/CASP1/CSF1/CREBRF/GAS6/ADAM17/AGPAT2/AGPAT1/TRIM44/WNT5A/PAFAH1B1/CD74/PRKN/IRF3
GO:0060688	BP	regulation of morphogenesis of a branching structure	21	-2.69995	-1.10767	ENSG00000112715/ENSG00000104332/ENSG00000105329/ENSG00000186350/ENSG00000169083/ENSG00000168036/ENSG00000188906/ENSG00000100625/ENSG00000244405/ENSG00000125618/ENSG00000273706/ENSG00000168779/ENSG00000183691/ENSG00000011114/ENSG00000077463/ENSG00000179222/ENSG00000135744/ENSG00000114251/ENSG00000119866/ENSG00000164690/ENSG00000119630	VEGFA/SFRP1/TGFB1/RXRA/AR/CTNNB1/LRRK2/SIX4/ETV5/PAX8/LHX1/SHOX2/NOG/BTBD7/SIRT6/MAGED1/AGT/WNT5A/BCL11A/SHH/PGF
GO:0032922	BP	circadian regulation of gene expression	21	-2.45233	-1.03275	ENSG00000105835/ENSG00000140396/ENSG00000133794/ENSG00000140464/ENSG00000141551/ENSG00000118058/ENSG00000108557/ENSG00000064300/ENSG00000179094/ENSG00000036672/ENSG00000198380/ENSG00000134107/ENSG00000179222/ENSG00000073614/ENSG00000049246/ENSG00000186951/ENSG00000121671/ENSG00000173914/ENSG00000143365/ENSG00000123095/ENSG00000126368	NAMPT/NCOA2/ARNTL/PML/CSNK1D/KMT2A/RAI1/NGFR/PER1/USP2/GFPT1/BHLHE40/MAGED1/KDM5A/PER3/PPARA/CRY2/RBM4B/RORC/BHLHE41/NR1D1
GO:0035580	CC	specific granule lumen	21	-2.59653	-1.12004	ENSG00000173801/ENSG00000166710/ENSG00000035862/ENSG00000134827/ENSG00000117984/ENSG00000069974/ENSG00000137563/ENSG00000104518/ENSG00000111679/ENSG00000173083/ENSG00000096006/ENSG00000204386/ENSG00000078902/ENSG00000116260/ENSG00000013563/ENSG00000023318/ENSG00000171302/ENSG00000163661/ENSG00000198707/ENSG00000118520/ENSG00000167925	JUP/B2M/TIMP2/TCN1/CTSD/RAB27A/GGH/GSDMD/PTPN6/HPSE/CRISP3/NEU1/TOLLIP/QSOX1/DNASE1L1/ERP44/CANT1/PTX3/CEP290/ARG1/GHDC
GO:0050840	MF	extracellular matrix binding	21	-3.08996	-1.30305	ENSG00000112715/ENSG00000131981/ENSG00000205336/ENSG00000166106/ENSG00000188157/ENSG00000118785/ENSG00000198732/ENSG00000137801/ENSG00000179954/ENSG00000005884/ENSG00000063660/ENSG00000169499/ENSG00000187908/ENSG00000116962/ENSG00000087085/ENSG00000259207/ENSG00000113140/ENSG00000163520/ENSG00000143369/ENSG00000164690/ENSG00000152592	VEGFA/LGALS3/ADGRG1/ADAMTS15/AGRN/SPP1/SMOC1/THBS1/SSC5D/ITGA3/GPC1/PLEKHA2/DMBT1/NID1/ACHE/ITGB3/SPARC/FBLN2/ECM1/SHH/DMP1
GO:1905268	BP	negative regulation of chromatin organization	20	-2.9594	-1.26143	ENSG00000115548/ENSG00000157933/ENSG00000111875/ENSG00000169057/ENSG00000109111/ENSG00000104517/ENSG00000137309/ENSG00000112511/ENSG00000178913/ENSG00000183337/ENSG00000147099/ENSG00000066135/ENSG00000153827/ENSG00000197724/ENSG00000073614/ENSG00000119778/ENSG00000107077/ENSG00000112200/ENSG00000172943/ENSG00000008083	KDM3A/SKI/ASF1A/MECP2/SUPT6H/UBR5/HMGA1/PHF1/TAF7/BCOR/HDAC8/KDM4A/TRIP12/PHF2/KDM5A/ATAD2B/KDM4C/ZNF451/PHF8/JARID2
GO:2001238	BP	positive regulation of extrinsic apoptotic signaling pathway	20	-2.54781	-1.04674	ENSG00000104332/ENSG00000165731/ENSG00000125826/ENSG00000137801/ENSG00000140464/ENSG00000162772/ENSG00000196712/ENSG00000171862/ENSG00000105974/ENSG00000006327/ENSG00000135916/ENSG00000111321/ENSG00000121858/ENSG00000135744/ENSG00000160570/ENSG00000136603/ENSG00000122641/ENSG00000167004/ENSG00000137275/ENSG00000103490	SFRP1/RET/RBCK1/THBS1/PML/ATF3/NF1/PTEN/CAV1/TNFRSF12A/ITM2C/LTBR/TNFSF10/AGT/DEDD2/SKIL/INHBA/PDIA3/RIPK1/PYCARD
GO:0051568	BP	histone H3-K4 methylation	20	-2.42341	-1.01743	ENSG00000162676/ENSG00000107485/ENSG00000187837/ENSG00000168036/ENSG00000139718/ENSG00000055609/ENSG00000118058/ENSG00000116539/ENSG00000163348/ENSG00000147050/ENSG00000005483/ENSG00000183337/ENSG00000032219/ENSG00000167548/ENSG00000168769/ENSG00000198730/ENSG00000198026/ENSG00000141646/ENSG00000187605/ENSG00000272333	GFI1/GATA3/HIST1H1C/CTNNB1/SETD1B/KMT2C/KMT2A/ASH1L/PYGO2/KDM6A/KMT2E/BCOR/ARID4A/KMT2D/TET2/CTR9/ZNF335/SMAD4/TET3/KMT2B
GO:0045453	BP	bone resorption	20	-2.30481	-0.9684	ENSG00000004468/ENSG00000154127/ENSG00000197122/ENSG00000118785/ENSG00000168036/ENSG00000071553/ENSG00000166340/ENSG00000225190/ENSG00000166603/ENSG00000196712/ENSG00000154229/ENSG00000175104/ENSG00000020129/ENSG00000259207/ENSG00000160801/ENSG00000146648/ENSG00000155846/ENSG00000151651/ENSG00000164761/ENSG00000066405	CD38/UBASH3B/SRC/SPP1/CTNNB1/ATP6AP1/TPP1/PLEKHM1/MC4R/NF1/PRKCA/TRAF6/NCDN/ITGB3/PTH1R/EGFR/PPARGC1B/ADAM8/TNFRSF11B/CLDN18
GO:0051893	BP	regulation of focal adhesion assembly	20	-2.08381	-0.852007	ENSG00000112715/ENSG00000104332/ENSG00000197122/ENSG00000162552/ENSG00000137801/ENSG00000198728/ENSG00000065613/ENSG00000184349/ENSG00000171862/ENSG00000141376/ENSG00000124145/ENSG00000165699/ENSG00000189058/ENSG00000084636/ENSG00000067900/ENSG00000046653/ENSG00000163539/ENSG00000169398/ENSG00000110880/ENSG00000074054	VEGFA/SFRP1/SRC/WNT4/THBS1/LDB1/SLK/EFNA5/PTEN/BCAS3/SDC4/TSC1/APOD/COL16A1/ROCK1/GPM6B/CLASP2/PTK2/CORO1C/CLASP1
GO:0090109	BP	regulation of cell-substrate junction assembly	20	-2.08381	-0.852007	ENSG00000112715/ENSG00000104332/ENSG00000197122/ENSG00000162552/ENSG00000137801/ENSG00000198728/ENSG00000065613/ENSG00000184349/ENSG00000171862/ENSG00000141376/ENSG00000124145/ENSG00000165699/ENSG00000189058/ENSG00000084636/ENSG00000067900/ENSG00000046653/ENSG00000163539/ENSG00000169398/ENSG00000110880/ENSG00000074054	VEGFA/SFRP1/SRC/WNT4/THBS1/LDB1/SLK/EFNA5/PTEN/BCAS3/SDC4/TSC1/APOD/COL16A1/ROCK1/GPM6B/CLASP2/PTK2/CORO1C/CLASP1
GO:1904724	CC	tertiary granule lumen	20	-2.32635	-0.992004	ENSG00000166710/ENSG00000035862/ENSG00000134827/ENSG00000117984/ENSG00000119801/ENSG00000185432/ENSG00000137563/ENSG00000104518/ENSG00000111679/ENSG00000138413/ENSG00000096006/ENSG00000103811/ENSG00000116260/ENSG00000163736/ENSG00000171302/ENSG00000163661/ENSG00000136279/ENSG00000101439/ENSG00000109107/ENSG00000149925	B2M/TIMP2/TCN1/CTSD/YPEL5/METTL7A/GGH/GSDMD/PTPN6/IDH1/CRISP3/CTSH/QSOX1/PPBP/CANT1/PTX3/DBNL/CST3/ALDOC/ALDOA
GO:0001102	MF	RNA polymerase II activating transcription factor binding	20	-3.24295	-1.37686	ENSG00000064393/ENSG00000165949/ENSG00000168036/ENSG00000116604/ENSG00000116044/ENSG00000067369/ENSG00000198728/ENSG00000068305/ENSG00000170345/ENSG00000141027/ENSG00000103479/ENSG00000139687/ENSG00000101076/ENSG00000163508/ENSG00000179588/ENSG00000100393/ENSG00000118260/ENSG00000134107/ENSG00000122877/ENSG00000123095	HIPK2/IFI27/CTNNB1/MEF2D/NFE2L2/TP53BP1/LDB1/MEF2A/FOS/NCOR1/RBL2/RB1/HNF4A/EOMES/ZFPM1/EP300/CREB1/BHLHE40/EGR2/BHLHE41
GO:0050885	BP	neuromuscular process controlling balance	19	-3.27562	-1.46184	ENSG00000159842/ENSG00000171298/ENSG00000006611/ENSG00000132535/ENSG00000166340/ENSG00000184254/ENSG00000179772/ENSG00000277586/ENSG00000137474/ENSG00000169992/ENSG00000104320/ENSG00000103657/ENSG00000173175/ENSG00000186222/ENSG00000007168/ENSG00000161681/ENSG00000204120/ENSG00000152192/ENSG00000169750	ABR/GAA/USH1C/DLG4/TPP1/ALDH1A3/FOXS1/NEFL/MYO7A/NLGN2/NBN/HERC1/ADCY5/BLOC1S4/PAFAH1B1/SHANK1/GIGYF2/POU4F1/RAC3
GO:0030850	BP	prostate gland development	19	-2.39608	-1.01247	ENSG00000104332/ENSG00000186350/ENSG00000169083/ENSG00000168036/ENSG00000169018/ENSG00000041982/ENSG00000172819/ENSG00000167034/ENSG00000171862/ENSG00000129514/ENSG00000131759/ENSG00000118046/ENSG00000181690/ENSG00000183691/ENSG00000159184/ENSG00000114251/ENSG00000166225/ENSG00000164690/ENSG00000137869	SFRP1/RXRA/AR/CTNNB1/FEM1B/TNC/RARG/NKX3-1/PTEN/FOXA1/RARA/STK11/PLAG1/NOG/HOXB13/WNT5A/FRS2/SHH/CYP19A1
GO:0032651	BP	regulation of interleukin-1 beta production	19	-2.39608	-1.01247	ENSG00000137752/ENSG00000096968/ENSG00000156515/ENSG00000168961/ENSG00000140464/ENSG00000104518/ENSG00000120738/ENSG00000163874/ENSG00000163362/ENSG00000176170/ENSG00000105483/ENSG00000163251/ENSG00000204397/ENSG00000172232/ENSG00000091592/ENSG00000114251/ENSG00000106100/ENSG00000103490/ENSG00000081181	CASP1/JAK2/HK1/LGALS9/PML/GSDMD/EGR1/ZC3H12A/INAVA/SPHK1/CARD8/FZD5/CARD16/AZU1/NLRP1/WNT5A/NOD1/PYCARD/ARG2
GO:0070228	BP	regulation of lymphocyte apoptotic process	19	-2.39608	-1.01247	ENSG00000131981/ENSG00000101197/ENSG00000168961/ENSG00000185950/ENSG00000120217/ENSG00000169242/ENSG00000171862/ENSG00000131203/ENSG00000217128/ENSG00000166349/ENSG00000141510/ENSG00000157514/ENSG00000105639/ENSG00000166925/ENSG00000271503/ENSG00000151651/ENSG00000114251/ENSG00000019582/ENSG00000081181	LGALS3/BIRC7/LGALS9/IRS2/CD274/EFNA1/PTEN/IDO1/FNIP1/RAG1/TP53/TSC22D3/JAK3/TSC22D4/CCL5/ADAM8/WNT5A/CD74/ARG2
GO:0032421	CC	stereocilium bundle	19	-2.41729	-1.01432	ENSG00000151491/ENSG00000104321/ENSG00000006611/ENSG00000100106/ENSG00000130830/ENSG00000125124/ENSG00000137474/ENSG00000131203/ENSG00000095397/ENSG00000177106/ENSG00000033867/ENSG00000137710/ENSG00000187017/ENSG00000171160/ENSG00000186862/ENSG00000197753/ENSG00000007168/ENSG00000175894/ENSG00000115459	EPS8/TRPA1/USH1C/TRIOBP/MPP1/BBS2/MYO7A/IDO1/WHRN/EPS8L2/SLC4A7/RDX/ESPN/MORN4/PDZD7/LHFPL5/PAFAH1B1/TSPEAR/ELMOD3
GO:0012507	CC	ER to Golgi transport vesicle membrane	19	-2.06746	-0.862705	ENSG00000234745/ENSG00000166710/ENSG00000206503/ENSG00000204525/ENSG00000204642/ENSG00000265808/ENSG00000100528/ENSG00000204592/ENSG00000136874/ENSG00000110195/ENSG00000117153/ENSG00000075826/ENSG00000150961/ENSG00000108433/ENSG00000152700/ENSG00000174871/ENSG00000019582/ENSG00000162236/ENSG00000176986	HLA-B/B2M/HLA-A/HLA-C/HLA-F/SEC22B/CNIH1/HLA-E/STX17/FOLR1/KLHL12/SEC31B/SEC24D/GOSR2/SAR1B/CNIH2/CD74/STX5/SEC24C
GO:0004879	MF	nuclear receptor activity	19	-2.136	-0.857243	ENSG00000169297/ENSG00000126351/ENSG00000186350/ENSG00000116833/ENSG00000111424/ENSG00000169083/ENSG00000172819/ENSG00000167034/ENSG00000174738/ENSG00000131408/ENSG00000153234/ENSG00000198715/ENSG00000131759/ENSG00000101076/ENSG00000204231/ENSG00000186951/ENSG00000112983/ENSG00000143365/ENSG00000126368	NR0B1/THRA/RXRA/NR5A2/VDR/AR/RARG/NKX3-1/NR1D2/NR1H2/NR4A2/GLMP/RARA/HNF4A/RXRB/PPARA/BRD8/RORC/NR1D1
GO:0098531	MF	transcription factor activity, direct ligand regulated sequence-specific DNA binding	19	-2.136	-0.857243	ENSG00000169297/ENSG00000126351/ENSG00000186350/ENSG00000116833/ENSG00000111424/ENSG00000169083/ENSG00000172819/ENSG00000167034/ENSG00000174738/ENSG00000131408/ENSG00000153234/ENSG00000198715/ENSG00000131759/ENSG00000101076/ENSG00000204231/ENSG00000186951/ENSG00000112983/ENSG00000143365/ENSG00000126368	NR0B1/THRA/RXRA/NR5A2/VDR/AR/RARG/NKX3-1/NR1D2/NR1H2/NR4A2/GLMP/RARA/HNF4A/RXRB/PPARA/BRD8/RORC/NR1D1
GO:0090184	BP	positive regulation of kidney development	18	-3.28856	-1.46184	ENSG00000112715/ENSG00000105329/ENSG00000170962/ENSG00000100311/ENSG00000165731/ENSG00000162552/ENSG00000003402/ENSG00000107485/ENSG00000120738/ENSG00000100625/ENSG00000113721/ENSG00000125618/ENSG00000273706/ENSG00000128342/ENSG00000183691/ENSG00000179222/ENSG00000135744/ENSG00000164690	VEGFA/TGFB1/PDGFD/PDGFB/RET/WNT4/CFLAR/GATA3/EGR1/SIX4/PDGFRB/PAX8/LHX1/LIF/NOG/MAGED1/AGT/SHH
GO:0030204	BP	chondroitin sulfate metabolic process	18	-2.94788	-1.26143	ENSG00000147408/ENSG00000196104/ENSG00000033100/ENSG00000123989/ENSG00000136213/ENSG00000127415/ENSG00000132692/ENSG00000149541/ENSG00000180767/ENSG00000213614/ENSG00000171451/ENSG00000147119/ENSG00000171310/ENSG00000015532/ENSG00000173546/ENSG00000169826/ENSG00000131873/ENSG00000116704	CSGALNACT1/SPOCK3/CHPF2/CHPF/CHST12/IDUA/BCAN/B3GAT3/CHST13/HEXA/DSEL/CHST7/CHST11/XYLT2/CSPG4/CSGALNACT2/CHSY1/SLC35D1
GO:0046850	BP	regulation of bone remodeling	18	-2.94788	-1.26143	ENSG00000104332/ENSG00000004468/ENSG00000162337/ENSG00000154127/ENSG00000197122/ENSG00000118785/ENSG00000071553/ENSG00000225190/ENSG00000166603/ENSG00000196712/ENSG00000154229/ENSG00000259207/ENSG00000094975/ENSG00000146648/ENSG00000155846/ENSG00000151651/ENSG00000164761/ENSG00000066405	SFRP1/CD38/LRP5/UBASH3B/SRC/SPP1/ATP6AP1/PLEKHM1/MC4R/NF1/PRKCA/ITGB3/SUCO/EGFR/PPARGC1B/ADAM8/TNFRSF11B/CLDN18
GO:0050654	BP	chondroitin sulfate proteoglycan metabolic process	18	-2.79149	-1.16808	ENSG00000147408/ENSG00000196104/ENSG00000033100/ENSG00000123989/ENSG00000136213/ENSG00000127415/ENSG00000132692/ENSG00000149541/ENSG00000180767/ENSG00000213614/ENSG00000171451/ENSG00000147119/ENSG00000171310/ENSG00000015532/ENSG00000173546/ENSG00000169826/ENSG00000131873/ENSG00000116704	CSGALNACT1/SPOCK3/CHPF2/CHPF/CHST12/IDUA/BCAN/B3GAT3/CHST13/HEXA/DSEL/CHST7/CHST11/XYLT2/CSPG4/CSGALNACT2/CHSY1/SLC35D1
GO:0061647	BP	histone H3-K9 modification	18	-2.79149	-1.16808	ENSG00000107485/ENSG00000114166/ENSG00000115548/ENSG00000118058/ENSG00000169057/ENSG00000054267/ENSG00000171606/ENSG00000032219/ENSG00000147099/ENSG00000136169/ENSG00000066135/ENSG00000186462/ENSG00000077463/ENSG00000131845/ENSG00000107077/ENSG00000112200/ENSG00000008083/ENSG00000141646	GATA3/KAT2B/KDM3A/KMT2A/MECP2/ARID4B/ZNF274/ARID4A/HDAC8/SETDB2/KDM4A/NAP1L2/SIRT6/ZNF304/KDM4C/ZNF451/JARID2/SMAD4
GO:0002763	BP	positive regulation of myeloid leukocyte differentiation	18	-2.64353	-1.08968	ENSG00000184371/ENSG00000071553/ENSG00000173334/ENSG00000155090/ENSG00000064012/ENSG00000170345/ENSG00000100813/ENSG00000154229/ENSG00000139687/ENSG00000159216/ENSG00000175104/ENSG00000128342/ENSG00000118260/ENSG00000155846/ENSG00000185862/ENSG00000019582/ENSG00000137275/ENSG00000152192	CSF1/ATP6AP1/TRIB1/KLF10/CASP8/FOS/ACIN1/PRKCA/RB1/RUNX1/TRAF6/LIF/CREB1/PPARGC1B/EVI2B/CD74/RIPK1/POU4F1
GO:0018023	BP	peptidyl-lysine trimethylation	18	-2.64353	-1.08968	ENSG00000187837/ENSG00000118058/ENSG00000169057/ENSG00000054267/ENSG00000005483/ENSG00000171606/ENSG00000110066/ENSG00000032219/ENSG00000168769/ENSG00000133247/ENSG00000066135/ENSG00000198730/ENSG00000131845/ENSG00000107077/ENSG00000139160/ENSG00000198026/ENSG00000187605/ENSG00000272333	HIST1H1C/KMT2A/MECP2/ARID4B/KMT2E/ZNF274/KMT5B/ARID4A/TET2/KMT5C/KDM4A/CTR9/ZNF304/KDM4C/ETFBKMT/ZNF335/TET3/KMT2B
GO:0061912	BP	selective autophagy	18	-2.37068	-1.00037	ENSG00000161011/ENSG00000129003/ENSG00000123240/ENSG00000023287/ENSG00000175224/ENSG00000103197/ENSG00000130766/ENSG00000085978/ENSG00000183735/ENSG00000157954/ENSG00000136436/ENSG00000135093/ENSG00000167716/ENSG00000181852/ENSG00000126775/ENSG00000106100/ENSG00000126581/ENSG00000185345	SQSTM1/VPS13C/OPTN/RB1CC1/ATG13/TSC2/SESN2/ATG16L1/TBK1/WIPI2/CALCOCO2/USP30/WDR81/RNF41/ATG14/NOD1/BECN1/PRKN
GO:0006749	BP	glutathione metabolic process	18	-2.0121	-0.820865	ENSG00000116044/ENSG00000148344/ENSG00000160211/ENSG00000131067/ENSG00000100031/ENSG00000138413/ENSG00000112294/ENSG00000134202/ENSG00000168765/ENSG00000065621/ENSG00000015413/ENSG00000100577/ENSG00000213366/ENSG00000197448/ENSG00000104687/ENSG00000063854/ENSG00000104381/ENSG00000001084	NFE2L2/PTGES/G6PD/GGT7/GGT1/IDH1/ALDH5A1/GSTM3/GSTM4/GSTO2/DPEP1/GSTZ1/GSTM2/GSTK1/GSR/HAGH/GDAP1/GCLC
GO:0000407	CC	phagophore assembly site	18	-4.12959	-2.06952	ENSG00000161011/ENSG00000177169/ENSG00000188554/ENSG00000062716/ENSG00000066739/ENSG00000165861/ENSG00000023287/ENSG00000175224/ENSG00000110046/ENSG00000196998/ENSG00000085978/ENSG00000196821/ENSG00000078142/ENSG00000157954/ENSG00000181652/ENSG00000070540/ENSG00000126775/ENSG00000126581	SQSTM1/ULK1/NBR1/VMP1/ATG2B/ZFYVE1/RB1CC1/ATG13/ATG2A/WDR45/ATG16L1/C6orf106/PIK3C3/WIPI2/ATG9B/WIPI1/ATG14/BECN1
GO:0035035	MF	histone acetyltransferase binding	18	-5.13451	-2.2849	ENSG00000116016/ENSG00000164442/ENSG00000115415/ENSG00000178951/ENSG00000120738/ENSG00000255302/ENSG00000120071/ENSG00000068305/ENSG00000141376/ENSG00000178913/ENSG00000185591/ENSG00000172216/ENSG00000144445/ENSG00000141510/ENSG00000118260/ENSG00000068903/ENSG00000103671/ENSG00000188786	EPAS1/CITED2/STAT1/ZBTB7A/EGR1/EID1/KANSL1/MEF2A/BCAS3/TAF7/SP1/CEBPB/KANSL1L/TP53/CREB1/SIRT2/TRIP4/MTF1
GO:0001221	MF	transcription cofactor binding	18	-2.62034	-1.06558	ENSG00000198517/ENSG00000109118/ENSG00000116044/ENSG00000124177/ENSG00000150907/ENSG00000054598/ENSG00000179094/ENSG00000141510/ENSG00000118260/ENSG00000118689/ENSG00000096401/ENSG00000049246/ENSG00000186951/ENSG00000131196/ENSG00000143365/ENSG00000082258/ENSG00000116809/ENSG00000126368	MAFK/PHF12/NFE2L2/CHD6/FOXO1/FOXC1/PER1/TP53/CREB1/FOXO3/CDC5L/PER3/PPARA/NFATC1/RORC/CCNT2/ZBTB17/NR1D1
GO:0004407	MF	histone deacetylase activity	18	-2.3485	-0.921938	ENSG00000108840/ENSG00000135365/ENSG00000054267/ENSG00000084093/ENSG00000089902/ENSG00000032219/ENSG00000147099/ENSG00000111707/ENSG00000100429/ENSG00000068903/ENSG00000077463/ENSG00000164576/ENSG00000127511/ENSG00000105556/ENSG00000057935/ENSG00000111642/ENSG00000149480/ENSG00000187531	HDAC5/PHF21A/ARID4B/REST/RCOR1/ARID4A/HDAC8/SUDS3/HDAC10/SIRT2/SIRT6/SAP30L/SIN3B/MIER2/MTA3/CHD4/MTA2/SIRT7
GO:0033558	MF	protein deacetylase activity	18	-2.22314	-0.879933	ENSG00000108840/ENSG00000135365/ENSG00000054267/ENSG00000084093/ENSG00000089902/ENSG00000032219/ENSG00000147099/ENSG00000111707/ENSG00000100429/ENSG00000068903/ENSG00000077463/ENSG00000164576/ENSG00000127511/ENSG00000105556/ENSG00000057935/ENSG00000111642/ENSG00000149480/ENSG00000187531	HDAC5/PHF21A/ARID4B/REST/RCOR1/ARID4A/HDAC8/SUDS3/HDAC10/SIRT2/SIRT6/SAP30L/SIN3B/MIER2/MTA3/CHD4/MTA2/SIRT7
GO:0002762	BP	negative regulation of myeloid leukocyte differentiation	17	-2.48555	-1.0428	ENSG00000104332/ENSG00000154127/ENSG00000179348/ENSG00000109670/ENSG00000168036/ENSG00000173334/ENSG00000183864/ENSG00000166147/ENSG00000079385/ENSG00000196712/ENSG00000131759/ENSG00000123999/ENSG00000179588/ENSG00000204103/ENSG00000130584/ENSG00000122641/ENSG00000066405	SFRP1/UBASH3B/GATA2/FBXW7/CTNNB1/TRIB1/TOB2/FBN1/CEACAM1/NF1/RARA/INHA/ZFPM1/MAFB/ZBTB46/INHBA/CLDN18
GO:1903018	BP	regulation of glycoprotein metabolic process	17	-2.48555	-1.0428	ENSG00000136156/ENSG00000116209/ENSG00000168036/ENSG00000182621/ENSG00000135916/ENSG00000125967/ENSG00000186198/ENSG00000167110/ENSG00000130714/ENSG00000101473/ENSG00000163661/ENSG00000105639/ENSG00000101439/ENSG00000066777/ENSG00000102145/ENSG00000103154/ENSG00000175548	ITM2B/TMEM59/CTNNB1/PLCB1/ITM2C/NECAB3/SLC51B/GOLGA2/POMT1/ACOT8/PTX3/JAK3/CST3/ARFGEF1/GATA1/NECAB2/ALG10B
GO:0036092	BP	phosphatidylinositol-3-phosphate biosynthetic process	17	-2.21734	-0.920464	ENSG00000169047/ENSG00000068078/ENSG00000185950/ENSG00000078269/ENSG00000051382/ENSG00000159082/ENSG00000162344/ENSG00000138685/ENSG00000115020/ENSG00000149311/ENSG00000109458/ENSG00000078142/ENSG00000112367/ENSG00000133056/ENSG00000166225/ENSG00000070388/ENSG00000121879	IRS1/FGFR3/IRS2/SYNJ2/PIK3CB/SYNJ1/FGF19/FGF2/PIKFYVE/ATM/GAB1/PIK3C3/FIG4/PIK3C2B/FRS2/FGF22/PIK3CA
GO:0032420	CC	stereocilium	17	-2.23653	-0.954616	ENSG00000151491/ENSG00000006611/ENSG00000100106/ENSG00000130830/ENSG00000125124/ENSG00000137474/ENSG00000095397/ENSG00000177106/ENSG00000033867/ENSG00000137710/ENSG00000187017/ENSG00000171160/ENSG00000186862/ENSG00000197753/ENSG00000007168/ENSG00000175894/ENSG00000115459	EPS8/USH1C/TRIOBP/MPP1/BBS2/MYO7A/WHRN/EPS8L2/SLC4A7/RDX/ESPN/MORN4/PDZD7/LHFPL5/PAFAH1B1/TSPEAR/ELMOD3
GO:0040036	BP	regulation of fibroblast growth factor receptor signaling pathway	16	-4.29395	-2.08825	ENSG00000124813/ENSG00000162552/ENSG00000107485/ENSG00000168036/ENSG00000139318/ENSG00000137801/ENSG00000105287/ENSG00000164161/ENSG00000136158/ENSG00000063660/ENSG00000133059/ENSG00000177706/ENSG00000010361/ENSG00000183691/ENSG00000114251/ENSG00000168939	RUNX2/WNT4/GATA3/CTNNB1/DUSP6/THBS1/PRKD2/HHIP/SPRY2/GPC1/DSTYK/FAM20C/FUZ/NOG/WNT5A/SPRY3
GO:0045880	BP	positive regulation of smoothened signaling pathway	16	-3.78442	-1.73842	ENSG00000104332/ENSG00000143816/ENSG00000151208/ENSG00000072840/ENSG00000159307/ENSG00000129514/ENSG00000168779/ENSG00000068885/ENSG00000146197/ENSG00000136940/ENSG00000164066/ENSG00000138002/ENSG00000154309/ENSG00000131873/ENSG00000164690/ENSG00000163482	SFRP1/WNT9A/DLG5/EVC/SCUBE1/FOXA1/SHOX2/IFT80/SCUBE3/PDCL/INTU/IFT172/DISP1/CHSY1/SHH/STK36
GO:1905332	BP	positive regulation of morphogenesis of an epithelium	16	-3.55665	-1.61419	ENSG00000112715/ENSG00000105329/ENSG00000162552/ENSG00000107485/ENSG00000169083/ENSG00000168036/ENSG00000100625/ENSG00000125618/ENSG00000273706/ENSG00000128342/ENSG00000183691/ENSG00000077463/ENSG00000179222/ENSG00000135744/ENSG00000124782/ENSG00000165730	VEGFA/TGFB1/WNT4/GATA3/AR/CTNNB1/SIX4/PAX8/LHX1/LIF/NOG/SIRT6/MAGED1/AGT/RREB1/STOX1
GO:0050701	BP	interleukin-1 secretion	16	-2.19208	-0.904294	ENSG00000165029/ENSG00000137752/ENSG00000156515/ENSG00000168961/ENSG00000140464/ENSG00000104518/ENSG00000163874/ENSG00000183087/ENSG00000105483/ENSG00000163251/ENSG00000174130/ENSG00000204397/ENSG00000091592/ENSG00000114251/ENSG00000103490/ENSG00000081181	ABCA1/CASP1/HK1/LGALS9/PML/GSDMD/ZC3H12A/GAS6/CARD8/FZD5/TLR6/CARD16/NLRP1/WNT5A/PYCARD/ARG2
GO:0044764	BP	multi-organism cellular process	16	-2.06442	-0.847723	ENSG00000137628/ENSG00000185507/ENSG00000107201/ENSG00000115267/ENSG00000183087/ENSG00000110330/ENSG00000101782/ENSG00000121966/ENSG00000163631/ENSG00000108771/ENSG00000132466/ENSG00000000003/ENSG00000149476/ENSG00000204610/ENSG00000129657/ENSG00000126456	DDX60/IRF7/DDX58/IFIH1/GAS6/BIRC2/RIOK3/CXCR4/ALB/DHX58/ANKRD17/TSPAN6/TKFC/TRIM15/SEC14L1/IRF3
GO:0000421	CC	autophagosome membrane	16	-3.36604	-1.607	ENSG00000177169/ENSG00000062716/ENSG00000101460/ENSG00000139112/ENSG00000205356/ENSG00000005893/ENSG00000164841/ENSG00000140941/ENSG00000085978/ENSG00000136874/ENSG00000181652/ENSG00000070540/ENSG00000034713/ENSG00000136436/ENSG00000167716/ENSG00000126775	ULK1/VMP1/MAP1LC3A/GABARAPL1/TECPR1/LAMP2/TMEM74/MAP1LC3B/ATG16L1/STX17/ATG9B/WIPI1/GABARAPL2/CALCOCO2/WDR81/ATG14
GO:0043394	MF	proteoglycan binding	16	-2.93858	-1.19743	ENSG00000142949/ENSG00000188157/ENSG00000135047/ENSG00000090539/ENSG00000137801/ENSG00000041982/ENSG00000173083/ENSG00000137575/ENSG00000136235/ENSG00000164733/ENSG00000063660/ENSG00000116962/ENSG00000172232/ENSG00000093072/ENSG00000105426/ENSG00000130635	PTPRF/AGRN/CTSL/CHRD/THBS1/TNC/HPSE/SDCBP/GPNMB/CTSB/GPC1/NID1/AZU1/ADA2/PTPRS/COL5A1
GO:0032451	MF	demethylase activity	16	-2.45056	-0.976576	ENSG00000117139/ENSG00000115548/ENSG00000132510/ENSG00000147050/ENSG00000171988/ENSG00000127663/ENSG00000120733/ENSG00000126012/ENSG00000066135/ENSG00000173120/ENSG00000197724/ENSG00000140465/ENSG00000073614/ENSG00000012817/ENSG00000107077/ENSG00000172943	KDM5B/KDM3A/KDM6B/KDM6A/JMJD1C/KDM4B/KDM3B/KDM5C/KDM4A/KDM2A/PHF2/CYP1A1/KDM5A/KDM5D/KDM4C/PHF8
GO:0070076	BP	histone lysine demethylation	15	-3.62417	-1.65456	ENSG00000117139/ENSG00000115548/ENSG00000132510/ENSG00000147050/ENSG00000171988/ENSG00000127663/ENSG00000120733/ENSG00000126012/ENSG00000066135/ENSG00000173120/ENSG00000197724/ENSG00000073614/ENSG00000012817/ENSG00000107077/ENSG00000172943	KDM5B/KDM3A/KDM6B/KDM6A/JMJD1C/KDM4B/KDM3B/KDM5C/KDM4A/KDM2A/PHF2/KDM5A/KDM5D/KDM4C/PHF8
GO:0016577	BP	histone demethylation	15	-3.18	-1.418	ENSG00000117139/ENSG00000115548/ENSG00000132510/ENSG00000147050/ENSG00000171988/ENSG00000127663/ENSG00000120733/ENSG00000126012/ENSG00000066135/ENSG00000173120/ENSG00000197724/ENSG00000073614/ENSG00000012817/ENSG00000107077/ENSG00000172943	KDM5B/KDM3A/KDM6B/KDM6A/JMJD1C/KDM4B/KDM3B/KDM5C/KDM4A/KDM2A/PHF2/KDM5A/KDM5D/KDM4C/PHF8
GO:0006482	BP	protein demethylation	15	-2.79635	-1.16808	ENSG00000117139/ENSG00000115548/ENSG00000132510/ENSG00000147050/ENSG00000171988/ENSG00000127663/ENSG00000120733/ENSG00000126012/ENSG00000066135/ENSG00000173120/ENSG00000197724/ENSG00000073614/ENSG00000012817/ENSG00000107077/ENSG00000172943	KDM5B/KDM3A/KDM6B/KDM6A/JMJD1C/KDM4B/KDM3B/KDM5C/KDM4A/KDM2A/PHF2/KDM5A/KDM5D/KDM4C/PHF8
GO:0008214	BP	protein dealkylation	15	-2.79635	-1.16808	ENSG00000117139/ENSG00000115548/ENSG00000132510/ENSG00000147050/ENSG00000171988/ENSG00000127663/ENSG00000120733/ENSG00000126012/ENSG00000066135/ENSG00000173120/ENSG00000197724/ENSG00000073614/ENSG00000012817/ENSG00000107077/ENSG00000172943	KDM5B/KDM3A/KDM6B/KDM6A/JMJD1C/KDM4B/KDM3B/KDM5C/KDM4A/KDM2A/PHF2/KDM5A/KDM5D/KDM4C/PHF8
GO:0045124	BP	regulation of bone resorption	15	-2.79635	-1.16808	ENSG00000004468/ENSG00000154127/ENSG00000197122/ENSG00000118785/ENSG00000071553/ENSG00000225190/ENSG00000166603/ENSG00000196712/ENSG00000154229/ENSG00000259207/ENSG00000146648/ENSG00000155846/ENSG00000151651/ENSG00000164761/ENSG00000066405	CD38/UBASH3B/SRC/SPP1/ATP6AP1/PLEKHM1/MC4R/NF1/PRKCA/ITGB3/EGFR/PPARGC1B/ADAM8/TNFRSF11B/CLDN18
GO:0010559	BP	regulation of glycoprotein biosynthetic process	15	-2.46228	-1.03473	ENSG00000136156/ENSG00000116209/ENSG00000168036/ENSG00000182621/ENSG00000135916/ENSG00000125967/ENSG00000186198/ENSG00000167110/ENSG00000130714/ENSG00000101473/ENSG00000105639/ENSG00000066777/ENSG00000102145/ENSG00000103154/ENSG00000175548	ITM2B/TMEM59/CTNNB1/PLCB1/ITM2C/NECAB3/SLC51B/GOLGA2/POMT1/ACOT8/JAK3/ARFGEF1/GATA1/NECAB2/ALG10B
GO:0050702	BP	interleukin-1 beta secretion	15	-2.46228	-1.03473	ENSG00000165029/ENSG00000137752/ENSG00000156515/ENSG00000168961/ENSG00000140464/ENSG00000104518/ENSG00000163874/ENSG00000105483/ENSG00000163251/ENSG00000174130/ENSG00000204397/ENSG00000091592/ENSG00000114251/ENSG00000103490/ENSG00000081181	ABCA1/CASP1/HK1/LGALS9/PML/GSDMD/ZC3H12A/CARD8/FZD5/TLR6/CARD16/NLRP1/WNT5A/PYCARD/ARG2
GO:0048009	BP	insulin-like growth factor receptor signaling pathway	15	-2.3112	-0.968709	ENSG00000146674/ENSG00000169047/ENSG00000115457/ENSG00000169083/ENSG00000150938/ENSG00000167034/ENSG00000197081/ENSG00000182621/ENSG00000112964/ENSG00000103197/ENSG00000146830/ENSG00000164976/ENSG00000141753/ENSG00000163635/ENSG00000204120	IGFBP3/IRS1/IGFBP2/AR/CRIM1/NKX3-1/IGF2R/PLCB1/GHR/TSC2/GIGYF1/MYORG/IGFBP4/ATXN7/GIGYF2
GO:0002090	BP	regulation of receptor internalization	15	-2.16961	-0.892455	ENSG00000112715/ENSG00000107984/ENSG00000137486/ENSG00000132535/ENSG00000137575/ENSG00000135404/ENSG00000137312/ENSG00000136021/ENSG00000204842/ENSG00000197943/ENSG00000163956/ENSG00000102081/ENSG00000187391/ENSG00000103154/ENSG00000138798	VEGFA/DKK1/ARRB1/DLG4/SDCBP/CD63/FLOT1/SCYL2/ATXN2/PLCG2/LRPAP1/FMR1/MAGI2/NECAB2/EGF
GO:0032456	BP	endocytic recycling	15	-2.16961	-0.892455	ENSG00000137642/ENSG00000164877/ENSG00000110047/ENSG00000103034/ENSG00000013016/ENSG00000198825/ENSG00000149823/ENSG00000143545/ENSG00000152223/ENSG00000164715/ENSG00000076201/ENSG00000185236/ENSG00000213047/ENSG00000223501/ENSG00000090565	SORL1/MICALL2/EHD1/NDRG4/EHD3/INPP5F/VPS51/RAB13/EPG5/LMTK2/PTPN23/RAB11B/DENND1B/VPS52/RAB11FIP3
GO:0001974	BP	blood vessel remodeling	15	-2.03675	-0.82996	ENSG00000198959/ENSG00000116016/ENSG00000105329/ENSG00000167601/ENSG00000159842/ENSG00000146374/ENSG00000135679/ENSG00000176692/ENSG00000079385/ENSG00000054598/ENSG00000128342/ENSG00000135744/ENSG00000101439/ENSG00000168214/ENSG00000165240	TGM2/EPAS1/TGFB1/AXL/ABR/RSPO3/MDM2/FOXC2/CEACAM1/FOXC1/LIF/AGT/CST3/RBPJ/ATP7A
GO:0007223	BP	Wnt signaling pathway, calcium modulating pathway	15	-2.03675	-0.82996	ENSG00000107984/ENSG00000168036/ENSG00000180340/ENSG00000182621/ENSG00000123908/ENSG00000100354/ENSG00000163251/ENSG00000155363/ENSG00000090905/ENSG00000126070/ENSG00000092847/ENSG00000149782/ENSG00000114251/ENSG00000134698/ENSG00000131196	DKK1/CTNNB1/FZD2/PLCB1/AGO2/TNRC6B/FZD5/MOV10/TNRC6A/AGO3/AGO1/PLCB3/WNT5A/AGO4/NFATC1
GO:1904031	BP	positive regulation of cyclin-dependent protein kinase activity	15	-2.03675	-0.82996	ENSG00000100311/ENSG00000197122/ENSG00000110092/ENSG00000084764/ENSG00000151694/ENSG00000163660/ENSG00000008710/ENSG00000124762/ENSG00000118762/ENSG00000156345/ENSG00000146648/ENSG00000165730/ENSG00000221978/ENSG00000129315/ENSG00000082258	PDGFB/SRC/CCND1/MAPRE3/ADAM17/CCNL1/PKD1/CDKN1A/PKD2/CDK20/EGFR/STOX1/CCNL2/CCNT1/CCNT2
GO:0032452	MF	histone demethylase activity	15	-3.60105	-1.6434	ENSG00000117139/ENSG00000115548/ENSG00000132510/ENSG00000147050/ENSG00000171988/ENSG00000127663/ENSG00000120733/ENSG00000126012/ENSG00000066135/ENSG00000173120/ENSG00000197724/ENSG00000073614/ENSG00000012817/ENSG00000107077/ENSG00000172943	KDM5B/KDM3A/KDM6B/KDM6A/JMJD1C/KDM4B/KDM3B/KDM5C/KDM4A/KDM2A/PHF2/KDM5A/KDM5D/KDM4C/PHF8
GO:0000979	MF	RNA polymerase II core promoter sequence-specific DNA binding	15	-2.60312	-1.06558	ENSG00000140853/ENSG00000185507/ENSG00000116717/ENSG00000115415/ENSG00000137203/ENSG00000115548/ENSG00000170345/ENSG00000132471/ENSG00000172216/ENSG00000125618/ENSG00000163041/ENSG00000147133/ENSG00000124782/ENSG00000198026/ENSG00000102145	NLRC5/IRF7/GADD45A/STAT1/TFAP2A/KDM3A/FOS/WBP2/CEBPB/PAX8/H3F3A/TAF1/RREB1/ZNF335/GATA1
GO:0046596	BP	regulation of viral entry into host cell	14	-3.46384	-1.5531	ENSG00000185885/ENSG00000132109/ENSG00000142089/ENSG00000121060/ENSG00000185201/ENSG00000168961/ENSG00000204616/ENSG00000171206/ENSG00000112343/ENSG00000148180/ENSG00000132256/ENSG00000163661/ENSG00000116525/ENSG00000019582	IFITM1/TRIM21/IFITM3/TRIM25/IFITM2/LGALS9/TRIM31/TRIM8/TRIM38/GSN/TRIM5/PTX3/TRIM62/CD74
GO:0010719	BP	negative regulation of epithelial to mesenchymal transition	14	-3.23025	-1.43673	ENSG00000104332/ENSG00000168140/ENSG00000169242/ENSG00000171862/ENSG00000197380/ENSG00000129514/ENSG00000101665/ENSG00000108187/ENSG00000010361/ENSG00000183691/ENSG00000176542/ENSG00000105707/ENSG00000116525/ENSG00000136352	SFRP1/VASN/EFNA1/PTEN/DACT3/FOXA1/SMAD7/PBLD/FUZ/NOG/USF3/HPN/TRIM62/NKX2-1
GO:0032731	BP	positive regulation of interleukin-1 beta production	14	-3.23025	-1.43673	ENSG00000137752/ENSG00000096968/ENSG00000156515/ENSG00000168961/ENSG00000104518/ENSG00000120738/ENSG00000163362/ENSG00000105483/ENSG00000163251/ENSG00000172232/ENSG00000091592/ENSG00000114251/ENSG00000106100/ENSG00000103490	CASP1/JAK2/HK1/LGALS9/GSDMD/EGR1/INAVA/CARD8/FZD5/AZU1/NLRP1/WNT5A/NOD1/PYCARD
GO:0050650	BP	chondroitin sulfate proteoglycan biosynthetic process	14	-3.01484	-1.29636	ENSG00000147408/ENSG00000033100/ENSG00000123989/ENSG00000136213/ENSG00000132692/ENSG00000149541/ENSG00000180767/ENSG00000147119/ENSG00000171310/ENSG00000015532/ENSG00000173546/ENSG00000169826/ENSG00000131873/ENSG00000116704	CSGALNACT1/CHPF2/CHPF/CHST12/BCAN/B3GAT3/CHST13/CHST7/CHST11/XYLT2/CSPG4/CSGALNACT2/CHSY1/SLC35D1
GO:0014911	BP	positive regulation of smooth muscle cell migration	14	-2.63093	-1.08968	ENSG00000170962/ENSG00000100311/ENSG00000171631/ENSG00000197122/ENSG00000084112/ENSG00000135679/ENSG00000184481/ENSG00000170961/ENSG00000113721/ENSG00000116641/ENSG00000198121/ENSG00000135744/ENSG00000271503/ENSG00000165240	PDGFD/PDGFB/P2RY6/SRC/SSH1/MDM2/FOXO4/HAS2/PDGFRB/DOCK7/LPAR1/AGT/CCL5/ATP7A
GO:0070232	BP	regulation of T cell apoptotic process	14	-2.63093	-1.08968	ENSG00000131981/ENSG00000168961/ENSG00000120217/ENSG00000169242/ENSG00000131203/ENSG00000166349/ENSG00000141510/ENSG00000157514/ENSG00000105639/ENSG00000166925/ENSG00000271503/ENSG00000151651/ENSG00000114251/ENSG00000081181	LGALS3/LGALS9/CD274/EFNA1/IDO1/RAG1/TP53/TSC22D3/JAK3/TSC22D4/CCL5/ADAM8/WNT5A/ARG2
GO:0048846	BP	axon extension involved in axon guidance	14	-2.29961	-0.9684	ENSG00000112715/ENSG00000075213/ENSG00000170381/ENSG00000187764/ENSG00000118257/ENSG00000105429/ENSG00000114554/ENSG00000185033/ENSG00000196189/ENSG00000108379/ENSG00000221866/ENSG00000114251/ENSG00000010319/ENSG00000184347	VEGFA/SEMA3A/SEMA3E/SEMA4D/NRP2/MEGF8/PLXNA1/SEMA4B/SEMA4A/WNT3/PLXNA4/WNT5A/SEMA3G/SLIT3
GO:0050704	BP	regulation of interleukin-1 secretion	14	-2.29961	-0.9684	ENSG00000137752/ENSG00000156515/ENSG00000168961/ENSG00000140464/ENSG00000104518/ENSG00000163874/ENSG00000183087/ENSG00000105483/ENSG00000163251/ENSG00000204397/ENSG00000091592/ENSG00000114251/ENSG00000103490/ENSG00000081181	CASP1/HK1/LGALS9/PML/GSDMD/ZC3H12A/GAS6/CARD8/FZD5/CARD16/NLRP1/WNT5A/PYCARD/ARG2
GO:1902284	BP	neuron projection extension involved in neuron projection guidance	14	-2.29961	-0.9684	ENSG00000112715/ENSG00000075213/ENSG00000170381/ENSG00000187764/ENSG00000118257/ENSG00000105429/ENSG00000114554/ENSG00000185033/ENSG00000196189/ENSG00000108379/ENSG00000221866/ENSG00000114251/ENSG00000010319/ENSG00000184347	VEGFA/SEMA3A/SEMA3E/SEMA4D/NRP2/MEGF8/PLXNA1/SEMA4B/SEMA4A/WNT3/PLXNA4/WNT5A/SEMA3G/SLIT3
GO:0032732	BP	positive regulation of interleukin-1 production	14	-2.1507	-0.887009	ENSG00000137752/ENSG00000096968/ENSG00000156515/ENSG00000168961/ENSG00000104518/ENSG00000120738/ENSG00000163362/ENSG00000105483/ENSG00000163251/ENSG00000172232/ENSG00000091592/ENSG00000114251/ENSG00000106100/ENSG00000103490	CASP1/JAK2/HK1/LGALS9/GSDMD/EGR1/INAVA/CARD8/FZD5/AZU1/NLRP1/WNT5A/NOD1/PYCARD
GO:0072210	BP	metanephric nephron development	14	-2.01168	-0.820865	ENSG00000172037/ENSG00000143867/ENSG00000100311/ENSG00000165731/ENSG00000162552/ENSG00000168036/ENSG00000115415/ENSG00000120738/ENSG00000113721/ENSG00000125618/ENSG00000273706/ENSG00000128342/ENSG00000008710/ENSG00000118762	LAMB2/OSR1/PDGFB/RET/WNT4/CTNNB1/STAT1/EGR1/PDGFRB/PAX8/LHX1/LIF/PKD1/PKD2
GO:0003823	MF	antigen binding	14	-2.28093	-0.910842	ENSG00000105329/ENSG00000234745/ENSG00000231925/ENSG00000206503/ENSG00000205809/ENSG00000168394/ENSG00000101017/ENSG00000204525/ENSG00000115232/ENSG00000204642/ENSG00000204592/ENSG00000197579/ENSG00000183495/ENSG00000161021	TGFB1/HLA-B/TAPBP/HLA-A/KLRC2/TAP1/CD40/HLA-C/ITGA4/HLA-F/HLA-E/TOPORS/EP400/MAML1
GO:0035455	BP	response to interferon-alpha	13	-4.1666	-1.99566	ENSG00000119917/ENSG00000185885/ENSG00000130303/ENSG00000119922/ENSG00000167601/ENSG00000160710/ENSG00000142089/ENSG00000107485/ENSG00000185201/ENSG00000055332/ENSG00000183486/ENSG00000183087/ENSG00000076321	IFIT3/IFITM1/BST2/IFIT2/AXL/ADAR/IFITM3/GATA3/IFITM2/EIF2AK2/MX2/GAS6/KLHL20
GO:0030206	BP	chondroitin sulfate biosynthetic process	13	-3.30349	-1.47091	ENSG00000147408/ENSG00000033100/ENSG00000123989/ENSG00000136213/ENSG00000132692/ENSG00000180767/ENSG00000147119/ENSG00000171310/ENSG00000015532/ENSG00000173546/ENSG00000169826/ENSG00000131873/ENSG00000116704	CSGALNACT1/CHPF2/CHPF/CHST12/BCAN/CHST13/CHST7/CHST11/XYLT2/CSPG4/CSGALNACT2/CHSY1/SLC35D1
GO:0060740	BP	prostate gland epithelium morphogenesis	13	-3.06625	-1.32955	ENSG00000104332/ENSG00000186350/ENSG00000169083/ENSG00000169018/ENSG00000041982/ENSG00000172819/ENSG00000167034/ENSG00000129514/ENSG00000183691/ENSG00000159184/ENSG00000114251/ENSG00000166225/ENSG00000164690	SFRP1/RXRA/AR/FEM1B/TNC/RARG/NKX3-1/FOXA1/NOG/HOXB13/WNT5A/FRS2/SHH
GO:0039528	BP	cytoplasmic pattern recognition receptor signaling pathway in response to virus	13	-2.84886	-1.19407	ENSG00000137628/ENSG00000185507/ENSG00000107201/ENSG00000115267/ENSG00000110330/ENSG00000101782/ENSG00000108771/ENSG00000132466/ENSG00000000003/ENSG00000149476/ENSG00000204610/ENSG00000129657/ENSG00000126456	DDX60/IRF7/DDX58/IFIH1/BIRC2/RIOK3/DHX58/ANKRD17/TSPAN6/TKFC/TRIM15/SEC14L1/IRF3
GO:0060512	BP	prostate gland morphogenesis	13	-2.64898	-1.08968	ENSG00000104332/ENSG00000186350/ENSG00000169083/ENSG00000169018/ENSG00000041982/ENSG00000172819/ENSG00000167034/ENSG00000129514/ENSG00000183691/ENSG00000159184/ENSG00000114251/ENSG00000166225/ENSG00000164690	SFRP1/RXRA/AR/FEM1B/TNC/RARG/NKX3-1/FOXA1/NOG/HOXB13/WNT5A/FRS2/SHH
GO:0050706	BP	regulation of interleukin-1 beta secretion	13	-2.46466	-1.03473	ENSG00000137752/ENSG00000156515/ENSG00000168961/ENSG00000140464/ENSG00000104518/ENSG00000163874/ENSG00000105483/ENSG00000163251/ENSG00000204397/ENSG00000091592/ENSG00000114251/ENSG00000103490/ENSG00000081181	CASP1/HK1/LGALS9/PML/GSDMD/ZC3H12A/CARD8/FZD5/CARD16/NLRP1/WNT5A/PYCARD/ARG2
GO:0010390	BP	histone monoubiquitination	13	-2.13646	-0.879782	ENSG00000163840/ENSG00000158290/ENSG00000180628/ENSG00000277258/ENSG00000204227/ENSG00000166349/ENSG00000183337/ENSG00000121481/ENSG00000134371/ENSG00000198730/ENSG00000095787/ENSG00000087152/ENSG00000185619	DTX3L/CUL4B/PCGF5/PCGF2/RING1/RAG1/BCOR/RNF2/CDC73/CTR9/WAC/ATXN7L3/PCGF3
GO:0045992	BP	negative regulation of embryonic development	12	-2.68195	-1.10371	ENSG00000106003/ENSG00000107984/ENSG00000107485/ENSG00000168036/ENSG00000124216/ENSG00000142875/ENSG00000010361/ENSG00000072133/ENSG00000121068/ENSG00000143147/ENSG00000114251/ENSG00000130635	LFNG/DKK1/GATA3/CTNNB1/SNAI1/PRKACB/FUZ/RPS6KA6/TBX2/GPR161/WNT5A/COL5A1
GO:0060444	BP	branching involved in mammary gland duct morphogenesis	12	-2.68195	-1.10371	ENSG00000162337/ENSG00000105329/ENSG00000204580/ENSG00000197122/ENSG00000117139/ENSG00000184371/ENSG00000162552/ENSG00000111424/ENSG00000169083/ENSG00000140464/ENSG00000244405/ENSG00000114251	LRP5/TGFB1/DDR1/SRC/KDM5B/CSF1/WNT4/VDR/AR/PML/ETV5/WNT5A
GO:0030851	BP	granulocyte differentiation	12	-2.29744	-0.9684	ENSG00000179348/ENSG00000173334/ENSG00000079385/ENSG00000171135/ENSG00000159216/ENSG00000131759/ENSG00000179588/ENSG00000129993/ENSG00000130584/ENSG00000185862/ENSG00000102145/ENSG00000198945	GATA2/TRIB1/CEACAM1/JAGN1/RUNX1/RARA/ZFPM1/CBFA2T3/ZBTB46/EVI2B/GATA1/L3MBTL3
GO:0033363	BP	secretory granule organization	12	-2.12846	-0.877013	ENSG00000122862/ENSG00000165029/ENSG00000125875/ENSG00000128596/ENSG00000118260/ENSG00000173744/ENSG00000087903/ENSG00000196072/ENSG00000144747/ENSG00000120451/ENSG00000007168/ENSG00000123892	SRGN/ABCA1/TBC1D20/CCDC136/CREB1/AGFG1/RFX2/BLOC1S2/TMF1/SNX19/PAFAH1B1/RAB38
GO:0048841	BP	regulation of axon extension involved in axon guidance	12	-2.12846	-0.877013	ENSG00000112715/ENSG00000075213/ENSG00000170381/ENSG00000187764/ENSG00000105429/ENSG00000114554/ENSG00000185033/ENSG00000196189/ENSG00000108379/ENSG00000221866/ENSG00000114251/ENSG00000010319	VEGFA/SEMA3A/SEMA3E/SEMA4D/MEGF8/PLXNA1/SEMA4B/SEMA4A/WNT3/PLXNA4/WNT5A/SEMA3G
GO:0045649	BP	regulation of macrophage differentiation	11	-3.25846	-1.4507	ENSG00000184371/ENSG00000179348/ENSG00000173334/ENSG00000064012/ENSG00000154229/ENSG00000139687/ENSG00000123999/ENSG00000128342/ENSG00000130584/ENSG00000122641/ENSG00000137275	CSF1/GATA2/TRIB1/CASP8/PRKCA/RB1/INHA/LIF/ZBTB46/INHBA/RIPK1
GO:0043153	BP	entrainment of circadian clock by photoperiod	11	-2.73638	-1.12971	ENSG00000140464/ENSG00000105662/ENSG00000179094/ENSG00000036672/ENSG00000141510/ENSG00000134107/ENSG00000049246/ENSG00000121671/ENSG00000173933/ENSG00000173914/ENSG00000005812	PML/CRTC1/PER1/USP2/TP53/BHLHE40/PER3/CRY2/RBM4/RBM4B/FBXL3
GO:0006688	BP	glycosphingolipid biosynthetic process	11	-2.51395	-1.04628	ENSG00000133424/ENSG00000128242/ENSG00000235863/ENSG00000135454/ENSG00000148154/ENSG00000184005/ENSG00000113532/ENSG00000132356/ENSG00000070526/ENSG00000162630/ENSG00000140557	LARGE1/GAL3ST1/B3GALT4/B4GALNT1/UGCG/ST6GALNAC3/ST8SIA4/PRKAA1/ST6GALNAC1/B3GALT2/ST8SIA2
GO:1903649	BP	regulation of cytoplasmic transport	11	-2.51395	-1.04628	ENSG00000137642/ENSG00000197122/ENSG00000188906/ENSG00000153071/ENSG00000117280/ENSG00000126934/ENSG00000137710/ENSG00000076201/ENSG00000160695/ENSG00000185345/ENSG00000147164	SORL1/SRC/LRRK2/DAB2/RAB29/MAP2K2/RDX/PTPN23/VPS11/PRKN/SNX12
GO:2000114	BP	regulation of establishment of cell polarity	11	-2.51395	-1.04628	ENSG00000187164/ENSG00000107485/ENSG00000141376/ENSG00000179776/ENSG00000148180/ENSG00000164327/ENSG00000067900/ENSG00000066777/ENSG00000181852/ENSG00000132589/ENSG00000001631	SHTN1/GATA3/BCAS3/CDH5/GSN/RICTOR/ROCK1/ARFGEF1/RNF41/FLOT2/KRIT1
GO:0002230	BP	positive regulation of defense response to virus by host	11	-2.31242	-0.968709	ENSG00000138496/ENSG00000163840/ENSG00000107201/ENSG00000115415/ENSG00000163874/ENSG00000128394/ENSG00000096996/ENSG00000184584/ENSG00000166326/ENSG00000103490/ENSG00000239713	PARP9/DTX3L/DDX58/STAT1/ZC3H12A/APOBEC3F/IL12RB1/TMEM173/TRIM44/PYCARD/APOBEC3G
GO:0005031	MF	tumor necrosis factor-activated receptor activity	11	-2.29643	-0.917005	ENSG00000146072/ENSG00000101017/ENSG00000157873/ENSG00000064300/ENSG00000131080/ENSG00000026103/ENSG00000111321/ENSG00000141655/ENSG00000028137/ENSG00000173535/ENSG00000164761	TNFRSF21/CD40/TNFRSF14/NGFR/EDA2R/FAS/LTBR/TNFRSF11A/TNFRSF1B/TNFRSF10C/TNFRSF11B
GO:0005035	MF	death receptor activity	11	-2.29643	-0.917005	ENSG00000146072/ENSG00000101017/ENSG00000157873/ENSG00000064300/ENSG00000131080/ENSG00000026103/ENSG00000111321/ENSG00000141655/ENSG00000028137/ENSG00000173535/ENSG00000164761	TNFRSF21/CD40/TNFRSF14/NGFR/EDA2R/FAS/LTBR/TNFRSF11A/TNFRSF1B/TNFRSF10C/TNFRSF11B
GO:0001968	MF	fibronectin binding	11	-2.11359	-0.849557	ENSG00000112715/ENSG00000146674/ENSG00000135047/ENSG00000137801/ENSG00000115232/ENSG00000179954/ENSG00000077942/ENSG00000005884/ENSG00000169499/ENSG00000124145/ENSG00000259207	VEGFA/IGFBP3/CTSL/THBS1/ITGA4/SSC5D/FBLN1/ITGA3/PLEKHA2/SDC4/ITGB3
GO:0072111	BP	cell proliferation involved in kidney development	10	-2.57037	-1.05959	ENSG00000143867/ENSG00000170962/ENSG00000100311/ENSG00000003402/ENSG00000107485/ENSG00000115415/ENSG00000120738/ENSG00000113721/ENSG00000154803/ENSG00000164690	OSR1/PDGFD/PDGFB/CFLAR/GATA3/STAT1/EGR1/PDGFRB/FLCN/SHH
GO:0044804	BP	autophagy of nucleus	10	-2.34466	-0.984062	ENSG00000066739/ENSG00000175224/ENSG00000110046/ENSG00000196998/ENSG00000157954/ENSG00000181652/ENSG00000070540/ENSG00000101844/ENSG00000126581/ENSG00000130734	ATG2B/ATG13/ATG2A/WDR45/WIPI2/ATG9B/WIPI1/ATG4A/BECN1/ATG4D
GO:0000423	BP	mitophagy	10	-2.14211	-0.882342	ENSG00000161011/ENSG00000129003/ENSG00000123240/ENSG00000175224/ENSG00000103197/ENSG00000135093/ENSG00000181852/ENSG00000126775/ENSG00000126581/ENSG00000185345	SQSTM1/VPS13C/OPTN/ATG13/TSC2/USP30/RNF41/ATG14/BECN1/PRKN
GO:0060065	BP	uterus development	10	-2.14211	-0.882342	ENSG00000197122/ENSG00000117139/ENSG00000138207/ENSG00000107485/ENSG00000116539/ENSG00000273706/ENSG00000164190/ENSG00000114251/ENSG00000137869/ENSG00000141646	SRC/KDM5B/RBP4/GATA3/ASH1L/LHX1/NIPBL/WNT5A/CYP19A1/SMAD4
GO:0042611	CC	MHC protein complex	10	-4.27328	-2.13403	ENSG00000234745/ENSG00000166710/ENSG00000206503/ENSG00000153029/ENSG00000204525/ENSG00000204642/ENSG00000204592/ENSG00000204257/ENSG00000019582/ENSG00000241106	HLA-B/B2M/HLA-A/MR1/HLA-C/HLA-F/HLA-E/HLA-DMA/CD74/HLA-DOB
GO:0070006	MF	metalloaminopeptidase activity	10	-2.32958	-0.920869	ENSG00000166825/ENSG00000164307/ENSG00000198598/ENSG00000113441/ENSG00000123992/ENSG00000164308/ENSG00000156103/ENSG00000274487/ENSG00000108039/ENSG00000138792	ANPEP/ERAP1/MMP17/LNPEP/DNPEP/ERAP2/MMP16/AC244154.1/XPNPEP1/ENPEP
GO:0021756	BP	striatum development	9	-2.40357	-1.01264	ENSG00000188906/ENSG00000165300/ENSG00000184254/ENSG00000125124/ENSG00000140463/ENSG00000105953/ENSG00000187742/ENSG00000184845/ENSG00000122641	LRRK2/SLITRK5/ALDH1A3/BBS2/BBS4/OGDH/SECISBP2/DRD1/INHBA
GO:0034104	BP	negative regulation of tissue remodeling	9	-2.40357	-1.01264	ENSG00000104332/ENSG00000004468/ENSG00000154127/ENSG00000159842/ENSG00000135744/ENSG00000101439/ENSG00000164761/ENSG00000204305/ENSG00000066405	SFRP1/CD38/UBASH3B/ABR/AGT/CST3/TNFRSF11B/AGER/CLDN18
GO:0046597	BP	negative regulation of viral entry into host cell	9	-2.40357	-1.01264	ENSG00000185885/ENSG00000142089/ENSG00000121060/ENSG00000185201/ENSG00000204616/ENSG00000171206/ENSG00000148180/ENSG00000132256/ENSG00000163661	IFITM1/IFITM3/TRIM25/IFITM2/TRIM31/TRIM8/GSN/TRIM5/PTX3
GO:0006677	BP	glycosylceramide metabolic process	9	-2.17385	-0.892455	ENSG00000128242/ENSG00000177628/ENSG00000148154/ENSG00000184005/ENSG00000112294/ENSG00000054983/ENSG00000132356/ENSG00000162630/ENSG00000070610	GAL3ST1/GBA/UGCG/ST6GALNAC3/ALDH5A1/GALC/PRKAA1/B3GALT2/GBA2
GO:0033158	BP	regulation of protein import into nucleus, translocation	9	-2.17385	-0.892455	ENSG00000178685/ENSG00000096968/ENSG00000188906/ENSG00000183087/ENSG00000104517/ENSG00000136810/ENSG00000184584/ENSG00000124762/ENSG00000114026	PARP10/JAK2/LRRK2/GAS6/UBR5/TXN/TMEM173/CDKN1A/OGG1
GO:0070102	BP	interleukin-6-mediated signaling pathway	9	-2.17385	-0.892455	ENSG00000134352/ENSG00000162676/ENSG00000096968/ENSG00000115415/ENSG00000160712/ENSG00000184557/ENSG00000198730/ENSG00000151422/ENSG00000141646	IL6ST/GFI1/JAK2/STAT1/IL6R/SOCS3/CTR9/FER/SMAD4
GO:0080182	BP	histone H3-K4 trimethylation	9	-2.17385	-0.892455	ENSG00000187837/ENSG00000118058/ENSG00000005483/ENSG00000032219/ENSG00000168769/ENSG00000198730/ENSG00000198026/ENSG00000187605/ENSG00000272333	HIST1H1C/KMT2A/KMT2E/ARID4A/TET2/CTR9/ZNF335/TET3/KMT2B
GO:0034045	CC	phagophore assembly site membrane	9	-2.41666	-1.01432	ENSG00000177169/ENSG00000066739/ENSG00000023287/ENSG00000110046/ENSG00000196998/ENSG00000085978/ENSG00000157954/ENSG00000070540/ENSG00000126775	ULK1/ATG2B/RB1CC1/ATG2A/WDR45/ATG16L1/WIPI2/WIPI1/ATG14
GO:0071556	CC	integral component of lumenal side of endoplasmic reticulum membrane	9	-2.1865	-0.939349	ENSG00000234745/ENSG00000231925/ENSG00000206503/ENSG00000204525/ENSG00000204642/ENSG00000138600/ENSG00000204592/ENSG00000118762/ENSG00000019582	HLA-B/TAPBP/HLA-A/HLA-C/HLA-F/SPPL2A/HLA-E/PKD2/CD74
GO:0098553	CC	lumenal side of endoplasmic reticulum membrane	9	-2.1865	-0.939349	ENSG00000234745/ENSG00000231925/ENSG00000206503/ENSG00000204525/ENSG00000204642/ENSG00000138600/ENSG00000204592/ENSG00000118762/ENSG00000019582	HLA-B/TAPBP/HLA-A/HLA-C/HLA-F/SPPL2A/HLA-E/PKD2/CD74
GO:0039530	BP	MDA-5 signaling pathway	8	-3.6713	-1.67272	ENSG00000137628/ENSG00000185507/ENSG00000115267/ENSG00000101782/ENSG00000108771/ENSG00000132466/ENSG00000149476/ENSG00000126456	DDX60/IRF7/IFIH1/RIOK3/DHX58/ANKRD17/TKFC/IRF3
GO:0010745	BP	negative regulation of macrophage derived foam cell differentiation	8	-3.20485	-1.42511	ENSG00000165029/ENSG00000160179/ENSG00000131408/ENSG00000100906/ENSG00000154265/ENSG00000259207/ENSG00000186951/ENSG00000087237	ABCA1/ABCG1/NR1H2/NFKBIA/ABCA5/ITGB3/PPARA/CETP
GO:0019883	BP	antigen processing and presentation of endogenous antigen	8	-3.20485	-1.42511	ENSG00000166710/ENSG00000231925/ENSG00000164307/ENSG00000204267/ENSG00000168394/ENSG00000164308/ENSG00000204592/ENSG00000019582	B2M/TAPBP/ERAP1/TAP2/TAP1/ERAP2/HLA-E/CD74
GO:0030213	BP	hyaluronan biosynthetic process	8	-2.50726	-1.04628	ENSG00000105329/ENSG00000100311/ENSG00000114770/ENSG00000170961/ENSG00000141367/ENSG00000196961/ENSG00000105509/ENSG00000138798	TGFB1/PDGFB/ABCC5/HAS2/CLTC/AP2A1/HAS1/EGF
GO:0033169	BP	histone H3-K9 demethylation	8	-2.50726	-1.04628	ENSG00000115548/ENSG00000171988/ENSG00000127663/ENSG00000120733/ENSG00000066135/ENSG00000197724/ENSG00000107077/ENSG00000172943	KDM3A/JMJD1C/KDM4B/KDM3B/KDM4A/PHF2/KDM4C/PHF8
GO:0034497	BP	protein localization to phagophore assembly site	8	-2.50726	-1.04628	ENSG00000175224/ENSG00000196998/ENSG00000085978/ENSG00000136874/ENSG00000078142/ENSG00000157954/ENSG00000181652/ENSG00000070540	ATG13/WDR45/ATG16L1/STX17/PIK3C3/WIPI2/ATG9B/WIPI1
GO:0045780	BP	positive regulation of bone resorption	8	-2.50726	-1.04628	ENSG00000118785/ENSG00000071553/ENSG00000225190/ENSG00000166603/ENSG00000154229/ENSG00000146648/ENSG00000155846/ENSG00000151651	SPP1/ATP6AP1/PLEKHM1/MC4R/PRKCA/EGFR/PPARGC1B/ADAM8
GO:0046852	BP	positive regulation of bone remodeling	8	-2.50726	-1.04628	ENSG00000118785/ENSG00000071553/ENSG00000225190/ENSG00000166603/ENSG00000154229/ENSG00000146648/ENSG00000155846/ENSG00000151651	SPP1/ATP6AP1/PLEKHM1/MC4R/PRKCA/EGFR/PPARGC1B/ADAM8
GO:0061430	BP	bone trabecula morphogenesis	8	-2.50726	-1.04628	ENSG00000104332/ENSG00000138829/ENSG00000064932/ENSG00000187764/ENSG00000169231/ENSG00000155846/ENSG00000164050/ENSG00000136457	SFRP1/FBN2/SBNO2/SEMA4D/THBS3/PPARGC1B/PLXNB1/CHAD
GO:0070230	BP	positive regulation of lymphocyte apoptotic process	8	-2.50726	-1.04628	ENSG00000168961/ENSG00000120217/ENSG00000131203/ENSG00000217128/ENSG00000141510/ENSG00000271503/ENSG00000151651/ENSG00000114251	LGALS9/CD274/IDO1/FNIP1/TP53/CCL5/ADAM8/WNT5A
GO:0072182	BP	regulation of nephron tubule epithelial cell differentiation	8	-2.50726	-1.04628	ENSG00000143867/ENSG00000196159/ENSG00000107485/ENSG00000168036/ENSG00000115415/ENSG00000125618/ENSG00000273706/ENSG00000128342	OSR1/FAT4/GATA3/CTNNB1/STAT1/PAX8/LHX1/LIF
GO:1902285	BP	semaphorin-plexin signaling pathway involved in neuron projection guidance	8	-2.50726	-1.04628	ENSG00000004399/ENSG00000075213/ENSG00000198753/ENSG00000118257/ENSG00000114554/ENSG00000196576/ENSG00000221866/ENSG00000164050	PLXND1/SEMA3A/PLXNB3/NRP2/PLXNA1/PLXNB2/PLXNA4/PLXNB1
GO:0040037	BP	negative regulation of fibroblast growth factor receptor signaling pathway	8	-2.23593	-0.934829	ENSG00000162552/ENSG00000107485/ENSG00000137801/ENSG00000136158/ENSG00000063660/ENSG00000010361/ENSG00000114251/ENSG00000168939	WNT4/GATA3/THBS1/SPRY2/GPC1/FUZ/WNT5A/SPRY3
GO:0050655	BP	dermatan sulfate proteoglycan metabolic process	8	-2.23593	-0.934829	ENSG00000147408/ENSG00000136213/ENSG00000127415/ENSG00000132692/ENSG00000149541/ENSG00000171451/ENSG00000173546/ENSG00000169826	CSGALNACT1/CHST12/IDUA/BCAN/B3GAT3/DSEL/CSPG4/CSGALNACT2
GO:1900115	BP	extracellular regulation of signal transduction	8	-2.23593	-0.934829	ENSG00000138829/ENSG00000107984/ENSG00000166147/ENSG00000137496/ENSG00000117335/ENSG00000049323/ENSG00000163956/ENSG00000158747	FBN2/DKK1/FBN1/IL18BP/CD46/LTBP1/LRPAP1/NBL1
GO:1900116	BP	extracellular negative regulation of signal transduction	8	-2.23593	-0.934829	ENSG00000138829/ENSG00000107984/ENSG00000166147/ENSG00000137496/ENSG00000117335/ENSG00000049323/ENSG00000163956/ENSG00000158747	FBN2/DKK1/FBN1/IL18BP/CD46/LTBP1/LRPAP1/NBL1
GO:1904948	BP	midbrain dopaminergic neuron differentiation	8	-2.23593	-0.934829	ENSG00000104332/ENSG00000107984/ENSG00000168036/ENSG00000141551/ENSG00000108379/ENSG00000153234/ENSG00000114251/ENSG00000163785	SFRP1/DKK1/CTNNB1/CSNK1D/WNT3/NR4A2/WNT5A/RYK
GO:0072075	BP	metanephric mesenchyme development	8	-2.00118	-0.820162	ENSG00000143867/ENSG00000162552/ENSG00000115415/ENSG00000100625/ENSG00000113721/ENSG00000118762/ENSG00000164690/ENSG00000141646	OSR1/WNT4/STAT1/SIX4/PDGFRB/PKD2/SHH/SMAD4
GO:0072160	BP	nephron tubule epithelial cell differentiation	8	-2.00118	-0.820162	ENSG00000143867/ENSG00000196159/ENSG00000107485/ENSG00000168036/ENSG00000115415/ENSG00000125618/ENSG00000273706/ENSG00000128342	OSR1/FAT4/GATA3/CTNNB1/STAT1/PAX8/LHX1/LIF
GO:0099068	BP	postsynapse assembly	8	-2.00118	-0.820162	ENSG00000134569/ENSG00000162105/ENSG00000171862/ENSG00000196338/ENSG00000169992/ENSG00000114251/ENSG00000187391/ENSG00000161681	LRP4/SHANK2/PTEN/NLGN3/NLGN2/WNT5A/MAGI2/SHANK1
GO:1903306	BP	negative regulation of regulated secretory pathway	8	-2.00118	-0.820162	ENSG00000159842/ENSG00000168961/ENSG00000079385/ENSG00000084093/ENSG00000157764/ENSG00000099625/ENSG00000102081/ENSG00000116266	ABR/LGALS9/CEACAM1/REST/BRAF/CBARP/FMR1/STXBP3
GO:0032454	MF	histone demethylase activity (H3-K9 specific)	8	-2.81147	-1.16723	ENSG00000115548/ENSG00000171988/ENSG00000127663/ENSG00000120733/ENSG00000066135/ENSG00000197724/ENSG00000107077/ENSG00000172943	KDM3A/JMJD1C/KDM4B/KDM3B/KDM4A/PHF2/KDM4C/PHF8
GO:0034595	MF	phosphatidylinositol phosphate 5-phosphatase activity	8	-2.49404	-0.995924	ENSG00000165458/ENSG00000078269/ENSG00000204084/ENSG00000159082/ENSG00000198825/ENSG00000115020/ENSG00000112367/ENSG00000185133	INPPL1/SYNJ2/INPP5B/SYNJ1/INPP5F/PIKFYVE/FIG4/INPP5J
GO:0042605	MF	peptide antigen binding	8	-2.2232	-0.879933	ENSG00000234745/ENSG00000231925/ENSG00000206503/ENSG00000168394/ENSG00000204525/ENSG00000204642/ENSG00000204592/ENSG00000161021	HLA-B/TAPBP/HLA-A/TAP1/HLA-C/HLA-F/HLA-E/MAML1
GO:0034058	BP	endosomal vesicle fusion	7	-2.69649	-1.10767	ENSG00000205413/ENSG00000177409/ENSG00000185722/ENSG00000156931/ENSG00000006715/ENSG00000166887/ENSG00000160695	SAMD9/SAMD9L/ANKFY1/VPS8/VPS41/VPS39/VPS11
GO:0051124	BP	synaptic growth at neuromuscular junction	7	-2.69649	-1.10767	ENSG00000188157/ENSG00000134569/ENSG00000100625/ENSG00000162105/ENSG00000030304/ENSG00000161681/ENSG00000206561	AGRN/LRP4/SIX4/SHANK2/MUSK/SHANK1/COLQ
GO:0070234	BP	positive regulation of T cell apoptotic process	7	-2.35265	-0.987871	ENSG00000168961/ENSG00000120217/ENSG00000131203/ENSG00000141510/ENSG00000271503/ENSG00000151651/ENSG00000114251	LGALS9/CD274/IDO1/TP53/CCL5/ADAM8/WNT5A
GO:0043201	BP	response to leucine	7	-2.06747	-0.848288	ENSG00000141564/ENSG00000024048/ENSG00000130766/ENSG00000159459/ENSG00000025039/ENSG00000078142/ENSG00000080546	RPTOR/UBR2/SESN2/UBR1/RRAGD/PIK3C3/SESN1
GO:0048739	BP	cardiac muscle fiber development	7	-2.06747	-0.848288	ENSG00000112715/ENSG00000162614/ENSG00000155657/ENSG00000133392/ENSG00000036448/ENSG00000101605/ENSG00000173991	VEGFA/NEXN/TTN/MYH11/MYOM2/MYOM1/TCAP
GO:0060442	BP	branching involved in prostate gland morphogenesis	7	-2.06747	-0.848288	ENSG00000104332/ENSG00000186350/ENSG00000169018/ENSG00000167034/ENSG00000159184/ENSG00000166225/ENSG00000164690	SFRP1/RXRA/FEM1B/NKX3-1/HOXB13/FRS2/SHH
GO:0072224	BP	metanephric glomerulus development	7	-2.06747	-0.848288	ENSG00000172037/ENSG00000143867/ENSG00000100311/ENSG00000165731/ENSG00000120738/ENSG00000113721/ENSG00000273706	LAMB2/OSR1/PDGFB/RET/EGR1/PDGFRB/LHX1
GO:1902287	BP	semaphorin-plexin signaling pathway involved in axon guidance	7	-2.06747	-0.848288	ENSG00000004399/ENSG00000075213/ENSG00000198753/ENSG00000114554/ENSG00000196576/ENSG00000221866/ENSG00000164050	PLXND1/SEMA3A/PLXNB3/PLXNA1/PLXNB2/PLXNA4/PLXNB1
GO:0002116	CC	semaphorin receptor complex	7	-2.36356	-0.992004	ENSG00000004399/ENSG00000198753/ENSG00000118257/ENSG00000114554/ENSG00000196576/ENSG00000221866/ENSG00000164050	PLXND1/PLXNB3/NRP2/PLXNA1/PLXNB2/PLXNA4/PLXNB1
GO:0035102	CC	PRC1 complex	7	-2.07795	-0.862976	ENSG00000141582/ENSG00000277258/ENSG00000100307/ENSG00000204227/ENSG00000121481/ENSG00000173889/ENSG00000111752	CBX4/PCGF2/CBX7/RING1/RNF2/PHC3/PHC1
GO:0017154	MF	semaphorin receptor activity	7	-2.34087	-0.921938	ENSG00000004399/ENSG00000198753/ENSG00000118257/ENSG00000114554/ENSG00000196576/ENSG00000221866/ENSG00000164050	PLXND1/PLXNB3/NRP2/PLXNA1/PLXNB2/PLXNA4/PLXNB1
GO:1990380	MF	Lys48-specific deubiquitinase activity	7	-2.05615	-0.814504	ENSG00000124486/ENSG00000128923/ENSG00000143409/ENSG00000068308/ENSG00000148481/ENSG00000066427/ENSG00000264522	USP9X/MINDY2/MINDY1/OTUD5/MINDY3/ATXN3/OTUD7B
Down-regulated
GO:0001568	GO Biological Processes	blood vessel development	99	-17.9891	-14.3418	71|90|94|240|283|284|302|306|350|652|718|1000|1277|1282|1284|1285|1490|1870|1906|1909|2048|2049|2064|2113|2185|2260|2263|2335|2523|2737|2752|3082|3091|3099|3162|3200|3204|3248|3553|3576|3606|3696|4015|4035|4211|4215|4628|4638|4853|5468|5743|5787|6303|6347|6444|6505|6558|6659|6934|7015|7042|7045|7049|7424|7477|7490|7494|7498|8091|8322|8829|8879|9314|9510|9982|10052|10365|10413|10512|10516|10769|22…	ACTG1|ACVR1|ACVRL1|ALOX5|ANG|ANGPT1|ANXA2|ANXA3|APOH|BMP4|C3|CDH2|COL1A1|COL4A1|COL4A2|COL4A3|CCN2|E2F2|EDN1|EDNRA|EPHB2|EPHB3|ERBB2|ETS1|PTK2B|FGFR1|FGFR2|FN1|FUT1|GLI3|GLUL|HGF|HIF1A|HK2|HMOX1|HOXA3|HOXA7|HPGD|IL1B|CXCL8|IL18|ITGB8|LOX|LRP1|MEIS1|MAP3K3|MYH10|MYLK|NOTCH2|PPARG|PTGS2|PTPRB|SAT1|CCL2|SGCD|SLC1A1|SLC12A2|SOX4|TCF7L2|TERT|TGFB2|TGFBI|TGFBR3|VEGFC|WNT7B|WT1|XBP1|XDH|HMGA2|FZD4|NRP1|…
GO:0048514	GO Biological Processes	blood vessel morphogenesis	93	-18.4622	-14.417	71|90|94|240|283|284|302|306|350|652|718|1000|1282|1284|1285|1490|1870|1906|1909|2048|2049|2064|2113|2185|2260|2263|2335|2523|2752|3082|3091|3099|3162|3200|3204|3248|3553|3576|3606|3696|4015|4035|4211|4215|4638|4853|5468|5743|5787|6303|6347|6444|6505|6558|6659|7015|7042|7045|7049|7424|7477|7490|7494|7498|8091|8322|8829|8879|9314|9510|9982|10052|10365|10413|10516|10769|22846|23462|23493|23576|2367…	ACTG1|ACVR1|ACVRL1|ALOX5|ANG|ANGPT1|ANXA2|ANXA3|APOH|BMP4|C3|CDH2|COL4A1|COL4A2|COL4A3|CCN2|E2F2|EDN1|EDNRA|EPHB2|EPHB3|ERBB2|ETS1|PTK2B|FGFR1|FGFR2|FN1|FUT1|GLUL|HGF|HIF1A|HK2|HMOX1|HOXA3|HOXA7|HPGD|IL1B|CXCL8|IL18|ITGB8|LOX|LRP1|MEIS1|MAP3K3|MYLK|NOTCH2|PPARG|PTGS2|PTPRB|SAT1|CCL2|SGCD|SLC1A1|SLC12A2|SOX4|TERT|TGFB2|TGFBI|TGFBR3|VEGFC|WNT7B|WT1|XBP1|XDH|HMGA2|FZD4|NRP1|SGPL1|KLF4|ADAMTS1|FGFBP1…
GO:0030155	GO Biological Processes	regulation of cell adhesion	92	-16.7334	-13.3414	71|94|240|284|399|596|650|652|654|960|999|1277|1326|2049|2064|2113|2185|2243|2244|2266|2267|2316|2335|2523|2615|2633|2737|3077|3109|3175|3204|3383|3553|3576|3606|3655|3673|3902|3910|4008|4035|4067|4072|4602|4651|4680|4739|5063|5328|5362|5621|6281|6347|6401|6591|6659|6695|7042|7045|7412|7494|8322|8740|8754|8767|8829|9306|9314|9480|10154|10551|10892|11151|22998|23499|26585|27185|28514|54453|54518|5…	ACTG1|ACVRL1|ALOX5|ANGPT1|RHOH|BCL2|BMP2|BMP4|BMP6|CD44|CDH1|COL1A1|MAP3K8|EPHB3|ERBB2|ETS1|PTK2B|FGA|FGB|FGG|FGL1|FLNA|FN1|FUT1|LRRC32|GBP1|GLI3|HFE|HLA-DMB|ONECUT1|HOXA7|ICAM1|IL1B|CXCL8|IL18|ITGA6|ITGA2|LAG3|LAMA4|LMO7|LRP1|LYN|EPCAM|MYB|MYO10|CEACAM6|NEDD9|PAK3|PLAU|PLXNA2|PRNP|S100A10|CCL2|SELE|SNAI2|SOX4|SPOCK1|TGFB2|TGFBI|VCAM1|XBP1|FZD4|TNFSF14|ADAM9|RIPK2|NRP1|SOCS6|KLF4|ONECUT2|PLXNC1|A…
GO:0042330	GO Biological Processes	taxis	89	-18.4704	-14.417	240|284|399|627|652|658|727|1002|1525|1672|1794|1808|1906|1945|2044|2048|2049|2064|2115|2150|2155|2185|2260|2674|2737|2886|2920|2921|3082|3199|3398|3553|3576|3673|3897|3918|3929|4015|4035|4067|4628|4756|4781|4853|4916|5142|5328|5355|5362|5641|6347|6364|6374|6558|6711|6712|7042|7114|7204|7424|8609|8633|8740|8829|9732|9846|10154|10344|10512|11151|11240|23767|23768|26585|53358|57007|57118|57216|5750…	ALOX5|ANGPT1|RHOH|BDNF|BMP4|BMPR1B|C5|CDH4|CXADR|DEFB1|DOCK2|DPYSL2|EDN1|EFNA4|EPHA5|EPHB2|EPHB3|ERBB2|ETV1|F2RL1|F7|PTK2B|FGFR1|GFRA1|GLI3|GRB7|CXCL2|CXCL3|HGF|HOXA2|ID2|IL1B|CXCL8|ITGA2|L1CAM|LAMC2|LBP|LOX|LRP1|LYN|MYH10|NEO1|NFIB|NOTCH2|NTRK3|PDE4B|PLAU|PLP2|PLXNA2|LGMN|CCL2|CCL20|CXCL5|SLC12A2|SPTBN1|SPTBN2|TGFB2|TMSB4X|TRIO|VEGFC|KLF7|UNC5C|TNFSF14|NRP1|DOCK4|GAB2|PLXNC1|CCL26|SEMA3C|CORO1A|…
GO:0000904	GO Biological Processes	cell morphogenesis involved in differentiation	89	-14.7783	-11.5112	399|596|627|658|1000|1002|1808|1945|2044|2048|2049|2064|2115|2243|2244|2263|2266|2316|2317|2335|2633|2674|2737|2886|3199|3398|3706|3897|3912|3918|4035|4137|4628|4739|4756|4781|4853|4916|5063|5076|5362|6281|6507|6711|6712|7204|7225|8322|8609|8633|8829|9201|9846|9856|10090|10154|10160|10512|10611|23072|23105|23242|23327|23499|23543|23767|23768|26052|26053|26084|26257|27185|51473|53358|56288|57216|5…	RHOH|BCL2|BDNF|BMPR1B|CDH2|CDH4|DPYSL2|EFNA4|EPHA5|EPHB2|EPHB3|ERBB2|ETV1|FGA|FGB|FGFR2|FGG|FLNA|FLNB|FN1|GBP1|GFRA1|GLI3|GRB7|HOXA2|ID2|ITPKA|L1CAM|LAMB1|LAMC2|LRP1|MAPT|MYH10|NEDD9|NEO1|NFIB|NOTCH2|NTRK3|PAK3|PAX2|PLXNA2|S100A10|SLC1A3|SPTBN1|SPTBN2|TRIO|TRPC6|FZD4|KLF7|UNC5C|NRP1|DCLK1|GAB2|KIAA0319|UST|PLXNC1|FARP1|SEMA3C|PDLIM5|HECW1|FSTL4|COBL|NEDD4L|MACF1|RBFOX2|FLRT3|FLRT2|DNM3|AUTS2|ARHG…
GO:0006935	GO Biological Processes	chemotaxis	88	-18.0347	-14.3418	240|284|399|627|652|658|727|1002|1525|1672|1794|1808|1906|1945|2044|2048|2049|2064|2115|2150|2155|2185|2260|2674|2737|2886|2920|2921|3082|3199|3553|3576|3673|3897|3918|3929|4015|4035|4067|4628|4756|4781|4853|4916|5142|5328|5355|5362|5641|6347|6364|6374|6558|6711|6712|7042|7114|7204|7424|8609|8633|8740|8829|9732|9846|10154|10344|10512|11151|11240|23767|23768|26585|53358|57007|57118|57216|57509|575…	ALOX5|ANGPT1|RHOH|BDNF|BMP4|BMPR1B|C5|CDH4|CXADR|DEFB1|DOCK2|DPYSL2|EDN1|EFNA4|EPHA5|EPHB2|EPHB3|ERBB2|ETV1|F2RL1|F7|PTK2B|FGFR1|GFRA1|GLI3|GRB7|CXCL2|CXCL3|HGF|HOXA2|IL1B|CXCL8|ITGA2|L1CAM|LAMC2|LBP|LOX|LRP1|LYN|MYH10|NEO1|NFIB|NOTCH2|NTRK3|PDE4B|PLAU|PLP2|PLXNA2|LGMN|CCL2|CCL20|CXCL5|SLC12A2|SPTBN1|SPTBN2|TGFB2|TMSB4X|TRIO|VEGFC|KLF7|UNC5C|TNFSF14|NRP1|DOCK4|GAB2|PLXNC1|CCL26|SEMA3C|CORO1A|PADI…
GO:0009611	GO Biological Processes	response to wounding	87	-15.4647	-12.1185	2|71|94|150|240|302|308|309|350|596|960|1277|1490|1809|1906|2048|2064|2113|2147|2149|2150|2155|2161|2165|2243|2244|2263|2266|2316|2335|2695|2697|2737|3091|3162|3399|3484|3673|3853|4015|4035|4067|4488|4628|4638|4853|4916|5026|5321|5328|5460|5575|5582|5583|5738|6506|6507|6558|7035|7042|7099|7225|7494|7980|8829|8840|9314|9856|10413|10544|22846|23499|23767|54331|55959|57216|57591|57822|57834|59352|83…	A2M|ACTG1|ACVRL1|ADRA2A|ALOX5|ANXA2|ANXA5|ANXA6|APOH|BCL2|CD44|COL1A1|CCN2|DPYSL3|EDN1|EPHB2|ERBB2|ETS1|F2|F2R|F2RL1|F7|F12|F13B|FGA|FGB|FGFR2|FGG|FLNA|FN1|GIP|GJA1|GLI3|HIF1A|HMOX1|ID3|IGFBP1|ITGA2|KRT6A|LOX|LRP1|LYN|MSX2|MYH10|MYLK|NOTCH2|NTRK3|P2RX5|PLA2G4A|PLAU|POU5F1|PRKAR1B|PRKCG|PRKCH|PTGFRN|SLC1A2|SLC1A3|SLC12A2|TFPI|TGFB2|TLR4|TRPC6|XBP1|TFPI2|NRP1|CCN4|KLF4|KIAA0319|YAP1|PROCR|VASH1|MAC…
GO:0030036	GO Biological Processes	actin cytoskeleton organization	85	-14.5264	-11.3263	71|119|150|283|399|596|822|1073|1440|1466|1490|1525|1730|1794|1809|1894|1906|2037|2044|2150|2185|2316|2317|3383|3706|3856|4035|4430|4628|4645|4739|4853|4867|4916|5063|5217|5357|5734|6281|6711|6712|7114|7169|7171|8829|9168|9322|9645|9749|10174|10344|10611|10788|11151|22998|23092|23096|23242|23301|25794|26053|27063|29993|55785|55930|55971|57216|57221|57482|57580|57591|57669|57822|79983|80206|84665|…	ACTG1|ADD2|ADRA2A|ANG|RHOH|BCL2|CAPG|CFL2|CSF3|CSRP2|CCN2|CXADR|DIAPH2|DOCK2|DPYSL3|ECT2|EDN1|EPB41L2|EPHA5|F2RL1|PTK2B|FLNA|FLNB|ICAM1|ITPKA|KRT8|LRP1|MYO1B|MYH10|MYO5B|NEDD9|NOTCH2|NPHP1|NTRK3|PAK3|PFN2|PLS1|PTGER4|S100A10|SPTBN1|SPTBN2|TMSB4X|TPM2|TPM4|NRP1|TMSB10|TRIP10|MICAL2|PHACTR2|SORBS3|CCL26|PDLIM5|IQGAP2|CORO1A|LIMCH1|ARHGAP26|IQSEC2|COBL|EHBP1|FSCN2|AUTS2|ANKRD1|PACSIN1|FGD6|MYO5C|BAI…
GO:2000147	GO Biological Processes	positive regulation of cell motility	83	-18.1684	-14.3418	71|90|150|284|306|596|650|652|1277|1672|1906|2113|2149|2150|2155|2185|2260|2316|2335|2523|2886|3082|3091|3162|3175|3383|3553|3576|3655|3673|3912|3918|3929|4035|4067|4072|4215|4638|4680|4739|4916|5063|5328|5641|5743|6282|6364|6401|6591|6776|7015|7042|7114|7130|7424|7494|7803|8740|8754|8829|8840|9480|9510|9732|9982|10344|10512|10769|11151|23224|54453|57007|57118|57580|57608|57669|59352|84913|91663|…	ACTG1|ACVR1|ADRA2A|ANGPT1|ANXA3|BCL2|BMP2|BMP4|COL1A1|DEFB1|EDN1|ETS1|F2R|F2RL1|F7|PTK2B|FGFR1|FLNA|FN1|FUT1|GRB7|HGF|HIF1A|HMOX1|ONECUT1|ICAM1|IL1B|CXCL8|ITGA6|ITGA2|LAMB1|LAMC2|LBP|LRP1|LYN|EPCAM|MAP3K3|MYLK|CEACAM6|NEDD9|NTRK3|PAK3|PLAU|LGMN|PTGS2|S100A11|CCL20|SELE|SNAI2|STAT5A|TERT|TGFB2|TMSB4X|TNFAIP6|VEGFC|XBP1|PTP4A1|TNFSF14|ADAM9|NRP1|CCN4|ONECUT2|ADAMTS1|DOCK4|FGFBP1|CCL26|SEMA3C|PLK2|C…
GO:0051272	GO Biological Processes	positive regulation of cellular component movement	83	-17.3655	-13.8643	71|90|150|284|306|596|650|652|1277|1672|1906|2113|2149|2150|2155|2185|2260|2316|2335|2523|2886|3082|3091|3162|3175|3383|3553|3576|3655|3673|3912|3918|3929|4035|4067|4072|4215|4638|4680|4739|4916|5063|5328|5641|5743|6282|6364|6401|6591|6776|7015|7042|7114|7130|7424|7494|7803|8740|8754|8829|8840|9480|9510|9732|9982|10344|10512|10769|11151|23224|54453|57007|57118|57580|57608|57669|59352|84913|91663|…	ACTG1|ACVR1|ADRA2A|ANGPT1|ANXA3|BCL2|BMP2|BMP4|COL1A1|DEFB1|EDN1|ETS1|F2R|F2RL1|F7|PTK2B|FGFR1|FLNA|FN1|FUT1|GRB7|HGF|HIF1A|HMOX1|ONECUT1|ICAM1|IL1B|CXCL8|ITGA6|ITGA2|LAMB1|LAMC2|LBP|LRP1|LYN|EPCAM|MAP3K3|MYLK|CEACAM6|NEDD9|NTRK3|PAK3|PLAU|LGMN|PTGS2|S100A11|CCL20|SELE|SNAI2|STAT5A|TERT|TGFB2|TMSB4X|TNFAIP6|VEGFC|XBP1|PTP4A1|TNFSF14|ADAM9|NRP1|CCN4|ONECUT2|ADAMTS1|DOCK4|FGFBP1|CCL26|SEMA3C|PLK2|C…
GO:0040017	GO Biological Processes	positive regulation of locomotion	83	-16.9353	-13.4921	71|90|150|284|306|596|650|652|1277|1672|1906|2113|2149|2150|2155|2185|2260|2316|2335|2523|2886|3082|3091|3162|3175|3383|3553|3576|3655|3673|3912|3918|3929|4035|4067|4072|4215|4638|4680|4739|4916|5063|5328|5641|5743|6282|6364|6401|6591|6776|7015|7042|7114|7130|7424|7494|7803|8740|8754|8829|8840|9480|9510|9732|9982|10344|10512|10769|11151|23224|54453|57007|57118|57580|57608|57669|59352|84913|91663|…	ACTG1|ACVR1|ADRA2A|ANGPT1|ANXA3|BCL2|BMP2|BMP4|COL1A1|DEFB1|EDN1|ETS1|F2R|F2RL1|F7|PTK2B|FGFR1|FLNA|FN1|FUT1|GRB7|HGF|HIF1A|HMOX1|ONECUT1|ICAM1|IL1B|CXCL8|ITGA6|ITGA2|LAMB1|LAMC2|LBP|LRP1|LYN|EPCAM|MAP3K3|MYLK|CEACAM6|NEDD9|NTRK3|PAK3|PLAU|LGMN|PTGS2|S100A11|CCL20|SELE|SNAI2|STAT5A|TERT|TGFB2|TMSB4X|TNFAIP6|VEGFC|XBP1|PTP4A1|TNFSF14|ADAM9|NRP1|CCN4|ONECUT2|ADAMTS1|DOCK4|FGFBP1|CCL26|SEMA3C|PLK2|C…
GO:0045596	GO Biological Processes	negative regulation of cell differentiation	83	-11.5748	-8.79671	94|374|579|596|627|650|652|653|1048|1290|1809|1903|2048|2064|2147|2185|2633|2737|3199|3204|3205|3398|3399|3400|3553|3606|3902|4035|4067|4211|4488|4609|4773|4916|5087|5167|5468|5744|5915|6591|6695|7015|7042|7068|7099|7204|7225|7424|7431|7494|7498|8313|8626|8829|8840|9856|10252|10413|10468|10512|10769|23105|23108|23462|23493|25803|25937|26052|26585|28514|50807|79191|81606|84059|117581|117854|122953…	ACVRL1|AREG|NKX3-2|BCL2|BDNF|BMP2|BMP4|BMP5|CEACAM5|COL5A2|DPYSL3|S1PR3|EPHB2|ERBB2|F2|PTK2B|GBP1|GLI3|HOXA2|HOXA7|HOXA9|ID2|ID3|ID4|IL1B|IL18|LAG3|LRP1|LYN|MEIS1|MSX2|MYC|NFATC2|NTRK3|PBX1|ENPP1|PPARG|PTHLH|RARB|SNAI2|SPOCK1|TERT|TGFB2|THRB|TLR4|TRIO|TRPC6|VEGFC|VIM|XBP1|XDH|AXIN2|TP63|NRP1|CCN4|KIAA0319|SPRY1|YAP1|FST|SEMA3C|PLK2|FSTL4|RAP1GAP2|HEY1|HEY2|SPDEF|WWTR1|DNM3|GREM1|DLL1|ASAP1|IRX3|L…
GO:0070848	GO Biological Processes	response to growth factor	81	-11.4384	-8.68325	90|94|306|627|650|652|653|654|658|960|1277|1284|1373|1490|1644|1906|2064|2257|2260|2263|2264|2615|3077|3082|3091|3175|3248|3553|3576|4015|4053|4137|4488|4609|4756|4853|4916|5076|5151|5641|6347|6591|7042|7049|7424|7498|8287|8322|8425|8754|8829|9314|9480|9982|10252|10468|10891|11151|23543|23767|23768|26585|27063|28514|30844|54206|55612|55959|56288|57608|57669|64388|81848|83891|135228|143282|147372|…	ACVR1|ACVRL1|ANXA3|BDNF|BMP2|BMP4|BMP5|BMP6|BMPR1B|CD44|COL1A1|COL4A2|CPS1|CCN2|DDC|EDN1|ERBB2|FGF12|FGFR1|FGFR2|FGFR4|LRRC32|HFE|HGF|HIF1A|ONECUT1|HPGD|IL1B|CXCL8|LOX|LTBP2|MAPT|MSX2|MYC|NEO1|NOTCH2|NTRK3|PAX2|PDE8A|LGMN|CCL2|SNAI2|TGFB2|TGFBR3|VEGFC|XDH|USP9Y|FZD4|LTBP4|ADAM9|NRP1|KLF4|ONECUT2|FGFBP1|SPRY1|FST|PPARGC1A|CORO1A|RBFOX2|FLRT3|FLRT2|GREM1|ANKRD1|DLL1|EHD4|ERRFI1|FERMT1|SULF2|PARD3|J…
GO:0120039	GO Biological Processes	plasma membrane bounded cell projection morphogenesis	80	-13.186	-10.1619	399|596|627|658|960|1000|1002|1808|1945|2044|2048|2049|2064|2115|2263|2335|2674|2697|2737|2886|3110|3199|3706|3897|3918|4035|4137|4628|4756|4781|4853|4916|5063|5076|5362|6711|6712|7204|7225|7477|8322|8609|8633|8829|9201|9846|9856|10090|10154|10160|10512|10611|23072|23105|23242|23327|23426|23499|23543|23767|23768|26052|26053|26257|27185|29993|51473|53358|56288|57216|59284|59352|65059|84665|89884|1…	RHOH|BCL2|BDNF|BMPR1B|CD44|CDH2|CDH4|DPYSL2|EFNA4|EPHA5|EPHB2|EPHB3|ERBB2|ETV1|FGFR2|FN1|GFRA1|GJA1|GLI3|GRB7|MNX1|HOXA2|ITPKA|L1CAM|LAMC2|LRP1|MAPT|MYH10|NEO1|NFIB|NOTCH2|NTRK3|PAK3|PAX2|PLXNA2|SPTBN1|SPTBN2|TRIO|TRPC6|WNT7B|FZD4|KLF7|UNC5C|NRP1|DCLK1|GAB2|KIAA0319|UST|PLXNC1|FARP1|SEMA3C|PDLIM5|HECW1|FSTL4|COBL|NEDD4L|GRIP1|MACF1|RBFOX2|FLRT3|FLRT2|DNM3|AUTS2|NKX2-8|DISC1|PACSIN1|DCDC2|SHC3|PAR…
GO:0048858	GO Biological Processes	cell projection morphogenesis	80	-13.0491	-10.05	399|596|627|658|960|1000|1002|1808|1945|2044|2048|2049|2064|2115|2263|2335|2674|2697|2737|2886|3110|3199|3706|3897|3918|4035|4137|4628|4756|4781|4853|4916|5063|5076|5362|6711|6712|7204|7225|7477|8322|8609|8633|8829|9201|9846|9856|10090|10154|10160|10512|10611|23072|23105|23242|23327|23426|23499|23543|23767|23768|26052|26053|26257|27185|29993|51473|53358|56288|57216|59284|59352|65059|84665|89884|1…	RHOH|BCL2|BDNF|BMPR1B|CD44|CDH2|CDH4|DPYSL2|EFNA4|EPHA5|EPHB2|EPHB3|ERBB2|ETV1|FGFR2|FN1|GFRA1|GJA1|GLI3|GRB7|MNX1|HOXA2|ITPKA|L1CAM|LAMC2|LRP1|MAPT|MYH10|NEO1|NFIB|NOTCH2|NTRK3|PAK3|PAX2|PLXNA2|SPTBN1|SPTBN2|TRIO|TRPC6|WNT7B|FZD4|KLF7|UNC5C|NRP1|DCLK1|GAB2|KIAA0319|UST|PLXNC1|FARP1|SEMA3C|PDLIM5|HECW1|FSTL4|COBL|NEDD4L|GRIP1|MACF1|RBFOX2|FLRT3|FLRT2|DNM3|AUTS2|NKX2-8|DISC1|PACSIN1|DCDC2|SHC3|PAR…
GO:0032990	GO Biological Processes	cell part morphogenesis	80	-12.3844	-9.54325	399|596|627|658|960|1000|1002|1808|1945|2044|2048|2049|2064|2115|2263|2335|2674|2697|2737|2886|3110|3199|3706|3897|3918|4035|4137|4628|4756|4781|4853|4916|5063|5076|5362|6711|6712|7204|7225|7477|8322|8609|8633|8829|9201|9846|9856|10090|10154|10160|10512|10611|23072|23105|23242|23327|23426|23499|23543|23767|23768|26052|26053|26257|27185|29993|51473|53358|56288|57216|59284|59352|65059|84665|89884|1…	RHOH|BCL2|BDNF|BMPR1B|CD44|CDH2|CDH4|DPYSL2|EFNA4|EPHA5|EPHB2|EPHB3|ERBB2|ETV1|FGFR2|FN1|GFRA1|GJA1|GLI3|GRB7|MNX1|HOXA2|ITPKA|L1CAM|LAMC2|LRP1|MAPT|MYH10|NEO1|NFIB|NOTCH2|NTRK3|PAK3|PAX2|PLXNA2|SPTBN1|SPTBN2|TRIO|TRPC6|WNT7B|FZD4|KLF7|UNC5C|NRP1|DCLK1|GAB2|KIAA0319|UST|PLXNC1|FARP1|SEMA3C|PDLIM5|HECW1|FSTL4|COBL|NEDD4L|GRIP1|MACF1|RBFOX2|FLRT3|FLRT2|DNM3|AUTS2|NKX2-8|DISC1|PACSIN1|DCDC2|SHC3|PAR…
GO:0030335	GO Biological Processes	positive regulation of cell migration	80	-17.7365	-14.1684	71|90|150|284|306|596|650|652|1277|1906|2113|2149|2150|2155|2185|2260|2316|2335|2523|2886|3082|3091|3162|3175|3383|3553|3576|3655|3673|3912|3918|3929|4035|4067|4215|4638|4680|4739|4916|5063|5328|5641|5743|6282|6364|6401|6591|6776|7015|7042|7114|7130|7424|7494|7803|8740|8754|8829|8840|9480|9510|9732|9982|10344|10512|10769|11151|23224|54453|57007|57118|57580|57608|57669|59352|84913|91663|114609|117…	ACTG1|ACVR1|ADRA2A|ANGPT1|ANXA3|BCL2|BMP2|BMP4|COL1A1|EDN1|ETS1|F2R|F2RL1|F7|PTK2B|FGFR1|FLNA|FN1|FUT1|GRB7|HGF|HIF1A|HMOX1|ONECUT1|ICAM1|IL1B|CXCL8|ITGA6|ITGA2|LAMB1|LAMC2|LBP|LRP1|LYN|MAP3K3|MYLK|CEACAM6|NEDD9|NTRK3|PAK3|PLAU|LGMN|PTGS2|S100A11|CCL20|SELE|SNAI2|STAT5A|TERT|TGFB2|TMSB4X|TNFAIP6|VEGFC|XBP1|PTP4A1|TNFSF14|ADAM9|NRP1|CCN4|ONECUT2|ADAMTS1|DOCK4|FGFBP1|CCL26|SEMA3C|PLK2|CORO1A|SYNE2|…
GO:0048812	GO Biological Processes	neuron projection morphogenesis	79	-13.2174	-10.1722	399|596|627|658|1000|1002|1808|1945|2044|2048|2049|2064|2115|2263|2335|2674|2697|2737|2886|3110|3199|3706|3897|3918|4035|4137|4628|4756|4781|4853|4916|5063|5076|5362|6711|6712|7204|7225|7477|8322|8609|8633|8829|9201|9846|9856|10090|10154|10160|10512|10611|23072|23105|23242|23327|23426|23499|23543|23767|23768|26052|26053|26257|27185|29993|51473|53358|56288|57216|59284|59352|65059|84665|89884|12843…	RHOH|BCL2|BDNF|BMPR1B|CDH2|CDH4|DPYSL2|EFNA4|EPHA5|EPHB2|EPHB3|ERBB2|ETV1|FGFR2|FN1|GFRA1|GJA1|GLI3|GRB7|MNX1|HOXA2|ITPKA|L1CAM|LAMC2|LRP1|MAPT|MYH10|NEO1|NFIB|NOTCH2|NTRK3|PAK3|PAX2|PLXNA2|SPTBN1|SPTBN2|TRIO|TRPC6|WNT7B|FZD4|KLF7|UNC5C|NRP1|DCLK1|GAB2|KIAA0319|UST|PLXNC1|FARP1|SEMA3C|PDLIM5|HECW1|FSTL4|COBL|NEDD4L|GRIP1|MACF1|RBFOX2|FLRT3|FLRT2|DNM3|AUTS2|NKX2-8|DISC1|PACSIN1|DCDC2|SHC3|PARD3|VA…
GO:0071363	GO Biological Processes	cellular response to growth factor stimulus	79	-11.5166	-8.75013	90|94|627|650|652|653|654|658|960|1277|1284|1373|1490|1644|1906|2064|2257|2260|2263|2264|2615|3077|3082|3091|3175|3248|3553|3576|4015|4053|4137|4488|4756|4853|4916|5076|5151|5641|6347|6591|7042|7049|7424|7498|8287|8322|8425|8754|8829|9314|9480|9982|10252|10468|10891|11151|23543|23767|23768|26585|27063|28514|30844|54206|55612|55959|56288|57608|57669|64388|81848|83891|135228|143282|147372|152831|16…	ACVR1|ACVRL1|BDNF|BMP2|BMP4|BMP5|BMP6|BMPR1B|CD44|COL1A1|COL4A2|CPS1|CCN2|DDC|EDN1|ERBB2|FGF12|FGFR1|FGFR2|FGFR4|LRRC32|HFE|HGF|HIF1A|ONECUT1|HPGD|IL1B|CXCL8|LOX|LTBP2|MAPT|MSX2|NEO1|NOTCH2|NTRK3|PAX2|PDE8A|LGMN|CCL2|SNAI2|TGFB2|TGFBR3|VEGFC|XDH|USP9Y|FZD4|LTBP4|ADAM9|NRP1|KLF4|ONECUT2|FGFBP1|SPRY1|FST|PPARGC1A|CORO1A|RBFOX2|FLRT3|FLRT2|GREM1|ANKRD1|DLL1|EHD4|ERRFI1|FERMT1|SULF2|PARD3|JCAD|EPB41L…
GO:0043408	GO Biological Processes	regulation of MAPK cascade	79	-10.3758	-7.76988	136|147|150|259|284|650|652|727|960|1000|1326|1490|1906|2048|2064|2149|2150|2185|2243|2244|2260|2263|2264|2266|2335|2633|3082|3383|3489|3553|4035|4067|4215|4281|4609|4853|4916|4919|5063|5151|5608|6347|6364|6764|7042|7049|7099|7164|7188|7477|7498|8322|8754|8767|8829|9258|9314|9770|10174|10252|10344|23286|26585|29969|51074|51196|51776|54206|55504|57007|57216|57608|81606|81848|84451|114609|152831|16…	ADORA2B|ADRA1B|ADRA2A|AMBP|ANGPT1|BMP2|BMP4|C5|CD44|CDH2|MAP3K8|CCN2|EDN1|EPHB2|ERBB2|F2R|F2RL1|PTK2B|FGA|FGB|FGFR1|FGFR2|FGFR4|FGG|FN1|GBP1|HGF|ICAM1|IGFBP6|IL1B|LRP1|LYN|MAP3K3|MID1|MYC|NOTCH2|NTRK3|ROR1|PAK3|PDE8A|MAP2K6|CCL2|CCL20|DENND2B|TGFB2|TGFBR3|TLR4|TPD52L1|TRAF5|WNT7B|XDH|FZD4|ADAM9|RIPK2|NRP1|MFHAS1|KLF4|RASSF2|SORBS3|SPRY1|CCL26|WWC1|GREM1|MDFIC|APIP|PLCE1|MAP3K20|ERRFI1|TNFRSF19|AC…
GO:0007169	GO Biological Processes	transmembrane receptor protein tyrosine kinase signaling pathway	79	-10.5161	-7.8986	71|150|284|374|627|650|653|896|1277|1282|1284|1285|1490|1945|1978|2044|2048|2049|2064|2155|2185|2257|2260|2263|2264|2674|2886|2888|3082|3091|3484|3489|3553|4015|4035|4067|4739|4916|4919|5063|5166|5167|5641|6776|6778|7424|7498|8322|8829|8879|9019|9770|9846|9971|9982|10252|10551|10849|23105|23543|23767|23768|26585|28514|50617|51196|51237|53358|54206|55959|55971|57608|81848|84159|84632|143282|147372…	ACTG1|ADRA2A|ANGPT1|AREG|BDNF|BMP2|BMP5|CCND3|COL1A1|COL4A1|COL4A2|COL4A3|CCN2|EFNA4|EIF4EBP1|EPHA5|EPHB2|EPHB3|ERBB2|F7|PTK2B|FGF12|FGFR1|FGFR2|FGFR4|GFRA1|GRB7|GRB14|HGF|HIF1A|IGFBP1|IGFBP6|IL1B|LOX|LRP1|LYN|NEDD9|NTRK3|ROR1|PAK3|PDK4|ENPP1|LGMN|STAT5A|STAT6|VEGFC|XDH|FZD4|NRP1|SGPL1|MPZL1|RASSF2|GAB2|NR1H4|FGFBP1|SPRY1|AGR2|POLR1G|FSTL4|RBFOX2|FLRT3|FLRT2|GREM1|DLL1|ATP6V0A4|PLCE1|MZB1|SHC3|ER…
GO:0031344	GO Biological Processes	regulation of cell projection organization	78	-10.7181	-8.06203	627|653|960|1000|1002|1268|1808|1809|2048|2049|2150|2185|2260|2335|3082|3383|3655|3673|3706|3897|3934|4035|4067|4137|4139|4651|4916|4919|5063|5205|5217|5357|5362|5621|6695|7225|7431|8322|8507|8829|9314|9856|10090|10154|10512|10611|10769|23072|23105|23108|23224|23242|23271|23327|23329|23426|23499|26051|26052|26053|27063|27185|29993|50807|51196|51473|54874|55357|57118|57451|57580|59284|83478|89795|…	BDNF|BMP5|CD44|CDH2|CDH4|CNR1|DPYSL2|DPYSL3|EPHB2|EPHB3|F2RL1|PTK2B|FGFR1|FN1|HGF|ICAM1|ITGA6|ITGA2|ITPKA|L1CAM|LCN2|LRP1|LYN|MAPT|MARK1|MYO10|NTRK3|ROR1|PAK3|ATP8B1|PFN2|PLS1|PLXNA2|PRNP|SPOCK1|TRPC6|VIM|FZD4|ENC1|NRP1|KLF4|KIAA0319|UST|PLXNC1|SEMA3C|PDLIM5|PLK2|HECW1|FSTL4|RAP1GAP2|SYNE2|COBL|CAMSAP2|NEDD4L|TBC1D30|GRIP1|MACF1|PPP1R16B|DNM3|AUTS2|ANKRD1|DISC1|PACSIN1|ASAP1|PLCE1|DCDC2|FNBP1L|TB…
M5885	Canonical Pathways	NABA MATRISOME ASSOCIATED	78	-10.1791	-7.61097	2|259|284|302|306|308|309|374|627|650|652|653|654|1440|1469|1515|1520|2147|2155|2161|2165|2257|2920|2921|3082|3263|3553|3576|3606|3698|4015|4050|5069|5266|5271|5328|5352|5362|5646|6281|6282|6347|6364|6374|6590|7042|7092|7424|7477|8740|8754|9510|9966|9982|10071|10082|10154|10344|10468|10512|10893|11095|11199|23553|26253|26585|29094|55959|56999|79148|80760|92949|135228|143282|147372|203102|283208|3…	A2M|AMBP|ANGPT1|ANXA2|ANXA3|ANXA5|ANXA6|AREG|BDNF|BMP2|BMP4|BMP5|BMP6|CSF3|CST1|CTSV|CTSS|F2|F7|F12|F13B|FGF12|CXCL2|CXCL3|HGF|HPX|IL1B|CXCL8|IL18|ITIH2|LOX|LTB|PAPPA|PI3|SERPINB8|PLAU|PLOD2|PLXNA2|PRSS3|S100A10|S100A11|CCL2|CCL20|CXCL5|SLPI|TGFB2|TLL1|VEGFC|WNT7B|TNFSF14|ADAM9|ADAMTS1|TNFSF15|FGFBP1|MUC12|GPC6|PLXNC1|CCL26|FST|SEMA3C|MMP24|ADAMTS8|ANXA10|HYAL4|CLEC4E|GREM1|LGALSL|SULF2|ADAMTS9|M…
GO:0008285	GO Biological Processes	negative regulation of cell proliferation	77	-8.83416	-6.40172	94|240|283|350|590|596|627|650|652|653|658|1285|1525|2064|2113|2149|2185|2263|2615|2697|2737|2810|3162|3489|3490|3553|3576|3604|3851|4067|4211|4488|4609|4781|5468|5621|5743|5744|5915|5918|6282|6347|6567|6591|6659|6755|7015|7031|7042|7049|7490|7498|8313|8406|8611|9314|9510|9537|9982|10002|10252|10891|11095|22846|23576|26136|26257|26471|26585|28514|54997|55612|84858|84913|135228|163702|407975	ACVRL1|ALOX5|ANG|APOH|BCHE|BCL2|BDNF|BMP2|BMP4|BMP5|BMPR1B|COL4A3|CXADR|ERBB2|ETS1|F2R|PTK2B|FGFR2|LRRC32|GJA1|GLI3|SFN|HMOX1|IGFBP6|IGFBP7|IL1B|CXCL8|TNFRSF9|KRT4|LYN|MEIS1|MSX2|MYC|NFIB|PPARG|PRNP|PTGS2|PTHLH|RARB|RARRES1|S100A11|CCL2|SLC16A2|SNAI2|SOX4|SSTR5|TERT|TFF1|TGFB2|TGFBR3|WT1|XDH|AXIN2|SRPX|PLPP1|KLF4|ADAMTS1|TP53I11|FGFBP1|NR2E3|SPRY1|PPARGC1A|ADAMTS8|VASH1|DDAH1|TES|NKX2-8|NUPR1|GRE…
GO:0001525	GO Biological Processes	angiogenesis	76	-13.8481	-10.7356	71|90|94|240|283|284|302|306|350|652|718|1282|1284|1285|1490|1870|1906|1909|2048|2049|2064|2113|2185|2260|2263|2335|2523|2752|3082|3091|3099|3162|3200|3204|3553|3576|3606|3696|4211|4215|4853|5468|5743|5787|6303|6347|6558|7015|7042|7045|7049|7424|7494|8091|8829|9314|9510|9982|10365|10516|10769|22846|23462|23576|23670|26051|26585|28514|56999|57007|57608|79924|83478|90627|147372|168667	ACTG1|ACVR1|ACVRL1|ALOX5|ANG|ANGPT1|ANXA2|ANXA3|APOH|BMP4|C3|COL4A1|COL4A2|COL4A3|CCN2|E2F2|EDN1|EDNRA|EPHB2|EPHB3|ERBB2|ETS1|PTK2B|FGFR1|FGFR2|FN1|FUT1|GLUL|HGF|HIF1A|HK2|HMOX1|HOXA3|HOXA7|IL1B|CXCL8|IL18|ITGB8|MEIS1|MAP3K3|NOTCH2|PPARG|PTGS2|PTPRB|SAT1|CCL2|SLC12A2|TERT|TGFB2|TGFBI|TGFBR3|VEGFC|XBP1|HMGA2|NRP1|KLF4|ADAMTS1|FGFBP1|KLF2|FBLN5|PLK2|VASH1|HEY1|DDAH1|CEMIP2|PPP1R16B|GREM1|DLL1|ADAMT…
GO:0120035	GO Biological Processes	regulation of plasma membrane bounded cell projection organization	76	-10.2054	-7.63	627|653|960|1000|1002|1268|1808|1809|2048|2049|2150|2185|2260|2335|3082|3383|3655|3706|3897|4035|4067|4137|4139|4651|4916|4919|5063|5205|5217|5357|5362|5621|6695|7225|7431|8322|8507|8829|9314|9856|10090|10154|10512|10611|10769|23072|23105|23108|23224|23242|23271|23327|23329|23426|23499|26051|26052|26053|27063|27185|29993|50807|51196|51473|54874|55357|57118|57451|57580|59284|83478|89795|146760|349…	BDNF|BMP5|CD44|CDH2|CDH4|CNR1|DPYSL2|DPYSL3|EPHB2|EPHB3|F2RL1|PTK2B|FGFR1|FN1|HGF|ICAM1|ITGA6|ITPKA|L1CAM|LRP1|LYN|MAPT|MARK1|MYO10|NTRK3|ROR1|PAK3|ATP8B1|PFN2|PLS1|PLXNA2|PRNP|SPOCK1|TRPC6|VIM|FZD4|ENC1|NRP1|KLF4|KIAA0319|UST|PLXNC1|SEMA3C|PDLIM5|PLK2|HECW1|FSTL4|RAP1GAP2|SYNE2|COBL|CAMSAP2|NEDD4L|TBC1D30|GRIP1|MACF1|PPP1R16B|DNM3|AUTS2|ANKRD1|DISC1|PACSIN1|ASAP1|PLCE1|DCDC2|FNBP1L|TBC1D2|CAMK1D…
GO:0097435	GO Biological Processes	supramolecular fiber organization	75	-9.89538	-7.36204	71|119|283|302|399|596|822|1073|1277|1290|1305|1410|1440|1466|1490|1730|1809|1906|2150|2185|2316|3383|3856|4015|4053|4137|4281|4430|4628|4645|4739|5063|5217|5357|5734|6249|6281|6711|6712|7042|7114|7169|7171|7431|8829|9168|9645|10174|10344|10516|10788|11151|11261|22998|23242|23271|25794|26585|27063|29993|55930|55971|57482|57580|79875|79983|80206|84665|89795|90952|91663|171024|221061|342184|1005066…	ACTG1|ADD2|ANG|ANXA2|RHOH|BCL2|CAPG|CFL2|COL1A1|COL5A2|COL13A1|CRYAB|CSF3|CSRP2|CCN2|DIAPH2|DPYSL3|EDN1|F2RL1|PTK2B|FLNA|ICAM1|KRT8|LOX|LTBP2|MAPT|MID1|MYO1B|MYH10|MYO5B|NEDD9|PAK3|PFN2|PLS1|PTGER4|CLIP1|S100A10|SPTBN1|SPTBN2|TGFB2|TMSB4X|TPM2|TPM4|VIM|NRP1|TMSB10|MICAL2|SORBS3|CCL26|FBLN5|IQGAP2|CORO1A|CHP1|LIMCH1|COBL|CAMSAP2|FSCN2|GREM1|ANKRD1|PACSIN1|MYO5C|BAIAP2L1|CRACD|PREX1|THSD4|POF1B|FHO…
GO:0045664	GO Biological Processes	regulation of neuron differentiation	75	-11.1955	-8.49267	596|627|650|652|653|654|1000|1002|1268|1808|1809|1894|2048|2049|2185|2260|2335|2737|3082|3199|3398|3400|3655|3706|3897|4035|4067|4137|4139|4211|4916|4919|5063|5087|5362|5915|6695|7068|7225|7431|7732|8322|8507|8829|9314|9856|10090|10154|10512|10611|10769|23072|23105|23108|23242|23271|23327|23426|23462|23493|23499|26052|27063|27185|28514|29993|50807|51704|57118|57580|59284|79191|146760|349667|440730	BCL2|BDNF|BMP2|BMP4|BMP5|BMP6|CDH2|CDH4|CNR1|DPYSL2|DPYSL3|ECT2|EPHB2|EPHB3|PTK2B|FGFR1|FN1|GLI3|HGF|HOXA2|ID2|ID4|ITGA6|ITPKA|L1CAM|LRP1|LYN|MAPT|MARK1|MEIS1|NTRK3|ROR1|PAK3|PBX1|PLXNA2|RARB|SPOCK1|THRB|TRPC6|VIM|RNF112|FZD4|ENC1|NRP1|KLF4|KIAA0319|UST|PLXNC1|SEMA3C|PDLIM5|PLK2|HECW1|FSTL4|RAP1GAP2|COBL|CAMSAP2|NEDD4L|GRIP1|HEY1|HEY2|MACF1|DNM3|ANKRD1|DISC1|DLL1|PACSIN1|ASAP1|GPRC5B|CAMK1D|PREX1…
GO:0048667	GO Biological Processes	cell morphogenesis involved in neuron differentiation	73	-12.6904	-9.77551	399|596|627|658|1000|1002|1808|1945|2044|2048|2049|2064|2115|2263|2335|2674|2737|2886|3199|3398|3706|3897|3918|4035|4137|4628|4756|4781|4853|4916|5063|5076|5362|6507|6711|6712|7204|7225|8609|8633|8829|9201|9846|9856|10090|10154|10160|10512|10611|23072|23105|23242|23327|23499|23543|23767|23768|26052|26053|26257|27185|51473|53358|56288|57216|59352|65059|84665|89884|128434|133418|170302|284656	RHOH|BCL2|BDNF|BMPR1B|CDH2|CDH4|DPYSL2|EFNA4|EPHA5|EPHB2|EPHB3|ERBB2|ETV1|FGFR2|FN1|GFRA1|GLI3|GRB7|HOXA2|ID2|ITPKA|L1CAM|LAMC2|LRP1|MAPT|MYH10|NEO1|NFIB|NOTCH2|NTRK3|PAK3|PAX2|PLXNA2|SLC1A3|SPTBN1|SPTBN2|TRIO|TRPC6|KLF7|UNC5C|NRP1|DCLK1|GAB2|KIAA0319|UST|PLXNC1|FARP1|SEMA3C|PDLIM5|HECW1|FSTL4|COBL|NEDD4L|MACF1|RBFOX2|FLRT3|FLRT2|DNM3|AUTS2|NKX2-8|DISC1|DCDC2|SHC3|PARD3|VANGL2|LGR6|RAPH1|MYPN|LHX…
hsa05200	KEGG Pathway	Pathways in cancer	73	-13.7785	-10.711	109|113|330|374|596|650|652|896|999|1282|1284|1285|1438|1612|1870|1906|1909|2064|2100|2113|2147|2149|2257|2260|2263|2264|2335|2737|2786|2941|3075|3082|3091|3162|3459|3576|3655|3673|3910|3912|3918|4257|4286|4609|4853|5292|5332|5468|5582|5732|5734|5743|5915|6775|6776|6778|6934|7015|7042|7188|7424|7477|8313|8322|10161|23462|23493|25780|28514|54331|55970|283349|374654	ADCY3|ADCY7|BIRC3|AREG|BCL2|BMP2|BMP4|CCND3|CDH1|COL4A1|COL4A2|COL4A3|CSF2RA|DAPK1|E2F2|EDN1|EDNRA|ERBB2|ESR2|ETS1|F2|F2R|FGF12|FGFR1|FGFR2|FGFR4|FN1|GLI3|GNG4|GSTA4|CFH|HGF|HIF1A|HMOX1|IFNGR1|CXCL8|ITGA6|ITGA2|LAMA4|LAMB1|LAMC2|MGST1|MITF|MYC|NOTCH2|PIM1|PLCB4|PPARG|PRKCG|PTGER2|PTGER4|PTGS2|RARB|STAT4|STAT5A|STAT6|TCF7L2|TERT|TGFB2|TRAF5|VEGFC|WNT7B|AXIN2|FZD4|LPAR6|HEY1|HEY2|RASGRP3|DLL1|GNG2|…
GO:0048729	GO Biological Processes	tissue morphogenesis	73	-10.573	-7.94273	71|90|94|374|596|650|652|653|760|960|1282|1906|1909|2260|2263|2295|2316|2650|2697|2737|3082|3091|3237|3400|3673|3853|4300|4488|4609|4638|4853|4919|5076|5087|6299|6591|6659|7042|7049|7424|7477|7490|8091|8322|8626|8829|9314|9645|10082|10252|10413|10468|10512|23242|23462|23493|23767|26585|27063|28514|57216|57591|57669|57822|79191|79971|80144|83478|90627|94234|144165|166336|342184	ACTG1|ACVR1|ACVRL1|AREG|BCL2|BMP2|BMP4|BMP5|CA2|CD44|COL4A1|EDN1|EDNRA|FGFR1|FGFR2|FOXF2|FLNA|GCNT1|GJA1|GLI3|HGF|HIF1A|HOXD11|ID4|ITGA2|KRT6A|MLLT3|MSX2|MYC|MYLK|NOTCH2|ROR1|PAX2|PBX1|SALL1|SNAI2|SOX4|TGFB2|TGFBR3|VEGFC|WNT7B|WT1|HMGA2|FZD4|TP63|NRP1|KLF4|MICAL2|GPC6|SPRY1|YAP1|FST|SEMA3C|COBL|HEY1|HEY2|FLRT3|GREM1|ANKRD1|DLL1|VANGL2|MRTFA|EPB41L5|GRHL3|IRX3|WLS|FRAS1|ARHGAP24|STARD13|FOXQ1|PRIC…
GO:0048589	GO Biological Processes	developmental growth	73	-10.5125	-7.8986	309|374|596|627|652|658|1002|1525|1808|1906|2019|2260|2263|2335|2697|2737|3484|3897|4035|4137|4211|4488|4853|4886|4916|5292|5357|5641|5738|5915|6299|6506|6712|6776|7042|7049|7477|7490|8829|8879|9201|9856|10038|10252|10365|10413|10512|10516|10551|10611|23105|23242|23286|23327|23493|23499|23767|25937|26011|26053|27185|28514|57216|57669|59284|59352|65059|84159|85301|91461|170302|342184|407975	ANXA6|AREG|BCL2|BDNF|BMP4|BMPR1B|CDH4|CXADR|DPYSL2|EDN1|EN1|FGFR1|FGFR2|FN1|GJA1|GLI3|IGFBP1|L1CAM|LRP1|MAPT|MEIS1|MSX2|NOTCH2|NPY1R|NTRK3|PIM1|PLS1|LGMN|PTGFRN|RARB|SALL1|SLC1A2|SPTBN2|STAT5A|TGFB2|TGFBR3|WNT7B|WT1|NRP1|SGPL1|DCLK1|KIAA0319|PARP2|SPRY1|KLF2|YAP1|SEMA3C|FBLN5|AGR2|PDLIM5|FSTL4|COBL|WWC1|NEDD4L|HEY2|MACF1|FLRT3|WWTR1|TENM4|AUTS2|DISC1|DLL1|VANGL2|EPB41L5|CACNG7|LGR6|RAPH1|ARID5B|C…
GO:0040008	GO Biological Processes	regulation of growth	73	-9.95309	-7.41302	94|596|627|652|978|1002|1410|1525|1808|1906|2023|2064|2100|2147|2185|2260|2263|2273|2335|2697|2786|2810|3091|3484|3490|3897|4035|4137|4211|4739|4853|4886|4916|5167|5292|5357|5468|5641|6695|6776|7042|7049|7490|8091|8425|8829|8879|9306|9856|10038|10071|10413|10512|10516|10551|23105|23180|23286|23327|23493|23499|26585|27185|27346|28514|51196|59284|64393|131566|147138|170302|200845|407975	ACVRL1|BCL2|BDNF|BMP4|CDA|CDH4|CRYAB|CXADR|DPYSL2|EDN1|ENO1|ERBB2|ESR2|F2|PTK2B|FGFR1|FGFR2|FHL1|FN1|GJA1|GNG4|SFN|HIF1A|IGFBP1|IGFBP7|L1CAM|LRP1|MAPT|MEIS1|NEDD9|NOTCH2|NPY1R|NTRK3|ENPP1|PIM1|PLS1|PPARG|LGMN|SPOCK1|STAT5A|TGFB2|TGFBR3|WT1|HMGA2|LTBP4|NRP1|SGPL1|SOCS6|KIAA0319|PARP2|MUC12|YAP1|SEMA3C|FBLN5|AGR2|FSTL4|RFTN1|WWC1|NEDD4L|HEY2|MACF1|GREM1|DISC1|TMEM97|DLL1|PLCE1|CACNG7|ZMAT3|DCBLD2|T…
GO:0007507	GO Biological Processes	heart development	71	-12.2662	-9.43849	90|94|650|652|653|1525|1829|1906|1909|2064|2257|2260|2263|2335|2697|2737|3091|3398|3399|4015|4151|4211|4488|4628|4853|4886|4916|5292|5308|5468|5915|6299|6443|6444|6591|6659|7042|7049|7490|8313|8829|9249|9510|9645|10038|10052|10252|10413|10512|10611|23462|23493|23767|23768|26011|26585|27063|28514|51196|55803|56999|57158|57211|57216|64208|80114|80206|115701|144165|157378|407975	ACVR1|ACVRL1|BMP2|BMP4|BMP5|CXADR|DSG2|EDN1|EDNRA|ERBB2|FGF12|FGFR1|FGFR2|FN1|GJA1|GLI3|HIF1A|ID2|ID3|LOX|MB|MEIS1|MSX2|MYH10|NOTCH2|NPY1R|NTRK3|PIM1|PITX2|PPARG|RARB|SALL1|SGCB|SGCD|SNAI2|SOX4|TGFB2|TGFBR3|WT1|AXIN2|NRP1|DHRS3|ADAMTS1|MICAL2|PARP2|GJC1|SPRY1|YAP1|SEMA3C|PDLIM5|HEY1|HEY2|FLRT3|FLRT2|TENM4|GREM1|ANKRD1|DLL1|PLCE1|ADAP2|ADAMTS9|JPH2|ADGRG6|VANGL2|POPDC3|BICC1|FHOD3|ALPK2|PRICKLE1|T…
GO:0043269	GO Biological Processes	regulation of ion transport	71	-8.66178	-6.26001	40|150|490|596|760|776|781|1268|1520|1612|1622|1756|1906|2040|2048|2147|2149|2185|2257|2260|2273|2316|2564|2669|2697|2745|3077|3383|3553|3755|3759|3761|3763|3772|3773|3785|4067|4638|4923|5026|5142|5608|5621|5743|6347|6558|7114|7225|8645|8787|10891|11151|11261|23072|23171|23327|23416|23704|27075|29763|30818|53373|54997|57158|59283|59284|59285|79570|84766|255738|259232	ASIC2|ADRA2A|ATP2B1|BCL2|CA2|CACNA1D|CACNA2D1|CNR1|CTSS|DAPK1|DBI|DMD|EDN1|STOM|EPHB2|F2|F2R|PTK2B|FGF12|FGFR1|FHL1|FLNA|GABRE|GEM|GJA1|GLRX|HFE|ICAM1|IL1B|KCNG1|KCNJ2|KCNJ4|KCNJ6|KCNJ15|KCNJ16|KCNQ2|LYN|MYLK|NTSR1|P2RX5|PDE4B|MAP2K6|PRNP|PTGS2|CCL2|SLC12A2|TMSB4X|TRPC6|KCNK5|RGS9|PPARGC1A|CORO1A|CHP1|HECW1|GPD1L|NEDD4L|KCNH3|KCNE4|TSPAN13|PACSIN3|KCNIP3|TPCN1|TESC|JPH2|CACNG8|CACNG7|CACNG6|NKAIN…
GO:0051347	GO Biological Processes	positive regulation of transferase activity	70	-8.60086	-6.21364	109|113|136|150|283|284|374|627|650|652|727|896|1326|1622|1795|1894|1906|2044|2048|2049|2064|2147|2149|2185|2260|2263|2264|3082|3489|3553|3606|4067|4137|4215|4609|4739|4916|4919|5063|5570|5575|5608|5621|7042|7099|7164|7424|7477|8091|8322|8754|8767|8795|9314|9770|9966|10892|26585|29969|51196|51704|51776|57103|57216|57561|84451|84632|114609|284656|100133941	ADCY3|ADCY7|ADORA2B|ADRA2A|ANG|ANGPT1|AREG|BDNF|BMP2|BMP4|C5|CCND3|MAP3K8|DBI|DOCK3|ECT2|EDN1|EPHA5|EPHB2|EPHB3|ERBB2|F2|F2R|PTK2B|FGFR1|FGFR2|FGFR4|HGF|IGFBP6|IL1B|IL18|LYN|MAPT|MAP3K3|MYC|NEDD9|NTRK3|ROR1|PAK3|PKIB|PRKAR1B|MAP2K6|PRNP|TGFB2|TLR4|TPD52L1|VEGFC|WNT7B|HMGA2|FZD4|ADAM9|RIPK2|TNFRSF10B|KLF4|RASSF2|TNFSF15|MALT1|GREM1|MDFIC|PLCE1|GPRC5B|MAP3K20|TIGAR|VANGL2|ARRDC3|MAP3K21|AFAP1L2|TIR…
GO:0070201	GO Biological Processes	regulation of establishment of protein localization	70	-8.62699	-6.23498	150|240|283|284|291|596|652|654|727|776|999|1268|1894|2040|2044|2064|2149|2150|2181|2243|2244|2266|2316|2335|2615|2695|2697|2737|2752|2810|3091|3459|3553|4035|4067|4137|4628|5621|5734|5743|6558|6659|6755|6934|7042|7099|7424|7494|8447|8609|8626|8754|8840|9221|9495|9971|10874|11069|11261|23255|23368|23705|26253|27063|29969|55612|57669|79971|91461|91942	ADRA2A|ALOX5|ANG|ANGPT1|SLC25A4|BCL2|BMP4|BMP6|C5|CACNA1D|CDH1|CNR1|ECT2|STOM|EPHA5|ERBB2|F2R|F2RL1|ACSL3|FGA|FGB|FGG|FLNA|FN1|LRRC32|GIP|GJA1|GLI3|GLUL|SFN|HIF1A|IFNGR1|IL1B|LRP1|LYN|MAPT|MYH10|PRNP|PTGER4|PTGS2|SLC12A2|SOX4|SSTR5|TCF7L2|TGFB2|TLR4|VEGFC|XBP1|DOC2B|KLF7|TP63|ADAM9|CCN4|NOLC1|AKAP5|NR1H4|NMU|RAPGEF4|CHP1|MTCL1|PPP1R13B|CADM1|CLEC4E|ANKRD1|MDFIC|FERMT1|EPB41L5|WLS|PKDCC|NDUFAF2
GO:0051345	GO Biological Processes	positive regulation of hydrolase activity	70	-6.57347	-4.52606	216|283|350|627|650|1285|1490|1612|1794|1894|1909|2064|2149|2150|2185|2260|2263|2335|3268|3337|3383|3655|3673|4067|4137|4609|4739|4916|5217|5468|5641|6281|6347|6364|6401|7114|7498|8767|8787|8795|8829|9411|9732|9882|9966|10344|10892|23092|23108|23255|23329|25780|26084|29103|29128|50807|54206|54453|55357|55803|57522|57580|57584|57822|64065|83478|84144|90627|143872|150274	ALDH1A1|ANG|APOH|BDNF|BMP2|COL4A3|CCN2|DAPK1|DOCK2|ECT2|EDNRA|ERBB2|F2R|F2RL1|PTK2B|FGFR1|FGFR2|FN1|AGFG2|DNAJB1|ICAM1|ITGA6|ITGA2|LYN|MAPT|MYC|NEDD9|NTRK3|PFN2|PPARG|LGMN|S100A10|CCL2|CCL20|SELE|TMSB4X|XDH|RIPK2|RGS9|TNFRSF10B|NRP1|ARHGAP29|DOCK4|TBC1D4|TNFSF15|CCL26|MALT1|ARHGAP26|RAP1GAP2|MTCL1|TBC1D30|RASGRP3|ARHGEF26|DNAJC15|UHRF1|ASAP1|ERRFI1|RIN2|TBC1D2|ADAP2|SRGAP1|PREX1|ARHGAP21|GRHL3|PE…
GO:0042060	GO Biological Processes	wound healing	69	-11.2545	-8.53737	2|71|94|150|240|302|308|309|350|960|1277|1906|2048|2064|2113|2147|2149|2150|2155|2161|2165|2243|2244|2263|2266|2316|2335|2697|2737|3091|3162|3484|3673|3853|4015|4067|4488|4628|4638|4853|5026|5321|5328|5575|5582|5583|5738|6558|7035|7042|7099|7225|7494|7980|8840|10413|10544|23499|54331|57216|57591|57822|57834|59352|83478|131566|135228|375033|100506658	A2M|ACTG1|ACVRL1|ADRA2A|ALOX5|ANXA2|ANXA5|ANXA6|APOH|CD44|COL1A1|EDN1|EPHB2|ERBB2|ETS1|F2|F2R|F2RL1|F7|F12|F13B|FGA|FGB|FGFR2|FGG|FLNA|FN1|GJA1|GLI3|HIF1A|HMOX1|IGFBP1|ITGA2|KRT6A|LOX|LYN|MSX2|MYH10|MYLK|NOTCH2|P2RX5|PLA2G4A|PLAU|PRKAR1B|PRKCG|PRKCH|PTGFRN|SLC12A2|TFPI|TGFB2|TLR4|TRPC6|XBP1|TFPI2|CCN4|YAP1|PROCR|MACF1|GNG2|VANGL2|MRTFA|GRHL3|CYP4F11|LGR6|ARHGAP24|DCBLD2|CD109|PEAR1|OCLN
GO:0001501	GO Biological Processes	skeletal system development	69	-14.1298	-10.9876	94|302|309|415|579|650|652|653|654|658|960|1277|1290|1305|1462|1490|1906|2019|2260|2263|2697|2737|3091|3199|3200|3204|3205|3234|3235|3236|3696|4015|4148|4211|4488|4781|4853|5087|5308|5734|5744|5915|6591|6659|6949|7042|7045|7092|7227|7477|8091|8313|8626|8840|8879|9249|9770|10468|26585|51478|55959|64131|84159|84667|85301|91461|145864|342184|389058	ACVRL1|ANXA2|ANXA6|ARSL|NKX3-2|BMP2|BMP4|BMP5|BMP6|BMPR1B|CD44|COL1A1|COL5A2|COL13A1|VCAN|CCN2|EDN1|EN1|FGFR1|FGFR2|GJA1|GLI3|HIF1A|HOXA2|HOXA3|HOXA7|HOXA9|HOXD8|HOXD9|HOXD10|ITGB8|LOX|MATN3|MEIS1|MSX2|NFIB|NOTCH2|PBX1|PITX2|PTGER4|PTHLH|RARB|SNAI2|SOX4|TCOF1|TGFB2|TGFBI|TLL1|TRPS1|WNT7B|HMGA2|AXIN2|TP63|CCN4|SGPL1|DHRS3|RASSF2|FST|GREM1|HSD17B7|SULF2|XYLT1|ARID5B|HES7|COL27A1|PKDCC|HAPLN3|FMN1|S…
GO:0003013	GO Biological Processes	circulatory system process	69	-12.4616	-9.60671	40|94|136|147|150|284|490|654|776|781|1268|1285|1373|1490|1525|1756|1824|1829|1906|1909|2149|2150|2243|2244|2257|2266|2316|2697|3162|3383|3398|3759|3761|4886|4923|5142|5468|5608|5732|5743|6296|6444|6505|7042|7068|7424|9732|10052|10413|10874|23171|23327|23493|23576|23704|25937|28514|30818|59283|59284|59285|66002|79924|80763|83988|89797|143282|143872|157378	ASIC2|ACVRL1|ADORA2B|ADRA1B|ADRA2A|ANGPT1|ATP2B1|BMP6|CACNA1D|CACNA2D1|CNR1|COL4A3|CPS1|CCN2|CXADR|DMD|DSC2|DSG2|EDN1|EDNRA|F2R|F2RL1|FGA|FGB|FGF12|FGG|FLNA|GJA1|HMOX1|ICAM1|ID2|KCNJ2|KCNJ4|NPY1R|NTSR1|PDE4B|PPARG|MAP2K6|PTGER2|PTGS2|ACSM3|SGCD|SLC1A1|TGFB2|THRB|VEGFC|DOCK4|GJC1|YAP1|NMU|GPD1L|NEDD4L|HEY2|DDAH1|KCNE4|WWTR1|DLL1|KCNIP3|CACNG8|CACNG7|CACNG6|CYP4F12|ADM2|SPX|NCALD|NAV2|FGFBP3|ARHGAP…
R-HSA-109582	Reactome Gene Sets	Hemostasis	69	-10.3449	-7.74687	1|2|150|284|302|308|350|490|960|1048|1277|1525|1794|1795|2147|2149|2155|2161|2165|2243|2244|2266|2316|2335|2786|2886|2888|2977|3082|3655|3673|3683|3897|4067|4072|4602|4680|5026|5136|5152|5271|5321|5328|5575|5582|5583|6281|6401|7035|7042|7102|7114|7225|7424|8795|9057|9732|9749|10184|10257|10544|11069|29802|54331|54518|55970|90952|113220|135228	A1BG|A2M|ADRA2A|ANGPT1|ANXA2|ANXA5|APOH|ATP2B1|CD44|CEACAM5|COL1A1|CXADR|DOCK2|DOCK3|F2|F2R|F7|F12|F13B|FGA|FGB|FGG|FLNA|FN1|GNG4|GRB7|GRB14|GUCY1A2|HGF|ITGA6|ITGA2|ITGAL|L1CAM|LYN|EPCAM|MYB|CEACAM6|P2RX5|PDE1A|PDE9A|SERPINB8|PLA2G4A|PLAU|PRKAR1B|PRKCG|PRKCH|S100A10|SELE|TFPI|TGFB2|TSPAN7|TMSB4X|TRPC6|VEGFC|TNFRSF10B|SLC7A6|DOCK4|PHACTR2|LHFPL2|ABCC4|PROCR|RAPGEF4|VPREB3|GNG2|APBB1IP|GNG12|ESAM|K…
GO:0098771	GO Biological Processes	inorganic ion homeostasis	69	-6.97579	-4.84438	147|309|490|596|654|760|776|781|1268|1356|1756|1903|1906|1909|2147|2149|2150|2185|2264|2697|2843|3077|3091|3162|3263|3759|3934|4035|4067|4609|4756|4923|5026|5166|5167|5621|5732|5734|6444|6549|6558|7036|7225|7781|9429|9481|10161|10874|11151|11261|23327|26872|27185|50617|51076|51196|51458|53373|55240|57007|57158|66002|80045|80763|130733|147138|160335|169200|100133941	ADRA1B|ANXA6|ATP2B1|BCL2|BMP6|CA2|CACNA1D|CACNA2D1|CNR1|CP|DMD|S1PR3|EDN1|EDNRA|F2|F2R|F2RL1|PTK2B|FGFR4|GJA1|GPR20|HFE|HIF1A|HMOX1|HPX|KCNJ2|LCN2|LRP1|LYN|MYC|NEO1|NTSR1|P2RX5|PDK4|ENPP1|PRNP|PTGER2|PTGER4|SGCD|SLC9A2|SLC12A2|TFR2|TRPC6|SLC30A3|ABCG2|SLC25A27|LPAR6|NMU|CORO1A|CHP1|NEDD4L|STEAP1|DISC1|ATP6V0A4|CUTC|PLCE1|RHCG|TPCN1|STEAP3|ACKR3|JPH2|CYP4F12|GPR157|SPX|TMEM178A|TMC8|TMTC2|TMEM64|C…
GO:0034762	GO Biological Processes	regulation of transmembrane transport	68	-11.3527	-8.61921	40|150|596|718|760|776|781|1520|1612|1756|1906|1909|2040|2048|2147|2149|2171|2185|2257|2273|2316|2669|2695|2697|2745|3099|3553|3755|3759|3761|3763|3772|3773|3785|4067|4923|5142|5167|5292|5621|6347|6506|7015|7114|7225|8645|8787|9481|10891|11151|11261|23072|23171|23327|23416|23704|27075|30818|53373|54997|57158|59283|59284|59285|84766|255738|259232|100506658	ASIC2|ADRA2A|BCL2|C3|CA2|CACNA1D|CACNA2D1|CTSS|DAPK1|DMD|EDN1|EDNRA|STOM|EPHB2|F2|F2R|FABP5|PTK2B|FGF12|FHL1|FLNA|GEM|GIP|GJA1|GLRX|HK2|IL1B|KCNG1|KCNJ2|KCNJ4|KCNJ6|KCNJ15|KCNJ16|KCNQ2|LYN|NTSR1|PDE4B|ENPP1|PIM1|PRNP|CCL2|SLC1A2|TERT|TMSB4X|TRPC6|KCNK5|RGS9|SLC25A27|PPARGC1A|CORO1A|CHP1|HECW1|GPD1L|NEDD4L|KCNH3|KCNE4|TSPAN13|KCNIP3|TPCN1|TESC|JPH2|CACNG8|CACNG7|CACNG6|CRACR2A|PCSK9|NALCN|OCLN
GO:0090087	GO Biological Processes	regulation of peptide transport	68	-8.29712	-5.95518	150|240|283|284|291|652|654|727|760|776|999|1268|1894|2040|2044|2064|2149|2150|2181|2243|2244|2266|2316|2335|2615|2695|2697|2737|2752|2810|3077|3091|3459|3553|4035|4067|4628|5621|5734|5743|6558|6659|6755|6934|7036|7042|7099|7424|7494|8447|8609|8754|8840|9221|9495|9971|10874|11069|11261|23255|23705|26253|27063|29969|55612|79971|91461|91942	ADRA2A|ALOX5|ANG|ANGPT1|SLC25A4|BMP4|BMP6|C5|CA2|CACNA1D|CDH1|CNR1|ECT2|STOM|EPHA5|ERBB2|F2R|F2RL1|ACSL3|FGA|FGB|FGG|FLNA|FN1|LRRC32|GIP|GJA1|GLI3|GLUL|SFN|HFE|HIF1A|IFNGR1|IL1B|LRP1|LYN|MYH10|PRNP|PTGER4|PTGS2|SLC12A2|SOX4|SSTR5|TCF7L2|TFR2|TGFB2|TLR4|VEGFC|XBP1|DOC2B|KLF7|ADAM9|CCN4|NOLC1|AKAP5|NR1H4|NMU|RAPGEF4|CHP1|MTCL1|CADM1|CLEC4E|ANKRD1|MDFIC|FERMT1|WLS|PKDCC|NDUFAF2
GO:0061564	GO Biological Processes	axon development	67	-12.6034	-9.71423	399|596|627|658|1000|1002|1268|1808|1945|2044|2048|2049|2064|2115|2263|2335|2674|2737|2886|3199|3897|3918|4035|4137|4628|4756|4781|4853|4916|5063|5076|5362|6711|6712|7204|8609|8633|8829|9201|9314|9846|9856|10090|10154|10512|23105|23242|23271|23499|23767|23768|26053|26257|27185|53358|56288|57216|59352|65059|84665|89884|128434|133418|146760|170302|284656|349667	RHOH|BCL2|BDNF|BMPR1B|CDH2|CDH4|CNR1|DPYSL2|EFNA4|EPHA5|EPHB2|EPHB3|ERBB2|ETV1|FGFR2|FN1|GFRA1|GLI3|GRB7|HOXA2|L1CAM|LAMC2|LRP1|MAPT|MYH10|NEO1|NFIB|NOTCH2|NTRK3|PAK3|PAX2|PLXNA2|SPTBN1|SPTBN2|TRIO|KLF7|UNC5C|NRP1|DCLK1|KLF4|GAB2|KIAA0319|UST|PLXNC1|SEMA3C|FSTL4|COBL|CAMSAP2|MACF1|FLRT3|FLRT2|AUTS2|NKX2-8|DISC1|SHC3|PARD3|VANGL2|LGR6|RAPH1|MYPN|LHX4|VSTM2L|EMB|RTN4RL1|ARX|EPHA10|RTN4RL2
GO:0008015	GO Biological Processes	blood circulation	67	-11.9245	-9.1223	40|94|136|147|150|284|490|654|776|781|1268|1285|1373|1490|1525|1756|1824|1829|1906|1909|2149|2150|2243|2244|2257|2266|2316|2697|3162|3383|3398|3759|3761|4886|4923|5142|5468|5608|5732|5743|6296|6444|6505|7042|7068|7424|9732|10052|10874|23171|23327|23493|23576|23704|28514|30818|59283|59284|59285|66002|79924|80763|83988|89797|143282|143872|157378	ASIC2|ACVRL1|ADORA2B|ADRA1B|ADRA2A|ANGPT1|ATP2B1|BMP6|CACNA1D|CACNA2D1|CNR1|COL4A3|CPS1|CCN2|CXADR|DMD|DSC2|DSG2|EDN1|EDNRA|F2R|F2RL1|FGA|FGB|FGF12|FGG|FLNA|GJA1|HMOX1|ICAM1|ID2|KCNJ2|KCNJ4|NPY1R|NTSR1|PDE4B|PPARG|MAP2K6|PTGER2|PTGS2|ACSM3|SGCD|SLC1A1|TGFB2|THRB|VEGFC|DOCK4|GJC1|NMU|GPD1L|NEDD4L|HEY2|DDAH1|KCNE4|DLL1|KCNIP3|CACNG8|CACNG7|CACNG6|CYP4F12|ADM2|SPX|NCALD|NAV2|FGFBP3|ARHGAP42|TMEM65
GO:0009617	GO Biological Processes	response to bacterium	67	-6.22381	-4.27167	283|306|650|654|718|1268|1373|1440|1672|1906|2147|2149|2150|2243|2244|2263|2634|2697|2706|2920|2921|3248|3383|3553|3576|3606|3853|3929|3934|4067|4257|4781|4853|5142|5266|5732|5734|5743|6347|6364|6374|6401|6590|7035|7099|7348|7431|7494|8754|8767|9971|10891|10892|26253|27063|54658|55970|55971|56999|83872|114609|117854|151887|342979|654463|100133941|100507436	ANG|ANXA3|BMP2|BMP6|C3|CNR1|CPS1|CSF3|DEFB1|EDN1|F2|F2R|F2RL1|FGA|FGB|FGFR2|GBP2|GJA1|GJB2|CXCL2|CXCL3|HPGD|ICAM1|IL1B|CXCL8|IL18|KRT6A|LBP|LCN2|LYN|MGST1|NFIB|NOTCH2|PDE4B|PI3|PTGER2|PTGER4|PTGS2|CCL2|CCL20|CXCL5|SELE|SLPI|TFPI|TLR4|UPK1B|VIM|XBP1|ADAM9|RIPK2|NR1H4|PPARGC1A|MALT1|CLEC4E|ANKRD1|UGT1A1|GNG12|BAIAP2L1|ADAMTS9|HMCN1|TIRAP|TRIM6|CCDC80|PALM3|FER1L6|CD24|MICA
GO:0051046	GO Biological Processes	regulation of secretion	67	-6.24431	-4.27943	136|150|240|283|291|654|727|776|1268|1906|2044|2149|2150|2181|2243|2244|2260|2266|2335|2615|2695|2697|2752|3077|3091|3162|3459|3553|4035|4067|4602|4628|4923|5217|5582|5608|5734|6447|6558|6659|6755|6934|7036|7042|7099|7424|7494|8447|8609|8754|8840|9627|9783|9846|9971|10874|11069|23705|25953|26253|27063|55612|79772|79971|80763|91942|114088	ADORA2B|ADRA2A|ALOX5|ANG|SLC25A4|BMP6|C5|CACNA1D|CNR1|EDN1|EPHA5|F2R|F2RL1|ACSL3|FGA|FGB|FGFR1|FGG|FN1|LRRC32|GIP|GJA1|GLUL|HFE|HIF1A|HMOX1|IFNGR1|IL1B|LRP1|LYN|MYB|MYH10|NTSR1|PFN2|PRKCG|MAP2K6|PTGER4|SCG5|SLC12A2|SOX4|SSTR5|TCF7L2|TFR2|TGFB2|TLR4|VEGFC|XBP1|DOC2B|KLF7|ADAM9|CCN4|SNCAIP|RIMS3|GAB2|NR1H4|NMU|RAPGEF4|CADM1|PNKD|CLEC4E|ANKRD1|FERMT1|MCTP1|WLS|SPX|NDUFAF2|TRIM9
GO:0055080	GO Biological Processes	cation homeostasis	67	-6.5373	-4.5028	147|309|490|596|654|760|776|781|1268|1356|1756|1903|1906|1909|2147|2149|2150|2185|2697|2843|3077|3091|3162|3263|3759|3934|4035|4067|4609|4756|4923|5026|5166|5621|5732|5734|6444|6549|6558|7036|7225|7781|9429|9481|10161|10874|11151|11261|23327|26872|27185|50617|51076|51196|51458|53373|55240|57007|57158|66002|80045|80763|130733|147138|160335|169200|100133941	ADRA1B|ANXA6|ATP2B1|BCL2|BMP6|CA2|CACNA1D|CACNA2D1|CNR1|CP|DMD|S1PR3|EDN1|EDNRA|F2|F2R|F2RL1|PTK2B|GJA1|GPR20|HFE|HIF1A|HMOX1|HPX|KCNJ2|LCN2|LRP1|LYN|MYC|NEO1|NTSR1|P2RX5|PDK4|PRNP|PTGER2|PTGER4|SGCD|SLC9A2|SLC12A2|TFR2|TRPC6|SLC30A3|ABCG2|SLC25A27|LPAR6|NMU|CORO1A|CHP1|NEDD4L|STEAP1|DISC1|ATP6V0A4|CUTC|PLCE1|RHCG|TPCN1|STEAP3|ACKR3|JPH2|CYP4F12|GPR157|SPX|TMEM178A|TMC8|TMTC2|TMEM64|CD24
GO:0010942	GO Biological Processes	positive regulation of cell death	67	-6.32688	-4.34423	596|650|652|658|1268|1285|1490|1612|1894|2149|2810|3162|3248|3399|3655|4035|4067|4137|4488|4602|4609|4853|4916|4923|5063|5468|5608|5621|5743|5915|5924|6347|6659|7042|7099|7164|7204|7227|7498|8091|8309|8313|8406|8626|8633|8767|8795|9770|9966|10687|10891|10892|11200|23076|23368|25803|26084|26471|27063|51776|57103|57118|57580|64393|91607|121512|255738	BCL2|BMP2|BMP4|BMPR1B|CNR1|COL4A3|CCN2|DAPK1|ECT2|F2R|SFN|HMOX1|HPGD|ID3|ITGA6|LRP1|LYN|MAPT|MSX2|MYB|MYC|NOTCH2|NTRK3|NTSR1|PAK3|PPARG|MAP2K6|PRNP|PTGS2|RARB|RASGRF2|CCL2|SOX4|TGFB2|TLR4|TPD52L1|TRIO|TRPS1|XDH|HMGA2|ACOX2|AXIN2|SRPX|TP63|UNC5C|RIPK2|TNFRSF10B|RASSF2|TNFSF15|PNMA2|PPARGC1A|MALT1|CHEK2|RRP1B|PPP1R13B|SPDEF|ARHGEF26|NUPR1|ANKRD1|MAP3K20|TIGAR|CAMK1D|PREX1|ZMAT3|SLFN11|FGD4|PCSK9
GO:0071396	GO Biological Processes	cellular response to lipid	66	-10.0464	-7.49399	109|490|652|654|1277|1373|1440|1591|1906|1978|2100|2185|2263|2706|2920|2921|3199|3383|3399|3553|3576|3606|3673|3929|3934|4067|4488|4602|4916|5076|5142|5166|5292|5468|5563|5732|5734|6347|6374|6591|6755|7035|7099|7431|7477|7494|8322|8611|8626|8754|8767|9314|9971|10002|10413|10891|10892|11240|23543|27063|54206|54331|54658|54997|81606|200845	ADCY3|ATP2B1|BMP4|BMP6|COL1A1|CPS1|CSF3|CYP24A1|EDN1|EIF4EBP1|ESR2|PTK2B|FGFR2|GJB2|CXCL2|CXCL3|HOXA2|ICAM1|ID3|IL1B|CXCL8|IL18|ITGA2|LBP|LCN2|LYN|MSX2|MYB|NTRK3|PAX2|PDE4B|PDK4|PIM1|PPARG|PRKAA2|PTGER2|PTGER4|CCL2|CXCL5|SNAI2|SSTR5|TFPI|TLR4|VIM|WNT7B|XBP1|FZD4|PLPP1|TP63|ADAM9|RIPK2|KLF4|NR1H4|NR2E3|YAP1|PPARGC1A|MALT1|PADI2|RBFOX2|ANKRD1|ERRFI1|GNG2|UGT1A1|TESC|LBH|KCTD6
GO:0061061	GO Biological Processes	muscle structure development	65	-7.12037	-4.9625	71|90|596|627|650|652|1000|1048|1073|1293|1410|1466|1525|1756|1906|2115|2260|2263|2273|2317|2697|3235|3236|3398|3399|3606|3856|4015|4211|4628|4638|4773|5292|5738|5915|6443|6444|6934|7042|7049|7490|7494|8740|10038|10413|10611|23462|23493|26471|26585|27063|28514|56261|57158|57216|57486|57591|63950|64208|80206|84159|84665|115701|144165|407975	ACTG1|ACVR1|BCL2|BDNF|BMP2|BMP4|CDH2|CEACAM5|CFL2|COL6A3|CRYAB|CSRP2|CXADR|DMD|EDN1|ETV1|FGFR1|FGFR2|FHL1|FLNB|GJA1|HOXD9|HOXD10|ID2|ID3|IL18|KRT8|LOX|MEIS1|MYH10|MYLK|NFATC2|PIM1|PTGFRN|RARB|SGCB|SGCD|TCF7L2|TGFB2|TGFBR3|WT1|XBP1|TNFSF14|PARP2|YAP1|PDLIM5|HEY1|HEY2|NUPR1|GREM1|ANKRD1|DLL1|GPCPD1|JPH2|VANGL2|NLN|MRTFA|DMRTA2|POPDC3|FHOD3|ARID5B|MYPN|ALPK2|PRICKLE1|MIR17HG
GO:0010720	GO Biological Processes	positive regulation of cell development	65	-10.2583	-7.66792	596|627|650|652|653|654|1002|1268|1809|1894|1906|2048|2185|2243|2244|2260|2266|2316|2335|2737|3082|3091|3398|3553|3655|3706|3897|4035|4067|4137|4602|4739|4916|4919|5063|5362|5468|5583|5915|6281|7225|7424|7732|8322|8507|8829|10038|10154|10512|23242|23327|23426|23499|26011|27063|27185|29993|51704|57118|57580|59284|63950|79191|91663|440730	BCL2|BDNF|BMP2|BMP4|BMP5|BMP6|CDH4|CNR1|DPYSL3|ECT2|EDN1|EPHB2|PTK2B|FGA|FGB|FGFR1|FGG|FLNA|FN1|GLI3|HGF|HIF1A|ID2|IL1B|ITGA6|ITPKA|L1CAM|LRP1|LYN|MAPT|MYB|NEDD9|NTRK3|ROR1|PAK3|PLXNA2|PPARG|PRKCH|RARB|S100A10|TRPC6|VEGFC|RNF112|FZD4|ENC1|NRP1|PARP2|PLXNC1|SEMA3C|COBL|NEDD4L|GRIP1|MACF1|TENM4|ANKRD1|DISC1|PACSIN1|GPRC5B|CAMK1D|PREX1|CACNG7|DMRTA2|IRX3|MYADM|TRIM67
GO:0043410	GO Biological Processes	positive regulation of MAPK cascade	65	-10.725	-8.06203	136|147|150|284|650|652|727|960|1000|1326|1490|1906|2064|2149|2150|2185|2243|2244|2260|2263|2264|2266|3082|3383|3489|3553|4035|4215|4281|4853|4916|4919|5063|5151|5608|6347|6364|6764|7042|7099|7164|7188|7477|7498|8322|8754|8767|8829|9258|9770|10174|10344|23286|29969|51196|51776|55504|57007|57216|57608|84451|114609|152831|168667|100133941	ADORA2B|ADRA1B|ADRA2A|ANGPT1|BMP2|BMP4|C5|CD44|CDH2|MAP3K8|CCN2|EDN1|ERBB2|F2R|F2RL1|PTK2B|FGA|FGB|FGFR1|FGFR2|FGFR4|FGG|HGF|ICAM1|IGFBP6|IL1B|LRP1|MAP3K3|MID1|NOTCH2|NTRK3|ROR1|PAK3|PDE8A|MAP2K6|CCL2|CCL20|DENND2B|TGFB2|TLR4|TPD52L1|TRAF5|WNT7B|XDH|FZD4|ADAM9|RIPK2|NRP1|MFHAS1|RASSF2|SORBS3|CCL26|WWC1|MDFIC|PLCE1|MAP3K20|TNFRSF19|ACKR3|VANGL2|JCAD|MAP3K21|TIRAP|KLB|BMPER|CD24
GO:0033674	GO Biological Processes	positive regulation of kinase activity	65	-8.88372	-6.44163	109|113|136|150|283|284|374|627|650|652|727|896|1326|1795|1894|1906|2044|2048|2049|2064|2147|2149|2185|2260|2263|2264|3082|3489|3553|3606|4067|4137|4215|4739|4916|4919|5063|5575|5608|5621|7042|7099|7164|7424|7477|8091|8322|8754|8767|8795|9770|9966|10892|26585|29969|51196|51704|51776|57103|57216|84451|84632|114609|284656|100133941	ADCY3|ADCY7|ADORA2B|ADRA2A|ANG|ANGPT1|AREG|BDNF|BMP2|BMP4|C5|CCND3|MAP3K8|DOCK3|ECT2|EDN1|EPHA5|EPHB2|EPHB3|ERBB2|F2|F2R|PTK2B|FGFR1|FGFR2|FGFR4|HGF|IGFBP6|IL1B|IL18|LYN|MAPT|MAP3K3|NEDD9|NTRK3|ROR1|PAK3|PRKAR1B|MAP2K6|PRNP|TGFB2|TLR4|TPD52L1|VEGFC|WNT7B|HMGA2|FZD4|ADAM9|RIPK2|TNFRSF10B|RASSF2|TNFSF15|MALT1|GREM1|MDFIC|PLCE1|GPRC5B|MAP3K20|TIGAR|VANGL2|MAP3K21|AFAP1L2|TIRAP|EPHA10|CD24
GO:0051223	GO Biological Processes	regulation of protein transport	65	-7.98486	-5.68903	150|240|283|284|291|652|654|727|776|999|1268|1894|2040|2044|2064|2149|2150|2181|2243|2244|2266|2316|2335|2615|2695|2697|2737|2752|2810|3091|3459|3553|4035|4067|4628|5621|5734|5743|6558|6659|6755|6934|7042|7099|7424|7494|8447|8609|8754|8840|9221|9495|9971|10874|11069|11261|23255|23705|26253|27063|29969|55612|79971|91461|91942	ADRA2A|ALOX5|ANG|ANGPT1|SLC25A4|BMP4|BMP6|C5|CACNA1D|CDH1|CNR1|ECT2|STOM|EPHA5|ERBB2|F2R|F2RL1|ACSL3|FGA|FGB|FGG|FLNA|FN1|LRRC32|GIP|GJA1|GLI3|GLUL|SFN|HIF1A|IFNGR1|IL1B|LRP1|LYN|MYH10|PRNP|PTGER4|PTGS2|SLC12A2|SOX4|SSTR5|TCF7L2|TGFB2|TLR4|VEGFC|XBP1|DOC2B|KLF7|ADAM9|CCN4|NOLC1|AKAP5|NR1H4|NMU|RAPGEF4|CHP1|MTCL1|CADM1|CLEC4E|ANKRD1|MDFIC|FERMT1|WLS|PKDCC|NDUFAF2
GO:0045055	GO Biological Processes	regulated exocytosis	65	-4.81487	-3.1071	1|2|47|136|150|240|302|306|308|350|718|776|960|978|1268|1520|1794|2040|2150|2171|2243|2244|2266|2316|2335|3082|3162|3614|3683|3934|4067|4257|4680|5217|5328|5582|5646|5787|6282|6515|6590|7042|7114|7130|7424|8447|8566|9749|9761|9783|9846|10184|10257|10788|11001|11069|11151|11240|11261|25797|79895|84766|114088|135228|284021	A1BG|A2M|ACLY|ADORA2B|ADRA2A|ALOX5|ANXA2|ANXA3|ANXA5|APOH|C3|CACNA1D|CD44|CDA|CNR1|CTSS|DOCK2|STOM|F2RL1|FABP5|FGA|FGB|FGG|FLNA|FN1|HGF|HMOX1|IMPDH1|ITGAL|LCN2|LYN|MGST1|CEACAM6|PFN2|PLAU|PRKCG|PRSS3|PTPRB|S100A11|SLC2A3|SLPI|TGFB2|TMSB4X|TNFAIP6|VEGFC|DOC2B|PDXK|PHACTR2|MLEC|RIMS3|GAB2|LHFPL2|ABCC4|IQGAP2|SLC27A2|RAPGEF4|CORO1A|PADI2|CHP1|QPCT|ATP8B4|CRACR2A|TRIM9|CD109|MILR1
GO:0002009	GO Biological Processes	morphogenesis of an epithelium	64	-10.2487	-7.66588	71|90|94|374|596|650|652|653|760|960|1282|1906|1909|2260|2263|2295|2316|2697|2737|3082|3091|3237|3400|3853|4300|4488|4609|4853|4919|5076|5087|6299|6591|6659|7042|7424|7477|7490|8322|8626|8829|9314|9645|10082|10252|10413|10468|10512|23242|23767|26585|28514|57216|57591|57669|57822|79191|80144|83478|90627|94234|144165|166336|342184	ACTG1|ACVR1|ACVRL1|AREG|BCL2|BMP2|BMP4|BMP5|CA2|CD44|COL4A1|EDN1|EDNRA|FGFR1|FGFR2|FOXF2|FLNA|GJA1|GLI3|HGF|HIF1A|HOXD11|ID4|KRT6A|MLLT3|MSX2|MYC|NOTCH2|ROR1|PAX2|PBX1|SALL1|SNAI2|SOX4|TGFB2|VEGFC|WNT7B|WT1|FZD4|TP63|NRP1|KLF4|MICAL2|GPC6|SPRY1|YAP1|FST|SEMA3C|COBL|FLRT3|GREM1|DLL1|VANGL2|MRTFA|EPB41L5|GRHL3|IRX3|FRAS1|ARHGAP24|STARD13|FOXQ1|PRICKLE1|PRICKLE2|FMN1
GO:0080135	GO Biological Processes	regulation of cellular response to stress	64	-4.88272	-3.16177	240|259|596|650|960|1410|1490|1906|2023|2150|2185|3082|3091|3337|3553|4035|4067|4137|4215|4281|4609|4916|5151|5582|5743|6591|7015|7042|7049|7099|7164|7188|7477|7494|7498|8091|8313|8322|8767|9258|9314|9770|9856|10516|10551|10769|10783|11200|22846|23576|26471|26585|27063|29969|51776|55504|55693|57007|57103|57216|79624|84451|114609|146760	ALOX5|AMBP|BCL2|BMP2|CD44|CRYAB|CCN2|EDN1|ENO1|F2RL1|PTK2B|HGF|HIF1A|DNAJB1|IL1B|LRP1|LYN|MAPT|MAP3K3|MID1|MYC|NTRK3|PDE8A|PRKCG|PTGS2|SNAI2|TERT|TGFB2|TGFBR3|TLR4|TPD52L1|TRAF5|WNT7B|XBP1|XDH|HMGA2|AXIN2|FZD4|RIPK2|MFHAS1|KLF4|RASSF2|KIAA0319|FBLN5|AGR2|PLK2|NEK6|CHEK2|VASH1|DDAH1|NUPR1|GREM1|ANKRD1|MDFIC|MAP3K20|TNFRSF19|KDM4D|ACKR3|TIGAR|VANGL2|ARMT1|MAP3K21|TIRAP|RTN4RL1
GO:1903530	GO Biological Processes	regulation of secretion by cell	64	-6.5748	-4.52606	136|150|240|283|291|654|727|776|1268|1906|2044|2149|2150|2243|2244|2260|2266|2335|2615|2695|2697|2752|3077|3091|3162|3459|3553|4035|4067|4602|4628|4923|5217|5582|5734|6447|6558|6659|6755|6934|7036|7042|7099|7424|7494|8447|8609|8754|8840|9627|9783|9846|9971|10874|11069|23705|25953|26253|27063|55612|79772|79971|91942|114088	ADORA2B|ADRA2A|ALOX5|ANG|SLC25A4|BMP6|C5|CACNA1D|CNR1|EDN1|EPHA5|F2R|F2RL1|FGA|FGB|FGFR1|FGG|FN1|LRRC32|GIP|GJA1|GLUL|HFE|HIF1A|HMOX1|IFNGR1|IL1B|LRP1|LYN|MYB|MYH10|NTSR1|PFN2|PRKCG|PTGER4|SCG5|SLC12A2|SOX4|SSTR5|TCF7L2|TFR2|TGFB2|TLR4|VEGFC|XBP1|DOC2B|KLF7|ADAM9|CCN4|SNCAIP|RIMS3|GAB2|NR1H4|NMU|RAPGEF4|CADM1|PNKD|CLEC4E|ANKRD1|FERMT1|MCTP1|WLS|NDUFAF2|TRIM9
GO:0032787	GO Biological Processes	monocarboxylic acid metabolic process	64	-7.22222	-5.04622	47|126|130|240|241|341|570|718|1268|1462|1572|1577|1591|1906|2023|2171|2181|2264|2695|3091|3099|3248|3553|5166|5205|5209|5213|5321|5468|5563|5743|6296|6507|7494|8309|8879|9971|10090|10327|10873|10891|11001|22949|25953|26227|26471|29785|51302|54578|54600|54658|57103|57834|58510|60481|66002|79746|79993|80201|83875|84266|126129|171586|201562	ACLY|ADH1C|ADH6|ALOX5|ALOX5AP|APOC1|BAAT|C3|CNR1|VCAN|CYP2F1|CYP3A5|CYP24A1|EDN1|ENO1|FABP5|ACSL3|FGFR4|GIP|HIF1A|HK2|HPGD|IL1B|PDK4|ATP8B1|PFKFB3|PFKM|PLA2G4A|PPARG|PRKAA2|PTGS2|ACSM3|SLC1A3|XBP1|ACOX2|SGPL1|NR1H4|UST|AKR1A1|ME3|PPARGC1A|SLC27A2|PTGR1|PNKD|PHGDH|NUPR1|CYP2S1|CYP39A1|UGT1A6|UGT1A9|UGT1A1|TIGAR|CYP4F11|PRODH2|ELOVL5|CYP4F12|ECHDC3|ELOVL7|HKDC1|BCO2|ALKBH7|CPT1C|ABHD3|HACD2
GO:1901137	GO Biological Processes	carbohydrate derivative biosynthetic process	64	-4.88272	-3.16177	47|109|113|284|596|658|978|1462|2023|2181|2523|2650|2977|3038|3091|3099|3553|3614|4166|4907|5166|5209|5213|5352|5563|6480|6646|6934|7114|7378|8869|9469|9945|10071|10082|10090|10317|10327|10606|10891|11261|25825|26289|26471|51363|54187|55568|56952|57103|57134|57216|60481|64131|64841|79695|79993|80201|84620|120071|160335|199857|201562|442117|727936	ACLY|ADCY3|ADCY7|ANGPT1|BCL2|BMPR1B|CDA|VCAN|ENO1|ACSL3|FUT1|GCNT1|GUCY1A2|HAS3|HIF1A|HK2|IL1B|IMPDH1|CHST6|NT5E|PDK4|PFKFB3|PFKM|PLOD2|PRKAA2|ST6GAL1|SOAT1|TCF7L2|TMSB4X|UPP1|ST3GAL5|CHST3|GFPT2|MUC12|GPC6|UST|B3GALT5|AKR1A1|PAICS|PPARGC1A|CHP1|BACE2|AK5|NUPR1|CHST15|NANS|GALNT10|PRTFDC1|TIGAR|MAN1C1|VANGL2|ELOVL5|XYLT1|GNPNAT1|GALNT12|ELOVL7|HKDC1|ST6GAL2|LARGE2|TMTC2|ALG14|HACD2|GALNTL6|GXYLT2
GO:0007420	GO Biological Processes	brain development	63	-4.90066	-3.17765	306|490|596|650|652|653|999|1000|1282|1808|2019|2044|2048|2049|2113|2181|2260|2263|2316|2523|2737|3091|3199|3337|3398|3400|3912|4035|4211|4628|4781|5076|5087|5308|5362|5915|6299|6506|6594|6712|7477|8322|8633|8829|9201|9963|10891|11240|23224|23266|23284|23543|26227|27185|28514|55970|63950|79971|80709|83992|146760|170302|349667	ANXA3|ATP2B1|BCL2|BMP2|BMP4|BMP5|CDH1|CDH2|COL4A1|DPYSL2|EN1|EPHA5|EPHB2|EPHB3|ETS1|ACSL3|FGFR1|FGFR2|FLNA|FUT1|GLI3|HIF1A|HOXA2|DNAJB1|ID2|ID4|LAMB1|LRP1|MEIS1|MYH10|NFIB|PAX2|PBX1|PITX2|PLXNA2|RARB|SALL1|SLC1A2|SMARCA1|SPTBN2|WNT7B|FZD4|UNC5C|NRP1|DCLK1|SLC23A1|PPARGC1A|PADI2|SYNE2|ADGRL2|ADGRL3|RBFOX2|PHGDH|DISC1|DLL1|GNG12|DMRTA2|WLS|AKNA|CTTNBP2|RTN4RL1|ARX|RTN4RL2
GO:0007409	GO Biological Processes	axonogenesis	62	-12.0387	-9.22388	399|596|627|658|1000|1002|1808|1945|2044|2048|2049|2064|2115|2263|2335|2674|2737|2886|3199|3897|3918|4035|4137|4628|4756|4781|4853|4916|5063|5076|5362|6711|6712|7204|8609|8633|8829|9201|9846|9856|10090|10154|10512|23105|23242|23499|23767|23768|26053|26257|27185|53358|56288|57216|59352|65059|84665|89884|128434|133418|170302|284656	RHOH|BCL2|BDNF|BMPR1B|CDH2|CDH4|DPYSL2|EFNA4|EPHA5|EPHB2|EPHB3|ERBB2|ETV1|FGFR2|FN1|GFRA1|GLI3|GRB7|HOXA2|L1CAM|LAMC2|LRP1|MAPT|MYH10|NEO1|NFIB|NOTCH2|NTRK3|PAK3|PAX2|PLXNA2|SPTBN1|SPTBN2|TRIO|KLF7|UNC5C|NRP1|DCLK1|GAB2|KIAA0319|UST|PLXNC1|SEMA3C|FSTL4|COBL|MACF1|FLRT3|FLRT2|AUTS2|NKX2-8|DISC1|SHC3|PARD3|VANGL2|LGR6|RAPH1|MYPN|LHX4|VSTM2L|EMB|ARX|EPHA10
GO:0050673	GO Biological Processes	epithelial cell proliferation	62	-12.7356	-9.78731	94|240|283|284|350|374|650|652|653|654|1285|2064|2260|2263|2267|2523|2697|2752|2810|3082|3091|3162|3398|3851|3912|4609|4781|4853|5076|5468|6347|6591|6776|6778|6934|7042|7049|7099|7424|7494|7498|8626|8829|9982|10344|10413|10468|22846|26051|26257|26298|26471|29128|54206|55612|55959|57608|84913|130367|135228|168667|195814	ACVRL1|ALOX5|ANG|ANGPT1|APOH|AREG|BMP2|BMP4|BMP5|BMP6|COL4A3|ERBB2|FGFR1|FGFR2|FGL1|FUT1|GJA1|GLUL|SFN|HGF|HIF1A|HMOX1|ID2|KRT4|LAMB1|MYC|NFIB|NOTCH2|PAX2|PPARG|CCL2|SNAI2|STAT5A|STAT6|TCF7L2|TGFB2|TGFBR3|TLR4|VEGFC|XBP1|XDH|TP63|NRP1|FGFBP1|CCL26|YAP1|FST|VASH1|PPP1R16B|NKX2-8|EHF|NUPR1|UHRF1|ERRFI1|FERMT1|SULF2|JCAD|ATOH8|SGPP2|CD109|BMPER|SDR16C5
GO:0043062	GO Biological Processes	extracellular structure organization	62	-13.0345	-10.05	2|302|341|822|960|999|1277|1282|1284|1285|1290|1293|1305|1308|1462|1490|1515|1520|2113|2181|2243|2244|2264|2266|2295|2335|3038|3383|3655|3673|3683|3694|3696|3910|3912|3918|4015|4035|4148|6646|7042|7045|7092|7412|7490|9510|10516|10893|11095|23768|26585|55612|55959|56999|79148|79875|85301|89932|92949|151887|169611|256764	A2M|ANXA2|APOC1|CAPG|CD44|CDH1|COL1A1|COL4A1|COL4A2|COL4A3|COL5A2|COL6A3|COL13A1|COL17A1|VCAN|CCN2|CTSV|CTSS|ETS1|ACSL3|FGA|FGB|FGFR4|FGG|FOXF2|FN1|HAS3|ICAM1|ITGA6|ITGA2|ITGAL|ITGB6|ITGB8|LAMA4|LAMB1|LAMC2|LOX|LRP1|MATN3|SOAT1|TGFB2|TGFBI|TLL1|VCAM1|WT1|ADAMTS1|FBLN5|MMP24|ADAMTS8|FLRT2|GREM1|FERMT1|SULF2|ADAMTS9|MMP28|THSD4|COL27A1|PAPLN|ADAMTSL1|CCDC80|OLFML2A|WDR72
GO:0044057	GO Biological Processes	regulation of system process	62	-7.442	-5.21631	40|136|147|150|309|490|654|776|781|1490|1525|1756|1824|1829|1906|2023|2149|2150|2171|2185|2243|2244|2257|2260|2266|2316|2697|3082|3383|3553|3673|3759|3761|4923|5142|5152|5732|5743|6505|7042|7068|9314|9732|10038|10052|10874|10891|23171|23493|23704|26011|30818|51196|54206|56288|59283|59284|59285|80763|143872|157378|407975	ASIC2|ADORA2B|ADRA1B|ADRA2A|ANXA6|ATP2B1|BMP6|CACNA1D|CACNA2D1|CCN2|CXADR|DMD|DSC2|DSG2|EDN1|ENO1|F2R|F2RL1|FABP5|PTK2B|FGA|FGB|FGF12|FGFR1|FGG|FLNA|GJA1|HGF|ICAM1|IL1B|ITGA2|KCNJ2|KCNJ4|NTSR1|PDE4B|PDE9A|PTGER2|PTGS2|SLC1A1|TGFB2|THRB|KLF4|DOCK4|PARP2|GJC1|NMU|PPARGC1A|GPD1L|HEY2|KCNE4|TENM4|KCNIP3|PLCE1|ERRFI1|PARD3|CACNG8|CACNG7|CACNG6|SPX|ARHGAP42|TMEM65|MIR17HG
GO:0051129	GO Biological Processes	negative regulation of cellular component organization	62	-4.39088	-2.76972	94|119|341|652|654|822|1410|1809|1978|2048|2633|3082|3337|3553|4035|4137|4281|5217|5621|5734|6695|6711|6712|7114|7225|7431|8829|9168|9856|9882|10512|10769|10891|11151|23105|23108|23271|23329|23493|26052|26278|26471|29103|29763|29993|50807|54908|55693|57103|57482|79772|80206|83478|84072|89795|91663|114088|146760|147138|195814|255738|349667	ACVRL1|ADD2|APOC1|BMP4|BMP6|CAPG|CRYAB|DPYSL3|EIF4EBP1|EPHB2|GBP1|HGF|DNAJB1|IL1B|LRP1|MAPT|MID1|PFN2|PRNP|PTGER4|SPOCK1|SPTBN1|SPTBN2|TMSB4X|TRPC6|VIM|NRP1|TMSB10|KIAA0319|TBC1D4|SEMA3C|PLK2|PPARGC1A|CORO1A|FSTL4|RAP1GAP2|CAMSAP2|TBC1D30|HEY2|DNM3|SACS|NUPR1|DNAJC15|PACSIN3|PACSIN1|ASAP1|SPDL1|KDM4D|TIGAR|CRACD|MCTP1|FHOD3|ARHGAP24|HORMAD1|NAV3|MYADM|TRIM9|RTN4RL1|TMC8|SDR16C5|PCSK9|RTN4RL2
GO:0051962	GO Biological Processes	positive regulation of nervous system development	62	-9.54532	-7.07412	40|596|627|650|652|653|654|1002|1268|1809|1894|2048|2049|2185|2260|2316|2335|2737|3082|3091|3398|3553|3655|3706|3897|4035|4067|4137|4602|4916|4919|5063|5076|5362|5468|5583|5915|7225|7424|7732|8322|8507|8829|10154|23242|23284|23327|23426|23499|23767|23768|26011|27063|27185|29993|51704|56288|57118|59284|63950|79191|440730	ASIC2|BCL2|BDNF|BMP2|BMP4|BMP5|BMP6|CDH4|CNR1|DPYSL3|ECT2|EPHB2|EPHB3|PTK2B|FGFR1|FLNA|FN1|GLI3|HGF|HIF1A|ID2|IL1B|ITGA6|ITPKA|L1CAM|LRP1|LYN|MAPT|MYB|NTRK3|ROR1|PAK3|PAX2|PLXNA2|PPARG|PRKCH|RARB|TRPC6|VEGFC|RNF112|FZD4|ENC1|NRP1|PLXNC1|COBL|ADGRL3|NEDD4L|GRIP1|MACF1|FLRT3|FLRT2|TENM4|ANKRD1|DISC1|PACSIN1|GPRC5B|PARD3|CAMK1D|CACNG7|DMRTA2|IRX3|TRIM67
GO:0043065	GO Biological Processes	positive regulation of apoptotic process	62	-6.02857	-4.1072	596|650|652|658|1268|1285|1490|1612|1894|2149|2810|3162|3248|3399|3655|4067|4137|4488|4602|4609|4853|4916|4923|5063|5468|5608|5621|5743|5915|5924|6347|6659|7042|7164|7204|7227|7498|8091|8406|8626|8633|8767|8795|9770|9966|10687|10891|10892|11200|23076|23368|25803|26084|26471|27063|51776|57103|57118|57580|64393|121512|255738	BCL2|BMP2|BMP4|BMPR1B|CNR1|COL4A3|CCN2|DAPK1|ECT2|F2R|SFN|HMOX1|HPGD|ID3|ITGA6|LYN|MAPT|MSX2|MYB|MYC|NOTCH2|NTRK3|NTSR1|PAK3|PPARG|MAP2K6|PRNP|PTGS2|RARB|RASGRF2|CCL2|SOX4|TGFB2|TPD52L1|TRIO|TRPS1|XDH|HMGA2|SRPX|TP63|UNC5C|RIPK2|TNFRSF10B|RASSF2|TNFSF15|PNMA2|PPARGC1A|MALT1|CHEK2|RRP1B|PPP1R13B|SPDEF|ARHGEF26|NUPR1|ANKRD1|MAP3K20|TIGAR|CAMK1D|PREX1|ZMAT3|FGD4|PCSK9
GO:0043068	GO Biological Processes	positive regulation of programmed cell death	62	-5.84087	-3.94332	596|650|652|658|1268|1285|1490|1612|1894|2149|2810|3162|3248|3399|3655|4067|4137|4488|4602|4609|4853|4916|4923|5063|5468|5608|5621|5743|5915|5924|6347|6659|7042|7164|7204|7227|7498|8091|8406|8626|8633|8767|8795|9770|9966|10687|10891|10892|11200|23076|23368|25803|26084|26471|27063|51776|57103|57118|57580|64393|121512|255738	BCL2|BMP2|BMP4|BMPR1B|CNR1|COL4A3|CCN2|DAPK1|ECT2|F2R|SFN|HMOX1|HPGD|ID3|ITGA6|LYN|MAPT|MSX2|MYB|MYC|NOTCH2|NTRK3|NTSR1|PAK3|PPARG|MAP2K6|PRNP|PTGS2|RARB|RASGRF2|CCL2|SOX4|TGFB2|TPD52L1|TRIO|TRPS1|XDH|HMGA2|SRPX|TP63|UNC5C|RIPK2|TNFRSF10B|RASSF2|TNFSF15|PNMA2|PPARGC1A|MALT1|CHEK2|RRP1B|PPP1R13B|SPDEF|ARHGEF26|NUPR1|ANKRD1|MAP3K20|TIGAR|CAMK1D|PREX1|ZMAT3|FGD4|PCSK9
GO:0055065	GO Biological Processes	metal ion homeostasis	61	-6.35287	-4.36264	147|309|490|596|654|776|781|1268|1356|1756|1903|1906|1909|2147|2149|2150|2185|2697|2843|3077|3091|3162|3263|3759|3934|4035|4067|4609|4756|4923|5026|5621|5732|5734|6444|6558|7036|7225|7781|9429|9481|10161|10874|11151|23327|26872|27185|51076|51196|53373|55240|57007|57158|66002|80045|80763|130733|147138|160335|169200|100133941	ADRA1B|ANXA6|ATP2B1|BCL2|BMP6|CACNA1D|CACNA2D1|CNR1|CP|DMD|S1PR3|EDN1|EDNRA|F2|F2R|F2RL1|PTK2B|GJA1|GPR20|HFE|HIF1A|HMOX1|HPX|KCNJ2|LCN2|LRP1|LYN|MYC|NEO1|NTSR1|P2RX5|PRNP|PTGER2|PTGER4|SGCD|SLC12A2|TFR2|TRPC6|SLC30A3|ABCG2|SLC25A27|LPAR6|NMU|CORO1A|NEDD4L|STEAP1|DISC1|CUTC|PLCE1|TPCN1|STEAP3|ACKR3|JPH2|CYP4F12|GPR157|SPX|TMEM178A|TMC8|TMTC2|TMEM64|CD24
GO:0009792	GO Biological Processes	embryo development ending in birth or egg hatching	60	-5.85084	-3.94889	90|94|284|579|650|652|653|1277|1825|1906|1909|2019|2260|2263|2737|3091|3199|3200|3204|3205|3235|3236|3856|4071|4628|4853|5076|5087|5362|5460|5723|6659|6949|7042|7477|8313|8796|9221|10161|10365|10512|22846|23242|23462|23493|26227|28514|51478|55959|57216|57669|57822|64131|84072|84314|84667|92129|135398|144165|402569	ACVR1|ACVRL1|ANGPT1|NKX3-2|BMP2|BMP4|BMP5|COL1A1|DSC3|EDN1|EDNRA|EN1|FGFR1|FGFR2|GLI3|HIF1A|HOXA2|HOXA3|HOXA7|HOXA9|HOXD9|HOXD10|KRT8|TM4SF1|MYH10|NOTCH2|PAX2|PBX1|PLXNA2|POU5F1|PSPH|SOX4|TCOF1|TGFB2|WNT7B|AXIN2|SCEL|NOLC1|LPAR6|KLF2|SEMA3C|VASH1|COBL|HEY1|HEY2|PHGDH|DLL1|HSD17B7|SULF2|VANGL2|EPB41L5|GRHL3|XYLT1|HORMAD1|TMEM107|HES7|RIPPLY1|C6orf141|PRICKLE1|KPNA7
GO:0050900	GO Biological Processes	leukocyte migration	60	-9.78588	-7.2657	119|240|284|399|653|727|960|1048|1277|1525|1906|2147|2150|2155|2185|2335|2650|2886|2888|2920|2921|3162|3204|3383|3553|3576|3655|3673|3683|3897|3929|4067|4072|4680|5142|5641|5734|6347|6364|6374|6401|6558|7042|7412|7424|8740|8795|9057|10344|11151|11240|26585|29802|57118|57509|57580|79148|90952|114609|257144	ADD2|ALOX5|ANGPT1|RHOH|BMP5|C5|CD44|CEACAM5|COL1A1|CXADR|EDN1|F2|F2RL1|F7|PTK2B|FN1|GCNT1|GRB7|GRB14|CXCL2|CXCL3|HMOX1|HOXA7|ICAM1|IL1B|CXCL8|ITGA6|ITGA2|ITGAL|L1CAM|LBP|LYN|EPCAM|CEACAM6|PDE4B|LGMN|PTGER4|CCL2|CCL20|CXCL5|SELE|SLC12A2|TGFB2|VCAM1|VEGFC|TNFSF14|TNFRSF10B|SLC7A6|CCL26|CORO1A|PADI2|GREM1|VPREB3|CAMK1D|MTUS1|PREX1|MMP28|ESAM|TIRAP|GCSAM
GO:1901615	GO Biological Processes	organic hydroxy compound metabolic process	60	-8.58808	-6.20561	47|126|130|216|217|219|341|570|596|650|653|654|1577|1591|1644|2185|2260|2264|3067|3091|3553|3613|3706|4923|5205|5321|5332|5563|5641|6567|6591|6620|6646|7042|8309|8566|8611|8821|9249|9563|9627|9971|10327|11001|25953|29968|51196|51302|51478|57016|57103|57834|66002|117247|130367|158219|195814|253430|255738|441282	ACLY|ADH1C|ADH6|ALDH1A1|ALDH2|ALDH1B1|APOC1|BAAT|BCL2|BMP2|BMP5|BMP6|CYP3A5|CYP24A1|DDC|PTK2B|FGFR1|FGFR4|HDC|HIF1A|IL1B|IMPA2|ITPKA|NTSR1|ATP8B1|PLA2G4A|PLCB4|PRKAA2|LGMN|SLC16A2|SNAI2|SNCB|SOAT1|TGFB2|ACOX2|PDXK|PLPP1|INPP4B|DHRS3|H6PD|SNCAIP|NR1H4|AKR1A1|SLC27A2|PNKD|PSAT1|PLCE1|CYP39A1|HSD17B7|AKR1B10|TIGAR|CYP4F11|CYP4F12|SLC16A10|SGPP2|TTC39B|SDR16C5|IPMK|PCSK9|AKR1B15
GO:1905114	GO Biological Processes	cell surface receptor signaling pathway involved in cell-cell signaling	60	-6.70222	-4.62548	627|650|652|718|1000|1277|2185|2263|2737|3484|3489|4035|4139|4286|4300|4919|4923|5026|5563|6299|6591|6659|6934|7015|7477|8313|8322|8796|8840|9314|10082|10413|23072|23499|25937|26585|27185|27303|29969|51473|51704|54331|55612|55959|57216|57822|59352|65062|79413|79971|80114|84327|85409|115701|144165|166336|169200|284654|388135|100133941	BDNF|BMP2|BMP4|C3|CDH2|COL1A1|PTK2B|FGFR2|GLI3|IGFBP1|IGFBP6|LRP1|MARK1|MITF|MLLT3|ROR1|NTSR1|P2RX5|PRKAA2|SALL1|SNAI2|SOX4|TCF7L2|TERT|WNT7B|AXIN2|FZD4|SCEL|CCN4|KLF4|GPC6|YAP1|HECW1|MACF1|WWTR1|GREM1|DISC1|RBMS3|MDFIC|DCDC2|GPRC5B|GNG2|FERMT1|SULF2|VANGL2|GRHL3|LGR6|TMEM237|ZBED2|WLS|BICC1|ZBED3|NKD2|ALPK2|PRICKLE1|PRICKLE2|TMEM64|RSPO1|INSYN1|CD24
GO:0098662	GO Biological Processes	inorganic cation transmembrane transport	60	-3.99902	-2.47624	40|150|302|304|309|776|781|1756|2040|2147|2149|2185|2257|2273|2316|2669|2745|3077|3755|3759|3761|3763|3772|3773|3785|4067|4923|5142|5621|6507|6549|6558|7114|7225|7781|8645|9481|9963|11151|11254|11261|23072|23171|23327|23416|23704|27075|30818|50617|53373|54997|55117|57158|57685|59283|59284|59285|84766|255738|259232	ASIC2|ADRA2A|ANXA2|ANXA2P2|ANXA6|CACNA1D|CACNA2D1|DMD|STOM|F2|F2R|PTK2B|FGF12|FHL1|FLNA|GEM|GLRX|HFE|KCNG1|KCNJ2|KCNJ4|KCNJ6|KCNJ15|KCNJ16|KCNQ2|LYN|NTSR1|PDE4B|PRNP|SLC1A3|SLC9A2|SLC12A2|TMSB4X|TRPC6|SLC30A3|KCNK5|SLC25A27|SLC23A1|CORO1A|SLC6A14|CHP1|HECW1|GPD1L|NEDD4L|KCNH3|KCNE4|TSPAN13|KCNIP3|ATP6V0A4|TPCN1|TESC|SLC6A15|JPH2|CACHD1|CACNG8|CACNG7|CACNG6|CRACR2A|PCSK9|NALCN
GO:0030198	GO Biological Processes	extracellular matrix organization	59	-14.2364	-11.0662	2|302|822|960|999|1277|1282|1284|1285|1290|1293|1305|1308|1462|1490|1515|1520|2113|2243|2244|2264|2266|2295|2335|3038|3383|3655|3673|3683|3694|3696|3910|3912|3918|4015|4035|4148|7042|7045|7092|7412|7490|9510|10516|10893|11095|23768|26585|55612|55959|56999|79148|79875|85301|89932|92949|151887|169611|256764	A2M|ANXA2|CAPG|CD44|CDH1|COL1A1|COL4A1|COL4A2|COL4A3|COL5A2|COL6A3|COL13A1|COL17A1|VCAN|CCN2|CTSV|CTSS|ETS1|FGA|FGB|FGFR4|FGG|FOXF2|FN1|HAS3|ICAM1|ITGA6|ITGA2|ITGAL|ITGB6|ITGB8|LAMA4|LAMB1|LAMC2|LOX|LRP1|MATN3|TGFB2|TGFBI|TLL1|VCAM1|WT1|ADAMTS1|FBLN5|MMP24|ADAMTS8|FLRT2|GREM1|FERMT1|SULF2|ADAMTS9|MMP28|THSD4|COL27A1|PAPLN|ADAMTSL1|CCDC80|OLFML2A|WDR72
GO:0090066	GO Biological Processes	regulation of anatomical structure size	59	-9.25089	-6.78545	40|119|136|147|150|490|627|822|1002|1073|1373|1440|1808|1906|1909|2149|2150|2185|2243|2244|2266|2335|2697|3162|3383|3897|4035|4137|4916|5063|5076|5217|5357|5743|6558|6711|6712|7114|7477|8829|9168|9732|9856|10344|10512|10788|11151|23105|23108|23499|27185|55971|57482|57580|80206|90952|91663|143872|342184	ASIC2|ADD2|ADORA2B|ADRA1B|ADRA2A|ATP2B1|BDNF|CAPG|CDH4|CFL2|CPS1|CSF3|DPYSL2|EDN1|EDNRA|F2R|F2RL1|PTK2B|FGA|FGB|FGG|FN1|GJA1|HMOX1|ICAM1|L1CAM|LRP1|MAPT|NTRK3|PAK3|PAX2|PFN2|PLS1|PTGS2|SLC12A2|SPTBN1|SPTBN2|TMSB4X|WNT7B|NRP1|TMSB10|DOCK4|KIAA0319|CCL26|SEMA3C|IQGAP2|CORO1A|FSTL4|RAP1GAP2|MACF1|DISC1|BAIAP2L1|CRACD|PREX1|FHOD3|ESAM|MYADM|ARHGAP42|FMN1
GO:0048598	GO Biological Processes	embryonic morphogenesis	59	-6.9544	-4.82825	90|579|652|653|1284|1290|1906|2019|2048|2260|2263|2295|2335|2697|2737|3091|3199|3200|3204|3205|3235|3236|3398|3673|3912|4488|4853|5076|5087|5460|5915|6299|6659|7042|7424|7477|8091|8626|9314|9645|10413|23242|23767|26011|26585|28514|51776|57216|57669|57822|64388|79191|79971|80144|84314|84913|91663|121227|144165	ACVR1|NKX3-2|BMP4|BMP5|COL4A2|COL5A2|EDN1|EN1|EPHB2|FGFR1|FGFR2|FOXF2|FN1|GJA1|GLI3|HIF1A|HOXA2|HOXA3|HOXA7|HOXA9|HOXD9|HOXD10|ID2|ITGA2|LAMB1|MSX2|NOTCH2|PAX2|PBX1|POU5F1|RARB|SALL1|SOX4|TGFB2|VEGFC|WNT7B|HMGA2|TP63|KLF4|MICAL2|YAP1|COBL|FLRT3|TENM4|GREM1|DLL1|MAP3K20|VANGL2|EPB41L5|GRHL3|GREM2|IRX3|WLS|FRAS1|TMEM107|ATOH8|MYADM|LRIG3|PRICKLE1
GO:0043009	GO Biological Processes	chordate embryonic development	59	-5.9115	-4.00141	90|94|284|579|650|652|653|1277|1825|1906|1909|2019|2260|2263|2737|3091|3199|3200|3204|3205|3235|3236|3856|4071|4628|4853|5076|5087|5362|5460|5723|6659|6949|7042|7477|8313|9221|10161|10365|10512|22846|23242|23462|23493|26227|28514|51478|55959|57216|57669|57822|64131|84072|84314|84667|92129|135398|144165|402569	ACVR1|ACVRL1|ANGPT1|NKX3-2|BMP2|BMP4|BMP5|COL1A1|DSC3|EDN1|EDNRA|EN1|FGFR1|FGFR2|GLI3|HIF1A|HOXA2|HOXA3|HOXA7|HOXA9|HOXD9|HOXD10|KRT8|TM4SF1|MYH10|NOTCH2|PAX2|PBX1|PLXNA2|POU5F1|PSPH|SOX4|TCOF1|TGFB2|WNT7B|AXIN2|NOLC1|LPAR6|KLF2|SEMA3C|VASH1|COBL|HEY1|HEY2|PHGDH|DLL1|HSD17B7|SULF2|VANGL2|EPB41L5|GRHL3|XYLT1|HORMAD1|TMEM107|HES7|RIPPLY1|C6orf141|PRICKLE1|KPNA7
GO:0032870	GO Biological Processes	cellular response to hormone stimulus	59	-5.23439	-3.44685	109|113|150|490|652|760|896|1373|1520|1906|1978|2100|2244|2697|2706|2886|2888|3383|3484|3490|3553|3673|4067|4488|5166|5167|5468|5563|5575|5732|5734|5915|6755|6776|6778|7035|7068|7490|7494|8611|8626|9882|9971|10002|10413|10891|11200|11240|23543|50617|51237|54206|54331|54658|55971|79746|81606|200845|255738	ADCY3|ADCY7|ADRA2A|ATP2B1|BMP4|CA2|CCND3|CPS1|CTSS|EDN1|EIF4EBP1|ESR2|FGB|GJA1|GJB2|GRB7|GRB14|ICAM1|IGFBP1|IGFBP7|IL1B|ITGA2|LYN|MSX2|PDK4|ENPP1|PPARG|PRKAA2|PRKAR1B|PTGER2|PTGER4|RARB|SSTR5|STAT5A|STAT6|TFPI|THRB|WT1|XBP1|PLPP1|TP63|TBC1D4|NR1H4|NR2E3|YAP1|PPARGC1A|CHEK2|PADI2|RBFOX2|ATP6V0A4|MZB1|ERRFI1|GNG2|UGT1A1|BAIAP2L1|ECHDC3|LBH|KCTD6|PCSK9
R-HSA-382551	Reactome Gene Sets	Transport of small molecules	59	-4.36528	-2.74981	2|24|40|109|113|119|291|341|490|760|1356|2040|2786|3077|3162|3177|3934|4151|4645|5205|5304|5575|6505|6506|6507|6512|6515|6542|6549|6558|6567|6646|7036|7225|7781|9057|9429|10257|11254|23327|28231|50617|51076|51458|53373|54331|55117|55240|55970|57552|79895|115584|117247|133418|144195|154091|255738|259232|340273	A2M|ABCA4|ASIC2|ADCY3|ADCY7|ADD2|SLC25A4|APOC1|ATP2B1|CA2|CP|STOM|GNG4|HFE|HMOX1|SLC29A2|LCN2|MB|MYO5B|ATP8B1|PIP|PRKAR1B|SLC1A1|SLC1A2|SLC1A3|SLC1A7|SLC2A3|SLC7A2|SLC9A2|SLC12A2|SLC16A2|SOAT1|TFR2|TRPC6|SLC30A3|SLC7A6|ABCG2|ABCC4|SLC6A14|NEDD4L|SLCO4A1|ATP6V0A4|CUTC|RHCG|TPCN1|GNG2|SLC6A15|STEAP3|GNG12|NCEH1|ATP8B4|SLC5A11|SLC16A10|EMB|SLC2A14|SLC2A12|PCSK9|NALCN|ABCB5
GO:0002790	GO Biological Processes	peptide secretion	58	-7.78996	-5.53007	150|240|283|291|654|727|776|1268|1906|2044|2149|2150|2243|2244|2266|2335|2615|2695|2697|2752|3077|3091|3459|3553|3694|4035|4053|4067|4628|5734|6558|6567|6659|6755|6934|7036|7042|7099|7424|7494|8425|8447|8609|8754|8840|9971|10758|10874|11069|23705|26253|27063|55240|55612|79971|91942|117247|284119	ADRA2A|ALOX5|ANG|SLC25A4|BMP6|C5|CACNA1D|CNR1|EDN1|EPHA5|F2R|F2RL1|FGA|FGB|FGG|FN1|LRRC32|GIP|GJA1|GLUL|HFE|HIF1A|IFNGR1|IL1B|ITGB6|LRP1|LTBP2|LYN|MYH10|PTGER4|SLC12A2|SLC16A2|SOX4|SSTR5|TCF7L2|TFR2|TGFB2|TLR4|VEGFC|XBP1|LTBP4|DOC2B|KLF7|ADAM9|CCN4|NR1H4|TRAF3IP2|NMU|RAPGEF4|CADM1|CLEC4E|ANKRD1|STEAP3|FERMT1|WLS|NDUFAF2|SLC16A10|CAVIN1
GO:0006873	GO Biological Processes	cellular ion homeostasis	58	-4.99234	-3.24706	147|309|490|596|654|760|776|781|1268|1356|1756|1903|1906|1909|2147|2149|2150|2185|2697|2843|3077|3091|3162|3263|3759|3934|4035|4067|4609|4923|5026|5167|5621|5732|5734|6549|6558|7036|7225|7781|9429|9481|10161|10874|11151|11261|23327|27185|50617|51196|51458|53373|57007|57158|80045|130733|169200|100133941	ADRA1B|ANXA6|ATP2B1|BCL2|BMP6|CA2|CACNA1D|CACNA2D1|CNR1|CP|DMD|S1PR3|EDN1|EDNRA|F2|F2R|F2RL1|PTK2B|GJA1|GPR20|HFE|HIF1A|HMOX1|HPX|KCNJ2|LCN2|LRP1|LYN|MYC|NTSR1|P2RX5|ENPP1|PRNP|PTGER2|PTGER4|SLC9A2|SLC12A2|TFR2|TRPC6|SLC30A3|ABCG2|SLC25A27|LPAR6|NMU|CORO1A|CHP1|NEDD4L|DISC1|ATP6V0A4|PLCE1|RHCG|TPCN1|ACKR3|JPH2|GPR157|TMEM178A|TMEM64|CD24
GO:0007389	GO Biological Processes	pattern specification process	57	-10.6548	-8.0161	90|94|579|650|652|653|658|718|1906|2019|2260|2263|2737|3091|3199|3200|3204|3205|3234|3235|3236|3237|4211|4281|4300|4488|4853|5076|5087|5308|5362|7477|7490|8313|8626|8829|9645|10252|10468|10512|23242|23462|23493|25914|26585|28514|57216|57669|57822|63950|64388|79191|79971|80114|84314|84667|92129	ACVR1|ACVRL1|NKX3-2|BMP2|BMP4|BMP5|BMPR1B|C3|EDN1|EN1|FGFR1|FGFR2|GLI3|HIF1A|HOXA2|HOXA3|HOXA7|HOXA9|HOXD8|HOXD9|HOXD10|HOXD11|MEIS1|MID1|MLLT3|MSX2|NOTCH2|PAX2|PBX1|PITX2|PLXNA2|WNT7B|WT1|AXIN2|TP63|NRP1|MICAL2|SPRY1|FST|SEMA3C|COBL|HEY1|HEY2|RTTN|GREM1|DLL1|VANGL2|EPB41L5|GRHL3|DMRTA2|GREM2|IRX3|WLS|BICC1|TMEM107|HES7|RIPPLY1
GO:0010817	GO Biological Processes	regulation of hormone levels	57	-7.56719	-5.32815	126|130|150|216|240|291|650|653|654|776|1268|1577|1906|2044|2243|2244|2260|2266|2695|2697|2752|3077|3091|3553|4035|4067|4602|5122|6447|6567|6659|6755|6934|7036|8322|8425|8447|8609|8879|9249|9563|9971|10874|10891|11069|25825|28231|29785|51478|54600|54658|57016|83875|91942|117247|195814|441282	ADH1C|ADH6|ADRA2A|ALDH1A1|ALOX5|SLC25A4|BMP2|BMP5|BMP6|CACNA1D|CNR1|CYP3A5|EDN1|EPHA5|FGA|FGB|FGFR1|FGG|GIP|GJA1|GLUL|HFE|HIF1A|IL1B|LRP1|LYN|MYB|PCSK1|SCG5|SLC16A2|SOX4|SSTR5|TCF7L2|TFR2|FZD4|LTBP4|DOC2B|KLF7|SGPL1|DHRS3|H6PD|NR1H4|NMU|PPARGC1A|RAPGEF4|BACE2|SLCO4A1|CYP2S1|HSD17B7|UGT1A9|UGT1A1|AKR1B10|BCO2|NDUFAF2|SLC16A10|SDR16C5|AKR1B15
GO:0006820	GO Biological Processes	anion transport	57	-5.09672	-3.3291	24|291|341|627|760|1622|1906|2171|2181|2260|2564|2697|3553|4923|5167|5205|5321|5468|5563|5608|5621|6505|6506|6507|6512|6542|6549|6558|6567|9057|9120|9122|9429|9963|9971|10166|10257|11001|11095|11254|26207|28231|55117|79895|80763|81796|81893|113278|114884|117247|133418|144195|151258|151473|203427|253512|387700	ABCA4|SLC25A4|APOC1|BDNF|CA2|DBI|EDN1|FABP5|ACSL3|FGFR1|GABRE|GJA1|IL1B|NTSR1|ENPP1|ATP8B1|PLA2G4A|PPARG|PRKAA2|MAP2K6|PRNP|SLC1A1|SLC1A2|SLC1A3|SLC1A7|SLC7A2|SLC9A2|SLC12A2|SLC16A2|SLC7A6|SLC16A6|SLC16A4|ABCG2|SLC23A1|NR1H4|SLC25A15|ABCC4|SLC27A2|ADAMTS8|SLC6A14|PITPNC1|SLCO4A1|SLC6A15|ATP8B4|SPX|SLCO5A1|SLC7A5P1|SLC52A3|OSBPL10|SLC16A10|EMB|SLC2A14|SLC38A11|SLC16A14|SLC25A43|SLC25A30|SLC16A12
GO:0046649	GO Biological Processes	lymphocyte activation	57	-3.27121	-1.90072	399|596|652|896|960|1015|1316|1326|1525|1794|2064|2150|2185|2267|2615|2737|3070|3077|3109|3175|3383|3398|3553|3606|3614|3683|3902|4067|4602|4773|4853|5063|5621|5734|6347|6659|6778|7099|7412|7494|8740|8767|9306|10892|11151|23705|26253|28514|51237|54518|57580|57823|79465|114609|407975|100133941|100507436	RHOH|BCL2|BMP4|CCND3|CD44|CDH17|KLF6|MAP3K8|CXADR|DOCK2|ERBB2|F2RL1|PTK2B|FGL1|LRRC32|GLI3|HELLS|HFE|HLA-DMB|ONECUT1|ICAM1|ID2|IL1B|IL18|IMPDH1|ITGAL|LAG3|LYN|MYB|NFATC2|NOTCH2|PAK3|PRNP|PTGER4|CCL2|SOX4|STAT6|TLR4|VCAM1|XBP1|TNFSF14|RIPK2|SOCS6|MALT1|CORO1A|CADM1|CLEC4E|DLL1|MZB1|APBB1IP|PREX1|SLAMF7|ULBP3|TIRAP|MIR17HG|CD24|MICA
GO:0002263	GO Biological Processes	cell activation involved in immune response	57	-3.93367	-2.4233	1|47|136|240|302|306|718|960|978|1015|1520|1794|2040|2150|2171|2185|3109|3162|3383|3606|3614|3683|3929|3934|4035|4067|4257|4602|4680|4853|5328|5646|5734|5787|6282|6515|6590|6778|7099|7130|7494|8566|8767|9761|9846|10788|10892|11001|11151|11240|25797|26253|28514|54518|79895|84766|284021	A1BG|ACLY|ADORA2B|ALOX5|ANXA2|ANXA3|C3|CD44|CDA|CDH17|CTSS|DOCK2|STOM|F2RL1|FABP5|PTK2B|HLA-DMB|HMOX1|ICAM1|IL18|IMPDH1|ITGAL|LBP|LCN2|LRP1|LYN|MGST1|MYB|CEACAM6|NOTCH2|PLAU|PRSS3|PTGER4|PTPRB|S100A11|SLC2A3|SLPI|STAT6|TLR4|TNFAIP6|XBP1|PDXK|RIPK2|MLEC|GAB2|IQGAP2|MALT1|SLC27A2|CORO1A|PADI2|QPCT|CLEC4E|DLL1|APBB1IP|ATP8B4|CRACR2A|MILR1
R-HSA-9675108	Reactome Gene Sets	Nervous system development	56	-6.49496	-4.47266	71|776|1282|1284|1285|1290|1293|1808|1809|1945|2044|2048|2049|2064|2260|2674|2886|3199|3673|3785|3897|3912|3983|4067|4440|4628|4651|4756|5063|5217|5362|5621|6711|6712|7204|7225|8633|8829|9495|9846|10154|10413|23767|25937|26052|53358|57211|57522|57716|84059|89884|116832|200916|284656|285704|100133941	ACTG1|CACNA1D|COL4A1|COL4A2|COL4A3|COL5A2|COL6A3|DPYSL2|DPYSL3|EFNA4|EPHA5|EPHB2|EPHB3|ERBB2|FGFR1|GFRA1|GRB7|HOXA2|ITGA2|KCNQ2|L1CAM|LAMB1|ABLIM1|LYN|MSI1|MYH10|MYO10|NEO1|PAK3|PFN2|PLXNA2|PRNP|SPTBN1|SPTBN2|TRIO|TRPC6|UNC5C|NRP1|AKAP5|GAB2|PLXNC1|YAP1|FLRT3|WWTR1|DNM3|SHC3|ADGRG6|SRGAP1|PRX|ADGRV1|LHX4|RPL39L|RPL22L1|EPHA10|RGMB|CD24
GO:0010975	GO Biological Processes	regulation of neuron projection development	56	-8.11528	-5.80645	627|653|1000|1002|1268|1808|1809|2048|2049|2185|2260|2335|3082|3655|3706|3897|4035|4067|4137|4139|4916|4919|5063|5362|6695|7225|7431|8322|8507|8829|9314|9856|10090|10154|10512|10611|10769|23072|23105|23108|23242|23271|23327|23426|23499|26052|27063|27185|29993|50807|57118|57580|59284|146760|349667|440730	BDNF|BMP5|CDH2|CDH4|CNR1|DPYSL2|DPYSL3|EPHB2|EPHB3|PTK2B|FGFR1|FN1|HGF|ITGA6|ITPKA|L1CAM|LRP1|LYN|MAPT|MARK1|NTRK3|ROR1|PAK3|PLXNA2|SPOCK1|TRPC6|VIM|FZD4|ENC1|NRP1|KLF4|KIAA0319|UST|PLXNC1|SEMA3C|PDLIM5|PLK2|HECW1|FSTL4|RAP1GAP2|COBL|CAMSAP2|NEDD4L|GRIP1|MACF1|DNM3|ANKRD1|DISC1|PACSIN1|ASAP1|CAMK1D|PREX1|CACNG7|RTN4RL1|RTN4RL2|TRIM67
GO:0030003	GO Biological Processes	cellular cation homeostasis	56	-4.64871	-2.96803	147|309|490|596|654|760|776|781|1268|1356|1756|1903|1906|1909|2147|2149|2150|2185|2697|2843|3077|3091|3162|3263|3759|3934|4035|4067|4609|4923|5026|5621|5732|5734|6549|6558|7036|7225|7781|9429|9481|10161|10874|11151|11261|23327|27185|50617|51196|53373|57007|57158|80045|130733|169200|100133941	ADRA1B|ANXA6|ATP2B1|BCL2|BMP6|CA2|CACNA1D|CACNA2D1|CNR1|CP|DMD|S1PR3|EDN1|EDNRA|F2|F2R|F2RL1|PTK2B|GJA1|GPR20|HFE|HIF1A|HMOX1|HPX|KCNJ2|LCN2|LRP1|LYN|MYC|NTSR1|P2RX5|PRNP|PTGER2|PTGER4|SLC9A2|SLC12A2|TFR2|TRPC6|SLC30A3|ABCG2|SLC25A27|LPAR6|NMU|CORO1A|CHP1|NEDD4L|DISC1|ATP6V0A4|PLCE1|TPCN1|ACKR3|JPH2|GPR157|TMEM178A|TMEM64|CD24
GO:0007423	GO Biological Processes	sensory organ development	56	-6.47061	-4.45679	94|490|579|596|627|650|652|653|654|658|1282|1290|1410|1906|2048|2260|2263|2295|2706|2737|3091|3199|4211|4286|4628|4853|4867|4916|4919|5076|5087|5205|5308|5915|6299|7042|7068|7431|7477|7490|8322|8829|9314|9481|10002|10252|23493|25794|28514|57216|57822|84059|84440|121227|168667|340273	ACVRL1|ATP2B1|NKX3-2|BCL2|BDNF|BMP2|BMP4|BMP5|BMP6|BMPR1B|COL4A1|COL5A2|CRYAB|EDN1|EPHB2|FGFR1|FGFR2|FOXF2|GJB2|GLI3|HIF1A|HOXA2|MEIS1|MITF|MYH10|NOTCH2|NPHP1|NTRK3|ROR1|PAX2|PBX1|ATP8B1|PITX2|RARB|SALL1|TGFB2|THRB|VIM|WNT7B|WT1|FZD4|NRP1|KLF4|SLC25A27|NR2E3|SPRY1|HEY2|FSCN2|DLL1|VANGL2|GRHL3|ADGRV1|RAB11FIP4|LRIG3|BMPER|ABCB5
GO:0002366	GO Biological Processes	leukocyte activation involved in immune response	56	-3.74019	-2.27589	1|47|136|240|302|306|718|960|978|1015|1520|1794|2040|2150|2171|2185|3109|3162|3383|3606|3614|3683|3929|3934|4067|4257|4602|4680|4853|5328|5646|5734|5787|6282|6515|6590|6778|7099|7130|7494|8566|8767|9761|9846|10788|10892|11001|11151|11240|25797|26253|28514|54518|79895|84766|284021	A1BG|ACLY|ADORA2B|ALOX5|ANXA2|ANXA3|C3|CD44|CDA|CDH17|CTSS|DOCK2|STOM|F2RL1|FABP5|PTK2B|HLA-DMB|HMOX1|ICAM1|IL18|IMPDH1|ITGAL|LBP|LCN2|LYN|MGST1|MYB|CEACAM6|NOTCH2|PLAU|PRSS3|PTGER4|PTPRB|S100A11|SLC2A3|SLPI|STAT6|TLR4|TNFAIP6|XBP1|PDXK|RIPK2|MLEC|GAB2|IQGAP2|MALT1|SLC27A2|CORO1A|PADI2|QPCT|CLEC4E|DLL1|APBB1IP|ATP8B4|CRACR2A|MILR1
GO:1901342	GO Biological Processes	regulation of vasculature development	55	-10.0409	-7.49399	94|240|306|350|652|718|1284|1285|1870|2064|2113|2185|2523|2752|3082|3091|3099|3162|3553|3576|3696|4215|4773|5468|5743|6558|7015|7042|7424|7490|7494|7498|8091|8829|9314|9510|9982|10365|10516|10769|22846|23462|23493|23576|23670|26051|26585|28514|54453|56999|57608|79924|90627|147372|168667	ACVRL1|ALOX5|ANXA3|APOH|BMP4|C3|COL4A2|COL4A3|E2F2|ERBB2|ETS1|PTK2B|FUT1|GLUL|HGF|HIF1A|HK2|HMOX1|IL1B|CXCL8|ITGB8|MAP3K3|NFATC2|PPARG|PTGS2|SLC12A2|TERT|TGFB2|VEGFC|WT1|XBP1|XDH|HMGA2|NRP1|KLF4|ADAMTS1|FGFBP1|KLF2|FBLN5|PLK2|VASH1|HEY1|HEY2|DDAH1|CEMIP2|PPP1R16B|GREM1|DLL1|RIN2|ADAMTS9|JCAD|ADM2|STARD13|CCBE1|BMPER
[truncated: 1,713 more rows]
