# Supplementary material for: Hematopoietic transcription factor GFI1 promotes anchorage independence by sustaining ERK activity in cancer cells
Source: J Clin Invest. 2022 Sep 1;132(17):e149551. doi: 10.1172/JCI149551 (PMC9433100; doi:10.1172/JCI149551)
Supplement: Supplemental table 5 [file jci-132-149551-s069.xlsx]

## Sheet: Supplemental Table 5
Supplemental Table 5. Enriched pathways in GFI1-KO-H1155 versus H1155 WT.
GO	Category	Description	Count	LogP	Log(q-value)	GeneID	Hits
Up-regulated
GO:0009617	GO Biological Processes	response to bacterium	50	-18.6334	-15.0182	602|718|834|857|1437|2634|2678|2919|2920|2921|3569|3576|3620|3627|4091|4791|4792|5179|5196|5266|5734|5743|5919|6347|6364|6372|6373|6374|6376|6556|6590|7079|7098|7124|7128|7474|8349|8970|9076|9450|27177|57088|80149|85236|114769|114770|115361|116844|338376|388646	BCL3|C3|CASP1|CAV1|CSF2|GBP2|GGT1|CXCL1|CXCL2|CXCL3|IL6|CXCL8|IDO1|CXCL10|SMAD6|NFKB2|NFKBIA|PENK|PF4|PI3|PTGER4|PTGS2|RARRES2|CCL2|CCL20|CXCL6|CXCL11|CXCL5|CX3CL1|SLC11A1|SLPI|TIMP4|TLR3|TNF|TNFAIP3|WNT5A|H2BC21|H2BC11|CLDN1|LY86|IL36B|PLSCR4|ZC3H12A|H2BC12|CARD16|PGLYRP2|GBP4|LRG1|IFNE|GBP7
GO:0001568	GO Biological Processes	blood vessel development	46	-14.9218	-11.7517	94|301|677|718|857|861|1000|1281|1295|1306|1950|2294|2852|3397|3569|3576|3627|3696|3725|4091|5156|5196|5743|6347|6356|6376|6943|7057|7098|7122|7124|7128|7424|7474|8325|9021|9353|10203|10413|10512|10516|51666|80149|84700|116844|168667	ACVRL1|ANXA1|ZFP36L1|C3|CAV1|RUNX1|CDH2|COL3A1|COL8A1|COL15A1|EGF|FOXF1|GPER1|ID1|IL6|CXCL8|CXCL10|ITGB8|JUN|SMAD6|PDGFRA|PF4|PTGS2|CCL2|CCL11|CX3CL1|TCF21|THBS1|TLR3|CLDN5|TNF|TNFAIP3|VEGFC|WNT5A|FZD8|SOCS3|SLIT2|CALCRL|YAP1|SEMA3C|FBLN5|ASB4|ZC3H12A|MYO18B|LRG1|BMPER
GO:0045596	GO Biological Processes	negative regulation of cell differentiation	45	-14.6978	-11.5557	94|301|677|857|861|1281|1903|2103|2633|2852|3084|3397|3399|3569|3624|3627|3659|4091|4609|4792|5196|5744|6356|6376|6591|7068|7098|7124|7424|7474|8294|8365|8626|8651|9353|9745|10413|10512|25937|55079|79365|80149|93166|114770|152330	ACVRL1|ANXA1|ZFP36L1|CAV1|RUNX1|COL3A1|S1PR3|ESRRB|GBP1|GPER1|NRG1|ID1|ID3|IL6|INHBA|CXCL10|IRF1|SMAD6|MYC|NFKBIA|PF4|PTHLH|CCL11|CX3CL1|SNAI2|THRB|TLR3|TNF|VEGFC|WNT5A|H4C9|H4C8|TP63|SOCS1|SLIT2|ZNF536|YAP1|SEMA3C|WWTR1|FEZF2|BHLHE41|ZC3H12A|PRDM6|PGLYRP2|CNTN4
GO:0071396	GO Biological Processes	cellular response to lipid	44	-18.3223	-14.8799	190|301|677|834|861|1066|1437|2103|2852|2919|2920|2921|3371|3399|3569|3576|3600|3624|3627|4792|5179|5196|5734|6347|6372|6373|6374|6376|6591|6755|6943|7124|7128|7474|7475|8626|8644|9076|9450|10413|27177|57088|80149|114769	NR0B1|ANXA1|ZFP36L1|CASP1|RUNX1|CES1|CSF2|ESRRB|GPER1|CXCL1|CXCL2|CXCL3|TNC|ID3|IL6|CXCL8|IL15|INHBA|CXCL10|NFKBIA|PENK|PF4|PTGER4|CCL2|CXCL6|CXCL11|CXCL5|CX3CL1|SNAI2|SSTR5|TCF21|TNF|TNFAIP3|WNT5A|WNT6|TP63|AKR1C3|CLDN1|LY86|YAP1|IL36B|PLSCR4|ZC3H12A|CARD16
GO:0048514	GO Biological Processes	blood vessel morphogenesis	42	-14.0133	-11.0473	94|301|677|718|857|861|1000|1281|1295|1306|1950|2294|3397|3569|3576|3627|3696|3725|5156|5196|5743|6347|6356|6376|6943|7057|7098|7122|7124|7128|7424|7474|8325|9353|10203|10413|10516|51666|80149|84700|116844|168667	ACVRL1|ANXA1|ZFP36L1|C3|CAV1|RUNX1|CDH2|COL3A1|COL8A1|COL15A1|EGF|FOXF1|ID1|IL6|CXCL8|CXCL10|ITGB8|JUN|PDGFRA|PF4|PTGS2|CCL2|CCL11|CX3CL1|TCF21|THBS1|TLR3|CLDN5|TNF|TNFAIP3|VEGFC|WNT5A|FZD8|SLIT2|CALCRL|YAP1|FBLN5|ASB4|ZC3H12A|MYO18B|LRG1|BMPER
GO:0030155	GO Biological Processes	regulation of cell adhesion	40	-12.085	-9.35153	94|301|857|861|960|1295|1435|2294|2633|3077|3371|3569|3575|3576|3600|3620|3659|3908|3976|6347|6376|6385|6591|7057|7124|7412|7474|8613|8651|8740|10148|23308|27177|58494|64332|80149|91584|145741|266727|375567	ACVRL1|ANXA1|CAV1|RUNX1|CD44|COL8A1|CSF1|FOXF1|GBP1|HFE|TNC|IL6|IL7R|CXCL8|IL15|IDO1|IRF1|LAMA2|LIF|CCL2|CX3CL1|SDC4|SNAI2|THBS1|TNF|VCAM1|WNT5A|PLPP3|SOCS1|TNFSF14|EBI3|ICOSLG|IL36B|JAM2|NFKBIZ|ZC3H12A|PLXNA4|C2CD4A|MDGA1|VWC2
GO:0009611	GO Biological Processes	response to wounding	38	-11.3714	-8.69723	2|94|301|677|857|960|1281|2294|3084|3371|3399|3569|3624|3659|3725|3776|3936|4147|5055|5156|5196|5265|5321|6376|6385|6507|6556|7057|7124|7128|7474|7980|8353|8357|9076|10413|23671|26509	A2M|ACVRL1|ANXA1|ZFP36L1|CAV1|CD44|COL3A1|FOXF1|NRG1|TNC|ID3|IL6|INHBA|IRF1|JUN|KCNK2|LCP1|MATN2|SERPINB2|PDGFRA|PF4|SERPINA1|PLA2G4A|CX3CL1|SDC4|SLC1A3|SLC11A1|THBS1|TNF|TNFAIP3|WNT5A|TFPI2|H3C6|H3C10|CLDN1|YAP1|TMEFF2|MYOF
GO:0008285	GO Biological Processes	negative regulation of cell proliferation	38	-10.0118	-7.45089	94|554|857|2495|2852|2919|3437|3486|3489|3490|3569|3576|3600|3604|3620|3624|3659|3725|3776|3976|4091|4609|5743|5744|5796|5920|6347|6385|6591|6755|7057|7124|7128|7474|8334|55079|55214|84913	ACVRL1|AVPR2|CAV1|FTH1|GPER1|CXCL1|IFIT3|IGFBP3|IGFBP6|IGFBP7|IL6|CXCL8|IL15|TNFRSF9|IDO1|INHBA|IRF1|JUN|KCNK2|LIF|SMAD6|MYC|PTGS2|PTHLH|PTPRK|PLAAT4|CCL2|SDC4|SNAI2|SSTR5|THBS1|TNF|TNFAIP3|WNT5A|H2AC6|FEZF2|P3H2|ATOH8
GO:0046649	GO Biological Processes	lymphocyte activation	36	-9.18978	-6.7574	301|326|602|677|857|861|960|3077|3569|3575|3600|3620|3624|3659|3936|5699|5734|5971|6347|6385|6556|7128|7412|8325|8651|8740|10148|23308|27177|64092|64332|80149|91543|114770|150372|338376	ANXA1|AIRE|BCL3|ZFP36L1|CAV1|RUNX1|CD44|HFE|IL6|IL7R|IL15|IDO1|INHBA|IRF1|LCP1|PSMB10|PTGER4|RELB|CCL2|SDC4|SLC11A1|TNFAIP3|VCAM1|FZD8|SOCS1|TNFSF14|EBI3|ICOSLG|IL36B|SAMSN1|NFKBIZ|ZC3H12A|RSAD2|PGLYRP2|NFAM1|IFNE
GO:0006935	GO Biological Processes	chemotaxis	35	-10.4348	-7.82096	301|1435|1959|2919|2920|2921|3084|3269|3569|3576|3627|3908|4147|4233|5156|5196|5919|6347|6354|6356|6364|6372|6373|6374|6376|7057|7424|7474|8740|9023|9353|10512|55079|91584|152330	ANXA1|CSF1|EGR2|CXCL1|CXCL2|CXCL3|NRG1|HRH1|IL6|CXCL8|CXCL10|LAMA2|MATN2|MET|PDGFRA|PF4|RARRES2|CCL2|CCL7|CCL11|CCL20|CXCL6|CXCL11|CXCL5|CX3CL1|THBS1|VEGFC|WNT5A|TNFSF14|CH25H|SLIT2|SEMA3C|FEZF2|PLXNA4|CNTN4
GO:0042330	GO Biological Processes	taxis	35	-10.3987	-7.79276	301|1435|1959|2919|2920|2921|3084|3269|3569|3576|3627|3908|4147|4233|5156|5196|5919|6347|6354|6356|6364|6372|6373|6374|6376|7057|7424|7474|8740|9023|9353|10512|55079|91584|152330	ANXA1|CSF1|EGR2|CXCL1|CXCL2|CXCL3|NRG1|HRH1|IL6|CXCL8|CXCL10|LAMA2|MATN2|MET|PDGFRA|PF4|RARRES2|CCL2|CCL7|CCL11|CCL20|CXCL6|CXCL11|CXCL5|CX3CL1|THBS1|VEGFC|WNT5A|TNFSF14|CH25H|SLIT2|SEMA3C|FEZF2|PLXNA4|CNTN4
GO:0001525	GO Biological Processes	angiogenesis	35	-11.2901	-8.62504	94|301|718|857|861|1295|1306|1950|3397|3569|3576|3627|3696|3725|5156|5196|5743|6347|6356|6376|6943|7057|7098|7122|7124|7128|7424|7474|8325|9353|10203|10516|80149|116844|168667	ACVRL1|ANXA1|C3|CAV1|RUNX1|COL8A1|COL15A1|EGF|ID1|IL6|CXCL8|CXCL10|ITGB8|JUN|PDGFRA|PF4|PTGS2|CCL2|CCL11|CX3CL1|TCF21|THBS1|TLR3|CLDN5|TNF|TNFAIP3|VEGFC|WNT5A|FZD8|SLIT2|CALCRL|FBLN5|ZC3H12A|LRG1|BMPER
GO:0032496	GO Biological Processes	response to lipopolysaccharide	34	-18.3382	-14.8799	834|1437|2678|2919|2920|2921|3569|3576|3620|3627|4091|4791|4792|5179|5196|5734|5743|6347|6372|6373|6374|6376|6556|6590|7079|7124|7128|7474|9076|9450|27177|57088|80149|114769	CASP1|CSF2|GGT1|CXCL1|CXCL2|CXCL3|IL6|CXCL8|IDO1|CXCL10|SMAD6|NFKB2|NFKBIA|PENK|PF4|PTGER4|PTGS2|CCL2|CXCL6|CXCL11|CXCL5|CX3CL1|SLC11A1|SLPI|TIMP4|TNF|TNFAIP3|WNT5A|CLDN1|LY86|IL36B|PLSCR4|ZC3H12A|CARD16
GO:0002237	GO Biological Processes	response to molecule of bacterial origin	34	-17.4722	-14.1259	834|1437|2678|2919|2920|2921|3569|3576|3620|3627|4091|4791|4792|5179|5196|5734|5743|6347|6372|6373|6374|6376|6556|6590|7079|7124|7128|7474|9076|9450|27177|57088|80149|114769	CASP1|CSF2|GGT1|CXCL1|CXCL2|CXCL3|IL6|CXCL8|IDO1|CXCL10|SMAD6|NFKB2|NFKBIA|PENK|PF4|PTGER4|PTGS2|CCL2|CXCL6|CXCL11|CXCL5|CX3CL1|SLC11A1|SLPI|TIMP4|TNF|TNFAIP3|WNT5A|CLDN1|LY86|IL36B|PLSCR4|ZC3H12A|CARD16
GO:0050900	GO Biological Processes	leukocyte migration	34	-12.6242	-9.83428	301|326|857|960|1435|2919|2920|2921|3269|3569|3576|3627|3684|5196|5734|5919|6347|6354|6356|6364|6372|6373|6374|6376|6385|7057|7124|7412|7424|7474|8740|9023|9353|58494	ANXA1|AIRE|CAV1|CD44|CSF1|CXCL1|CXCL2|CXCL3|HRH1|IL6|CXCL8|CXCL10|ITGAM|PF4|PTGER4|RARRES2|CCL2|CCL7|CCL11|CCL20|CXCL6|CXCL11|CXCL5|CX3CL1|SDC4|THBS1|TNF|VCAM1|VEGFC|WNT5A|TNFSF14|CH25H|SLIT2|JAM2
GO:0043408	GO Biological Processes	regulation of MAPK cascade	34	-8.21039	-5.91404	259|857|960|1000|1950|2633|2852|3084|3397|3486|3489|3569|3725|3976|4609|5071|5156|6098|6347|6354|6356|6364|6376|7057|7078|7098|7124|7474|8325|10912|29969|80149|168667|341152	AMBP|CAV1|CD44|CDH2|EGF|GBP1|GPER1|NRG1|ID1|IGFBP3|IGFBP6|IL6|JUN|LIF|MYC|PRKN|PDGFRA|ROS1|CCL2|CCL7|CCL11|CCL20|CX3CL1|THBS1|TIMP3|TLR3|TNF|WNT5A|FZD8|GADD45G|MDFIC|ZC3H12A|BMPER|OR2AT4
GO:0048729	GO Biological Processes	tissue morphogenesis	34	-9.60995	-7.10255	94|326|960|1281|1435|1950|2294|3084|3371|3624|3627|3936|3976|4233|4609|5699|6356|6385|6591|6943|7124|7424|7474|7475|8626|9021|9245|9353|10413|10512|23671|80326|94234|642658	ACVRL1|AIRE|CD44|COL3A1|CSF1|EGF|FOXF1|NRG1|TNC|INHBA|CXCL10|LCP1|LIF|MET|MYC|PSMB10|CCL11|SDC4|SNAI2|TCF21|TNF|VEGFC|WNT5A|WNT6|TP63|SOCS3|GCNT3|SLIT2|YAP1|SEMA3C|TMEFF2|WNT10A|FOXQ1|SCX
GO:0040017	GO Biological Processes	positive regulation of locomotion	33	-9.81942	-7.28608	301|857|1435|1950|2294|2852|3569|3576|3627|3725|4233|5156|5743|5919|6354|6356|6364|6376|6591|6869|7057|7124|7424|7474|8613|8740|9076|9353|10512|58494|80149|84913|390664	ANXA1|CAV1|CSF1|EGF|FOXF1|GPER1|IL6|CXCL8|CXCL10|JUN|MET|PDGFRA|PTGS2|RARRES2|CCL7|CCL11|CCL20|CX3CL1|SNAI2|TACR1|THBS1|TNF|VEGFC|WNT5A|PLPP3|TNFSF14|CLDN1|SLIT2|SEMA3C|JAM2|ZC3H12A|ATOH8|C1QTNF8
GO:0043062	GO Biological Processes	extracellular structure organization	33	-13.3951	-10.4871	2|213|602|822|857|960|1281|1295|1298|1303|1306|1520|2294|3371|3569|3684|3696|3908|3914|3936|4791|4982|5156|6385|7057|7124|7412|8510|10516|50509|58494|64093|642658	A2M|ALB|BCL3|CAPG|CAV1|CD44|COL3A1|COL8A1|COL9A2|COL12A1|COL15A1|CTSS|FOXF1|TNC|IL6|ITGAM|ITGB8|LAMA2|LAMB3|LCP1|NFKB2|TNFRSF11B|PDGFRA|SDC4|THBS1|TNF|VCAM1|MMP23B|FBLN5|COL5A3|JAM2|SMOC1|SCX
GO:0002683	GO Biological Processes	negative regulation of immune system process	33	-12.5253	-9.74723	2|259|301|677|861|1281|2294|2633|2852|3077|3575|3620|3624|3659|4609|4792|5196|5734|6347|6376|6385|7057|7098|7124|7128|8294|8365|8651|9353|53347|64092|80149|114770	A2M|AMBP|ANXA1|ZFP36L1|RUNX1|COL3A1|FOXF1|GBP1|GPER1|HFE|IL7R|IDO1|INHBA|IRF1|MYC|NFKBIA|PF4|PTGER4|CCL2|CX3CL1|SDC4|THBS1|TLR3|TNF|TNFAIP3|H4C9|H4C8|SOCS1|SLIT2|UBASH3A|SAMSN1|ZC3H12A|PGLYRP2
GO:0050865	GO Biological Processes	regulation of cell activation	33	-9.26243	-6.80723	301|677|857|861|2294|2852|3077|3569|3575|3600|3620|3624|3659|3684|5156|5321|6347|6376|6385|7057|7128|7412|7474|8651|8740|10148|23308|27177|64092|64332|80149|114770|150372	ANXA1|ZFP36L1|CAV1|RUNX1|FOXF1|GPER1|HFE|IL6|IL7R|IL15|IDO1|INHBA|IRF1|ITGAM|PDGFRA|PLA2G4A|CCL2|CX3CL1|SDC4|THBS1|TNFAIP3|VCAM1|WNT5A|SOCS1|TNFSF14|EBI3|ICOSLG|IL36B|SAMSN1|NFKBIZ|ZC3H12A|PGLYRP2|NFAM1
GO:0010942	GO Biological Processes	positive regulation of cell death	33	-7.79632	-5.56734	301|834|837|857|1728|2852|3399|3433|3486|3569|3620|3624|3684|3725|3776|4609|5743|6347|7057|7078|7098|7124|7474|8626|8644|9353|9966|10912|23076|50486|80149|84069|90427	ANXA1|CASP1|CASP4|CAV1|NQO1|GPER1|ID3|IFIT2|IGFBP3|IL6|IDO1|INHBA|ITGAM|JUN|KCNK2|MYC|PTGS2|CCL2|THBS1|TIMP3|TLR3|TNF|WNT5A|TP63|AKR1C3|SLIT2|TNFSF15|GADD45G|RRP1B|G0S2|ZC3H12A|PLEKHN1|BMF
GO:0070848	GO Biological Processes	response to growth factor	33	-7.79632	-5.56734	94|301|677|857|960|1281|3077|3371|3397|3576|3725|4091|4609|5156|5179|5796|6347|6591|7057|7122|7424|7474|9076|9353|26509|27006|80326|116844|148738|168667|375567|642658|652991	ACVRL1|ANXA1|ZFP36L1|CAV1|CD44|COL3A1|HFE|TNC|ID1|CXCL8|JUN|SMAD6|MYC|PDGFRA|PENK|PTPRK|CCL2|SNAI2|THBS1|CLDN5|VEGFC|WNT5A|CLDN1|SLIT2|MYOF|FGF22|WNT10A|LRG1|HJV|BMPER|VWC2|SCX|SKOR2
GO:2000147	GO Biological Processes	positive regulation of cell motility	32	-9.70333	-7.17662	301|857|1435|1950|2294|2852|3569|3576|3627|3725|4233|5156|5743|5919|6354|6356|6364|6376|6591|6869|7057|7124|7424|7474|8613|8740|9076|10512|58494|80149|84913|390664	ANXA1|CAV1|CSF1|EGF|FOXF1|GPER1|IL6|CXCL8|CXCL10|JUN|MET|PDGFRA|PTGS2|RARRES2|CCL7|CCL11|CCL20|CX3CL1|SNAI2|TACR1|THBS1|TNF|VEGFC|WNT5A|PLPP3|TNFSF14|CLDN1|SEMA3C|JAM2|ZC3H12A|ATOH8|C1QTNF8
GO:0051272	GO Biological Processes	positive regulation of cellular component movement	32	-9.37903	-6.90783	301|857|1435|1950|2294|2852|3569|3576|3627|3725|4233|5156|5743|5919|6354|6356|6364|6376|6591|6869|7057|7124|7424|7474|8613|8740|9076|10512|58494|80149|84913|390664	ANXA1|CAV1|CSF1|EGF|FOXF1|GPER1|IL6|CXCL8|CXCL10|JUN|MET|PDGFRA|PTGS2|RARRES2|CCL7|CCL11|CCL20|CX3CL1|SNAI2|TACR1|THBS1|TNF|VEGFC|WNT5A|PLPP3|TNFSF14|CLDN1|SEMA3C|JAM2|ZC3H12A|ATOH8|C1QTNF8
GO:0002694	GO Biological Processes	regulation of leukocyte activation	32	-9.43217	-6.95515	301|677|857|861|2294|2852|3077|3569|3575|3600|3620|3624|3659|3684|5321|6347|6376|6385|7057|7128|7412|7474|8651|8740|10148|23308|27177|64092|64332|80149|114770|150372	ANXA1|ZFP36L1|CAV1|RUNX1|FOXF1|GPER1|HFE|IL6|IL7R|IL15|IDO1|INHBA|IRF1|ITGAM|PLA2G4A|CCL2|CX3CL1|SDC4|THBS1|TNFAIP3|VCAM1|WNT5A|SOCS1|TNFSF14|EBI3|ICOSLG|IL36B|SAMSN1|NFKBIZ|ZC3H12A|PGLYRP2|NFAM1
GO:0050727	GO Biological Processes	regulation of inflammatory response	32	-10.7403	-8.10161	2|301|330|716|718|834|837|922|2294|2678|2852|3569|3600|3620|4210|4792|4907|5734|5743|6376|7098|7124|7128|7474|9021|10203|51284|64332|80149|114770|145741|255877	A2M|ANXA1|BIRC3|C1S|C3|CASP1|CASP4|CD5L|FOXF1|GGT1|GPER1|IL6|IL15|IDO1|MEFV|NFKBIA|NT5E|PTGER4|PTGS2|CX3CL1|TLR3|TNF|TNFAIP3|WNT5A|SOCS3|CALCRL|TLR7|NFKBIZ|ZC3H12A|PGLYRP2|C2CD4A|BCL6B
GO:0043065	GO Biological Processes	positive regulation of apoptotic process	32	-8.14188	-5.86381	301|834|837|857|1728|2852|3399|3433|3486|3569|3620|3624|3684|3725|4609|5743|6347|7057|7078|7098|7124|7474|8626|8644|9353|9966|10912|23076|50486|80149|84069|90427	ANXA1|CASP1|CASP4|CAV1|NQO1|GPER1|ID3|IFIT2|IGFBP3|IL6|IDO1|INHBA|ITGAM|JUN|MYC|PTGS2|CCL2|THBS1|TIMP3|TLR3|TNF|WNT5A|TP63|AKR1C3|SLIT2|TNFSF15|GADD45G|RRP1B|G0S2|ZC3H12A|PLEKHN1|BMF
GO:0043068	GO Biological Processes	positive regulation of programmed cell death	32	-8.00806	-5.74816	301|834|837|857|1728|2852|3399|3433|3486|3569|3620|3624|3684|3725|4609|5743|6347|7057|7078|7098|7124|7474|8626|8644|9353|9966|10912|23076|50486|80149|84069|90427	ANXA1|CASP1|CASP4|CAV1|NQO1|GPER1|ID3|IFIT2|IGFBP3|IL6|IDO1|INHBA|ITGAM|JUN|MYC|PTGS2|CCL2|THBS1|TIMP3|TLR3|TNF|WNT5A|TP63|AKR1C3|SLIT2|TNFSF15|GADD45G|RRP1B|G0S2|ZC3H12A|PLEKHN1|BMF
GO:0002274	GO Biological Processes	myeloid leukocyte activation	32	-8.4954	-6.16198	1|12|718|960|1435|1437|1520|2294|2495|2919|3569|3576|3600|3684|3725|4311|5265|5321|5971|6372|6376|6556|6590|7057|7098|7124|7474|51284|51816|80149|116844|150372	A1BG|SERPINA3|C3|CD44|CSF1|CSF2|CTSS|FOXF1|FTH1|CXCL1|IL6|CXCL8|IL15|ITGAM|JUN|MME|SERPINA1|PLA2G4A|RELB|CXCL6|CX3CL1|SLC11A1|SLPI|THBS1|TLR3|TNF|WNT5A|TLR7|ADA2|ZC3H12A|LRG1|NFAM1
GO:0030198	GO Biological Processes	extracellular matrix organization	31	-13.5459	-10.6147	2|602|822|857|960|1281|1295|1298|1303|1306|1520|2294|3371|3569|3684|3696|3908|3914|3936|4791|4982|5156|7057|7124|7412|8510|10516|50509|58494|64093|642658	A2M|BCL3|CAPG|CAV1|CD44|COL3A1|COL8A1|COL9A2|COL12A1|COL15A1|CTSS|FOXF1|TNC|IL6|ITGAM|ITGB8|LAMA2|LAMB3|LCP1|NFKB2|TNFRSF11B|PDGFRA|THBS1|TNF|VCAM1|MMP23B|FBLN5|COL5A3|JAM2|SMOC1|SCX
GO:0042110	GO Biological Processes	T cell activation	31	-11.2763	-8.62028	301|326|602|677|857|861|960|3077|3569|3575|3600|3620|3659|3936|5699|5734|5971|6347|6385|6556|7412|8325|8651|8740|10148|23308|27177|64332|80149|91543|338376	ANXA1|AIRE|BCL3|ZFP36L1|CAV1|RUNX1|CD44|HFE|IL6|IL7R|IL15|IDO1|IRF1|LCP1|PSMB10|PTGER4|RELB|CCL2|SDC4|SLC11A1|VCAM1|FZD8|SOCS1|TNFSF14|EBI3|ICOSLG|IL36B|NFKBIZ|ZC3H12A|RSAD2|IFNE
GO:0098542	GO Biological Processes	defense response to other organism	31	-8.67076	-6.31402	330|602|2633|2634|2635|3433|3437|3569|3600|3627|3659|5196|5266|5919|6364|6372|6556|6590|7098|7124|7128|8349|8970|51284|80149|85236|91543|114770|115361|338376|388646	BIRC3|BCL3|GBP1|GBP2|GBP3|IFIT2|IFIT3|IL6|IL15|CXCL10|IRF1|PF4|PI3|RARRES2|CCL20|CXCL6|SLC11A1|SLPI|TLR3|TNF|TNFAIP3|H2BC21|H2BC11|TLR7|ZC3H12A|H2BC12|RSAD2|PGLYRP2|GBP4|IFNE|GBP7
GO:0071363	GO Biological Processes	cellular response to growth factor stimulus	31	-7.14419	-5.01277	94|301|677|857|960|1281|3077|3397|3576|3725|4091|5156|5179|5796|6347|6591|7057|7122|7424|7474|9076|9353|26509|27006|80326|116844|148738|168667|375567|642658|652991	ACVRL1|ANXA1|ZFP36L1|CAV1|CD44|COL3A1|HFE|ID1|CXCL8|JUN|SMAD6|PDGFRA|PENK|PTPRK|CCL2|SNAI2|THBS1|CLDN5|VEGFC|WNT5A|CLDN1|SLIT2|MYOF|FGF22|WNT10A|LRG1|HJV|BMPER|VWC2|SCX|SKOR2
GO:0034612	GO Biological Processes	response to tumor necrosis factor	30	-15.2463	-12.0462	330|677|834|837|2633|2634|2635|2678|2852|3576|3604|4792|4982|5071|5699|5743|6347|6354|6356|6364|6376|7057|7124|7128|8740|8970|9076|9966|80149|114769	BIRC3|ZFP36L1|CASP1|CASP4|GBP1|GBP2|GBP3|GGT1|GPER1|CXCL8|TNFRSF9|NFKBIA|TNFRSF11B|PRKN|PSMB10|PTGS2|CCL2|CCL7|CCL11|CCL20|CX3CL1|THBS1|TNF|TNFAIP3|TNFSF14|H2BC11|CLDN1|TNFSF15|ZC3H12A|CARD16
GO:0030335	GO Biological Processes	positive regulation of cell migration	30	-8.92725	-6.53039	301|857|1435|1950|2294|2852|3569|3576|3627|3725|4233|5156|5743|5919|6354|6356|6364|6376|6591|7057|7124|7424|7474|8613|8740|9076|10512|58494|80149|84913	ANXA1|CAV1|CSF1|EGF|FOXF1|GPER1|IL6|CXCL8|CXCL10|JUN|MET|PDGFRA|PTGS2|RARRES2|CCL7|CCL11|CCL20|CX3CL1|SNAI2|THBS1|TNF|VEGFC|WNT5A|PLPP3|TNFSF14|CLDN1|SEMA3C|JAM2|ZC3H12A|ATOH8
GO:0042060	GO Biological Processes	wound healing	30	-8.47607	-6.151	2|94|301|857|960|1281|3084|3371|3569|3659|3936|5055|5156|5196|5265|5321|6376|6385|6556|7057|7124|7128|7474|7980|8353|8357|9076|10413|23671|26509	A2M|ACVRL1|ANXA1|CAV1|CD44|COL3A1|NRG1|TNC|IL6|IRF1|LCP1|SERPINB2|PDGFRA|PF4|SERPINA1|PLA2G4A|CX3CL1|SDC4|SLC11A1|THBS1|TNF|TNFAIP3|WNT5A|TFPI2|H3C6|H3C10|CLDN1|YAP1|TMEFF2|MYOF
GO:1903706	GO Biological Processes	regulation of hemopoiesis	30	-10.2306	-7.64024	301|677|861|1435|1437|3575|3600|3624|3659|3725|3976|4609|4792|5196|5699|7057|7098|7124|8294|8353|8357|8365|8651|10413|27177|56892|64332|80149|114770|150372	ANXA1|ZFP36L1|RUNX1|CSF1|CSF2|IL7R|IL15|INHBA|IRF1|JUN|LIF|MYC|NFKBIA|PF4|PSMB10|THBS1|TLR3|TNF|H4C9|H3C6|H3C10|H4C8|SOCS1|YAP1|IL36B|TCIM|NFKBIZ|ZC3H12A|PGLYRP2|NFAM1
GO:0002521	GO Biological Processes	leukocyte differentiation	30	-9.4456	-6.96267	301|326|602|677|861|1435|1437|3569|3575|3600|3624|3659|3725|3976|4609|5196|5734|5971|7098|7124|7412|8325|8651|27177|64332|80149|91543|114770|150372|338376	ANXA1|AIRE|BCL3|ZFP36L1|RUNX1|CSF1|CSF2|IL6|IL7R|IL15|INHBA|IRF1|JUN|LIF|MYC|PF4|PTGER4|RELB|TLR3|TNF|VCAM1|FZD8|SOCS1|IL36B|NFKBIZ|ZC3H12A|RSAD2|PGLYRP2|NFAM1|IFNE
GO:0006959	GO Biological Processes	humoral immune response	29	-12.4806	-9.71416	2|326|602|716|718|922|2919|2920|2921|3569|3576|3627|5196|5266|5699|5919|6347|6372|6373|6374|6556|6590|7124|8349|8970|10148|85236|114770|338376	A2M|AIRE|BCL3|C1S|C3|CD5L|CXCL1|CXCL2|CXCL3|IL6|CXCL8|CXCL10|PF4|PI3|PSMB10|RARRES2|CCL2|CXCL6|CXCL11|CXCL5|SLC11A1|SLPI|TNF|H2BC21|H2BC11|EBI3|H2BC12|PGLYRP2|IFNE
GO:0052547	GO Biological Processes	regulation of peptidase activity	29	-10.2157	-7.63285	2|12|259|330|718|834|837|857|866|960|2852|4210|4609|5055|5265|5266|5271|5743|6590|7057|7078|7079|7124|7980|8626|8740|9966|114769|145264	A2M|SERPINA3|AMBP|BIRC3|C3|CASP1|CASP4|CAV1|SERPINA6|CD44|GPER1|MEFV|MYC|SERPINB2|SERPINA1|PI3|SERPINB8|PTGS2|SLPI|THBS1|TIMP3|TIMP4|TNF|TFPI2|TP63|TNFSF14|TNFSF15|CARD16|SERPINA12
GO:0002009	GO Biological Processes	morphogenesis of an epithelium	29	-8.48942	-6.1602	94|326|960|1435|1950|2294|3371|3627|3936|3976|4233|4609|5699|6356|6385|6591|6943|7124|7424|7474|7475|8626|9021|9353|10413|10512|23671|80326|94234	ACVRL1|AIRE|CD44|CSF1|EGF|FOXF1|TNC|CXCL10|LCP1|LIF|MET|MYC|PSMB10|CCL11|SDC4|SNAI2|TCF21|TNF|VEGFC|WNT5A|WNT6|TP63|SOCS3|SLIT2|YAP1|SEMA3C|TMEFF2|WNT10A|FOXQ1
GO:0002253	GO Biological Processes	activation of immune response	29	-5.87448	-3.93985	2|330|716|718|857|861|922|1520|2209|2633|3122|3659|3684|4792|5699|5971|7098|7128|9641|23180|23308|51284|53347|64332|80149|91543|150372|285852|729238	A2M|BIRC3|C1S|C3|CAV1|RUNX1|CD5L|CTSS|FCGR1A|GBP1|HLA-DRA|IRF1|ITGAM|NFKBIA|PSMB10|RELB|TLR3|TNFAIP3|IKBKE|RFTN1|ICOSLG|TLR7|UBASH3A|NFKBIZ|ZC3H12A|RSAD2|NFAM1|TREML4|SFTPA2
GO:0071356	GO Biological Processes	cellular response to tumor necrosis factor	28	-14.324	-11.2565	330|677|834|837|2633|2634|2635|2852|3576|3604|4792|4982|5071|5699|6347|6354|6356|6364|6376|7057|7124|7128|8740|8970|9076|9966|80149|114769	BIRC3|ZFP36L1|CASP1|CASP4|GBP1|GBP2|GBP3|GPER1|CXCL8|TNFRSF9|NFKBIA|TNFRSF11B|PRKN|PSMB10|CCL2|CCL7|CCL11|CCL20|CX3CL1|THBS1|TNF|TNFAIP3|TNFSF14|H2BC11|CLDN1|TNFSF15|ZC3H12A|CARD16
GO:0052548	GO Biological Processes	regulation of endopeptidase activity	28	-10.2375	-7.64024	2|12|259|330|718|834|837|866|960|2852|4210|4609|5055|5265|5266|5271|5743|6590|7057|7078|7079|7124|7980|8626|8740|9966|114769|145264	A2M|SERPINA3|AMBP|BIRC3|C3|CASP1|CASP4|SERPINA6|CD44|GPER1|MEFV|MYC|SERPINB2|SERPINA1|PI3|SERPINB8|PTGS2|SLPI|THBS1|TIMP3|TIMP4|TNF|TFPI2|TP63|TNFSF14|TNFSF15|CARD16|SERPINA12
GO:0071407	GO Biological Processes	cellular response to organic cyclic compound	28	-8.64419	-6.29794	190|301|677|857|861|1066|2103|2294|2852|3269|3371|3397|3399|3600|3624|5071|5179|5743|6347|6591|6755|6943|7098|7124|8626|8644|10413|80149	NR0B1|ANXA1|ZFP36L1|CAV1|RUNX1|CES1|ESRRB|FOXF1|GPER1|HRH1|TNC|ID1|ID3|IL15|INHBA|PRKN|PENK|PTGS2|CCL2|SNAI2|SSTR5|TCF21|TLR3|TNF|TP63|AKR1C3|YAP1|ZC3H12A
GO:0031349	GO Biological Processes	positive regulation of defense response	28	-8.38844	-6.07157	330|718|857|1520|3569|3600|3620|3659|3684|4792|5179|5699|5734|5743|5971|6376|7098|7124|7128|7474|9641|23180|51284|64332|91543|145741|285852|729238	BIRC3|C3|CAV1|CTSS|IL6|IL15|IDO1|IRF1|ITGAM|NFKBIA|PENK|PSMB10|PTGER4|PTGS2|RELB|CX3CL1|TLR3|TNF|TNFAIP3|WNT5A|IKBKE|RFTN1|TLR7|NFKBIZ|RSAD2|C2CD4A|TREML4|SFTPA2
GO:0061061	GO Biological Processes	muscle structure development	28	-6.06973	-4.11086	677|857|1000|1281|1959|2294|2852|3084|3399|3486|3627|3776|3908|3976|5156|6943|7124|7474|8572|8740|9242|10413|26509|58494|79365|84700|93166|642658	ZFP36L1|CAV1|CDH2|COL3A1|EGR2|FOXF1|GPER1|NRG1|ID3|IGFBP3|CXCL10|KCNK2|LAMA2|LIF|PDGFRA|TCF21|TNF|WNT5A|PDLIM4|TNFSF14|MSC|YAP1|MYOF|JAM2|BHLHE41|MYO18B|PRDM6|SCX
GO:0060326	GO Biological Processes	cell chemotaxis	27	-12.9256	-10.0845	301|1435|2919|2920|2921|3269|3569|3576|3627|4233|5156|5196|5919|6347|6354|6356|6364|6372|6373|6374|6376|7057|7424|7474|8740|9023|9353	ANXA1|CSF1|CXCL1|CXCL2|CXCL3|HRH1|IL6|CXCL8|CXCL10|MET|PDGFRA|PF4|RARRES2|CCL2|CCL7|CCL11|CCL20|CXCL6|CXCL11|CXCL5|CX3CL1|THBS1|VEGFC|WNT5A|TNFSF14|CH25H|SLIT2
GO:0002263	GO Biological Processes	cell activation involved in immune response	27	-5.13579	-3.31198	1|12|301|602|718|960|1520|2294|2495|2919|3569|3684|3936|4311|5265|5734|5971|6556|6590|51816|56892|64332|80149|114770|116844|150372|338376	A1BG|SERPINA3|ANXA1|BCL3|C3|CD44|CTSS|FOXF1|FTH1|CXCL1|IL6|ITGAM|LCP1|MME|SERPINA1|PTGER4|RELB|SLC11A1|SLPI|ADA2|TCIM|NFKBIZ|ZC3H12A|PGLYRP2|LRG1|NFAM1|IFNE
GO:0043410	GO Biological Processes	positive regulation of MAPK cascade	26	-6.74759	-4.65902	960|1000|1950|2852|3084|3486|3489|3569|3725|3976|5156|6347|6354|6356|6364|6376|7057|7098|7124|7474|8325|10912|29969|80149|168667|341152	CD44|CDH2|EGF|GPER1|NRG1|IGFBP3|IGFBP6|IL6|JUN|LIF|PDGFRA|CCL2|CCL7|CCL11|CCL20|CX3CL1|THBS1|TLR3|TNF|WNT5A|FZD8|GADD45G|MDFIC|ZC3H12A|BMPER|OR2AT4
GO:1901342	GO Biological Processes	regulation of vasculature development	26	-8.67419	-6.31402	94|301|718|861|2852|3397|3569|3576|3627|3696|5196|5743|6356|6376|7057|7098|7122|7124|7128|7424|7474|10516|51666|80149|116844|168667	ACVRL1|ANXA1|C3|RUNX1|GPER1|ID1|IL6|CXCL8|CXCL10|ITGB8|PF4|PTGS2|CCL11|CX3CL1|THBS1|TLR3|CLDN5|TNF|TNFAIP3|VEGFC|WNT5A|FBLN5|ASB4|ZC3H12A|LRG1|BMPER
GO:0032103	GO Biological Processes	positive regulation of response to external stimulus	26	-11.2663	-8.61899	718|1435|3569|3576|3600|3620|3627|4233|4792|4852|5734|5743|5919|6354|6376|7057|7098|7124|7424|7474|8740|9353|9450|51284|64332|145741	C3|CSF1|IL6|CXCL8|IL15|IDO1|CXCL10|MET|NFKBIA|NPY|PTGER4|PTGS2|RARRES2|CCL7|CX3CL1|THBS1|TLR3|TNF|VEGFC|WNT5A|TNFSF14|SLIT2|LY86|TLR7|NFKBIZ|C2CD4A
GO:0032870	GO Biological Processes	cellular response to hormone stimulus	26	-5.13423	-3.31192	190|301|677|857|861|1520|1645|2103|2852|3371|3490|3624|5734|5919|6755|6943|7068|8626|8644|8651|9021|9353|10148|10413|116372|145264	NR0B1|ANXA1|ZFP36L1|CAV1|RUNX1|CTSS|AKR1C1|ESRRB|GPER1|TNC|IGFBP7|INHBA|PTGER4|RARRES2|SSTR5|TCF21|THRB|TP63|AKR1C3|SOCS1|SOCS3|SLIT2|EBI3|YAP1|LYPD1|SERPINA12
GO:0002366	GO Biological Processes	leukocyte activation involved in immune response	26	-4.72576	-2.97168	1|12|301|602|718|960|1520|2294|2495|2919|3569|3684|3936|4311|5265|5734|5971|6556|6590|51816|64332|80149|114770|116844|150372|338376	A1BG|SERPINA3|ANXA1|BCL3|C3|CD44|CTSS|FOXF1|FTH1|CXCL1|IL6|ITGAM|LCP1|MME|SERPINA1|PTGER4|RELB|SLC11A1|SLPI|ADA2|NFKBIZ|ZC3H12A|PGLYRP2|LRG1|NFAM1|IFNE
GO:0045055	GO Biological Processes	regulated exocytosis	26	-3.96903	-2.34868	1|2|12|213|718|960|1520|1950|2294|2495|2919|3684|4311|5196|5265|5874|5919|6556|6590|7057|7078|7424|26154|51816|116844|150372	A1BG|A2M|SERPINA3|ALB|C3|CD44|CTSS|EGF|FOXF1|FTH1|CXCL1|ITGAM|MME|PF4|SERPINA1|RAB27B|RARRES2|SLC11A1|SLPI|THBS1|TIMP3|VEGFC|ABCA12|ADA2|LRG1|NFAM1
GO:0002764	GO Biological Processes	immune response-regulating signaling pathway	26	-5.02335	-3.22364	330|857|861|1520|2209|2633|3122|3659|3684|3725|4792|5699|5971|7098|7128|9641|23180|23308|51284|53347|64332|80149|91543|150372|285852|729238	BIRC3|CAV1|RUNX1|CTSS|FCGR1A|GBP1|HLA-DRA|IRF1|ITGAM|JUN|NFKBIA|PSMB10|RELB|TLR3|TNFAIP3|IKBKE|RFTN1|ICOSLG|TLR7|UBASH3A|NFKBIZ|ZC3H12A|RSAD2|NFAM1|TREML4|SFTPA2
GO:0050673	GO Biological Processes	epithelial cell proliferation	26	-8.29804	-5.99318	94|677|857|1295|3397|3486|3569|3725|3849|4609|5796|6347|6356|6591|7057|7124|7128|7424|7474|8626|9076|10413|84913|116844|130367|168667	ACVRL1|ZFP36L1|CAV1|COL8A1|ID1|IGFBP3|IL6|JUN|KRT2|MYC|PTPRK|CCL2|CCL11|SNAI2|THBS1|TNF|TNFAIP3|VEGFC|WNT5A|TP63|CLDN1|YAP1|ATOH8|LRG1|SGPP2|BMPER
GO:0002250	GO Biological Processes	adaptive immune response	26	-4.88288	-3.10365	301|326|602|716|718|1520|3077|3122|3569|3575|3659|4791|5321|5971|6556|7124|7128|9245|10148|23180|23308|64092|64332|80149|91543|338376	ANXA1|AIRE|BCL3|C1S|C3|CTSS|HFE|HLA-DRA|IL6|IL7R|IRF1|NFKB2|PLA2G4A|RELB|SLC11A1|TNF|TNFAIP3|GCNT3|EBI3|RFTN1|ICOSLG|SAMSN1|NFKBIZ|ZC3H12A|RSAD2|IFNE
GO:0097190	GO Biological Processes	apoptotic signaling pathway	26	-5.95961	-4.00955	602|834|837|857|960|1437|2852|3624|3684|3725|5071|5196|5743|6376|6591|7057|7078|7098|7124|7128|8626|9641|10413|23378|50486|90427	BCL3|CASP1|CASP4|CAV1|CD44|CSF2|GPER1|INHBA|ITGAM|JUN|PRKN|PF4|PTGS2|CX3CL1|SNAI2|THBS1|TIMP3|TLR3|TNF|TNFAIP3|TP63|IKBKE|YAP1|RRP8|G0S2|BMF
GO:0030595	GO Biological Processes	leukocyte chemotaxis	25	-14.1393	-11.1354	301|1435|2919|2920|2921|3269|3569|3576|3627|5196|5919|6347|6354|6356|6364|6372|6373|6374|6376|7057|7424|7474|8740|9023|9353	ANXA1|CSF1|CXCL1|CXCL2|CXCL3|HRH1|IL6|CXCL8|CXCL10|PF4|RARRES2|CCL2|CCL7|CCL11|CCL20|CXCL6|CXCL11|CXCL5|CX3CL1|THBS1|VEGFC|WNT5A|TNFSF14|CH25H|SLIT2
GO:0034341	GO Biological Processes	response to interferon-gamma	25	-15.6057	-12.3734	834|960|2209|2633|2634|2635|3122|3659|4210|4502|6347|6354|6356|6364|6376|6556|7098|7412|7474|8651|8942|9021|9076|115361|388646	CASP1|CD44|FCGR1A|GBP1|GBP2|GBP3|HLA-DRA|IRF1|MEFV|MT2A|CCL2|CCL7|CCL11|CCL20|CX3CL1|SLC11A1|TLR3|VCAM1|WNT5A|SOCS1|KYNU|SOCS3|CLDN1|GBP4|GBP7
GO:0045785	GO Biological Processes	positive regulation of cell adhesion	25	-8.37918	-6.06635	301|857|861|960|1295|1435|2294|3569|3575|3600|3976|6347|6376|6385|7124|7412|7474|8613|8651|8740|10148|23308|27177|64332|375567	ANXA1|CAV1|RUNX1|CD44|COL8A1|CSF1|FOXF1|IL6|IL7R|IL15|LIF|CCL2|CX3CL1|SDC4|TNF|VCAM1|WNT5A|PLPP3|SOCS1|TNFSF14|EBI3|ICOSLG|IL36B|NFKBIZ|VWC2
GO:0022407	GO Biological Processes	regulation of cell-cell adhesion	25	-8.11914	-5.8473	301|857|861|960|3077|3569|3575|3600|3620|3659|6347|6376|6385|7124|7412|7474|8613|8651|8740|10148|23308|27177|64332|80149|266727	ANXA1|CAV1|RUNX1|CD44|HFE|IL6|IL7R|IL15|IDO1|IRF1|CCL2|CX3CL1|SDC4|TNF|VCAM1|WNT5A|PLPP3|SOCS1|TNFSF14|EBI3|ICOSLG|IL36B|NFKBIZ|ZC3H12A|MDGA1
GO:0051249	GO Biological Processes	regulation of lymphocyte activation	25	-6.81311	-4.71971	301|677|857|861|3077|3569|3575|3600|3620|3624|3659|6347|6385|7128|7412|8651|8740|10148|23308|27177|64092|64332|80149|114770|150372	ANXA1|ZFP36L1|CAV1|RUNX1|HFE|IL6|IL7R|IL15|IDO1|INHBA|IRF1|CCL2|SDC4|TNFAIP3|VCAM1|SOCS1|TNFSF14|EBI3|ICOSLG|IL36B|SAMSN1|NFKBIZ|ZC3H12A|PGLYRP2|NFAM1
GO:0001819	GO Biological Processes	positive regulation of cytokine production	25	-7.70151	-5.48879	301|330|602|718|834|861|1437|3569|3600|3620|3659|4791|5196|5734|5743|6376|6556|7057|7098|7124|7474|10148|51284|91543|150372	ANXA1|BIRC3|BCL3|C3|CASP1|RUNX1|CSF2|IL6|IL15|IDO1|IRF1|NFKB2|PF4|PTGER4|PTGS2|CX3CL1|SLC11A1|THBS1|TLR3|TNF|WNT5A|EBI3|TLR7|RSAD2|NFAM1
GO:0002757	GO Biological Processes	immune response-activating signal transduction	25	-4.92296	-3.13781	330|857|861|1520|2209|2633|3122|3659|3684|4792|5699|5971|7098|7128|9641|23180|23308|51284|53347|64332|80149|91543|150372|285852|729238	BIRC3|CAV1|RUNX1|CTSS|FCGR1A|GBP1|HLA-DRA|IRF1|ITGAM|NFKBIA|PSMB10|RELB|TLR3|TNFAIP3|IKBKE|RFTN1|ICOSLG|TLR7|UBASH3A|NFKBIZ|ZC3H12A|RSAD2|NFAM1|TREML4|SFTPA2
GO:0048871	GO Biological Processes	multicellular organismal homeostasis	25	-7.15643	-5.02236	12|213|554|857|1435|2103|3077|3397|3569|3600|4233|4982|5743|6556|7124|7128|8626|9076|10413|10912|23373|25937|26154|50486|642658	SERPINA3|ALB|AVPR2|CAV1|CSF1|ESRRB|HFE|ID1|IL6|IL15|MET|TNFRSF11B|PTGS2|SLC11A1|TNF|TNFAIP3|TP63|CLDN1|YAP1|GADD45G|CRTC1|WWTR1|ABCA12|G0S2|SCX
GO:0010035	GO Biological Processes	response to inorganic substance	25	-6.02762	-4.07406	301|857|1437|1728|3077|3569|3725|4233|4502|4519|4540|4541|4982|5071|5179|5743|7057|7124|7128|7474|8644|9076|10516|80149|387758	ANXA1|CAV1|CSF2|NQO1|HFE|IL6|JUN|MET|MT2A|CYTB|ND5|ND6|TNFRSF11B|PRKN|PENK|PTGS2|THBS1|TNF|TNFAIP3|WNT5A|AKR1C3|CLDN1|FBLN5|ZC3H12A|FIBIN
GO:0051046	GO Biological Processes	regulation of secretion	25	-3.96365	-2.34512	301|554|1066|1950|2294|2852|3077|3084|3569|3624|3684|3976|5071|5734|5874|6376|6385|6755|7124|7424|7474|8651|26251|80149|91543	ANXA1|AVPR2|CES1|EGF|FOXF1|GPER1|HFE|NRG1|IL6|INHBA|ITGAM|LIF|PRKN|PTGER4|RAB27B|CX3CL1|SDC4|SSTR5|TNF|VEGFC|WNT5A|SOCS1|KCNG2|ZC3H12A|RSAD2
GO:0045765	GO Biological Processes	regulation of angiogenesis	24	-8.20852	-5.91404	94|301|718|861|3397|3569|3576|3627|3696|5196|5743|6356|6376|7057|7098|7122|7124|7128|7424|7474|10516|80149|116844|168667	ACVRL1|ANXA1|C3|RUNX1|ID1|IL6|CXCL8|CXCL10|ITGB8|PF4|PTGS2|CCL11|CX3CL1|THBS1|TLR3|CLDN5|TNF|TNFAIP3|VEGFC|WNT5A|FBLN5|ZC3H12A|LRG1|BMPER
GO:0051346	GO Biological Processes	negative regulation of hydrolase activity	24	-6.88004	-4.78208	2|12|259|301|330|718|866|960|5055|5265|5266|5271|5743|6590|7057|7078|7079|7124|7980|8740|9353|23076|114769|145264	A2M|SERPINA3|AMBP|ANXA1|BIRC3|C3|SERPINA6|CD44|SERPINB2|SERPINA1|PI3|SERPINB8|PTGS2|SLPI|THBS1|TIMP3|TIMP4|TNF|TFPI2|TNFSF14|SLIT2|RRP1B|CARD16|SERPINA12
GO:0048732	GO Biological Processes	gland development	24	-7.4249	-5.24299	190|301|326|857|1435|1950|2294|3077|3084|3371|3569|3725|4233|5156|6356|6591|6943|7124|7128|7474|8626|9076|10512|80326	NR0B1|ANXA1|AIRE|CAV1|CSF1|EGF|FOXF1|HFE|NRG1|TNC|IL6|JUN|MET|PDGFRA|CCL11|SNAI2|TCF21|TNF|TNFAIP3|WNT5A|TP63|CLDN1|SEMA3C|WNT10A
GO:0009636	GO Biological Processes	response to toxic substance	24	-6.12653	-4.16409	213|301|1066|1728|3371|3569|3725|4233|4502|4519|4540|4541|5071|5179|5743|6354|7124|7128|9076|10516|25841|80149|116372|137902	ALB|ANXA1|CES1|NQO1|TNC|IL6|JUN|MET|MT2A|CYTB|ND5|ND6|PRKN|PENK|PTGS2|CCL7|TNF|TNFAIP3|CLDN1|FBLN5|ABTB2|ZC3H12A|LYPD1|PXDNL
GO:0071222	GO Biological Processes	cellular response to lipopolysaccharide	23	-13.3337	-10.4499	834|1437|2919|2920|2921|3569|3576|3627|4792|5196|6347|6372|6373|6374|6376|7124|7128|7474|9450|27177|57088|80149|114769	CASP1|CSF2|CXCL1|CXCL2|CXCL3|IL6|CXCL8|CXCL10|NFKBIA|PF4|CCL2|CXCL6|CXCL11|CXCL5|CX3CL1|TNF|TNFAIP3|WNT5A|LY86|IL36B|PLSCR4|ZC3H12A|CARD16
GO:0071219	GO Biological Processes	cellular response to molecule of bacterial origin	23	-12.727	-9.89929	834|1437|2919|2920|2921|3569|3576|3627|4792|5196|6347|6372|6373|6374|6376|7124|7128|7474|9450|27177|57088|80149|114769	CASP1|CSF2|CXCL1|CXCL2|CXCL3|IL6|CXCL8|CXCL10|NFKBIA|PF4|CCL2|CXCL6|CXCL11|CXCL5|CX3CL1|TNF|TNFAIP3|WNT5A|LY86|IL36B|PLSCR4|ZC3H12A|CARD16
GO:0097529	GO Biological Processes	myeloid leukocyte migration	23	-12.6441	-9.84192	301|1435|2919|2920|2921|3269|3569|3576|3627|5196|5734|5919|6347|6354|6356|6364|6372|6373|6374|6376|7057|7424|9353	ANXA1|CSF1|CXCL1|CXCL2|CXCL3|HRH1|IL6|CXCL8|CXCL10|PF4|PTGER4|RARRES2|CCL2|CCL7|CCL11|CCL20|CXCL6|CXCL11|CXCL5|CX3CL1|THBS1|VEGFC|SLIT2
GO:0071216	GO Biological Processes	cellular response to biotic stimulus	23	-11.7868	-9.07406	834|1437|2919|2920|2921|3569|3576|3627|4792|5196|6347|6372|6373|6374|6376|7124|7128|7474|9450|27177|57088|80149|114769	CASP1|CSF2|CXCL1|CXCL2|CXCL3|IL6|CXCL8|CXCL10|NFKBIA|PF4|CCL2|CXCL6|CXCL11|CXCL5|CX3CL1|TNF|TNFAIP3|WNT5A|LY86|IL36B|PLSCR4|ZC3H12A|CARD16
GO:0007159	GO Biological Processes	leukocyte cell-cell adhesion	23	-8.39334	-6.07239	301|857|861|960|3077|3569|3575|3600|3620|3659|4907|6347|6385|7124|7412|8651|8740|10148|23308|27177|58494|64332|80149	ANXA1|CAV1|RUNX1|CD44|HFE|IL6|IL7R|IL15|IDO1|IRF1|NT5E|CCL2|SDC4|TNF|VCAM1|SOCS1|TNFSF14|EBI3|ICOSLG|IL36B|JAM2|NFKBIZ|ZC3H12A
GO:0001503	GO Biological Processes	ossification	23	-7.37404	-5.20387	861|1052|1435|1959|3371|3397|3399|3486|3569|4091|4256|5179|5734|5743|5744|6591|7124|7424|7474|8626|25937|64093|642658	RUNX1|CEBPD|CSF1|EGR2|TNC|ID1|ID3|IGFBP3|IL6|SMAD6|MGP|PENK|PTGER4|PTGS2|PTHLH|SNAI2|TNF|VEGFC|WNT5A|TP63|WWTR1|SMOC1|SCX
GO:0051347	GO Biological Processes	positive regulation of transferase activity	23	-3.66199	-2.09025	1435|1950|2209|3084|3489|4233|4609|5156|5920|6098|6385|6556|7057|7098|7124|7424|7474|8325|8651|9966|10912|29969|56892	CSF1|EGF|FCGR1A|NRG1|IGFBP6|MET|MYC|PDGFRA|PLAAT4|ROS1|SDC4|SLC11A1|THBS1|TLR3|TNF|VEGFC|WNT5A|FZD8|SOCS1|TNFSF15|GADD45G|MDFIC|TCIM
GO:0071346	GO Biological Processes	cellular response to interferon-gamma	22	-13.5839	-10.6356	834|960|2209|2633|2634|2635|3122|3659|4502|6347|6354|6356|6364|6376|7098|7412|7474|8651|9021|9076|115361|388646	CASP1|CD44|FCGR1A|GBP1|GBP2|GBP3|HLA-DRA|IRF1|MT2A|CCL2|CCL7|CCL11|CCL20|CX3CL1|TLR3|VCAM1|WNT5A|SOCS1|SOCS3|CLDN1|GBP4|GBP7
GO:0045861	GO Biological Processes	negative regulation of proteolysis	22	-7.47591	-5.29103	2|12|259|330|718|866|960|3077|5055|5265|5266|5271|5743|6590|7057|7078|7079|7124|7980|8740|114769|145264	A2M|SERPINA3|AMBP|BIRC3|C3|SERPINA6|CD44|HFE|SERPINB2|SERPINA1|PI3|SERPINB8|PTGS2|SLPI|THBS1|TIMP3|TIMP4|TNF|TFPI2|TNFSF14|CARD16|SERPINA12
GO:0030098	GO Biological Processes	lymphocyte differentiation	22	-7.62133	-5.4212	301|326|602|677|861|3569|3575|3600|3624|3659|5734|5971|7412|8325|8651|27177|64332|80149|91543|114770|150372|338376	ANXA1|AIRE|BCL3|ZFP36L1|RUNX1|IL6|IL7R|IL15|INHBA|IRF1|PTGER4|RELB|VCAM1|FZD8|SOCS1|IL36B|NFKBIZ|ZC3H12A|RSAD2|PGLYRP2|NFAM1|IFNE
GO:0003006	GO Biological Processes	developmental process involved in reproduction	22	-3.20191	-1.72313	190|301|677|1435|1437|2103|3371|3624|3696|3976|4311|5156|5743|6943|7098|7474|8626|8644|9021|9353|58494|642658	NR0B1|ANXA1|ZFP36L1|CSF1|CSF2|ESRRB|TNC|INHBA|ITGB8|LIF|MME|PDGFRA|PTGS2|TCF21|TLR3|WNT5A|TP63|AKR1C3|SOCS3|SLIT2|JAM2|SCX
GO:0045936	GO Biological Processes	negative regulation of phosphate metabolic process	22	-4.12162	-2.47951	259|857|2633|2852|3486|3624|3725|3976|4091|4609|5071|7078|7124|7128|8613|8651|9021|9353|23076|25937|64092|80149	AMBP|CAV1|GBP1|GPER1|IGFBP3|INHBA|JUN|LIF|SMAD6|MYC|PRKN|TIMP3|TNF|TNFAIP3|PLPP3|SOCS1|SOCS3|SLIT2|RRP1B|WWTR1|SAMSN1|ZC3H12A
GO:0010563	GO Biological Processes	negative regulation of phosphorus metabolic process	22	-4.11122	-2.46997	259|857|2633|2852|3486|3624|3725|3976|4091|4609|5071|7078|7124|7128|8613|8651|9021|9353|23076|25937|64092|80149	AMBP|CAV1|GBP1|GPER1|IGFBP3|INHBA|JUN|LIF|SMAD6|MYC|PRKN|TIMP3|TNF|TNFAIP3|PLPP3|SOCS1|SOCS3|SLIT2|RRP1B|WWTR1|SAMSN1|ZC3H12A
GO:0007507	GO Biological Processes	heart development	22	-4.27008	-2.59314	94|677|1281|2294|2852|3084|3397|3399|3725|3776|4091|5156|6591|7122|7474|8572|9353|10203|10413|10512|84700|642658	ACVRL1|ZFP36L1|COL3A1|FOXF1|GPER1|NRG1|ID1|ID3|JUN|KCNK2|SMAD6|PDGFRA|SNAI2|CLDN5|WNT5A|PDLIM4|SLIT2|CALCRL|YAP1|SEMA3C|MYO18B|SCX
GO:0099536	GO Biological Processes	synaptic signaling	22	-2.91513	-1.49676	273|1000|1728|1959|2852|2899|3084|3269|3908|4311|4852|5071|5179|5743|6347|6376|6507|7124|8572|23373|116372|152330	AMPH|CDH2|NQO1|EGR2|GPER1|GRIK3|NRG1|HRH1|LAMA2|MME|NPY|PRKN|PENK|PTGS2|CCL2|CX3CL1|SLC1A3|TNF|PDLIM4|CRTC1|LYPD1|CNTN4
GO:0097530	GO Biological Processes	granulocyte migration	21	-14.2282	-11.1856	301|1435|2919|2920|2921|3269|3576|3627|5196|5734|5919|6347|6354|6356|6364|6372|6373|6374|6376|7057|9353	ANXA1|CSF1|CXCL1|CXCL2|CXCL3|HRH1|CXCL8|CXCL10|PF4|PTGER4|RARRES2|CCL2|CCL7|CCL11|CCL20|CXCL6|CXCL11|CXCL5|CX3CL1|THBS1|SLIT2
GO:1903037	GO Biological Processes	regulation of leukocyte cell-cell adhesion	21	-7.79028	-5.5646	301|857|861|960|3077|3569|3575|3600|3620|3659|6347|6385|7124|7412|8651|8740|10148|23308|27177|64332|80149	ANXA1|CAV1|RUNX1|CD44|HFE|IL6|IL7R|IL15|IDO1|IRF1|CCL2|SDC4|TNF|VCAM1|SOCS1|TNFSF14|EBI3|ICOSLG|IL36B|NFKBIZ|ZC3H12A
GO:0010951	GO Biological Processes	negative regulation of endopeptidase activity	21	-9.68269	-7.16251	2|12|259|330|718|866|960|5055|5265|5266|5271|5743|6590|7057|7078|7079|7124|7980|8740|114769|145264	A2M|SERPINA3|AMBP|BIRC3|C3|SERPINA6|CD44|SERPINB2|SERPINA1|PI3|SERPINB8|PTGS2|SLPI|THBS1|TIMP3|TIMP4|TNF|TFPI2|TNFSF14|CARD16|SERPINA12
GO:0010466	GO Biological Processes	negative regulation of peptidase activity	21	-9.26139	-6.80723	2|12|259|330|718|866|960|5055|5265|5266|5271|5743|6590|7057|7078|7079|7124|7980|8740|114769|145264	A2M|SERPINA3|AMBP|BIRC3|C3|SERPINA6|CD44|SERPINB2|SERPINA1|PI3|SERPINB8|PTGS2|SLPI|THBS1|TIMP3|TIMP4|TNF|TFPI2|TNFSF14|CARD16|SERPINA12
GO:0050678	GO Biological Processes	regulation of epithelial cell proliferation	21	-6.27386	-4.28554	94|677|857|3397|3725|4609|5796|6347|6356|6591|7057|7124|7128|7424|7474|8626|9076|10413|84913|116844|130367	ACVRL1|ZFP36L1|CAV1|ID1|JUN|MYC|PTPRK|CCL2|CCL11|SNAI2|THBS1|TNF|TNFAIP3|VEGFC|WNT5A|TP63|CLDN1|YAP1|ATOH8|LRG1|SGPP2
GO:0009615	GO Biological Processes	response to virus	21	-7.30723	-5.15131	330|602|2633|2635|3433|3437|3569|3600|3627|3659|5179|6356|7098|7124|7128|9641|23076|51284|80149|91543|338376	BIRC3|BCL3|GBP1|GBP3|IFIT2|IFIT3|IL6|IL15|CXCL10|IRF1|PENK|CCL11|TLR3|TNF|TNFAIP3|IKBKE|RRP1B|TLR7|ZC3H12A|RSAD2|IFNE
GO:0002697	GO Biological Processes	regulation of immune effector process	21	-5.25435	-3.40778	2|301|330|716|718|922|2294|3077|3569|3575|3600|3684|6372|7098|7124|7128|7474|64332|80149|91543|114770	A2M|ANXA1|BIRC3|C1S|C3|CD5L|FOXF1|HFE|IL6|IL7R|IL15|ITGAM|CXCL6|TLR3|TNF|TNFAIP3|WNT5A|NFKBIZ|ZC3H12A|RSAD2|PGLYRP2
GO:0043588	GO Biological Processes	skin development	21	-5.93721	-3.99114	301|677|861|1281|3624|3849|3855|4233|5266|5920|7124|7474|8626|8644|9076|9119|10413|26154|50509|80326|94234	ANXA1|ZFP36L1|RUNX1|COL3A1|INHBA|KRT2|KRT7|MET|PI3|PLAAT4|TNF|WNT5A|TP63|AKR1C3|CLDN1|KRT75|YAP1|ABCA12|COL5A3|WNT10A|FOXQ1
GO:0055065	GO Biological Processes	metal ion homeostasis	21	-3.20538	-1.726	554|857|1903|2495|2852|3077|3627|4502|4609|5071|5156|5734|6354|6356|6373|6376|6556|6869|7474|123041|148738	AVPR2|CAV1|S1PR3|FTH1|GPER1|HFE|CXCL10|MT2A|MYC|PRKN|PDGFRA|PTGER4|CCL7|CCL11|CXCL11|CX3CL1|SLC11A1|TACR1|WNT5A|SLC24A4|HJV
GO:0055080	GO Biological Processes	cation homeostasis	21	-2.58122	-1.24114	554|857|1903|2495|2852|3077|3627|4502|4609|5071|5156|5734|6354|6356|6373|6376|6556|6869|7474|123041|148738	AVPR2|CAV1|S1PR3|FTH1|GPER1|HFE|CXCL10|MT2A|MYC|PRKN|PDGFRA|PTGER4|CCL7|CCL11|CXCL11|CX3CL1|SLC11A1|TACR1|WNT5A|SLC24A4|HJV
GO:0098771	GO Biological Processes	inorganic ion homeostasis	21	-2.51347	-1.1886	554|857|1903|2495|2852|3077|3627|4502|4609|5071|5156|5734|6354|6356|6373|6376|6556|6869|7474|123041|148738	AVPR2|CAV1|S1PR3|FTH1|GPER1|HFE|CXCL10|MT2A|MYC|PRKN|PDGFRA|PTGER4|CCL7|CCL11|CXCL11|CX3CL1|SLC11A1|TACR1|WNT5A|SLC24A4|HJV
GO:1903530	GO Biological Processes	regulation of secretion by cell	21	-2.92315	-1.50376	301|2294|2852|3077|3569|3624|3684|3976|5071|5734|5874|6376|6385|6755|7124|7424|7474|8651|26251|80149|91543	ANXA1|FOXF1|GPER1|HFE|IL6|INHBA|ITGAM|LIF|PRKN|PTGER4|RAB27B|CX3CL1|SDC4|SSTR5|TNF|VEGFC|WNT5A|SOCS1|KCNG2|ZC3H12A|RSAD2
GO:0003013	GO Biological Processes	circulatory system process	21	-4.14722	-2.49907	94|554|857|1066|2852|3269|3627|4311|4852|5743|7068|7122|7424|9353|10413|25937|26251|26509|55799|80149|145741	ACVRL1|AVPR2|CAV1|CES1|GPER1|HRH1|CXCL10|MME|NPY|PTGS2|THRB|CLDN5|VEGFC|SLIT2|YAP1|WWTR1|KCNG2|MYOF|CACNA2D3|ZC3H12A|C2CD4A
GO:0097435	GO Biological Processes	supramolecular fiber organization	21	-2.72184	-1.34547	822|1281|1303|2195|3397|3849|3936|4233|5071|5156|5734|6356|6376|6385|9353|10516|23671|50509|165904|171024|642658	CAPG|COL3A1|COL12A1|FAT1|ID1|KRT2|LCP1|MET|PRKN|PDGFRA|PTGER4|CCL11|CX3CL1|SDC4|SLIT2|FBLN5|TMEFF2|COL5A3|XIRP1|SYNPO2|SCX
GO:1905114	GO Biological Processes	cell surface receptor signaling pathway involved in cell-cell signaling	21	-3.46828	-1.92684	718|857|861|1000|1950|3489|3684|5071|5330|5699|6591|7128|7474|7475|8325|8613|10413|25937|27303|29969|80326	C3|CAV1|RUNX1|CDH2|EGF|IGFBP6|ITGAM|PRKN|PLCB2|PSMB10|SNAI2|TNFAIP3|WNT5A|WNT6|FZD8|PLPP3|YAP1|WWTR1|RBMS3|MDFIC|WNT10A
GO:0033674	GO Biological Processes	positive regulation of kinase activity	21	-3.57933	-2.02124	1435|1950|2209|3084|3489|4233|5156|6098|6385|6556|7057|7098|7124|7424|7474|8325|8651|9966|10912|29969|56892	CSF1|EGF|FCGR1A|NRG1|IGFBP6|MET|PDGFRA|ROS1|SDC4|SLC11A1|THBS1|TLR3|TNF|VEGFC|WNT5A|FZD8|SOCS1|TNFSF15|GADD45G|MDFIC|TCIM
GO:0007610	GO Biological Processes	behavior	21	-3.63618	-2.06829	1437|1959|3084|3269|3620|3725|3776|4311|4852|5071|5179|5743|6356|6507|7057|7068|7122|23373|55079|116372|338811	CSF2|EGR2|NRG1|HRH1|IDO1|JUN|KCNK2|MME|NPY|PRKN|PENK|PTGS2|CCL11|SLC1A3|THBS1|THRB|CLDN5|CRTC1|FEZF2|LYPD1|TAFA2
GO:0007268	GO Biological Processes	chemical synaptic transmission	21	-2.68603	-1.32023	273|1000|1728|1959|2852|2899|3269|3908|4311|4852|5071|5179|5743|6347|6376|6507|7124|8572|23373|116372|152330	AMPH|CDH2|NQO1|EGR2|GPER1|GRIK3|HRH1|LAMA2|MME|NPY|PRKN|PENK|PTGS2|CCL2|CX3CL1|SLC1A3|TNF|PDLIM4|CRTC1|LYPD1|CNTN4
GO:0098916	GO Biological Processes	anterograde trans-synaptic signaling	21	-2.68603	-1.32023	273|1000|1728|1959|2852|2899|3269|3908|4311|4852|5071|5179|5743|6347|6376|6507|7124|8572|23373|116372|152330	AMPH|CDH2|NQO1|EGR2|GPER1|GRIK3|HRH1|LAMA2|MME|NPY|PRKN|PENK|PTGS2|CCL2|CX3CL1|SLC1A3|TNF|PDLIM4|CRTC1|LYPD1|CNTN4
GO:0099537	GO Biological Processes	trans-synaptic signaling	21	-2.62965	-1.27639	273|1000|1728|1959|2852|2899|3269|3908|4311|4852|5071|5179|5743|6347|6376|6507|7124|8572|23373|116372|152330	AMPH|CDH2|NQO1|EGR2|GPER1|GRIK3|HRH1|LAMA2|MME|NPY|PRKN|PENK|PTGS2|CCL2|CX3CL1|SLC1A3|TNF|PDLIM4|CRTC1|LYPD1|CNTN4
GO:0071621	GO Biological Processes	granulocyte chemotaxis	20	-14.6462	-11.5304	301|1435|2919|2920|2921|3269|3576|3627|5196|5919|6347|6354|6356|6364|6372|6373|6374|6376|7057|9353	ANXA1|CSF1|CXCL1|CXCL2|CXCL3|HRH1|CXCL8|CXCL10|PF4|RARRES2|CCL2|CCL7|CCL11|CCL20|CXCL6|CXCL11|CXCL5|CX3CL1|THBS1|SLIT2
GO:0070371	GO Biological Processes	ERK1 and ERK2 cascade	20	-7.03569	-4.92243	677|960|1950|2633|2852|3725|3976|4609|5156|5734|6098|6347|6354|6356|6364|6376|7078|7124|168667|341152	ZFP36L1|CD44|EGF|GBP1|GPER1|JUN|LIF|MYC|PDGFRA|PTGER4|ROS1|CCL2|CCL7|CCL11|CCL20|CX3CL1|TIMP3|TNF|BMPER|OR2AT4
GO:0050878	GO Biological Processes	regulation of body fluid levels	20	-4.16034	-2.50516	2|554|857|1281|3569|3659|4233|5055|5156|5196|5265|5321|6583|7057|7980|8353|8357|8626|9076|26154	A2M|AVPR2|CAV1|COL3A1|IL6|IRF1|MET|SERPINB2|PDGFRA|PF4|SERPINA1|PLA2G4A|SLC22A4|THBS1|TFPI2|H3C6|H3C10|TP63|CLDN1|ABCA12
GO:1902105	GO Biological Processes	regulation of leukocyte differentiation	20	-7.95848	-5.71259	301|677|861|1435|3575|3600|3624|3659|3725|3976|4609|5196|7098|7124|8651|27177|64332|80149|114770|150372	ANXA1|ZFP36L1|RUNX1|CSF1|IL7R|IL15|INHBA|IRF1|JUN|LIF|MYC|PF4|TLR3|TNF|SOCS1|IL36B|NFKBIZ|ZC3H12A|PGLYRP2|NFAM1
GO:0001818	GO Biological Processes	negative regulation of cytokine production	20	-6.28427	-4.29404	301|602|2633|3077|3569|3620|3624|4210|5734|5971|6376|6556|7057|7124|7128|7318|9641|80149|114769|114770	ANXA1|BCL3|GBP1|HFE|IL6|IDO1|INHBA|MEFV|PTGER4|RELB|CX3CL1|SLC11A1|THBS1|TNF|TNFAIP3|UBA7|IKBKE|ZC3H12A|CARD16|PGLYRP2
GO:0045088	GO Biological Processes	regulation of innate immune response	20	-4.87368	-3.09564	2|330|857|1520|3659|3684|4792|5699|5971|7098|7128|7474|8651|9021|9641|23180|51284|91543|285852|729238	A2M|BIRC3|CAV1|CTSS|IRF1|ITGAM|NFKBIA|PSMB10|RELB|TLR3|TNFAIP3|WNT5A|SOCS1|SOCS3|IKBKE|RFTN1|TLR7|RSAD2|TREML4|SFTPA2
GO:0002460	GO Biological Processes	adaptive immune response based on somatic recombination of immune receptors built from immunoglobulin superfamily domains	20	-6.24759	-4.26481	301|326|602|716|718|3077|3569|3575|4791|5321|5971|6556|7124|7128|9245|10148|23180|64332|80149|91543	ANXA1|AIRE|BCL3|C1S|C3|HFE|IL6|IL7R|NFKB2|PLA2G4A|RELB|SLC11A1|TNF|TNFAIP3|GCNT3|EBI3|RFTN1|NFKBIZ|ZC3H12A|RSAD2
GO:0048545	GO Biological Processes	response to steroid hormone	20	-6.7061	-4.62935	190|301|677|857|861|2103|2852|3490|3569|5743|6755|6943|7057|7124|8626|8644|9076|9353|10413|387758	NR0B1|ANXA1|ZFP36L1|CAV1|RUNX1|ESRRB|GPER1|IGFBP7|IL6|PTGS2|SSTR5|TCF21|THBS1|TNF|TP63|AKR1C3|CLDN1|SLIT2|YAP1|FIBIN
GO:0071496	GO Biological Processes	cellular response to external stimulus	20	-6.60717	-4.55095	213|834|3077|3371|3600|3659|3725|5179|5734|5743|6591|7098|7412|8644|8740|23378|51284|63895|80149|642658	ALB|CASP1|HFE|TNC|IL15|IRF1|JUN|PENK|PTGER4|PTGS2|SNAI2|TLR3|VCAM1|AKR1C3|TNFSF14|RRP8|TLR7|PIEZO2|ZC3H12A|SCX
GO:0031589	GO Biological Processes	cell-substrate adhesion	20	-6.47175	-4.43299	94|960|1281|1295|1435|2294|2633|3397|3696|3914|4091|5796|6376|6385|7057|7412|10516|23671|50509|375567	ACVRL1|CD44|COL3A1|COL8A1|CSF1|FOXF1|GBP1|ID1|ITGB8|LAMB3|SMAD6|PTPRK|CX3CL1|SDC4|THBS1|VCAM1|FBLN5|TMEFF2|COL5A3|VWC2
GO:0007178	GO Biological Processes	transmembrane receptor protein serine/threonine kinase signaling pathway	20	-6.39593	-4.37806	94|857|1281|3077|3397|3624|3725|4091|5796|7057|7122|7474|25937|84913|116844|148738|168667|375567|642658|652991	ACVRL1|CAV1|COL3A1|HFE|ID1|INHBA|JUN|SMAD6|PTPRK|THBS1|CLDN5|WNT5A|WWTR1|ATOH8|LRG1|HJV|BMPER|VWC2|SCX|SKOR2
GO:0008544	GO Biological Processes	epidermis development	20	-4.63489	-2.89823	301|677|861|2012|3624|3849|3855|3914|5266|5744|5920|7124|7474|8626|8644|9119|10413|26154|80326|94234	ANXA1|ZFP36L1|RUNX1|EMP1|INHBA|KRT2|KRT7|LAMB3|PI3|PTHLH|PLAAT4|TNF|WNT5A|TP63|AKR1C3|KRT75|YAP1|ABCA12|WNT10A|FOXQ1
GO:0032102	GO Biological Processes	negative regulation of response to external stimulus	20	-5.79377	-3.87402	2294|2852|4210|4907|5055|5156|5734|6347|6376|6591|7057|7124|7128|7474|9021|9353|10203|10512|80149|114769	FOXF1|GPER1|MEFV|NT5E|SERPINB2|PDGFRA|PTGER4|CCL2|CX3CL1|SNAI2|THBS1|TNF|TNFAIP3|WNT5A|SOCS3|SLIT2|CALCRL|SEMA3C|ZC3H12A|CARD16
GO:0010876	GO Biological Processes	lipid localization	20	-5.44039	-3.57188	301|718|857|1066|1645|1950|3569|3624|4792|5071|5321|7057|7124|8605|9641|10349|11309|26154|80149|80833	ANXA1|C3|CAV1|CES1|AKR1C1|EGF|IL6|INHBA|NFKBIA|PRKN|PLA2G4A|THBS1|TNF|PLA2G4C|IKBKE|ABCA10|SLCO2B1|ABCA12|ZC3H12A|APOL3
GO:0048608	GO Biological Processes	reproductive structure development	20	-5.08325	-3.27356	190|301|677|1437|2103|3371|3624|3696|3976|4311|5156|5743|6943|7098|7474|8626|8644|9021|9353|642658	NR0B1|ANXA1|ZFP36L1|CSF2|ESRRB|TNC|INHBA|ITGB8|LIF|MME|PDGFRA|PTGS2|TCF21|TLR3|WNT5A|TP63|AKR1C3|SOCS3|SLIT2|SCX
GO:0061458	GO Biological Processes	reproductive system development	20	-5.02639	-3.22544	190|301|677|1437|2103|3371|3624|3696|3976|4311|5156|5743|6943|7098|7474|8626|8644|9021|9353|642658	NR0B1|ANXA1|ZFP36L1|CSF2|ESRRB|TNC|INHBA|ITGB8|LIF|MME|PDGFRA|PTGS2|TCF21|TLR3|WNT5A|TP63|AKR1C3|SOCS3|SLIT2|SCX
GO:0009314	GO Biological Processes	response to radiation	20	-5.02639	-3.22544	301|602|1281|3269|3627|4311|4609|5179|5475|5743|5796|6354|6356|6507|6591|10413|23373|90427|114769|338811	ANXA1|BCL3|COL3A1|HRH1|CXCL10|MME|MYC|PENK|PPEF1|PTGS2|PTPRK|CCL7|CCL11|SLC1A3|SNAI2|YAP1|CRTC1|BMF|CARD16|TAFA2
GO:0042326	GO Biological Processes	negative regulation of phosphorylation	20	-4.54555	-2.81943	259|857|2633|2852|3486|3624|3725|3976|4091|4609|5071|7078|7128|8613|8651|9021|9353|25937|64092|80149	AMBP|CAV1|GBP1|GPER1|IGFBP3|INHBA|JUN|LIF|SMAD6|MYC|PRKN|TIMP3|TNFAIP3|PLPP3|SOCS1|SOCS3|SLIT2|WWTR1|SAMSN1|ZC3H12A
GO:0031400	GO Biological Processes	negative regulation of protein modification process	20	-2.95261	-1.52491	259|857|2633|2852|3486|3725|3976|4091|4609|5071|7078|7124|7128|8613|8651|9021|9353|25937|64092|80149	AMBP|CAV1|GBP1|GPER1|IGFBP3|JUN|LIF|SMAD6|MYC|PRKN|TIMP3|TNF|TNFAIP3|PLPP3|SOCS1|SOCS3|SLIT2|WWTR1|SAMSN1|ZC3H12A
GO:0051129	GO Biological Processes	negative regulation of cellular component organization	20	-2.03668	-0.82588	94|822|857|2633|3006|3008|3397|3627|3976|4091|4210|4233|5071|5734|7057|7124|7474|9353|10512|23671	ACVRL1|CAPG|CAV1|GBP1|H1-2|H1-4|ID1|CXCL10|LIF|SMAD6|MEFV|MET|PRKN|PTGER4|THBS1|TNF|WNT5A|SLIT2|SEMA3C|TMEFF2
GO:1901699	GO Biological Processes	cellular response to nitrogen compound	20	-2.75667	-1.37498	677|837|857|1281|2852|3269|3397|5071|5156|5179|5743|5919|7098|7124|7412|8651|9021|9353|116372|145264	ZFP36L1|CASP4|CAV1|COL3A1|GPER1|HRH1|ID1|PRKN|PDGFRA|PENK|PTGS2|RARRES2|TLR3|TNF|VCAM1|SOCS1|SOCS3|SLIT2|LYPD1|SERPINA12
GO:0002685	GO Biological Processes	regulation of leukocyte migration	19	-9.48874	-6.9981	301|326|1435|3569|3576|3627|5734|5919|6347|6354|6364|6376|7057|7124|7424|7474|8740|9353|58494	ANXA1|AIRE|CSF1|IL6|CXCL8|CXCL10|PTGER4|RARRES2|CCL2|CCL7|CCL20|CX3CL1|THBS1|TNF|VEGFC|WNT5A|TNFSF14|SLIT2|JAM2
GO:0022409	GO Biological Processes	positive regulation of cell-cell adhesion	19	-7.55037	-5.35463	301|857|861|960|3569|3575|3600|6347|6376|7124|7412|7474|8613|8651|8740|10148|23308|27177|64332	ANXA1|CAV1|RUNX1|CD44|IL6|IL7R|IL15|CCL2|CX3CL1|TNF|VCAM1|WNT5A|PLPP3|SOCS1|TNFSF14|EBI3|ICOSLG|IL36B|NFKBIZ
GO:0050863	GO Biological Processes	regulation of T cell activation	19	-6.37251	-4.36655	301|857|861|3077|3569|3575|3600|3620|3659|6347|6385|7412|8651|8740|10148|23308|27177|64332|80149	ANXA1|CAV1|RUNX1|HFE|IL6|IL7R|IL15|IDO1|IRF1|CCL2|SDC4|VCAM1|SOCS1|TNFSF14|EBI3|ICOSLG|IL36B|NFKBIZ|ZC3H12A
GO:0030099	GO Biological Processes	myeloid cell differentiation	19	-4.70084	-2.95228	677|861|1435|1437|3600|3624|3725|3976|4609|4792|5196|5971|7057|7098|7124|8294|8353|8357|8365	ZFP36L1|RUNX1|CSF1|CSF2|IL15|INHBA|JUN|LIF|MYC|NFKBIA|PF4|RELB|THBS1|TLR3|TNF|H4C9|H3C6|H3C10|H4C8
GO:0071214	GO Biological Processes	cellular response to abiotic stimulus	19	-6.35268	-4.35861	677|834|3659|4311|4609|5475|5734|5743|5796|5971|6591|7098|8740|10413|51284|63895|90427|114769|642658	ZFP36L1|CASP1|IRF1|MME|MYC|PPEF1|PTGER4|PTGS2|PTPRK|RELB|SNAI2|TLR3|TNFSF14|YAP1|TLR7|PIEZO2|BMF|CARD16|SCX
GO:0104004	GO Biological Processes	cellular response to environmental stimulus	19	-6.35268	-4.35861	677|834|3659|4311|4609|5475|5734|5743|5796|5971|6591|7098|8740|10413|51284|63895|90427|114769|642658	ZFP36L1|CASP1|IRF1|MME|MYC|PPEF1|PTGER4|PTGS2|PTPRK|RELB|SNAI2|TLR3|TNFSF14|YAP1|TLR7|PIEZO2|BMF|CARD16|SCX
GO:0001655	GO Biological Processes	urogenital system development	19	-6.39241	-4.37657	301|2294|3371|3399|3976|4091|4311|4609|5156|6385|6943|7474|7475|8626|9245|9353|10413|25937|168667	ANXA1|FOXF1|TNC|ID3|LIF|SMAD6|MME|MYC|PDGFRA|SDC4|TCF21|WNT5A|WNT6|TP63|GCNT3|SLIT2|YAP1|WWTR1|BMPER
GO:0006875	GO Biological Processes	cellular metal ion homeostasis	19	-3.0246	-1.57597	857|1903|2495|2852|3077|3627|4502|4609|5156|5734|6354|6356|6373|6376|6556|6869|7474|123041|148738	CAV1|S1PR3|FTH1|GPER1|HFE|CXCL10|MT2A|MYC|PDGFRA|PTGER4|CCL7|CCL11|CXCL11|CX3CL1|SLC11A1|TACR1|WNT5A|SLC24A4|HJV
GO:0030003	GO Biological Processes	cellular cation homeostasis	19	-2.41806	-1.11517	857|1903|2495|2852|3077|3627|4502|4609|5156|5734|6354|6356|6373|6376|6556|6869|7474|123041|148738	CAV1|S1PR3|FTH1|GPER1|HFE|CXCL10|MT2A|MYC|PDGFRA|PTGER4|CCL7|CCL11|CXCL11|CX3CL1|SLC11A1|TACR1|WNT5A|SLC24A4|HJV
GO:0006873	GO Biological Processes	cellular ion homeostasis	19	-2.32902	-1.04685	857|1903|2495|2852|3077|3627|4502|4609|5156|5734|6354|6356|6373|6376|6556|6869|7474|123041|148738	CAV1|S1PR3|FTH1|GPER1|HFE|CXCL10|MT2A|MYC|PDGFRA|PTGER4|CCL7|CCL11|CXCL11|CX3CL1|SLC11A1|TACR1|WNT5A|SLC24A4|HJV
GO:0001933	GO Biological Processes	negative regulation of protein phosphorylation	19	-4.55189	-2.82368	259|857|2633|2852|3486|3725|3976|4091|4609|5071|7078|7128|8613|8651|9021|9353|25937|64092|80149	AMBP|CAV1|GBP1|GPER1|IGFBP3|JUN|LIF|SMAD6|MYC|PRKN|TIMP3|TNFAIP3|PLPP3|SOCS1|SOCS3|SLIT2|WWTR1|SAMSN1|ZC3H12A
GO:1902532	GO Biological Processes	negative regulation of intracellular signal transduction	19	-3.06818	-1.61235	259|602|857|960|2633|2852|3976|4233|4609|5071|5743|6591|7057|7078|7128|8651|9021|9353|80149	AMBP|BCL3|CAV1|CD44|GBP1|GPER1|LIF|MET|MYC|PRKN|PTGS2|SNAI2|THBS1|TIMP3|TNFAIP3|SOCS1|SOCS3|SLIT2|ZC3H12A
GO:0090087	GO Biological Processes	regulation of peptide transport	19	-2.3156	-1.03864	301|2852|3077|3569|3684|3936|5071|5734|5743|6376|6755|7124|7424|7474|8651|26251|29969|80149|91543	ANXA1|GPER1|HFE|IL6|ITGAM|LCP1|PRKN|PTGER4|PTGS2|CX3CL1|SSTR5|TNF|VEGFC|WNT5A|SOCS1|KCNG2|MDFIC|ZC3H12A|RSAD2
GO:0070201	GO Biological Processes	regulation of establishment of protein localization	19	-2.21079	-0.957251	301|2852|3569|3684|3936|5071|5734|5743|6376|6755|7124|7424|7474|8626|8651|26251|29969|80149|91543	ANXA1|GPER1|IL6|ITGAM|LCP1|PRKN|PTGER4|PTGS2|CX3CL1|SSTR5|TNF|VEGFC|WNT5A|TP63|SOCS1|KCNG2|MDFIC|ZC3H12A|RSAD2
GO:0008015	GO Biological Processes	blood circulation	19	-3.37203	-1.84925	94|554|857|1066|2852|3269|3627|4311|4852|5743|7068|7122|7424|9353|26251|26509|55799|80149|145741	ACVRL1|AVPR2|CAV1|CES1|GPER1|HRH1|CXCL10|MME|NPY|PTGS2|THRB|CLDN5|VEGFC|SLIT2|KCNG2|MYOF|CACNA2D3|ZC3H12A|C2CD4A
GO:0010638	GO Biological Processes	positive regulation of organelle organization	19	-2.59096	-1.24654	301|822|1437|1950|2852|3397|3936|3976|4233|5071|6356|6376|6385|6591|7124|7474|8626|90427|171024	ANXA1|CAPG|CSF2|EGF|GPER1|ID1|LCP1|LIF|MET|PRKN|CCL11|CX3CL1|SDC4|SNAI2|TNF|WNT5A|TP63|BMF|SYNPO2
GO:0030036	GO Biological Processes	actin cytoskeleton organization	19	-2.12888	-0.898238	301|822|2195|2919|3397|3936|4233|5071|5156|5734|6356|6376|6385|7124|8572|9353|23671|165904|171024	ANXA1|CAPG|FAT1|CXCL1|ID1|LCP1|MET|PRKN|PDGFRA|PTGER4|CCL11|CX3CL1|SDC4|TNF|PDLIM4|SLIT2|TMEFF2|XIRP1|SYNPO2
GO:0016055	GO Biological Processes	Wnt signaling pathway	19	-3.65381	-2.08346	857|861|1000|1950|3489|5071|5330|5699|6591|7128|7474|7475|8325|8613|10413|25937|27303|29969|80326	CAV1|RUNX1|CDH2|EGF|IGFBP6|PRKN|PLCB2|PSMB10|SNAI2|TNFAIP3|WNT5A|WNT6|FZD8|PLPP3|YAP1|WWTR1|RBMS3|MDFIC|WNT10A
GO:0198738	GO Biological Processes	cell-cell signaling by wnt	19	-3.63289	-2.06629	857|861|1000|1950|3489|5071|5330|5699|6591|7128|7474|7475|8325|8613|10413|25937|27303|29969|80326	CAV1|RUNX1|CDH2|EGF|IGFBP6|PRKN|PLCB2|PSMB10|SNAI2|TNFAIP3|WNT5A|WNT6|FZD8|PLPP3|YAP1|WWTR1|RBMS3|MDFIC|WNT10A
GO:0051962	GO Biological Processes	positive regulation of nervous system development	19	-3.33363	-1.81989	1435|1950|1959|2852|3569|3976|4311|5071|6376|7124|7424|7474|9353|23373|54674|55079|79953|91584|375567	CSF1|EGF|EGR2|GPER1|IL6|LIF|MME|PRKN|CX3CL1|TNF|VEGFC|WNT5A|SLIT2|CRTC1|LRRN3|FEZF2|SYNDIG1|PLXNA4|VWC2
GO:0019730	GO Biological Processes	antimicrobial humoral response	18	-11.7921	-9.07406	602|2919|2920|2921|3576|3627|5196|5266|5919|6372|6373|6374|6556|6590|8349|8970|85236|114770	BCL3|CXCL1|CXCL2|CXCL3|CXCL8|CXCL10|PF4|PI3|RARRES2|CXCL6|CXCL11|CXCL5|SLC11A1|SLPI|H2BC21|H2BC11|H2BC12|PGLYRP2
GO:1904018	GO Biological Processes	positive regulation of vasculature development	18	-7.96966	-5.72032	94|301|718|861|2852|3576|3696|5743|6356|6376|7057|7098|7424|7474|51666|80149|116844|168667	ACVRL1|ANXA1|C3|RUNX1|GPER1|CXCL8|ITGB8|PTGS2|CCL11|CX3CL1|THBS1|TLR3|VEGFC|WNT5A|ASB4|ZC3H12A|LRG1|BMPER
GO:0001667	GO Biological Processes	ameboidal-type cell migration	18	-3.59388	-2.03295	94|301|3397|3725|3849|4233|5743|6273|6385|7057|7124|7424|7474|9353|10512|80149|84913|168667	ACVRL1|ANXA1|ID1|JUN|KRT2|MET|PTGS2|S100A2|SDC4|THBS1|TNF|VEGFC|WNT5A|SLIT2|SEMA3C|ZC3H12A|ATOH8|BMPER
GO:0002696	GO Biological Processes	positive regulation of leukocyte activation	18	-4.54249	-2.81741	301|857|861|3569|3575|3600|3684|5321|6347|7057|7412|7474|8651|8740|10148|23308|27177|64332	ANXA1|CAV1|RUNX1|IL6|IL7R|IL15|ITGAM|PLA2G4A|CCL2|THBS1|VCAM1|WNT5A|SOCS1|TNFSF14|EBI3|ICOSLG|IL36B|NFKBIZ
GO:0050867	GO Biological Processes	positive regulation of cell activation	18	-4.33786	-2.64962	301|857|861|3569|3575|3600|3684|5321|6347|7057|7412|7474|8651|8740|10148|23308|27177|64332	ANXA1|CAV1|RUNX1|IL6|IL7R|IL15|ITGAM|PLA2G4A|CCL2|THBS1|VCAM1|WNT5A|SOCS1|TNFSF14|EBI3|ICOSLG|IL36B|NFKBIZ
GO:0042742	GO Biological Processes	defense response to bacterium	18	-5.37788	-3.51922	602|2634|3569|5266|5919|6364|6372|6556|6590|7098|7124|8349|8970|85236|114770|115361|338376|388646	BCL3|GBP2|IL6|PI3|RARRES2|CCL20|CXCL6|SLC11A1|SLPI|TLR3|TNF|H2BC21|H2BC11|H2BC12|PGLYRP2|GBP4|IFNE|GBP7
GO:0051090	GO Biological Processes	regulation of DNA-binding transcription factor activity	18	-3.91108	-2.29882	190|857|3397|3399|3569|3725|4791|4792|6376|7098|7124|7128|7474|8613|23373|80149|114769|150372	NR0B1|CAV1|ID1|ID3|IL6|JUN|NFKB2|NFKBIA|CX3CL1|TLR3|TNF|TNFAIP3|WNT5A|PLPP3|CRTC1|ZC3H12A|CARD16|NFAM1
GO:0042119	GO Biological Processes	neutrophil activation	18	-3.38409	-1.85869	1|12|718|960|1520|2495|2919|3576|3600|3684|4311|5265|6372|6556|6590|51816|116844|150372	A1BG|SERPINA3|C3|CD44|CTSS|FTH1|CXCL1|CXCL8|IL15|ITGAM|MME|SERPINA1|CXCL6|SLC11A1|SLPI|ADA2|LRG1|NFAM1
GO:0036230	GO Biological Processes	granulocyte activation	18	-3.32367	-1.8112	1|12|718|960|1520|2495|2919|3576|3600|3684|4311|5265|6372|6556|6590|51816|116844|150372	A1BG|SERPINA3|C3|CD44|CTSS|FTH1|CXCL1|CXCL8|IL15|ITGAM|MME|SERPINA1|CXCL6|SLC11A1|SLPI|ADA2|LRG1|NFAM1
GO:0002444	GO Biological Processes	myeloid leukocyte mediated immunity	18	-2.8784	-1.46815	1|12|718|960|1520|2294|2495|2919|3569|3684|4311|5265|6372|6556|6590|51816|116844|150372	A1BG|SERPINA3|C3|CD44|CTSS|FOXF1|FTH1|CXCL1|IL6|ITGAM|MME|SERPINA1|CXCL6|SLC11A1|SLPI|ADA2|LRG1|NFAM1
GO:0009991	GO Biological Processes	response to extracellular stimulus	18	-2.95703	-1.52641	213|1728|3077|3371|3600|3627|3725|4519|4852|4982|5179|5743|6591|7412|8644|8942|23378|80149	ALB|NQO1|HFE|TNC|IL15|CXCL10|JUN|CYTB|NPY|TNFRSF11B|PENK|PTGS2|SNAI2|VCAM1|AKR1C3|KYNU|RRP8|ZC3H12A
GO:2001233	GO Biological Processes	regulation of apoptotic signaling pathway	18	-4.44567	-2.7349	857|960|1437|2852|3624|5071|5196|5743|6376|6591|7057|7078|7124|7128|8626|10413|50486|90427	CAV1|CD44|CSF2|GPER1|INHBA|PRKN|PF4|PTGS2|CX3CL1|SNAI2|THBS1|TIMP3|TNF|TNFAIP3|TP63|YAP1|G0S2|BMF
GO:0046677	GO Biological Processes	response to antibiotic	18	-5.84573	-3.91777	301|1728|3371|3397|3399|3569|3725|4233|4519|4540|4541|5179|5321|6354|6507|7128|9076|80149	ANXA1|NQO1|TNC|ID1|ID3|IL6|JUN|MET|CYTB|ND5|ND6|PENK|PLA2G4A|CCL7|SLC1A3|TNFAIP3|CLDN1|ZC3H12A
GO:0006979	GO Biological Processes	response to oxidative stress	18	-3.84066	-2.24181	301|1728|3569|3725|4233|4540|4541|5071|5156|5179|5743|5796|7124|7128|8644|10516|80149|137902	ANXA1|NQO1|IL6|JUN|MET|ND5|ND6|PRKN|PDGFRA|PENK|PTGS2|PTPRK|TNF|TNFAIP3|AKR1C3|FBLN5|ZC3H12A|PXDNL
GO:0051051	GO Biological Processes	negative regulation of transport	18	-3.36382	-1.84169	301|554|857|1950|2294|3084|3624|3976|5071|5734|5743|6376|7057|7124|29969|80149|91543|338440	ANXA1|AVPR2|CAV1|EGF|FOXF1|NRG1|INHBA|LIF|PRKN|PTGER4|PTGS2|CX3CL1|THBS1|TNF|MDFIC|ZC3H12A|RSAD2|ANO9
GO:0051223	GO Biological Processes	regulation of protein transport	18	-2.18977	-0.941816	301|2852|3569|3684|3936|5071|5734|5743|6376|6755|7124|7424|7474|8651|26251|29969|80149|91543	ANXA1|GPER1|IL6|ITGAM|LCP1|PRKN|PTGER4|PTGS2|CX3CL1|SSTR5|TNF|VEGFC|WNT5A|SOCS1|KCNG2|MDFIC|ZC3H12A|RSAD2
GO:0043900	GO Biological Processes	regulation of multi-organism process	18	-4.23299	-2.56342	330|857|3576|3600|3624|3725|5071|6372|6376|6590|7124|7128|9450|23076|29969|80149|91543|114769	BIRC3|CAV1|CXCL8|IL15|INHBA|JUN|PRKN|CXCL6|CX3CL1|SLPI|TNF|TNFAIP3|LY86|RRP1B|MDFIC|ZC3H12A|RSAD2|CARD16
GO:0019216	GO Biological Processes	regulation of lipid metabolic process	18	-4.20721	-2.5422	12|190|301|718|857|1066|2852|3490|5156|5743|5919|6591|7124|8644|8651|9021|50486|145264	SERPINA3|NR0B1|ANXA1|C3|CAV1|CES1|GPER1|IGFBP7|PDGFRA|PTGS2|RARRES2|SNAI2|TNF|AKR1C3|SOCS1|SOCS3|G0S2|SERPINA12
GO:0044089	GO Biological Processes	positive regulation of cellular component biogenesis	18	-2.81025	-1.41534	822|857|1437|3084|3397|3725|3936|4233|6356|6376|6385|7122|7124|9076|54674|79953|90427|171024	CAPG|CAV1|CSF2|NRG1|ID1|JUN|LCP1|MET|CCL11|CX3CL1|SDC4|CLDN5|TNF|CLDN1|LRRN3|SYNDIG1|BMF|SYNPO2
GO:0045860	GO Biological Processes	positive regulation of protein kinase activity	18	-3.01968	-1.57278	1435|1950|2209|3084|3489|6385|6556|7057|7098|7124|7424|7474|8325|8651|9966|10912|29969|56892	CSF1|EGF|FCGR1A|NRG1|IGFBP6|SDC4|SLC11A1|THBS1|TLR3|TNF|VEGFC|WNT5A|FZD8|SOCS1|TNFSF15|GADD45G|MDFIC|TCIM
GO:0010720	GO Biological Processes	positive regulation of cell development	18	-2.76848	-1.37839	1435|1959|2852|3569|3976|4311|5071|6376|7122|7124|7424|7474|9353|10512|23373|55079|91584|375567	CSF1|EGR2|GPER1|IL6|LIF|MME|PRKN|CX3CL1|CLDN5|TNF|VEGFC|WNT5A|SLIT2|SEMA3C|CRTC1|FEZF2|PLXNA4|VWC2
GO:0048598	GO Biological Processes	embryonic morphogenesis	18	-2.51517	-1.1886	677|1295|1303|2294|3624|3914|5156|6385|6943|7424|7474|7475|8626|9021|10413|84913|140469|642658	ZFP36L1|COL8A1|COL12A1|FOXF1|INHBA|LAMB3|PDGFRA|SDC4|TCF21|VEGFC|WNT5A|WNT6|TP63|SOCS3|YAP1|ATOH8|MYO3B|SCX
GO:1901615	GO Biological Processes	organic hydroxy compound metabolic process	18	-2.88703	-1.47528	1066|1645|2712|2852|3269|3684|5071|5321|5330|6591|7124|7474|8613|8644|9023|26509|130367|145264	CES1|AKR1C1|GK2|GPER1|HRH1|ITGAM|PRKN|PLA2G4A|PLCB2|SNAI2|TNF|WNT5A|PLPP3|AKR1C3|CH25H|MYOF|SGPP2|SERPINA12
GO:0032787	GO Biological Processes	monocarboxylic acid metabolic process	18	-2.08622	-0.864146	301|718|857|1066|1645|2103|2678|3620|5321|5743|6507|8605|8644|8875|8942|9023|55350|80201	ANXA1|C3|CAV1|CES1|AKR1C1|ESRRB|GGT1|IDO1|PLA2G4A|PTGS2|SLC1A3|PLA2G4C|AKR1C3|VNN2|KYNU|CH25H|VNN3|HKDC1
GO:0071417	GO Biological Processes	cellular response to organonitrogen compound	18	-2.50763	-1.18504	677|837|857|1281|2852|3269|3397|5071|5156|5179|5743|5919|7124|7412|8651|9021|9353|145264	ZFP36L1|CASP4|CAV1|COL3A1|GPER1|HRH1|ID1|PRKN|PDGFRA|PENK|PTGS2|RARRES2|TNF|VCAM1|SOCS1|SOCS3|SLIT2|SERPINA12
GO:0007423	GO Biological Processes	sensory organ development	18	-2.70291	-1.33208	94|1052|1295|2103|2195|3624|3725|3776|5156|6385|7068|7474|7475|64093|80326|118427|140469|168667	ACVRL1|CEBPD|COL8A1|ESRRB|FAT1|INHBA|JUN|KCNK2|PDGFRA|SDC4|THRB|WNT5A|WNT6|SMOC1|WNT10A|OLFM3|MYO3B|BMPER
GO:0050920	GO Biological Processes	regulation of chemotaxis	17	-7.36078	-5.1935	1435|3569|3576|3627|4233|5156|5919|6347|6354|7057|7424|7474|8740|9353|10512|55079|91584	CSF1|IL6|CXCL8|CXCL10|MET|PDGFRA|RARRES2|CCL2|CCL7|THBS1|VEGFC|WNT5A|TNFSF14|SLIT2|SEMA3C|FEZF2|PLXNA4
GO:0090130	GO Biological Processes	tissue migration	17	-4.44259	-2.73282	94|301|2294|3397|3725|3849|4233|5743|6273|7057|7124|7424|7474|9353|80149|84913|168667	ACVRL1|ANXA1|FOXF1|ID1|JUN|KRT2|MET|PTGS2|S100A2|THBS1|TNF|VEGFC|WNT5A|SLIT2|ZC3H12A|ATOH8|BMPER
GO:0010721	GO Biological Processes	negative regulation of cell development	17	-4.93519	-3.14645	1281|1903|2633|3084|3397|3569|5744|6356|6376|7068|7124|7474|9353|9745|10512|55079|152330	COL3A1|S1PR3|GBP1|NRG1|ID1|IL6|PTHLH|CCL11|CX3CL1|THRB|TNF|WNT5A|SLIT2|ZNF536|SEMA3C|FEZF2|CNTN4
GO:0070661	GO Biological Processes	leukocyte proliferation	17	-5.43957	-3.57188	301|1435|3569|3575|3600|3620|3659|5699|6376|6385|6556|7128|7412|8740|10148|23308|338376	ANXA1|CSF1|IL6|IL7R|IL15|IDO1|IRF1|PSMB10|CX3CL1|SDC4|SLC11A1|TNFAIP3|VCAM1|TNFSF14|EBI3|ICOSLG|IFNE
GO:0045637	GO Biological Processes	regulation of myeloid cell differentiation	17	-6.47361	-4.43299	677|861|1435|1437|3624|3725|3976|4609|4792|5196|7057|7098|7124|8294|8353|8357|8365	ZFP36L1|RUNX1|CSF1|CSF2|INHBA|JUN|LIF|MYC|NFKBIA|PF4|THBS1|TLR3|TNF|H4C9|H3C6|H3C10|H4C8
GO:0061138	GO Biological Processes	morphogenesis of a branching epithelium	17	-8.67925	-6.31402	1435|1950|2294|3371|4233|4609|6356|6591|6943|7124|7474|7475|8626|9021|9353|10413|10512	CSF1|EGF|FOXF1|TNC|MET|MYC|CCL11|SNAI2|TCF21|TNF|WNT5A|WNT6|TP63|SOCS3|SLIT2|YAP1|SEMA3C
GO:0001763	GO Biological Processes	morphogenesis of a branching structure	17	-8.20246	-5.91404	1435|1950|2294|3371|4233|4609|6356|6591|6943|7124|7474|7475|8626|9021|9353|10413|10512	CSF1|EGF|FOXF1|TNC|MET|MYC|CCL11|SNAI2|TCF21|TNF|WNT5A|WNT6|TP63|SOCS3|SLIT2|YAP1|SEMA3C
GO:0030217	GO Biological Processes	T cell differentiation	17	-6.73556	-4.65412	301|326|602|677|861|3569|3575|3600|3659|5734|5971|8325|8651|27177|64332|80149|91543	ANXA1|AIRE|BCL3|ZFP36L1|RUNX1|IL6|IL7R|IL15|IRF1|PTGER4|RELB|FZD8|SOCS1|IL36B|NFKBIZ|ZC3H12A|RSAD2
GO:0001959	GO Biological Processes	regulation of cytokine-mediated signaling pathway	17	-8.8235	-6.43307	330|834|837|857|861|1435|3569|5071|7124|7128|7474|8651|8970|9021|9353|9641|114769	BIRC3|CASP1|CASP4|CAV1|RUNX1|CSF1|IL6|PRKN|TNF|TNFAIP3|WNT5A|SOCS1|H2BC11|SOCS3|SLIT2|IKBKE|CARD16
GO:0060759	GO Biological Processes	regulation of response to cytokine stimulus	17	-8.36797	-6.05914	330|834|837|857|861|1435|3569|5071|7124|7128|7474|8651|8970|9021|9353|9641|114769	BIRC3|CASP1|CASP4|CAV1|RUNX1|CSF1|IL6|PRKN|TNF|TNFAIP3|WNT5A|SOCS1|H2BC11|SOCS3|SLIT2|IKBKE|CARD16
GO:0007249	GO Biological Processes	I-kappaB kinase/NF-kappaB signaling	17	-5.98953	-4.03773	330|554|602|834|4792|5071|5971|6376|7098|7124|7128|7474|9641|51284|80149|80833|114769	BIRC3|AVPR2|BCL3|CASP1|NFKBIA|PRKN|RELB|CX3CL1|TLR3|TNF|TNFAIP3|WNT5A|IKBKE|TLR7|ZC3H12A|APOL3|CARD16
GO:0002446	GO Biological Processes	neutrophil mediated immunity	17	-2.96466	-1.53169	1|12|718|960|1520|2495|2919|3569|3684|4311|5265|6372|6556|6590|51816|116844|150372	A1BG|SERPINA3|C3|CD44|CTSS|FTH1|CXCL1|IL6|ITGAM|MME|SERPINA1|CXCL6|SLC11A1|SLPI|ADA2|LRG1|NFAM1
GO:0045089	GO Biological Processes	positive regulation of innate immune response	17	-4.25905	-2.58304	330|857|1520|3659|3684|4792|5699|5971|7098|7128|7474|9641|23180|51284|91543|285852|729238	BIRC3|CAV1|CTSS|IRF1|ITGAM|NFKBIA|PSMB10|RELB|TLR3|TNFAIP3|WNT5A|IKBKE|RFTN1|TLR7|RSAD2|TREML4|SFTPA2
GO:0071560	GO Biological Processes	cellular response to transforming growth factor beta stimulus	17	-6.66269	-4.59499	94|677|857|1281|3397|3725|4091|5179|5796|7057|7122|7474|9076|80326|116844|642658|652991	ACVRL1|ZFP36L1|CAV1|COL3A1|ID1|JUN|SMAD6|PENK|PTPRK|THBS1|CLDN5|WNT5A|CLDN1|WNT10A|LRG1|SCX|SKOR2
GO:0071559	GO Biological Processes	response to transforming growth factor beta	17	-6.52019	-4.47278	94|677|857|1281|3397|3725|4091|5179|5796|7057|7122|7474|9076|80326|116844|642658|652991	ACVRL1|ZFP36L1|CAV1|COL3A1|ID1|JUN|SMAD6|PENK|PTPRK|THBS1|CLDN5|WNT5A|CLDN1|WNT10A|LRG1|SCX|SKOR2
GO:0009612	GO Biological Processes	response to mechanical stimulus	17	-7.94788	-5.70543	834|1281|3371|3627|3659|3725|3776|4792|5734|5743|6507|7057|7098|8740|51284|63895|642658	CASP1|COL3A1|TNC|CXCL10|IRF1|JUN|KCNK2|NFKBIA|PTGER4|PTGS2|SLC1A3|THBS1|TLR3|TNFSF14|TLR7|PIEZO2|SCX
GO:0031667	GO Biological Processes	response to nutrient levels	17	-2.84596	-1.44361	213|1728|3077|3371|3600|3627|3725|4519|4852|4982|5179|5743|6591|8644|8942|23378|80149	ALB|NQO1|HFE|TNC|IL15|CXCL10|JUN|CYTB|NPY|TNFRSF11B|PENK|PTGS2|SNAI2|AKR1C3|KYNU|RRP8|ZC3H12A
GO:0001101	GO Biological Processes	response to acid chemical	17	-4.87019	-3.09564	1281|1645|1728|3371|3399|3490|5156|5734|5743|7124|7474|7475|8644|8651|9076|10413|80149	COL3A1|AKR1C1|NQO1|TNC|ID3|IGFBP7|PDGFRA|PTGER4|PTGS2|TNF|WNT5A|WNT6|AKR1C3|SOCS1|CLDN1|YAP1|ZC3H12A
GO:0034660	GO Biological Processes	ncRNA metabolic process	17	-2.31992	-1.0414	3569|8568|9136|10436|23076|23223|23378|27341|29960|51018|55511|80149|88745|91695|541466|643376|102723631	IL6|RRP1|RRP9|EMG1|RRP1B|RRP12|RRP8|RRP7A|MRM2|RRP15|SAGE1|ZC3H12A|RRP36|RRP7BP|CT45A1|BTBD18|CT45A10
GO:1901652	GO Biological Processes	response to peptide	17	-2.63097	-1.27727	301|677|837|857|1959|2852|3397|4519|4792|5743|5919|7079|7128|7412|8651|9021|145264	ANXA1|ZFP36L1|CASP4|CAV1|EGR2|GPER1|ID1|CYTB|NFKBIA|PTGS2|RARRES2|TIMP4|TNFAIP3|VCAM1|SOCS1|SOCS3|SERPINA12
GO:1903827	GO Biological Processes	regulation of cellular protein localization	17	-2.56566	-1.22928	1000|1950|2633|2852|3077|3684|3936|3976|5071|5743|7124|7474|8626|26154|29969|80149|116372	CDH2|EGF|GBP1|GPER1|HFE|ITGAM|LCP1|LIF|PRKN|PTGS2|TNF|WNT5A|TP63|ABCA12|MDFIC|ZC3H12A|LYPD1
GO:1990868	GO Biological Processes	response to chemokine	16	-12.1587	-9.41452	2919|2920|2921|3576|3627|5196|6347|6354|6356|6364|6372|6373|6374|6376|9353|80149	CXCL1|CXCL2|CXCL3|CXCL8|CXCL10|PF4|CCL2|CCL7|CCL11|CCL20|CXCL6|CXCL11|CXCL5|CX3CL1|SLIT2|ZC3H12A
GO:1990869	GO Biological Processes	cellular response to chemokine	16	-12.1587	-9.41452	2919|2920|2921|3576|3627|5196|6347|6354|6356|6364|6372|6373|6374|6376|9353|80149	CXCL1|CXCL2|CXCL3|CXCL8|CXCL10|PF4|CCL2|CCL7|CCL11|CCL20|CXCL6|CXCL11|CXCL5|CX3CL1|SLIT2|ZC3H12A
GO:0070372	GO Biological Processes	regulation of ERK1 and ERK2 cascade	16	-4.86098	-3.09222	960|2633|2852|3725|3976|5156|6098|6347|6354|6356|6364|6376|7078|7124|168667|341152	CD44|GBP1|GPER1|JUN|LIF|PDGFRA|ROS1|CCL2|CCL7|CCL11|CCL20|CX3CL1|TIMP3|TNF|BMPER|OR2AT4
GO:0045766	GO Biological Processes	positive regulation of angiogenesis	16	-7.17686	-5.04012	94|301|718|861|3576|3696|5743|6356|6376|7057|7098|7424|7474|80149|116844|168667	ACVRL1|ANXA1|C3|RUNX1|CXCL8|ITGB8|PTGS2|CCL11|CX3CL1|THBS1|TLR3|VEGFC|WNT5A|ZC3H12A|LRG1|BMPER
GO:0010631	GO Biological Processes	epithelial cell migration	16	-4.03112	-2.40087	94|301|3397|3725|3849|4233|5743|6273|7057|7124|7424|7474|9353|80149|84913|168667	ACVRL1|ANXA1|ID1|JUN|KRT2|MET|PTGS2|S100A2|THBS1|TNF|VEGFC|WNT5A|SLIT2|ZC3H12A|ATOH8|BMPER
GO:0090132	GO Biological Processes	epithelium migration	16	-3.99011	-2.36732	94|301|3397|3725|3849|4233|5743|6273|7057|7124|7424|7474|9353|80149|84913|168667	ACVRL1|ANXA1|ID1|JUN|KRT2|MET|PTGS2|S100A2|THBS1|TNF|VEGFC|WNT5A|SLIT2|ZC3H12A|ATOH8|BMPER
GO:1903039	GO Biological Processes	positive regulation of leukocyte cell-cell adhesion	16	-6.45161	-4.41711	301|857|861|960|3569|3575|3600|6347|7124|7412|8651|8740|10148|23308|27177|64332	ANXA1|CAV1|RUNX1|CD44|IL6|IL7R|IL15|CCL2|TNF|VCAM1|SOCS1|TNFSF14|EBI3|ICOSLG|IL36B|NFKBIZ
GO:0060562	GO Biological Processes	epithelial tube morphogenesis	16	-4.54762	-2.82045	94|1435|1950|2294|3371|3627|4233|4609|6356|6385|6943|7124|7474|7475|9353|10413	ACVRL1|CSF1|EGF|FOXF1|TNC|CXCL10|MET|MYC|CCL11|SDC4|TCF21|TNF|WNT5A|WNT6|SLIT2|YAP1
GO:0050866	GO Biological Processes	negative regulation of cell activation	16	-7.20595	-5.06382	301|861|2294|2852|3077|3620|3624|3659|5156|6376|6385|7128|8651|64092|80149|114770	ANXA1|RUNX1|FOXF1|GPER1|HFE|IDO1|INHBA|IRF1|PDGFRA|CX3CL1|SDC4|TNFAIP3|SOCS1|SAMSN1|ZC3H12A|PGLYRP2
GO:0007162	GO Biological Processes	negative regulation of cell adhesion	16	-5.05454	-3.2461	94|301|861|2633|3077|3371|3620|3659|6376|6385|6591|7057|8651|58494|80149|91584	ACVRL1|ANXA1|RUNX1|GBP1|HFE|TNC|IDO1|IRF1|CX3CL1|SDC4|SNAI2|THBS1|SOCS1|JAM2|ZC3H12A|PLXNA4
GO:0043299	GO Biological Processes	leukocyte degranulation	16	-2.26534	-1.00043	1|12|718|960|1520|2294|2495|2919|3684|4311|5265|6556|6590|51816|116844|150372	A1BG|SERPINA3|C3|CD44|CTSS|FOXF1|FTH1|CXCL1|ITGAM|MME|SERPINA1|SLC11A1|SLPI|ADA2|LRG1|NFAM1
GO:0002275	GO Biological Processes	myeloid cell activation involved in immune response	16	-2.17712	-0.932558	1|12|718|960|1520|2294|2495|2919|3684|4311|5265|6556|6590|51816|116844|150372	A1BG|SERPINA3|C3|CD44|CTSS|FOXF1|FTH1|CXCL1|ITGAM|MME|SERPINA1|SLC11A1|SLPI|ADA2|LRG1|NFAM1
GO:0002758	GO Biological Processes	innate immune response-activating signal transduction	16	-4.96539	-3.17302	330|857|1520|3659|3684|4792|5699|5971|7098|7128|9641|23180|51284|91543|285852|729238	BIRC3|CAV1|CTSS|IRF1|ITGAM|NFKBIA|PSMB10|RELB|TLR3|TNFAIP3|IKBKE|RFTN1|TLR7|RSAD2|TREML4|SFTPA2
GO:0002218	GO Biological Processes	activation of innate immune response	16	-4.57943	-2.84807	330|857|1520|3659|3684|4792|5699|5971|7098|7128|9641|23180|51284|91543|285852|729238	BIRC3|CAV1|CTSS|IRF1|ITGAM|NFKBIA|PSMB10|RELB|TLR3|TNFAIP3|IKBKE|RFTN1|TLR7|RSAD2|TREML4|SFTPA2
GO:0060249	GO Biological Processes	anatomical structure homeostasis	16	-3.14342	-1.67222	12|213|1435|2103|3569|4609|4982|5071|6376|7128|8294|8365|10413|25937|26154|642658	SERPINA3|ALB|CSF1|ESRRB|IL6|MYC|TNFRSF11B|PRKN|CX3CL1|TNFAIP3|H4C9|H4C8|YAP1|WWTR1|ABCA12|SCX
GO:0045444	GO Biological Processes	fat cell differentiation	16	-6.42679	-4.3965	677|1052|1959|2852|3569|3914|4091|5743|5919|6591|7124|7474|8651|25937|80149|116844	ZFP36L1|CEBPD|EGR2|GPER1|IL6|LAMB3|SMAD6|PTGS2|RARRES2|SNAI2|TNF|WNT5A|SOCS1|WWTR1|ZC3H12A|LRG1
GO:0072001	GO Biological Processes	renal system development	16	-5.20139	-3.36434	2294|3399|3976|4091|4311|4609|5156|6385|6943|7474|7475|9245|9353|10413|25937|168667	FOXF1|ID3|LIF|SMAD6|MME|MYC|PDGFRA|SDC4|TCF21|WNT5A|WNT6|GCNT3|SLIT2|YAP1|WWTR1|BMPER
GO:0035690	GO Biological Processes	cellular response to drug	16	-3.88308	-2.27719	301|1728|3397|3569|4233|4502|4609|5071|5743|6354|7098|7124|7128|9353|80149|116372	ANXA1|NQO1|ID1|IL6|MET|MT2A|MYC|PRKN|PTGS2|CCL7|TLR3|TNF|TNFAIP3|SLIT2|ZC3H12A|LYPD1
GO:0018108	GO Biological Processes	peptidyl-tyrosine phosphorylation	16	-3.90953	-2.29807	857|960|1437|1950|2209|3084|3569|3600|3976|4233|5156|6098|7124|8651|9021|64092	CAV1|CD44|CSF2|EGF|FCGR1A|NRG1|IL6|IL15|LIF|MET|PDGFRA|ROS1|TNF|SOCS1|SOCS3|SAMSN1
GO:0018212	GO Biological Processes	peptidyl-tyrosine modification	16	-3.86993	-2.2664	857|960|1437|1950|2209|3084|3569|3600|3976|4233|5156|6098|7124|8651|9021|64092	CAV1|CD44|CSF2|EGF|FCGR1A|NRG1|IL6|IL15|LIF|MET|PDGFRA|ROS1|TNF|SOCS1|SOCS3|SAMSN1
GO:0051235	GO Biological Processes	maintenance of location	16	-4.66013	-2.92133	213|602|718|857|1066|2495|2852|3569|3627|4792|6373|6376|7124|8605|9641|80149	ALB|BCL3|C3|CAV1|CES1|FTH1|GPER1|IL6|CXCL10|NFKBIA|CXCL11|CX3CL1|TNF|PLA2G4C|IKBKE|ZC3H12A
GO:0019932	GO Biological Processes	second-messenger-mediated signaling	16	-2.98079	-1.54356	1903|2633|2852|3084|3269|3576|3627|5196|5734|5744|6364|6373|7057|7124|7412|10203	S1PR3|GBP1|GPER1|NRG1|HRH1|CXCL8|CXCL10|PF4|PTGER4|PTHLH|CCL20|CXCL11|THBS1|TNF|VCAM1|CALCRL
GO:0072507	GO Biological Processes	divalent inorganic cation homeostasis	16	-2.47682	-1.15977	857|1903|2852|3627|4502|5071|5156|5734|6354|6356|6373|6376|6556|6869|7474|123041	CAV1|S1PR3|GPER1|CXCL10|MT2A|PRKN|PDGFRA|PTGER4|CCL7|CCL11|CXCL11|CX3CL1|SLC11A1|TACR1|WNT5A|SLC24A4
GO:0010817	GO Biological Processes	regulation of hormone levels	16	-2.18435	-0.937772	301|866|1066|1645|2852|3077|3569|3624|3976|4311|5071|5156|6755|7124|8644|26251	ANXA1|SERPINA6|CES1|AKR1C1|GPER1|HFE|IL6|INHBA|LIF|MME|PRKN|PDGFRA|SSTR5|TNF|AKR1C3|KCNG2
GO:0062012	GO Biological Processes	regulation of small molecule metabolic process	16	-2.74401	-1.3639	301|857|1066|1728|1950|2103|2852|3269|3486|5071|5699|5743|6591|7124|8644|145264	ANXA1|CAV1|CES1|NQO1|EGF|ESRRB|GPER1|HRH1|IGFBP3|PRKN|PSMB10|PTGS2|SNAI2|TNF|AKR1C3|SERPINA12
GO:0051098	GO Biological Processes	regulation of binding	16	-4.00373	-2.37866	602|857|1950|3077|3397|3433|3725|3976|4233|4792|5071|6590|7122|7474|114769|165904	BCL3|CAV1|EGF|HFE|ID1|IFIT2|JUN|LIF|MET|NFKBIA|PRKN|SLPI|CLDN5|WNT5A|CARD16|XIRP1
GO:0050769	GO Biological Processes	positive regulation of neurogenesis	16	-2.70796	-1.33529	1435|1959|2852|3569|3976|4311|5071|6376|7124|7424|7474|9353|23373|55079|91584|375567	CSF1|EGR2|GPER1|IL6|LIF|MME|PRKN|CX3CL1|TNF|VEGFC|WNT5A|SLIT2|CRTC1|FEZF2|PLXNA4|VWC2
GO:0001501	GO Biological Processes	skeletal system development	16	-2.43624	-1.1294	94|861|960|1281|1298|3696|4256|4982|5156|5549|5734|5744|6591|7474|8626|642658	ACVRL1|RUNX1|CD44|COL3A1|COL9A2|ITGB8|MGP|TNFRSF11B|PDGFRA|PRELP|PTGER4|PTHLH|SNAI2|WNT5A|TP63|SCX
GO:0070098	GO Biological Processes	chemokine-mediated signaling pathway	15	-11.6524	-8.96749	2919|2920|2921|3576|3627|5196|6347|6354|6356|6364|6372|6373|6374|6376|9353	CXCL1|CXCL2|CXCL3|CXCL8|CXCL10|PF4|CCL2|CCL7|CCL11|CCL20|CXCL6|CXCL11|CXCL5|CX3CL1|SLIT2
GO:0030593	GO Biological Processes	neutrophil chemotaxis	15	-10.628	-7.99777	2919|2920|2921|3576|3627|5196|6347|6354|6356|6364|6372|6373|6374|6376|9353	CXCL1|CXCL2|CXCL3|CXCL8|CXCL10|PF4|CCL2|CCL7|CCL11|CCL20|CXCL6|CXCL11|CXCL5|CX3CL1|SLIT2
GO:1990266	GO Biological Processes	neutrophil migration	15	-9.50655	-7.0054	2919|2920|2921|3576|3627|5196|6347|6354|6356|6364|6372|6373|6374|6376|9353	CXCL1|CXCL2|CXCL3|CXCL8|CXCL10|PF4|CCL2|CCL7|CCL11|CCL20|CXCL6|CXCL11|CXCL5|CX3CL1|SLIT2
GO:0051961	GO Biological Processes	negative regulation of nervous system development	15	-4.17992	-2.5203	1281|3084|3397|3569|6356|6376|7068|7124|7474|9353|9745|10512|55079|58494|152330	COL3A1|NRG1|ID1|IL6|CCL11|CX3CL1|THRB|TNF|WNT5A|SLIT2|ZNF536|SEMA3C|FEZF2|JAM2|CNTN4
GO:0071103	GO Biological Processes	DNA conformation change	15	-4.07427	-2.43729	301|2852|3006|3008|3017|8294|8348|8349|8353|8357|8365|8970|85236|128312|440689	ANXA1|GPER1|H1-2|H1-4|H2BC5|H4C9|H2BC17|H2BC21|H3C6|H3C10|H4C8|H2BC11|H2BC12|H2BU1|H2BC18
GO:0032943	GO Biological Processes	mononuclear cell proliferation	15	-4.68954	-2.94383	301|1435|3569|3575|3600|3620|3659|5699|6385|6556|7412|8740|10148|23308|338376	ANXA1|CSF1|IL6|IL7R|IL15|IDO1|IRF1|PSMB10|SDC4|SLC11A1|VCAM1|TNFSF14|EBI3|ICOSLG|IFNE
GO:0007599	GO Biological Processes	hemostasis	15	-3.73512	-2.15379	2|554|857|1281|3569|3659|5055|5156|5196|5265|5321|7057|7980|8353|8357	A2M|AVPR2|CAV1|COL3A1|IL6|IRF1|SERPINB2|PDGFRA|PF4|SERPINA1|PLA2G4A|THBS1|TFPI2|H3C6|H3C10
GO:0002695	GO Biological Processes	negative regulation of leukocyte activation	15	-7.09676	-4.97322	301|861|2294|2852|3077|3620|3624|3659|6376|6385|7128|8651|64092|80149|114770	ANXA1|RUNX1|FOXF1|GPER1|HFE|IDO1|INHBA|IRF1|CX3CL1|SDC4|TNFAIP3|SOCS1|SAMSN1|ZC3H12A|PGLYRP2
GO:0043312	GO Biological Processes	neutrophil degranulation	15	-2.29047	-1.0183	1|12|718|960|1520|2495|2919|3684|4311|5265|6556|6590|51816|116844|150372	A1BG|SERPINA3|C3|CD44|CTSS|FTH1|CXCL1|ITGAM|MME|SERPINA1|SLC11A1|SLPI|ADA2|LRG1|NFAM1
GO:0002283	GO Biological Processes	neutrophil activation involved in immune response	15	-2.26665	-1.00138	1|12|718|960|1520|2495|2919|3684|4311|5265|6556|6590|51816|116844|150372	A1BG|SERPINA3|C3|CD44|CTSS|FTH1|CXCL1|ITGAM|MME|SERPINA1|SLC11A1|SLPI|ADA2|LRG1|NFAM1
GO:0030278	GO Biological Processes	regulation of ossification	15	-6.29792	-4.30578	1052|1435|1959|3397|3399|3569|4091|4256|5734|6591|7124|7424|7474|8626|64093	CEBPD|CSF1|EGR2|ID1|ID3|IL6|SMAD6|MGP|PTGER4|SNAI2|TNF|VEGFC|WNT5A|TP63|SMOC1
GO:0001649	GO Biological Processes	osteoblast differentiation	15	-5.80427	-3.88289	1052|3371|3397|3399|3486|3569|4091|5179|5744|6591|7124|7424|8626|25937|64093	CEBPD|TNC|ID1|ID3|IGFBP3|IL6|SMAD6|PENK|PTHLH|SNAI2|TNF|VEGFC|TP63|WWTR1|SMOC1
GO:0051607	GO Biological Processes	defense response to virus	15	-5.19802	-3.36231	330|2633|2635|3433|3437|3569|3600|3627|3659|7098|7128|51284|80149|91543|338376	BIRC3|GBP1|GBP3|IFIT2|IFIT3|IL6|IL15|CXCL10|IRF1|TLR3|TNFAIP3|TLR7|ZC3H12A|RSAD2|IFNE
GO:0048568	GO Biological Processes	embryonic organ development	15	-2.58763	-1.24569	677|1437|2103|2294|3399|3576|3976|5156|5919|6943|7124|7474|9021|10413|140469	ZFP36L1|CSF2|ESRRB|FOXF1|ID3|CXCL8|LIF|PDGFRA|RARRES2|TCF21|TNF|WNT5A|SOCS3|YAP1|MYO3B
GO:0010038	GO Biological Processes	response to metal ion	15	-3.5145	-1.96273	857|1728|3077|3725|4502|4519|4982|5071|5179|5743|7057|7474|8644|9076|387758	CAV1|NQO1|HFE|JUN|MT2A|CYTB|TNFRSF11B|PRKN|PENK|PTGS2|THBS1|WNT5A|AKR1C3|CLDN1|FIBIN
GO:0007187	GO Biological Processes	G protein-coupled receptor signaling pathway, coupled to cyclic nucleotide second messenger	15	-5.13813	-3.31302	301|554|1903|2852|2899|3269|3627|4852|5196|5734|5744|6347|6373|6755|10203	ANXA1|AVPR2|S1PR3|GPER1|GRIK3|HRH1|CXCL10|NPY|PF4|PTGER4|PTHLH|CCL2|CXCL11|SSTR5|CALCRL
GO:0072503	GO Biological Processes	cellular divalent inorganic cation homeostasis	15	-2.25091	-0.987082	857|1903|2852|3627|4502|5156|5734|6354|6356|6373|6376|6556|6869|7474|123041	CAV1|S1PR3|GPER1|CXCL10|MT2A|PDGFRA|PTGER4|CCL7|CCL11|CXCL11|CX3CL1|SLC11A1|TACR1|WNT5A|SLC24A4
GO:0048511	GO Biological Processes	rhythmic process	15	-4.36877	-2.67572	301|1437|1959|3397|3399|3624|3725|4791|5156|5971|7079|9353|9956|23373|79365	ANXA1|CSF2|EGR2|ID1|ID3|INHBA|JUN|NFKB2|PDGFRA|RELB|TIMP4|SLIT2|HS3ST2|CRTC1|BHLHE41
GO:0002791	GO Biological Processes	regulation of peptide secretion	15	-2.76517	-1.37824	301|2852|3077|3569|5071|5734|6376|6755|7124|7424|7474|8651|26251|80149|91543	ANXA1|GPER1|HFE|IL6|PRKN|PTGER4|CX3CL1|SSTR5|TNF|VEGFC|WNT5A|SOCS1|KCNG2|ZC3H12A|RSAD2
GO:0060070	GO Biological Processes	canonical Wnt signaling pathway	15	-3.87228	-2.26796	857|1000|1950|3489|5071|5699|6591|7474|7475|8325|8613|10413|25937|27303|80326	CAV1|CDH2|EGF|IGFBP6|PRKN|PSMB10|SNAI2|WNT5A|WNT6|FZD8|PLPP3|YAP1|WWTR1|RBMS3|WNT10A
GO:0030111	GO Biological Processes	regulation of Wnt signaling pathway	15	-3.3916	-1.86092	857|861|1000|1950|3489|5071|5699|6591|7128|7474|8613|10413|25937|27303|29969	CAV1|RUNX1|CDH2|EGF|IGFBP6|PRKN|PSMB10|SNAI2|TNFAIP3|WNT5A|PLPP3|YAP1|WWTR1|RBMS3|MDFIC
GO:0050804	GO Biological Processes	modulation of chemical synaptic transmission	15	-2.57862	-1.24011	1000|1959|2852|2899|3269|3908|4311|5071|5743|6347|6376|6507|7124|23373|152330	CDH2|EGR2|GPER1|GRIK3|HRH1|LAMA2|MME|PRKN|PTGS2|CCL2|CX3CL1|SLC1A3|TNF|CRTC1|CNTN4
GO:0099177	GO Biological Processes	regulation of trans-synaptic signaling	15	-2.56964	-1.23283	1000|1959|2852|2899|3269|3908|4311|5071|5743|6347|6376|6507|7124|23373|152330	CDH2|EGR2|GPER1|GRIK3|HRH1|LAMA2|MME|PRKN|PTGS2|CCL2|CX3CL1|SLC1A3|TNF|CRTC1|CNTN4
GO:0034470	GO Biological Processes	ncRNA processing	15	-3.11556	-1.6558	3569|8568|9136|10436|23076|23223|23378|27341|29960|51018|55511|88745|91695|541466|102723631	IL6|RRP1|RRP9|EMG1|RRP1B|RRP12|RRP8|RRP7A|MRM2|RRP15|SAGE1|RRP36|RRP7BP|CT45A1|CT45A10
GO:0051271	GO Biological Processes	negative regulation of cellular component movement	15	-3.11556	-1.6558	94|1281|3084|3486|5734|5796|6347|6376|7057|7122|7124|7474|9353|10512|23671	ACVRL1|COL3A1|NRG1|IGFBP3|PTGER4|PTPRK|CCL2|CX3CL1|THBS1|CLDN5|TNF|WNT5A|SLIT2|SEMA3C|TMEFF2
GO:0040013	GO Biological Processes	negative regulation of locomotion	15	-2.98678	-1.54761	94|1281|3084|3486|5734|5796|6347|6376|7057|7122|7124|7474|9353|10512|23671	ACVRL1|COL3A1|NRG1|IGFBP3|PTGER4|PTPRK|CCL2|CX3CL1|THBS1|CLDN5|TNF|WNT5A|SLIT2|SEMA3C|TMEFF2
GO:0070555	GO Biological Processes	response to interleukin-1	14	-5.58821	-3.70135	301|2633|2634|2635|3569|3576|4792|5699|6347|6354|6356|6364|6376|80149	ANXA1|GBP1|GBP2|GBP3|IL6|CXCL8|NFKBIA|PSMB10|CCL2|CCL7|CCL11|CCL20|CX3CL1|ZC3H12A
GO:0002687	GO Biological Processes	positive regulation of leukocyte migration	14	-7.70304	-5.48879	1435|3569|3576|3627|5919|6354|6364|6376|7057|7124|7424|7474|8740|58494	CSF1|IL6|CXCL8|CXCL10|RARRES2|CCL7|CCL20|CX3CL1|THBS1|TNF|VEGFC|WNT5A|TNFSF14|JAM2
GO:0043542	GO Biological Processes	endothelial cell migration	14	-4.09351	-2.45482	94|301|3397|4233|5743|6273|7057|7124|7424|7474|9353|80149|84913|168667	ACVRL1|ANXA1|ID1|MET|PTGS2|S100A2|THBS1|TNF|VEGFC|WNT5A|SLIT2|ZC3H12A|ATOH8|BMPER
GO:0010632	GO Biological Processes	regulation of epithelial cell migration	14	-3.8608	-2.25962	94|301|3725|4233|5743|7057|7124|7424|7474|8613|9353|80149|84913|168667	ACVRL1|ANXA1|JUN|MET|PTGS2|THBS1|TNF|VEGFC|WNT5A|PLPP3|SLIT2|ZC3H12A|ATOH8|BMPER
GO:0050768	GO Biological Processes	negative regulation of neurogenesis	14	-3.96735	-2.34783	1281|3084|3397|3569|6356|6376|7068|7124|7474|9353|9745|10512|55079|152330	COL3A1|NRG1|ID1|IL6|CCL11|CX3CL1|THRB|TNF|WNT5A|SLIT2|ZNF536|SEMA3C|FEZF2|CNTN4
GO:0006323	GO Biological Processes	DNA packaging	14	-5.61239	-3.71792	2852|3006|3008|3017|8294|8348|8349|8353|8357|8365|8970|85236|128312|440689	GPER1|H1-2|H1-4|H2BC5|H4C9|H2BC17|H2BC21|H3C6|H3C10|H4C8|H2BC11|H2BC12|H2BU1|H2BC18
GO:0071824	GO Biological Processes	protein-DNA complex subunit organization	14	-4.17484	-2.51692	3006|3008|3017|4609|8294|8348|8349|8353|8357|8365|8970|85236|128312|440689	H1-2|H1-4|H2BC5|MYC|H4C9|H2BC17|H2BC21|H3C6|H3C10|H4C8|H2BC11|H2BC12|H2BU1|H2BC18
GO:1903707	GO Biological Processes	negative regulation of hemopoiesis	14	-7.11424	-4.98809	301|677|861|3624|3659|4609|4792|5196|7098|8294|8365|8651|80149|114770	ANXA1|ZFP36L1|RUNX1|INHBA|IRF1|MYC|NFKBIA|PF4|TLR3|H4C9|H4C8|SOCS1|ZC3H12A|PGLYRP2
GO:0050870	GO Biological Processes	positive regulation of T cell activation	14	-5.51652	-3.64156	301|857|861|3569|3575|3600|6347|7412|8651|8740|10148|23308|27177|64332	ANXA1|CAV1|RUNX1|IL6|IL7R|IL15|CCL2|VCAM1|SOCS1|TNFSF14|EBI3|ICOSLG|IL36B|NFKBIZ
GO:0046651	GO Biological Processes	lymphocyte proliferation	14	-4.14207	-2.49565	301|3569|3575|3600|3620|3659|5699|6385|6556|7412|8740|10148|23308|338376	ANXA1|IL6|IL7R|IL15|IDO1|IRF1|PSMB10|SDC4|SLC11A1|VCAM1|TNFSF14|EBI3|ICOSLG|IFNE
GO:0051251	GO Biological Processes	positive regulation of lymphocyte activation	14	-3.13047	-1.66159	301|857|861|3569|3575|3600|6347|7412|8651|8740|10148|23308|27177|64332	ANXA1|CAV1|RUNX1|IL6|IL7R|IL15|CCL2|VCAM1|SOCS1|TNFSF14|EBI3|ICOSLG|IL36B|NFKBIZ
GO:0007596	GO Biological Processes	blood coagulation	14	-3.28769	-1.78342	2|857|1281|3569|3659|5055|5156|5196|5265|5321|7057|7980|8353|8357	A2M|CAV1|COL3A1|IL6|IRF1|SERPINB2|PDGFRA|PF4|SERPINA1|PLA2G4A|THBS1|TFPI2|H3C6|H3C10
GO:0050817	GO Biological Processes	coagulation	14	-3.21405	-1.73231	2|857|1281|3569|3659|5055|5156|5196|5265|5321|7057|7980|8353|8357	A2M|CAV1|COL3A1|IL6|IRF1|SERPINB2|PDGFRA|PF4|SERPINA1|PLA2G4A|THBS1|TFPI2|H3C6|H3C10
GO:0050729	GO Biological Processes	positive regulation of inflammatory response	14	-7.11424	-4.98809	718|3569|3600|3620|4792|5734|5743|6376|7098|7124|7474|51284|64332|145741	C3|IL6|IL15|IDO1|NFKBIA|PTGER4|PTGS2|CX3CL1|TLR3|TNF|WNT5A|TLR7|NFKBIZ|C2CD4A
GO:2000116	GO Biological Processes	regulation of cysteine-type endopeptidase activity	14	-4.90422	-3.12263	330|834|837|960|2852|4210|4609|5743|7057|7124|8626|8740|9966|114769	BIRC3|CASP1|CASP4|CD44|GPER1|MEFV|MYC|PTGS2|THBS1|TNF|TP63|TNFSF14|TNFSF15|CARD16
GO:1903708	GO Biological Processes	positive regulation of hemopoiesis	14	-5.68583	-3.78205	301|677|861|1435|3575|3600|3624|3725|3976|5196|7124|8651|27177|64332	ANXA1|ZFP36L1|RUNX1|CSF1|IL7R|IL15|INHBA|JUN|LIF|PF4|TNF|SOCS1|IL36B|NFKBIZ
GO:0046631	GO Biological Processes	alpha-beta T cell activation	14	-7.5486	-5.35463	301|602|861|3077|3569|3600|3659|5734|5971|8651|10148|64332|80149|91543	ANXA1|BCL3|RUNX1|HFE|IL6|IL15|IRF1|PTGER4|RELB|SOCS1|EBI3|NFKBIZ|ZC3H12A|RSAD2
GO:0033209	GO Biological Processes	tumor necrosis factor-mediated signaling pathway	14	-6.6245	-4.56605	330|834|837|3604|4792|4982|5071|5699|7124|7128|8740|8970|9966|114769	BIRC3|CASP1|CASP4|TNFRSF9|NFKBIA|TNFRSF11B|PRKN|PSMB10|TNF|TNFAIP3|TNFSF14|H2BC11|TNFSF15|CARD16
GO:0002224	GO Biological Processes	toll-like receptor signaling pathway	14	-7.21899	-5.07414	330|857|1520|3659|3684|4792|7098|7128|9641|23180|51284|91543|285852|729238	BIRC3|CAV1|CTSS|IRF1|ITGAM|NFKBIA|TLR3|TNFAIP3|IKBKE|RFTN1|TLR7|RSAD2|TREML4|SFTPA2
GO:0002221	GO Biological Processes	pattern recognition receptor signaling pathway	14	-5.73554	-3.82226	330|857|1520|3659|3684|4792|7098|7128|9641|23180|51284|91543|285852|729238	BIRC3|CAV1|CTSS|IRF1|ITGAM|NFKBIA|TLR3|TNFAIP3|IKBKE|RFTN1|TLR7|RSAD2|TREML4|SFTPA2
GO:0002819	GO Biological Processes	regulation of adaptive immune response	14	-6.78178	-4.6908	301|718|3077|3569|3575|3659|5321|6556|7124|7128|64092|64332|80149|91543	ANXA1|C3|HFE|IL6|IL7R|IRF1|PLA2G4A|SLC11A1|TNF|TNFAIP3|SAMSN1|NFKBIZ|ZC3H12A|RSAD2
GO:0030856	GO Biological Processes	regulation of epithelial cell differentiation	14	-6.65551	-4.59029	94|677|857|861|1903|3397|3976|5920|7122|7124|8626|10413|25937|84913	ACVRL1|ZFP36L1|CAV1|RUNX1|S1PR3|ID1|LIF|PLAAT4|CLDN5|TNF|TP63|YAP1|WWTR1|ATOH8
GO:0001822	GO Biological Processes	kidney development	14	-4.14207	-2.49565	3399|3976|4091|4311|4609|5156|6385|6943|7475|9245|9353|10413|25937|168667	ID3|LIF|SMAD6|MME|MYC|PDGFRA|SDC4|TCF21|WNT6|GCNT3|SLIT2|YAP1|WWTR1|BMPER
GO:0038061	GO Biological Processes	NIK/NF-kappaB signaling	14	-6.21232	-4.23528	330|602|4791|4792|5699|5971|7098|7124|8740|9641|9966|51284|56892|80149	BIRC3|BCL3|NFKB2|NFKBIA|PSMB10|RELB|TLR3|TNF|TNFSF14|IKBKE|TNFSF15|TLR7|TCIM|ZC3H12A
GO:0097191	GO Biological Processes	extrinsic apoptotic signaling pathway	14	-5.1548	-3.32309	857|1437|2852|3624|5196|6376|6591|7057|7078|7098|7124|7128|10413|50486	CAV1|CSF2|GPER1|INHBA|PF4|CX3CL1|SNAI2|THBS1|TIMP3|TLR3|TNF|TNFAIP3|YAP1|G0S2
GO:0097237	GO Biological Processes	cellular response to toxic substance	14	-4.74602	-2.98636	213|301|1728|3569|4233|5071|5743|6354|7124|7128|10516|25841|80149|137902	ALB|ANXA1|NQO1|IL6|MET|PRKN|PTGS2|CCL7|TNF|TNFAIP3|FBLN5|ABTB2|ZC3H12A|PXDNL
GO:0034599	GO Biological Processes	cellular response to oxidative stress	14	-3.71443	-2.13533	301|1728|3569|3725|4233|5071|5156|5179|5796|7124|7128|8644|10516|80149	ANXA1|NQO1|IL6|JUN|MET|PRKN|PDGFRA|PENK|PTPRK|TNF|TNFAIP3|AKR1C3|FBLN5|ZC3H12A
GO:0007517	GO Biological Processes	muscle organ development	14	-2.5982	-1.25108	857|1281|1959|3084|3399|3627|3776|3908|3976|6943|7474|9242|10413|642658	CAV1|COL3A1|EGR2|NRG1|ID3|CXCL10|KCNK2|LAMA2|LIF|TCF21|WNT5A|MSC|YAP1|SCX
GO:0071229	GO Biological Processes	cellular response to acid chemical	14	-5.61239	-3.71792	1281|1645|3371|3399|5156|5734|7124|7474|7475|8644|8651|9076|10413|80149	COL3A1|AKR1C1|TNC|ID3|PDGFRA|PTGER4|TNF|WNT5A|WNT6|AKR1C3|SOCS1|CLDN1|YAP1|ZC3H12A
GO:0006869	GO Biological Processes	lipid transport	14	-2.94831	-1.52114	301|857|1066|1645|1950|3624|4792|5071|5321|7057|10349|11309|26154|80833	ANXA1|CAV1|CES1|AKR1C1|EGF|INHBA|NFKBIA|PRKN|PLA2G4A|THBS1|ABCA10|SLCO2B1|ABCA12|APOL3
GO:0034330	GO Biological Processes	cell junction organization	14	-3.62975	-2.06454	94|857|861|1000|3914|5796|6385|6591|7057|7122|7124|9076|28513|125111	ACVRL1|CAV1|RUNX1|CDH2|LAMB3|PTPRK|SDC4|SNAI2|THBS1|CLDN5|TNF|CLDN1|CDH19|GJD3
GO:0060485	GO Biological Processes	mesenchyme development	14	-4.04564	-2.41455	94|677|2294|3084|3569|4609|6591|6943|7474|10413|10512|25937|80326|642658	ACVRL1|ZFP36L1|FOXF1|NRG1|IL6|MYC|SNAI2|TCF21|WNT5A|YAP1|SEMA3C|WWTR1|WNT10A|SCX
GO:0050708	GO Biological Processes	regulation of protein secretion	14	-2.61752	-1.26689	301|2852|3569|5071|5734|6376|6755|7124|7424|7474|8651|26251|80149|91543	ANXA1|GPER1|IL6|PRKN|PTGER4|CX3CL1|SSTR5|TNF|VEGFC|WNT5A|SOCS1|KCNG2|ZC3H12A|RSAD2
GO:0007015	GO Biological Processes	actin filament organization	14	-2.3342	-1.05127	822|2195|3397|3936|4233|5071|5734|6356|6376|6385|9353|23671|165904|171024	CAPG|FAT1|ID1|LCP1|MET|PRKN|PTGER4|CCL11|CX3CL1|SDC4|SLIT2|TMEFF2|XIRP1|SYNPO2
GO:0006066	GO Biological Processes	alcohol metabolic process	14	-2.88302	-1.47177	1066|1645|2712|2852|3269|5321|5330|7124|8613|8644|9023|26509|130367|145264	CES1|AKR1C1|GK2|GPER1|HRH1|PLA2G4A|PLCB2|TNF|PLPP3|AKR1C3|CH25H|MYOF|SGPP2|SERPINA12
GO:0046394	GO Biological Processes	carboxylic acid biosynthetic process	14	-2.01423	-0.804381	301|1066|1806|1950|2103|2678|3620|5321|5743|6507|8644|8942|9023|80201	ANXA1|CES1|DPYD|EGF|ESRRB|GGT1|IDO1|PLA2G4A|PTGS2|SLC1A3|AKR1C3|KYNU|CH25H|HKDC1
GO:0016053	GO Biological Processes	organic acid biosynthetic process	14	-2.00682	-0.800082	301|1066|1806|1950|2103|2678|3620|5321|5743|6507|8644|8942|9023|80201	ANXA1|CES1|DPYD|EGF|ESRRB|GGT1|IDO1|PLA2G4A|PTGS2|SLC1A3|AKR1C3|KYNU|CH25H|HKDC1
GO:0001666	GO Biological Processes	response to hypoxia	14	-3.10704	-1.64896	94|677|857|3776|4519|4540|4609|5179|5699|5743|7057|7424|84069|114769	ACVRL1|ZFP36L1|CAV1|KCNK2|CYTB|ND5|MYC|PENK|PSMB10|PTGS2|THBS1|VEGFC|PLEKHN1|CARD16
GO:0036293	GO Biological Processes	response to decreased oxygen levels	14	-2.97043	-1.5364	94|677|857|3776|4519|4540|4609|5179|5699|5743|7057|7424|84069|114769	ACVRL1|ZFP36L1|CAV1|KCNK2|CYTB|ND5|MYC|PENK|PSMB10|PTGS2|THBS1|VEGFC|PLEKHN1|CARD16
GO:0070482	GO Biological Processes	response to oxygen levels	14	-2.70635	-1.33414	94|677|857|3776|4519|4540|4609|5179|5699|5743|7057|7424|84069|114769	ACVRL1|ZFP36L1|CAV1|KCNK2|CYTB|ND5|MYC|PENK|PSMB10|PTGS2|THBS1|VEGFC|PLEKHN1|CARD16
GO:0071674	GO Biological Processes	mononuclear cell migration	13	-8.77646	-6.39399	301|1435|3569|3627|5919|6347|6354|6356|6364|6376|7057|7124|9353	ANXA1|CSF1|IL6|CXCL10|RARRES2|CCL2|CCL7|CCL11|CCL20|CX3CL1|THBS1|TNF|SLIT2
GO:0071347	GO Biological Processes	cellular response to interleukin-1	13	-5.55694	-3.67903	2633|2634|2635|3569|3576|4792|5699|6347|6354|6356|6364|6376|80149	GBP1|GBP2|GBP3|IL6|CXCL8|NFKBIA|PSMB10|CCL2|CCL7|CCL11|CCL20|CX3CL1|ZC3H12A
GO:0010594	GO Biological Processes	regulation of endothelial cell migration	13	-4.31831	-2.63292	94|301|4233|5743|7057|7124|7424|7474|8613|9353|80149|84913|168667	ACVRL1|ANXA1|MET|PTGS2|THBS1|TNF|VEGFC|WNT5A|PLPP3|SLIT2|ZC3H12A|ATOH8|BMPER
GO:0006334	GO Biological Processes	nucleosome assembly	13	-6.70861	-4.62953	3006|3008|3017|8294|8348|8349|8353|8357|8365|8970|85236|128312|440689	H1-2|H1-4|H2BC5|H4C9|H2BC17|H2BC21|H3C6|H3C10|H4C8|H2BC11|H2BC12|H2BU1|H2BC18
GO:0031497	GO Biological Processes	chromatin assembly	13	-6.06162	-4.10453	3006|3008|3017|8294|8348|8349|8353|8357|8365|8970|85236|128312|440689	H1-2|H1-4|H2BC5|H4C9|H2BC17|H2BC21|H3C6|H3C10|H4C8|H2BC11|H2BC12|H2BU1|H2BC18
GO:0034728	GO Biological Processes	nucleosome organization	13	-5.55694	-3.67903	3006|3008|3017|8294|8348|8349|8353|8357|8365|8970|85236|128312|440689	H1-2|H1-4|H2BC5|H4C9|H2BC17|H2BC21|H3C6|H3C10|H4C8|H2BC11|H2BC12|H2BU1|H2BC18
GO:0006333	GO Biological Processes	chromatin assembly or disassembly	13	-5.37716	-3.51922	3006|3008|3017|8294|8348|8349|8353|8357|8365|8970|85236|128312|440689	H1-2|H1-4|H2BC5|H4C9|H2BC17|H2BC21|H3C6|H3C10|H4C8|H2BC11|H2BC12|H2BU1|H2BC18
GO:0065004	GO Biological Processes	protein-DNA complex assembly	13	-4.24456	-2.57409	3006|3008|3017|8294|8348|8349|8353|8357|8365|8970|85236|128312|440689	H1-2|H1-4|H2BC5|H4C9|H2BC17|H2BC21|H3C6|H3C10|H4C8|H2BC11|H2BC12|H2BU1|H2BC18
GO:0043281	GO Biological Processes	regulation of cysteine-type endopeptidase activity involved in apoptotic process	13	-4.73415	-2.97673	330|834|837|960|2852|4609|5743|7057|7124|8626|8740|9966|114769	BIRC3|CASP1|CASP4|CD44|GPER1|MYC|PTGS2|THBS1|TNF|TP63|TNFSF14|TNFSF15|CARD16
GO:1902107	GO Biological Processes	positive regulation of leukocyte differentiation	13	-6.18307	-4.20973	301|677|861|1435|3575|3600|3725|3976|5196|7124|8651|27177|64332	ANXA1|ZFP36L1|RUNX1|CSF1|IL7R|IL15|JUN|LIF|PF4|TNF|SOCS1|IL36B|NFKBIZ
GO:0002573	GO Biological Processes	myeloid leukocyte differentiation	13	-4.88455	-3.10414	677|861|1435|1437|3600|3624|3725|3976|4609|5196|5971|7098|7124	ZFP36L1|RUNX1|CSF1|CSF2|IL15|INHBA|JUN|LIF|MYC|PF4|RELB|TLR3|TNF
GO:0048754	GO Biological Processes	branching morphogenesis of an epithelial tube	13	-6.37236	-4.36655	1435|1950|2294|3371|4233|4609|6356|6943|7124|7474|7475|9353|10413	CSF1|EGF|FOXF1|TNC|MET|MYC|CCL11|TCF21|TNF|WNT5A|WNT6|SLIT2|YAP1
GO:2000027	GO Biological Processes	regulation of animal organ morphogenesis	13	-4.01568	-2.38876	1435|3976|4609|4982|5699|6591|7068|7124|7128|7474|7475|10512|80326	CSF1|LIF|MYC|TNFRSF11B|PSMB10|SNAI2|THRB|TNF|TNFAIP3|WNT5A|WNT6|SEMA3C|WNT10A
GO:0045619	GO Biological Processes	regulation of lymphocyte differentiation	13	-5.6099	-3.71696	301|677|861|3575|3600|3624|3659|8651|27177|64332|80149|114770|150372	ANXA1|ZFP36L1|RUNX1|IL7R|IL15|INHBA|IRF1|SOCS1|IL36B|NFKBIZ|ZC3H12A|PGLYRP2|NFAM1
GO:0030522	GO Biological Processes	intracellular receptor signaling pathway	13	-3.81796	-2.22299	190|330|861|2852|4792|6591|6943|7068|7128|8626|8644|9745|10413	NR0B1|BIRC3|RUNX1|GPER1|NFKBIA|SNAI2|TCF21|THRB|TNFAIP3|TP63|AKR1C3|ZNF536|YAP1
GO:0042116	GO Biological Processes	macrophage activation	13	-8.61192	-6.26998	1437|3569|3684|3725|5321|6376|6556|7057|7098|7124|7474|51284|80149	CSF2|IL6|ITGAM|JUN|PLA2G4A|CX3CL1|SLC11A1|THBS1|TLR3|TNF|WNT5A|TLR7|ZC3H12A
GO:0007568	GO Biological Processes	aging	13	-3.09784	-1.64033	1728|3600|3725|4311|4791|5179|5549|5743|6356|6376|8626|8942|9076	NQO1|IL15|JUN|MME|NFKB2|PENK|PRELP|PTGS2|CCL11|CX3CL1|TP63|KYNU|CLDN1
GO:0090092	GO Biological Processes	regulation of transmembrane receptor protein serine/threonine kinase signaling pathway	13	-4.01568	-2.38876	94|857|3077|3624|4091|7057|7474|25937|116844|148738|168667|375567|652991	ACVRL1|CAV1|HFE|INHBA|SMAD6|THBS1|WNT5A|WWTR1|LRG1|HJV|BMPER|VWC2|SKOR2
GO:0090287	GO Biological Processes	regulation of cellular response to growth factor stimulus	13	-3.19953	-1.72134	94|857|4091|7057|7424|7474|9353|26509|116844|148738|168667|375567|652991	ACVRL1|CAV1|SMAD6|THBS1|VEGFC|WNT5A|SLIT2|MYOF|LRG1|HJV|BMPER|VWC2|SKOR2
GO:0060541	GO Biological Processes	respiratory system development	13	-5.04153	-3.23435	2294|3371|3397|3976|4311|5156|6943|7068|7124|7474|9242|10413|26154	FOXF1|TNC|ID1|LIF|MME|PDGFRA|TCF21|THRB|TNF|WNT5A|MSC|YAP1|ABCA12
GO:2001236	GO Biological Processes	regulation of extrinsic apoptotic signaling pathway	13	-6.15236	-4.18632	857|1437|2852|3624|5196|6376|6591|7057|7078|7124|7128|10413|50486	CAV1|CSF2|GPER1|INHBA|PF4|CX3CL1|SNAI2|THBS1|TIMP3|TNF|TNFAIP3|YAP1|G0S2
GO:0000302	GO Biological Processes	response to reactive oxygen species	13	-4.37471	-2.6807	301|1728|3569|3725|4233|4540|4541|5156|5796|7124|7128|8644|10516	ANXA1|NQO1|IL6|JUN|MET|ND5|ND6|PDGFRA|PTPRK|TNF|TNFAIP3|AKR1C3|FBLN5
GO:0060537	GO Biological Processes	muscle tissue development	13	-2.1608	-0.918689	857|1281|1959|3084|3776|5156|6943|7474|9242|10413|10512|84700|642658	CAV1|COL3A1|EGR2|NRG1|KCNK2|PDGFRA|TCF21|WNT5A|MSC|YAP1|SEMA3C|MYO18B|SCX
GO:0030216	GO Biological Processes	keratinocyte differentiation	13	-3.26504	-1.7645	301|677|861|3849|3855|5266|5920|7474|8626|8644|9119|10413|26154	ANXA1|ZFP36L1|RUNX1|KRT2|KRT7|PI3|PLAAT4|WNT5A|TP63|AKR1C3|KRT75|YAP1|ABCA12
GO:0009913	GO Biological Processes	epidermal cell differentiation	13	-2.5789	-1.24011	301|677|861|3849|3855|5266|5920|7474|8626|8644|9119|10413|26154	ANXA1|ZFP36L1|RUNX1|KRT2|KRT7|PI3|PLAAT4|WNT5A|TP63|AKR1C3|KRT75|YAP1|ABCA12
GO:0097696	GO Biological Processes	STAT cascade	13	-5.85758	-3.92463	602|857|1437|1950|3569|3575|3600|3976|6347|7124|8651|9021|338376	BCL3|CAV1|CSF2|EGF|IL6|IL7R|IL15|LIF|CCL2|TNF|SOCS1|SOCS3|IFNE
GO:0050730	GO Biological Processes	regulation of peptidyl-tyrosine phosphorylation	13	-3.89885	-2.29058	857|960|1437|1950|2209|3084|3569|3600|3976|7124|8651|9021|64092	CAV1|CD44|CSF2|EGF|FCGR1A|NRG1|IL6|IL15|LIF|TNF|SOCS1|SOCS3|SAMSN1
GO:0043687	GO Biological Processes	post-translational protein modification	13	-2.58912	-1.24589	213|718|1000|1435|3371|3486|3490|3569|5179|5265|5699|9021|51666	ALB|C3|CDH2|CSF1|TNC|IGFBP3|IGFBP7|IL6|PENK|SERPINA1|PSMB10|SOCS3|ASB4
GO:0002064	GO Biological Processes	epithelial cell development	13	-4.56977	-2.83946	1306|1903|2195|3397|3849|4233|6098|7122|7124|7474|8626|9076|10413	COL15A1|S1PR3|FAT1|ID1|KRT2|MET|ROS1|CLDN5|TNF|WNT5A|TP63|CLDN1|YAP1
GO:0034329	GO Biological Processes	cell junction assembly	13	-3.98186	-2.3607	94|857|861|3914|5796|6385|6591|7057|7122|7124|9076|28513|125111	ACVRL1|CAV1|RUNX1|LAMB3|PTPRK|SDC4|SNAI2|THBS1|CLDN5|TNF|CLDN1|CDH19|GJD3
GO:0033002	GO Biological Processes	muscle cell proliferation	13	-4.22638	-2.55773	2852|3486|3569|3600|3725|3776|5743|6376|7057|7124|7128|10203|10413	GPER1|IGFBP3|IL6|IL15|JUN|KCNK2|PTGS2|CX3CL1|THBS1|TNF|TNFAIP3|CALCRL|YAP1
GO:0032970	GO Biological Processes	regulation of actin filament-based process	13	-2.19492	-0.946271	822|857|3397|4233|5071|5156|5734|6356|6376|6385|9353|23671|171024	CAPG|CAV1|ID1|MET|PRKN|PDGFRA|PTGER4|CCL11|CX3CL1|SDC4|SLIT2|TMEFF2|SYNPO2
GO:0050890	GO Biological Processes	cognition	13	-3.31856	-1.80673	1959|3122|3269|3725|3776|4311|5071|5743|6356|7122|7124|23373|338811	EGR2|HLA-DRA|HRH1|JUN|KCNK2|MME|PRKN|PTGS2|CCL11|CLDN5|TNF|CRTC1|TAFA2
GO:0042063	GO Biological Processes	gliogenesis	13	-3.25182	-1.75375	301|1000|1435|1959|3084|3569|3908|3976|4147|5179|6347|6376|7124	ANXA1|CDH2|CSF1|EGR2|NRG1|IL6|LAMA2|LIF|MATN2|PENK|CCL2|CX3CL1|TNF
GO:0030336	GO Biological Processes	negative regulation of cell migration	13	-2.73676	-1.35899	94|1281|3084|3486|5734|5796|6347|6376|7057|7122|7124|9353|23671	ACVRL1|COL3A1|NRG1|IGFBP3|PTGER4|PTPRK|CCL2|CX3CL1|THBS1|CLDN5|TNF|SLIT2|TMEFF2
GO:2000146	GO Biological Processes	negative regulation of cell motility	13	-2.5789	-1.24011	94|1281|3084|3486|5734|5796|6347|6376|7057|7122|7124|9353|23671	ACVRL1|COL3A1|NRG1|IGFBP3|PTGER4|PTPRK|CCL2|CX3CL1|THBS1|CLDN5|TNF|SLIT2|TMEFF2
GO:0016485	GO Biological Processes	protein processing	13	-2.90525	-1.48817	2|330|716|718|834|922|1066|1520|2678|4311|7057|114769|148738	A2M|BIRC3|C1S|C3|CASP1|CD5L|CES1|CTSS|GGT1|MME|THBS1|CARD16|HJV
GO:0051604	GO Biological Processes	protein maturation	13	-2.19492	-0.946271	2|330|716|718|834|922|1066|1520|2678|4311|7057|114769|148738	A2M|BIRC3|C1S|C3|CASP1|CD5L|CES1|CTSS|GGT1|MME|THBS1|CARD16|HJV
GO:0150063	GO Biological Processes	visual system development	13	-2.35552	-1.06861	94|718|1295|2195|3624|3684|3725|5156|7068|7474|7475|64093|118427	ACVRL1|C3|COL8A1|FAT1|INHBA|ITGAM|JUN|PDGFRA|THRB|WNT5A|WNT6|SMOC1|OLFM3
GO:0048880	GO Biological Processes	sensory system development	13	-2.30067	-1.02667	94|718|1295|2195|3624|3684|3725|5156|7068|7474|7475|64093|118427	ACVRL1|C3|COL8A1|FAT1|INHBA|ITGAM|JUN|PDGFRA|THRB|WNT5A|WNT6|SMOC1|OLFM3
GO:0061844	GO Biological Processes	antimicrobial humoral immune response mediated by antimicrobial peptide	12	-9.10955	-6.69779	2919|2920|2921|3576|3627|5196|6372|6373|6374|8349|8970|85236	CXCL1|CXCL2|CXCL3|CXCL8|CXCL10|PF4|CXCL6|CXCL11|CXCL5|H2BC21|H2BC11|H2BC12
GO:0070374	GO Biological Processes	positive regulation of ERK1 and ERK2 cascade	12	-4.06058	-2.42444	960|2852|3725|5156|6347|6354|6356|6364|6376|7124|168667|341152	CD44|GPER1|JUN|PDGFRA|CCL2|CCL7|CCL11|CCL20|CX3CL1|TNF|BMPER|OR2AT4
GO:0002688	GO Biological Processes	regulation of leukocyte chemotaxis	12	-6.59955	-4.54555	1435|3569|3576|3627|5919|6347|6354|7057|7424|7474|8740|9353	CSF1|IL6|CXCL8|CXCL10|RARRES2|CCL2|CCL7|THBS1|VEGFC|WNT5A|TNFSF14|SLIT2
GO:0050921	GO Biological Processes	positive regulation of chemotaxis	12	-5.8982	-3.95848	1435|3569|3576|3627|4233|5919|6354|7057|7424|7474|8740|9353	CSF1|IL6|CXCL8|CXCL10|MET|RARRES2|CCL7|THBS1|VEGFC|WNT5A|TNFSF14|SLIT2
GO:0042098	GO Biological Processes	T cell proliferation	12	-4.52664	-2.80363	301|3569|3600|3620|3659|5699|6385|6556|7412|8740|10148|23308	ANXA1|IL6|IL15|IDO1|IRF1|PSMB10|SDC4|SLC11A1|VCAM1|TNFSF14|EBI3|ICOSLG
GO:0051250	GO Biological Processes	negative regulation of lymphocyte activation	12	-5.59063	-3.70135	301|861|3077|3620|3624|3659|6385|7128|8651|64092|80149|114770	ANXA1|RUNX1|HFE|IDO1|INHBA|IRF1|SDC4|TNFAIP3|SOCS1|SAMSN1|ZC3H12A|PGLYRP2
GO:0043122	GO Biological Processes	regulation of I-kappaB kinase/NF-kappaB signaling	12	-3.49483	-1.94515	330|834|5071|6376|7098|7124|7128|7474|9641|80149|80833|114769	BIRC3|CASP1|PRKN|CX3CL1|TLR3|TNF|TNFAIP3|WNT5A|IKBKE|ZC3H12A|APOL3|CARD16
GO:0045862	GO Biological Processes	positive regulation of proteolysis	12	-2.02938	-0.818893	718|834|837|857|1950|2852|4210|4609|5071|7124|9966|80149	C3|CASP1|CASP4|CAV1|EGF|GPER1|MEFV|MYC|PRKN|TNF|TNFSF15|ZC3H12A
GO:0001935	GO Biological Processes	endothelial cell proliferation	12	-4.29531	-2.61463	94|857|3725|6347|6356|7057|7124|7424|7474|84913|116844|168667	ACVRL1|CAV1|JUN|CCL2|CCL11|THBS1|TNF|VEGFC|WNT5A|ATOH8|LRG1|BMPER
GO:0050679	GO Biological Processes	positive regulation of epithelial cell proliferation	12	-4.21512	-2.5492	94|3397|3725|4609|6356|7128|7424|7474|8626|9076|10413|116844	ACVRL1|ID1|JUN|MYC|CCL11|TNFAIP3|VEGFC|WNT5A|TP63|CLDN1|YAP1|LRG1
GO:0072676	GO Biological Processes	lymphocyte migration	12	-6.87791	-4.78208	326|3627|6347|6354|6356|6364|6373|6376|7474|8740|9023|58494	AIRE|CXCL10|CCL2|CCL7|CCL11|CCL20|CXCL11|CX3CL1|WNT5A|TNFSF14|CH25H|JAM2
GO:0002822	GO Biological Processes	regulation of adaptive immune response based on somatic recombination of immune receptors built from immunoglobulin superfamily domains	12	-5.62026	-3.72271	301|718|3077|3569|3575|5321|6556|7124|7128|64332|80149|91543	ANXA1|C3|HFE|IL6|IL7R|PLA2G4A|SLC11A1|TNF|TNFAIP3|NFKBIZ|ZC3H12A|RSAD2
GO:0002449	GO Biological Processes	lymphocyte mediated immunity	12	-2.13381	-0.898512	326|602|716|718|3077|3569|3575|6556|7124|9245|23180|91543	AIRE|BCL3|C1S|C3|HFE|IL6|IL7R|SLC11A1|TNF|GCNT3|RFTN1|RSAD2
GO:0031960	GO Biological Processes	response to corticosteroid	12	-5.30674	-3.45741	301|677|2852|3490|3569|5743|6755|7124|8644|9076|9353|387758	ANXA1|ZFP36L1|GPER1|IGFBP7|IL6|PTGS2|SSTR5|TNF|AKR1C3|CLDN1|SLIT2|FIBIN
GO:0031668	GO Biological Processes	cellular response to extracellular stimulus	12	-3.06249	-1.61055	213|3077|3371|3600|3725|5179|5743|6591|7412|8644|23378|80149	ALB|HFE|TNC|IL15|JUN|PENK|PTGS2|SNAI2|VCAM1|AKR1C3|RRP8|ZC3H12A
GO:0007160	GO Biological Processes	cell-matrix adhesion	12	-3.8423	-2.24267	94|960|1281|1435|3696|5796|6376|6385|7057|7412|10516|50509	ACVRL1|CD44|COL3A1|CSF1|ITGB8|PTPRK|CX3CL1|SDC4|THBS1|VCAM1|FBLN5|COL5A3
GO:0002576	GO Biological Processes	platelet degranulation	12	-6.41201	-4.38597	1|2|12|213|1950|5196|5265|5874|5919|7057|7078|7424	A1BG|A2M|SERPINA3|ALB|EGF|PF4|SERPINA1|RAB27B|RARRES2|THBS1|TIMP3|VEGFC
GO:0030324	GO Biological Processes	lung development	12	-4.96837	-3.17479	2294|3371|3397|3976|4311|5156|6943|7068|7124|7474|10413|26154	FOXF1|TNC|ID1|LIF|MME|PDGFRA|TCF21|THRB|TNF|WNT5A|YAP1|ABCA12
GO:0030323	GO Biological Processes	respiratory tube development	12	-4.87051	-3.09564	2294|3371|3397|3976|4311|5156|6943|7068|7124|7474|10413|26154	FOXF1|TNC|ID1|LIF|MME|PDGFRA|TCF21|THRB|TNF|WNT5A|YAP1|ABCA12
GO:1904892	GO Biological Processes	regulation of STAT cascade	12	-5.65014	-3.7482	602|857|1437|1950|3569|3575|3600|3976|7124|8651|9021|338376	BCL3|CAV1|CSF2|EGF|IL6|IL7R|IL15|LIF|TNF|SOCS1|SOCS3|IFNE
GO:0007259	GO Biological Processes	JAK-STAT cascade	12	-5.36177	-3.50579	602|857|1437|1950|3569|3600|3976|6347|7124|8651|9021|338376	BCL3|CAV1|CSF2|EGF|IL6|IL15|LIF|CCL2|TNF|SOCS1|SOCS3|IFNE
GO:0097305	GO Biological Processes	response to alcohol	12	-3.77288	-2.18478	1066|1728|3371|3490|3624|4519|5179|5734|6354|8644|9076|9353	CES1|NQO1|TNC|IGFBP7|INHBA|CYTB|PENK|PTGER4|CCL7|AKR1C3|CLDN1|SLIT2
GO:1905952	GO Biological Processes	regulation of lipid localization	12	-5.14654	-3.32011	718|857|1066|1950|3569|4792|5071|7057|7124|9641|26154|80149	C3|CAV1|CES1|EGF|IL6|NFKBIA|PRKN|THBS1|TNF|IKBKE|ABCA12|ZC3H12A
GO:0050777	GO Biological Processes	negative regulation of immune response	12	-5.44592	-3.57533	2|259|301|1281|2294|3077|3575|7124|7128|64092|80149|114770	A2M|AMBP|ANXA1|COL3A1|FOXF1|HFE|IL7R|TNF|TNFAIP3|SAMSN1|ZC3H12A|PGLYRP2
GO:0009416	GO Biological Processes	response to light stimulus	12	-2.60125	-1.25369	602|3269|4311|4609|5475|5743|5796|6507|23373|90427|114769|338811	BCL3|HRH1|MME|MYC|PPEF1|PTGS2|PTPRK|SLC1A3|CRTC1|BMF|CARD16|TAFA2
GO:0051048	GO Biological Processes	negative regulation of secretion	12	-4.25496	-2.58014	301|554|1950|2294|3084|3624|3976|5071|5734|6376|80149|91543	ANXA1|AVPR2|EGF|FOXF1|NRG1|INHBA|LIF|PRKN|PTGER4|CX3CL1|ZC3H12A|RSAD2
GO:0032956	GO Biological Processes	regulation of actin cytoskeleton organization	12	-2.18812	-0.941204	822|3397|4233|5071|5156|5734|6356|6376|6385|9353|23671|171024	CAPG|ID1|MET|PRKN|PDGFRA|PTGER4|CCL11|CX3CL1|SDC4|SLIT2|TMEFF2|SYNPO2
GO:0051403	GO Biological Processes	stress-activated MAPK cascade	12	-2.9838	-1.54603	259|677|4609|5071|5734|7098|7124|7474|8325|10912|29969|80149	AMBP|ZFP36L1|MYC|PRKN|PTGER4|TLR3|TNF|WNT5A|FZD8|GADD45G|MDFIC|ZC3H12A
GO:0031098	GO Biological Processes	stress-activated protein kinase signaling cascade	12	-2.80909	-1.41479	259|677|4609|5071|5734|7098|7124|7474|8325|10912|29969|80149	AMBP|ZFP36L1|MYC|PRKN|PTGER4|TLR3|TNF|WNT5A|FZD8|GADD45G|MDFIC|ZC3H12A
GO:0032147	GO Biological Processes	activation of protein kinase activity	12	-2.48268	-1.16459	1950|3084|3489|6556|7057|7098|7124|7474|8651|9966|10912|29969	EGF|NRG1|IGFBP6|SLC11A1|THBS1|TLR3|TNF|WNT5A|SOCS1|TNFSF15|GADD45G|MDFIC
GO:0048863	GO Biological Processes	stem cell differentiation	12	-3.29906	-1.79165	2|861|2103|3084|3976|5156|5699|6591|8626|10413|10512|80326	A2M|RUNX1|ESRRB|NRG1|LIF|PDGFRA|PSMB10|SNAI2|TP63|YAP1|SEMA3C|WNT10A
GO:0043491	GO Biological Processes	protein kinase B signaling	12	-3.1163	-1.6558	677|1950|2852|3084|4233|5156|6347|6376|7057|7124|8644|27006	ZFP36L1|EGF|GPER1|NRG1|MET|PDGFRA|CCL2|CX3CL1|THBS1|TNF|AKR1C3|FGF22
GO:0070997	GO Biological Processes	neuron death	12	-2.19732	-0.947623	1435|1728|3684|3725|5071|6347|6376|7068|7124|7474|8626|94234	CSF1|NQO1|ITGAM|JUN|PRKN|CCL2|CX3CL1|THRB|TNF|WNT5A|TP63|FOXQ1
GO:0097193	GO Biological Processes	intrinsic apoptotic signaling pathway	12	-2.95809	-1.52641	602|837|857|960|5071|5743|6591|7124|8626|9641|23378|90427	BCL3|CASP4|CAV1|CD44|PRKN|PTGS2|SNAI2|TNF|TP63|IKBKE|RRP8|BMF
GO:0070663	GO Biological Processes	regulation of leukocyte proliferation	11	-3.11281	-1.65417	301|1435|3569|3600|3620|3659|6385|7128|7412|10148|23308	ANXA1|CSF1|IL6|IL15|IDO1|IRF1|SDC4|TNFAIP3|VCAM1|EBI3|ICOSLG
GO:0022612	GO Biological Processes	gland morphogenesis	11	-5.68764	-3.78205	857|1435|3371|3569|6356|6591|7124|7128|7474|8626|10512	CAV1|CSF1|TNC|IL6|CCL11|SNAI2|TNF|TNFAIP3|WNT5A|TP63|SEMA3C
GO:0046632	GO Biological Processes	alpha-beta T cell differentiation	11	-6.40589	-4.38597	301|602|861|3569|3659|5734|5971|8651|64332|80149|91543	ANXA1|BCL3|RUNX1|IL6|IRF1|PTGER4|RELB|SOCS1|NFKBIZ|ZC3H12A|RSAD2
GO:0002285	GO Biological Processes	lymphocyte activation involved in immune response	11	-4.02064	-2.39205	301|602|3569|3936|5734|5971|6556|64332|80149|114770|338376	ANXA1|BCL3|IL6|LCP1|PTGER4|RELB|SLC11A1|NFKBIZ|ZC3H12A|PGLYRP2|IFNE
GO:0071383	GO Biological Processes	cellular response to steroid hormone stimulus	11	-3.63567	-2.06829	190|301|677|861|2103|2852|6755|6943|8626|8644|10413	NR0B1|ANXA1|ZFP36L1|RUNX1|ESRRB|GPER1|SSTR5|TCF21|TP63|AKR1C3|YAP1
GO:0032652	GO Biological Processes	regulation of interleukin-1 production	11	-6.16341	-4.19373	301|834|1903|3569|4210|6376|7124|7128|7474|80149|114769	ANXA1|CASP1|S1PR3|IL6|MEFV|CX3CL1|TNF|TNFAIP3|WNT5A|ZC3H12A|CARD16
GO:0032609	GO Biological Processes	interferon-gamma production	11	-6.04792	-4.0926	554|602|3624|6556|7098|7124|7474|10148|51284|80149|114770	AVPR2|BCL3|INHBA|SLC11A1|TLR3|TNF|WNT5A|EBI3|TLR7|ZC3H12A|PGLYRP2
GO:0032612	GO Biological Processes	interleukin-1 production	11	-5.79197	-3.87385	301|834|1903|3569|4210|6376|7124|7128|7474|80149|114769	ANXA1|CASP1|S1PR3|IL6|MEFV|CX3CL1|TNF|TNFAIP3|WNT5A|ZC3H12A|CARD16
GO:0002526	GO Biological Processes	acute inflammatory response	11	-3.36152	-1.84004	2|12|716|718|922|3077|3569|5265|5743|7124|145741	A2M|SERPINA3|C1S|C3|CD5L|HFE|IL6|SERPINA1|PTGS2|TNF|C2CD4A
GO:0051091	GO Biological Processes	positive regulation of DNA-binding transcription factor activity	11	-2.70374	-1.33246	857|3569|4791|6376|7098|7124|7474|8613|23373|114769|150372	CAV1|IL6|NFKB2|CX3CL1|TLR3|TNF|WNT5A|PLPP3|CRTC1|CARD16|NFAM1
GO:0001936	GO Biological Processes	regulation of endothelial cell proliferation	11	-3.95955	-2.34246	94|857|3725|6347|6356|7057|7124|7424|7474|84913|116844	ACVRL1|CAV1|JUN|CCL2|CCL11|THBS1|TNF|VEGFC|WNT5A|ATOH8|LRG1
GO:0007179	GO Biological Processes	transforming growth factor beta receptor signaling pathway	11	-3.67192	-2.09872	94|857|1281|3397|3725|4091|5796|7057|7122|116844|652991	ACVRL1|CAV1|COL3A1|ID1|JUN|SMAD6|PTPRK|THBS1|CLDN5|LRG1|SKOR2
GO:0001894	GO Biological Processes	tissue homeostasis	11	-3.2498	-1.75342	12|213|1435|2103|3569|4982|7128|10413|25937|26154|642658	SERPINA3|ALB|CSF1|ESRRB|IL6|TNFRSF11B|TNFAIP3|YAP1|WWTR1|ABCA12|SCX
GO:0007584	GO Biological Processes	response to nutrient	11	-3.44428	-1.9096	1728|3371|3600|3627|4519|4982|5179|5743|6591|8644|8942	NQO1|TNC|IL15|CXCL10|CYTB|TNFRSF11B|PENK|PTGS2|SNAI2|AKR1C3|KYNU
GO:0031669	GO Biological Processes	cellular response to nutrient levels	11	-2.95479	-1.52552	213|3077|3371|3600|3725|5179|5743|6591|8644|23378|80149	ALB|HFE|TNC|IL15|JUN|PENK|PTGS2|SNAI2|AKR1C3|RRP8|ZC3H12A
GO:0048565	GO Biological Processes	digestive tract development	11	-5.36068	-3.50579	1281|2294|3576|4852|5156|5919|6943|7124|7474|8626|10413	COL3A1|FOXF1|CXCL8|NPY|PDGFRA|RARRES2|TCF21|TNF|WNT5A|TP63|YAP1
GO:0055123	GO Biological Processes	digestive system development	11	-5.0054	-3.20937	1281|2294|3576|4852|5156|5919|6943|7124|7474|8626|10413	COL3A1|FOXF1|CXCL8|NPY|PDGFRA|RARRES2|TCF21|TNF|WNT5A|TP63|YAP1
GO:2001234	GO Biological Processes	negative regulation of apoptotic signaling pathway	11	-3.21873	-1.73579	960|1437|5071|5196|5743|6376|6591|7057|7124|7128|10413	CD44|CSF2|PRKN|PF4|PTGS2|CX3CL1|SNAI2|THBS1|TNF|TNFAIP3|YAP1
GO:0034614	GO Biological Processes	cellular response to reactive oxygen species	11	-4.41567	-2.71385	301|1728|3569|3725|4233|5156|5796|7124|7128|8644|10516	ANXA1|NQO1|IL6|JUN|MET|PDGFRA|PTPRK|TNF|TNFAIP3|AKR1C3|FBLN5
GO:0046425	GO Biological Processes	regulation of JAK-STAT cascade	11	-5.11973	-3.30368	602|857|1437|1950|3569|3600|3976|7124|8651|9021|338376	BCL3|CAV1|CSF2|EGF|IL6|IL15|LIF|TNF|SOCS1|SOCS3|IFNE
GO:0031348	GO Biological Processes	negative regulation of defense response	11	-2.71631	-1.34226	2|2294|2852|4210|4907|5734|6376|7128|9021|10203|80149	A2M|FOXF1|GPER1|MEFV|NT5E|PTGER4|CX3CL1|TNFAIP3|SOCS3|CALCRL|ZC3H12A
GO:0003158	GO Biological Processes	endothelium development	11	-5.2081	-3.36878	94|1306|1903|3084|3397|3627|4233|7122|7124|9076|84913	ACVRL1|COL15A1|S1PR3|NRG1|ID1|CXCL10|MET|CLDN5|TNF|CLDN1|ATOH8
GO:0098742	GO Biological Processes	cell-cell adhesion via plasma-membrane adhesion molecules	11	-2.59355	-1.24816	1000|2195|3684|6376|7122|7412|9076|28513|56146|152330|266727	CDH2|FAT1|ITGAM|CX3CL1|CLDN5|VCAM1|CLDN1|CDH19|PCDHA2|CNTN4|MDGA1
GO:0048660	GO Biological Processes	regulation of smooth muscle cell proliferation	11	-4.3462	-2.65604	2852|3486|3569|3600|3725|5743|6376|7057|7124|7128|10203	GPER1|IGFBP3|IL6|IL15|JUN|PTGS2|CX3CL1|THBS1|TNF|TNFAIP3|CALCRL
GO:0048659	GO Biological Processes	smooth muscle cell proliferation	11	-4.30073	-2.61724	2852|3486|3569|3600|3725|5743|6376|7057|7124|7128|10203	GPER1|IGFBP3|IL6|IL15|JUN|PTGS2|CX3CL1|THBS1|TNF|TNFAIP3|CALCRL
GO:0003007	GO Biological Processes	heart morphogenesis	11	-2.84588	-1.44361	94|2294|3084|3725|4091|6591|7122|7474|9353|10413|10512	ACVRL1|FOXF1|NRG1|JUN|SMAD6|SNAI2|CLDN5|WNT5A|SLIT2|YAP1|SEMA3C
GO:0043903	GO Biological Processes	regulation of symbiosis, encompassing mutualism through parasitism	11	-3.21873	-1.73579	857|3576|3725|5071|6372|6590|7124|23076|29969|80149|91543	CAV1|CXCL8|JUN|PRKN|CXCL6|SLPI|TNF|RRP1B|MDFIC|ZC3H12A|RSAD2
GO:0046890	GO Biological Processes	regulation of lipid biosynthetic process	11	-3.65374	-2.08346	190|301|718|1066|2852|3490|5743|6591|7124|8644|145264	NR0B1|ANXA1|C3|CES1|GPER1|IGFBP7|PTGS2|SNAI2|TNF|AKR1C3|SERPINA12
GO:0008202	GO Biological Processes	steroid metabolic process	11	-2.03833	-0.82644	190|866|1066|1645|3490|5156|6591|7124|8644|9023|145264	NR0B1|SERPINA6|CES1|AKR1C1|IGFBP7|PDGFRA|SNAI2|TNF|AKR1C3|CH25H|SERPINA12
GO:0043393	GO Biological Processes	regulation of protein binding	11	-3.56453	-2.00715	857|3077|3397|3433|4233|5071|6590|7122|7474|114769|165904	CAV1|HFE|ID1|IFIT2|MET|PRKN|SLPI|CLDN5|WNT5A|CARD16|XIRP1
GO:0110053	GO Biological Processes	regulation of actin filament organization	11	-2.60553	-1.25754	822|3397|4233|5071|5734|6356|6376|6385|9353|23671|171024	CAPG|ID1|MET|PRKN|PTGER4|CCL11|CX3CL1|SDC4|SLIT2|TMEFF2|SYNPO2
GO:0060828	GO Biological Processes	regulation of canonical Wnt signaling pathway	11	-2.41004	-1.10872	857|1000|1950|3489|5071|5699|6591|7474|10413|25937|27303	CAV1|CDH2|EGF|IGFBP6|PRKN|PSMB10|SNAI2|WNT5A|YAP1|WWTR1|RBMS3
GO:0031099	GO Biological Processes	regeneration	11	-3.76464	-2.18032	301|3077|3371|3569|3725|3936|4147|4519|4837|9076|10413	ANXA1|HFE|TNC|IL6|JUN|LCP1|MATN2|CYTB|NNMT|CLDN1|YAP1
GO:0007611	GO Biological Processes	learning or memory	11	-2.8326	-1.43525	1959|3269|3725|3776|4311|5071|5743|6356|7122|23373|338811	EGR2|HRH1|JUN|KCNK2|MME|PRKN|PTGS2|CCL11|CLDN5|CRTC1|TAFA2
GO:0006364	GO Biological Processes	rRNA processing	11	-3.31306	-1.80187	8568|9136|10436|23076|23223|23378|27341|29960|51018|88745|91695	RRP1|RRP9|EMG1|RRP1B|RRP12|RRP8|RRP7A|MRM2|RRP15|RRP36|RRP7BP
GO:0016072	GO Biological Processes	rRNA metabolic process	11	-2.76729	-1.37824	8568|9136|10436|23076|23223|23378|27341|29960|51018|88745|91695	RRP1|RRP9|EMG1|RRP1B|RRP12|RRP8|RRP7A|MRM2|RRP15|RRP36|RRP7BP
GO:0042254	GO Biological Processes	ribosome biogenesis	11	-2.25111	-0.987082	8568|9136|10436|23076|23223|23378|27341|29960|51018|88745|91695	RRP1|RRP9|EMG1|RRP1B|RRP12|RRP8|RRP7A|MRM2|RRP15|RRP36|RRP7BP
GO:0042180	GO Biological Processes	cellular ketone metabolic process	11	-2.8326	-1.43525	301|857|1066|1645|1728|3620|5699|5743|6999|8644|8942	ANXA1|CAV1|CES1|AKR1C1|NQO1|IDO1|PSMB10|PTGS2|TDO2|AKR1C3|KYNU
GO:0072593	GO Biological Processes	reactive oxygen species metabolic process	11	-2.48846	-1.16945	857|1728|3684|5071|5743|7057|7124|8644|10516|80149|137902	CAV1|NQO1|ITGAM|PRKN|PTGS2|THBS1|TNF|AKR1C3|FBLN5|ZC3H12A|PXDNL
GO:0042113	GO Biological Processes	B cell activation	11	-2.07535	-0.854572	602|677|3569|3575|3624|7128|7412|23308|64092|150372|338376	BCL3|ZFP36L1|IL6|IL7R|INHBA|TNFAIP3|VCAM1|ICOSLG|SAMSN1|NFAM1|IFNE
GO:0060333	GO Biological Processes	interferon-gamma-mediated signaling pathway	10	-6.10832	-4.14767	960|2209|2633|2634|3122|3659|4502|7412|8651|9021	CD44|FCGR1A|GBP1|GBP2|HLA-DRA|IRF1|MT2A|VCAM1|SOCS1|SOCS3
GO:0002690	GO Biological Processes	positive regulation of leukocyte chemotaxis	10	-5.89172	-3.9554	1435|3569|3576|3627|5919|6354|7057|7424|7474|8740	CSF1|IL6|CXCL8|CXCL10|RARRES2|CCL7|THBS1|VEGFC|WNT5A|TNFSF14
GO:0010634	GO Biological Processes	positive regulation of epithelial cell migration	10	-3.58334	-2.02313	301|3725|4233|5743|7057|7424|7474|8613|80149|84913	ANXA1|JUN|MET|PTGS2|THBS1|VEGFC|WNT5A|PLPP3|ZC3H12A|ATOH8
GO:0006342	GO Biological Processes	chromatin silencing	10	-4.56437	-2.83511	3006|3008|8294|8329|8334|8353|8357|8365|8969|23378	H1-2|H1-4|H4C9|H2AC13|H2AC6|H3C6|H3C10|H4C8|H2AC11|RRP8
GO:0045814	GO Biological Processes	negative regulation of gene expression, epigenetic	10	-4.19879	-2.53648	3006|3008|8294|8329|8334|8353|8357|8365|8969|23378	H1-2|H1-4|H4C9|H2AC13|H2AC6|H3C6|H3C10|H4C8|H2AC11|RRP8
GO:0032944	GO Biological Processes	regulation of mononuclear cell proliferation	10	-2.8374	-1.43821	301|1435|3569|3600|3620|3659|6385|7412|10148|23308	ANXA1|CSF1|IL6|IL15|IDO1|IRF1|SDC4|VCAM1|EBI3|ICOSLG
GO:0061041	GO Biological Processes	regulation of wound healing	10	-3.83063	-2.23401	301|857|5055|5156|5321|7057|7124|7128|8613|9076	ANXA1|CAV1|SERPINB2|PDGFRA|PLA2G4A|THBS1|TNF|TNFAIP3|PLPP3|CLDN1
GO:1903034	GO Biological Processes	regulation of response to wounding	10	-3.2165	-1.73417	301|857|5055|5156|5321|7057|7124|7128|8613|9076	ANXA1|CAV1|SERPINB2|PDGFRA|PLA2G4A|THBS1|TNF|TNFAIP3|PLPP3|CLDN1
GO:0002761	GO Biological Processes	regulation of myeloid leukocyte differentiation	10	-4.91725	-3.13329	677|861|1435|3624|3725|3976|4609|5196|7098|7124	ZFP36L1|RUNX1|CSF1|INHBA|JUN|LIF|MYC|PF4|TLR3|TNF
GO:0043367	GO Biological Processes	CD4-positive, alpha-beta T cell differentiation	10	-6.74443	-4.65825	301|602|861|3569|5734|5971|8651|64332|80149|91543	ANXA1|BCL3|RUNX1|IL6|PTGER4|RELB|SOCS1|NFKBIZ|ZC3H12A|RSAD2
GO:0035710	GO Biological Processes	CD4-positive, alpha-beta T cell activation	10	-5.85	-3.92039	301|602|861|3569|5734|5971|8651|64332|80149|91543	ANXA1|BCL3|RUNX1|IL6|PTGER4|RELB|SOCS1|NFKBIZ|ZC3H12A|RSAD2
GO:0002286	GO Biological Processes	T cell activation involved in immune response	10	-5.38624	-3.52286	301|602|3569|3936|5734|5971|6556|64332|80149|338376	ANXA1|BCL3|IL6|LCP1|PTGER4|RELB|SLC11A1|NFKBIZ|ZC3H12A|IFNE
GO:0050830	GO Biological Processes	defense response to Gram-positive bacterium	10	-5.64886	-3.7482	2634|3569|5919|7124|8349|8970|85236|114770|115361|388646	GBP2|IL6|RARRES2|TNF|H2BC21|H2BC11|H2BC12|PGLYRP2|GBP4|GBP7
GO:0032651	GO Biological Processes	regulation of interleukin-1 beta production	10	-5.8088	-3.88579	834|1903|3569|4210|6376|7124|7128|7474|80149|114769	CASP1|S1PR3|IL6|MEFV|CX3CL1|TNF|TNFAIP3|WNT5A|ZC3H12A|CARD16
GO:0032649	GO Biological Processes	regulation of interferon-gamma production	10	-5.57167	-3.68931	602|3624|6556|7098|7124|7474|10148|51284|80149|114770	BCL3|INHBA|SLC11A1|TLR3|TNF|WNT5A|EBI3|TLR7|ZC3H12A|PGLYRP2
GO:0032611	GO Biological Processes	interleukin-1 beta production	10	-5.45916	-3.58712	834|1903|3569|4210|6376|7124|7128|7474|80149|114769	CASP1|S1PR3|IL6|MEFV|CX3CL1|TNF|TNFAIP3|WNT5A|ZC3H12A|CARD16
GO:0048247	GO Biological Processes	lymphocyte chemotaxis	10	-7.51916	-5.33126	3627|6347|6354|6356|6364|6373|6376|7474|8740|9023	CXCL10|CCL2|CCL7|CCL11|CCL20|CXCL11|CX3CL1|WNT5A|TNFSF14|CH25H
GO:0045667	GO Biological Processes	regulation of osteoblast differentiation	10	-4.67756	-2.93445	1052|3397|3399|3569|4091|6591|7124|7424|8626|64093	CEBPD|ID1|ID3|IL6|SMAD6|SNAI2|TNF|VEGFC|TP63|SMOC1
GO:0002703	GO Biological Processes	regulation of leukocyte mediated immunity	10	-3.00379	-1.56333	718|2294|3077|3569|3575|3684|6372|7098|7124|91543	C3|FOXF1|HFE|IL6|IL7R|ITGAM|CXCL6|TLR3|TNF|RSAD2
GO:0051384	GO Biological Processes	response to glucocorticoid	10	-4.24832	-2.57693	301|677|3490|3569|5743|6755|7124|9076|9353|387758	ANXA1|ZFP36L1|IGFBP7|IL6|PTGS2|SSTR5|TNF|CLDN1|SLIT2|FIBIN
GO:0045598	GO Biological Processes	regulation of fat cell differentiation	10	-4.34998	-2.65886	677|2852|3569|5743|5919|6591|7124|7474|25937|80149	ZFP36L1|GPER1|IL6|PTGS2|RARRES2|SNAI2|TNF|WNT5A|WWTR1|ZC3H12A
GO:0030509	GO Biological Processes	BMP signaling pathway	10	-4.05508	-2.42148	94|3077|3397|4091|7474|148738|168667|375567|642658|652991	ACVRL1|HFE|ID1|SMAD6|WNT5A|HJV|BMPER|VWC2|SCX|SKOR2
GO:0071772	GO Biological Processes	response to BMP	10	-3.76667	-2.18159	94|3077|3397|4091|7474|148738|168667|375567|642658|652991	ACVRL1|HFE|ID1|SMAD6|WNT5A|HJV|BMPER|VWC2|SCX|SKOR2
GO:0071773	GO Biological Processes	cellular response to BMP stimulus	10	-3.76667	-2.18159	94|3077|3397|4091|7474|148738|168667|375567|642658|652991	ACVRL1|HFE|ID1|SMAD6|WNT5A|HJV|BMPER|VWC2|SCX|SKOR2
GO:0072073	GO Biological Processes	kidney epithelium development	10	-4.37595	-2.68097	3976|4091|4609|6385|6943|7475|9353|10413|25937|168667	LIF|SMAD6|MYC|SDC4|TCF21|WNT6|SLIT2|YAP1|WWTR1|BMPER
GO:0050731	GO Biological Processes	positive regulation of peptidyl-tyrosine phosphorylation	10	-3.25091	-1.75346	960|1437|1950|2209|3084|3569|3600|3976|7124|9021	CD44|CSF2|EGF|FCGR1A|NRG1|IL6|IL15|LIF|TNF|SOCS3
GO:0050728	GO Biological Processes	negative regulation of inflammatory response	10	-3.23365	-1.74352	2294|2852|4210|4907|5734|6376|7128|9021|10203|80149	FOXF1|GPER1|MEFV|NT5E|PTGER4|CX3CL1|TNFAIP3|SOCS3|CALCRL|ZC3H12A
GO:1901654	GO Biological Processes	response to ketone	10	-3.16576	-1.69298	857|3371|3490|5734|7057|8644|9076|9353|10413|387758	CAV1|TNC|IGFBP7|PTGER4|THBS1|AKR1C3|CLDN1|SLIT2|YAP1|FIBIN
GO:0045446	GO Biological Processes	endothelial cell differentiation	10	-4.94856	-3.1574	94|1306|1903|3084|3397|4233|7122|7124|9076|84913	ACVRL1|COL15A1|S1PR3|NRG1|ID1|MET|CLDN5|TNF|CLDN1|ATOH8
GO:0007188	GO Biological Processes	adenylate cyclase-modulating G protein-coupled receptor signaling pathway	10	-2.66856	-1.30818	554|1903|2852|2899|3627|5196|5734|5744|6373|10203	AVPR2|S1PR3|GPER1|GRIK3|CXCL10|PF4|PTGER4|PTHLH|CXCL11|CALCRL
GO:0007548	GO Biological Processes	sex differentiation	10	-2.10114	-0.873979	190|3624|5156|6943|7098|7474|8626|8644|9353|642658	NR0B1|INHBA|PDGFRA|TCF21|TLR3|WNT5A|TP63|AKR1C3|SLIT2|SCX
GO:0042476	GO Biological Processes	odontogenesis	10	-4.64886	-2.91113	1435|3371|3399|3624|4982|5156|7475|8626|80326|123041	CSF1|TNC|ID3|INHBA|TNFRSF11B|PDGFRA|WNT6|TP63|WNT10A|SLC24A4
GO:0019882	GO Biological Processes	antigen processing and presentation	10	-2.68216	-1.31681	1520|2209|3077|3122|5699|5971|6556|6892|7057|23180	CTSS|FCGR1A|HFE|HLA-DRA|PSMB10|RELB|SLC11A1|TAPBP|THBS1|RFTN1
GO:0046883	GO Biological Processes	regulation of hormone secretion	10	-2.1746	-0.931292	301|2852|3077|3569|3624|3976|5071|6755|7124|26251	ANXA1|GPER1|HFE|IL6|INHBA|LIF|PRKN|SSTR5|TNF|KCNG2
GO:0051100	GO Biological Processes	negative regulation of binding	10	-3.72485	-2.145	857|3077|3397|3433|3725|4233|4792|6590|114769|165904	CAV1|HFE|ID1|IFIT2|JUN|MET|NFKBIA|SLPI|CARD16|XIRP1
GO:0032872	GO Biological Processes	regulation of stress-activated MAPK cascade	10	-2.57564	-1.23756	259|4609|5071|7098|7124|7474|8325|10912|29969|80149	AMBP|MYC|PRKN|TLR3|TNF|WNT5A|FZD8|GADD45G|MDFIC|ZC3H12A
GO:0070302	GO Biological Processes	regulation of stress-activated protein kinase signaling cascade	10	-2.53699	-1.20777	259|4609|5071|7098|7124|7474|8325|10912|29969|80149	AMBP|MYC|PRKN|TLR3|TNF|WNT5A|FZD8|GADD45G|MDFIC|ZC3H12A
GO:0021537	GO Biological Processes	telencephalon development	10	-2.29595	-1.02231	554|1000|1281|3084|3624|4852|7474|9353|55079|91584	AVPR2|CDH2|COL3A1|NRG1|INHBA|NPY|WNT5A|SLIT2|FEZF2|PLXNA4
GO:0051896	GO Biological Processes	regulation of protein kinase B signaling	10	-2.41299	-1.11127	1950|2852|3084|4233|5156|6376|7057|7124|8644|27006	EGF|GPER1|NRG1|MET|PDGFRA|CX3CL1|THBS1|TNF|AKR1C3|FGF22
GO:0097164	GO Biological Processes	ammonium ion metabolic process	10	-2.88163	-1.47088	1645|3684|5071|5321|5920|6583|8605|8613|8644|130367	AKR1C1|ITGAM|PRKN|PLA2G4A|PLAAT4|SLC22A4|PLA2G4C|PLPP3|AKR1C3|SGPP2
GO:0051402	GO Biological Processes	neuron apoptotic process	10	-2.5116	-1.1886	1728|3684|3725|5071|6347|6376|7068|7124|8626|94234	NQO1|ITGAM|JUN|PRKN|CCL2|CX3CL1|THRB|TNF|TP63|FOXQ1
GO:0048872	GO Biological Processes	homeostasis of number of cells	10	-2.36537	-1.0764	301|677|1000|1435|3569|3575|3624|6372|7128|8740	ANXA1|ZFP36L1|CDH2|CSF1|IL6|IL7R|INHBA|CXCL6|TNFAIP3|TNFSF14
GO:0061448	GO Biological Processes	connective tissue development	10	-2.28461	-1.0128	94|861|960|1435|3696|4256|5744|6591|7474|642658	ACVRL1|RUNX1|CD44|CSF1|ITGB8|MGP|PTHLH|SNAI2|WNT5A|SCX
GO:0002548	GO Biological Processes	monocyte chemotaxis	9	-6.24745	-4.26481	301|3569|3627|6347|6354|6356|6364|6376|9353	ANXA1|IL6|CXCL10|CCL2|CCL7|CCL11|CCL20|CX3CL1|SLIT2
GO:0010595	GO Biological Processes	positive regulation of endothelial cell migration	9	-3.86169	-2.25973	301|4233|5743|7057|7424|7474|8613|80149|84913	ANXA1|MET|PTGS2|THBS1|VEGFC|WNT5A|PLPP3|ZC3H12A|ATOH8
GO:0060968	GO Biological Processes	regulation of gene silencing	9	-3.30531	-1.79727	3006|3008|3569|7124|8294|8353|8357|8365|80149	H1-2|H1-4|IL6|TNF|H4C9|H3C6|H3C10|H4C8|ZC3H12A
GO:0042129	GO Biological Processes	regulation of T cell proliferation	9	-3.13217	-1.66271	301|3569|3600|3620|3659|6385|7412|10148|23308	ANXA1|IL6|IL15|IDO1|IRF1|SDC4|VCAM1|EBI3|ICOSLG
GO:0050670	GO Biological Processes	regulation of lymphocyte proliferation	9	-2.33101	-1.04846	301|3569|3600|3620|3659|6385|7412|10148|23308	ANXA1|IL6|IL15|IDO1|IRF1|SDC4|VCAM1|EBI3|ICOSLG
GO:1902106	GO Biological Processes	negative regulation of leukocyte differentiation	9	-4.66547	-2.92344	301|861|3624|3659|4609|7098|8651|80149|114770	ANXA1|RUNX1|INHBA|IRF1|MYC|TLR3|SOCS1|ZC3H12A|PGLYRP2
GO:0045580	GO Biological Processes	regulation of T cell differentiation	9	-3.47034	-1.92823	301|861|3575|3600|3659|8651|27177|64332|80149	ANXA1|RUNX1|IL7R|IL15|IRF1|SOCS1|IL36B|NFKBIZ|ZC3H12A
GO:0043123	GO Biological Processes	positive regulation of I-kappaB kinase/NF-kappaB signaling	9	-2.77228	-1.38171	330|834|5071|6376|7098|7124|9641|80833|114769	BIRC3|CASP1|PRKN|CX3CL1|TLR3|TNF|IKBKE|APOL3|CARD16
GO:0009755	GO Biological Processes	hormone-mediated signaling pathway	9	-2.56132	-1.22536	190|861|2103|2852|6755|6943|7068|8626|10413	NR0B1|RUNX1|ESRRB|GPER1|SSTR5|TCF21|THRB|TP63|YAP1
GO:0032602	GO Biological Processes	chemokine production	9	-5.01846	-3.2212	326|3569|4210|6372|6591|7098|7124|7474|51284	AIRE|IL6|MEFV|CXCL6|SNAI2|TLR3|TNF|WNT5A|TLR7
GO:0032680	GO Biological Processes	regulation of tumor necrosis factor production	9	-3.02342	-1.57534	602|3569|5196|6376|7057|7098|7128|7474|80149	BCL3|IL6|PF4|CX3CL1|THBS1|TLR3|TNFAIP3|WNT5A|ZC3H12A
GO:1903555	GO Biological Processes	regulation of tumor necrosis factor superfamily cytokine production	9	-2.97091	-1.5364	602|3569|5196|6376|7057|7098|7128|7474|80149	BCL3|IL6|PF4|CX3CL1|THBS1|TLR3|TNFAIP3|WNT5A|ZC3H12A
GO:0032640	GO Biological Processes	tumor necrosis factor production	9	-2.93656	-1.51147	602|3569|5196|6376|7057|7098|7128|7474|80149	BCL3|IL6|PF4|CX3CL1|THBS1|TLR3|TNFAIP3|WNT5A|ZC3H12A
GO:0071706	GO Biological Processes	tumor necrosis factor superfamily cytokine production	9	-2.8529	-1.44965	602|3569|5196|6376|7057|7098|7128|7474|80149	BCL3|IL6|PF4|CX3CL1|THBS1|TLR3|TNFAIP3|WNT5A|ZC3H12A
GO:0071260	GO Biological Processes	cellular response to mechanical stimulus	9	-5.68716	-3.78205	834|3659|5734|5743|7098|8740|51284|63895|642658	CASP1|IRF1|PTGER4|PTGS2|TLR3|TNFSF14|TLR7|PIEZO2|SCX
GO:0002699	GO Biological Processes	positive regulation of immune effector process	9	-2.28048	-1.0105	301|718|2294|3569|3684|7124|7474|64332|91543	ANXA1|C3|FOXF1|IL6|ITGAM|TNF|WNT5A|NFKBIZ|RSAD2
GO:0010810	GO Biological Processes	regulation of cell-substrate adhesion	9	-2.35677	-1.06932	94|1295|1435|2294|2633|6376|6385|7057|375567	ACVRL1|COL8A1|CSF1|FOXF1|GBP1|CX3CL1|SDC4|THBS1|VWC2
GO:0090288	GO Biological Processes	negative regulation of cellular response to growth factor stimulus	9	-2.86939	-1.46165	857|4091|7057|7474|9353|148738|168667|375567|652991	CAV1|SMAD6|THBS1|WNT5A|SLIT2|HJV|BMPER|VWC2|SKOR2
GO:1901222	GO Biological Processes	regulation of NIK/NF-kappaB signaling	9	-4.15012	-2.50022	602|4792|7098|7124|8740|9966|51284|56892|80149	BCL3|NFKBIA|TLR3|TNF|TNFSF14|TNFSF15|TLR7|TCIM|ZC3H12A
GO:2001235	GO Biological Processes	positive regulation of apoptotic signaling pathway	9	-2.8529	-1.44965	857|2852|3624|7057|7078|7124|8626|50486|90427	CAV1|GPER1|INHBA|THBS1|TIMP3|TNF|TP63|G0S2|BMF
GO:0071236	GO Biological Processes	cellular response to antibiotic	9	-3.49177	-1.94278	301|1728|3399|3569|4233|5321|6354|7128|80149	ANXA1|NQO1|ID3|IL6|MET|PLA2G4A|CCL7|TNFAIP3|ZC3H12A
GO:0071248	GO Biological Processes	cellular response to metal ion	9	-2.69453	-1.32554	1728|3077|3725|4502|5071|5743|7474|8644|9076	NQO1|HFE|JUN|MT2A|PRKN|PTGS2|WNT5A|AKR1C3|CLDN1
GO:0071241	GO Biological Processes	cellular response to inorganic substance	9	-2.30558	-1.02899	1728|3077|3725|4502|5071|5743|7474|8644|9076	NQO1|HFE|JUN|MT2A|PRKN|PTGS2|WNT5A|AKR1C3|CLDN1
GO:0019915	GO Biological Processes	lipid storage	9	-5.59517	-3.70376	718|857|1066|3569|4792|7124|8605|9641|80149	C3|CAV1|CES1|IL6|NFKBIA|TNF|PLA2G4C|IKBKE|ZC3H12A
GO:1901888	GO Biological Processes	regulation of cell junction assembly	9	-5.01846	-3.2212	94|857|861|6385|6591|7057|7122|7124|9076	ACVRL1|CAV1|RUNX1|SDC4|SNAI2|THBS1|CLDN5|TNF|CLDN1
GO:0019935	GO Biological Processes	cyclic-nucleotide-mediated signaling	9	-2.26805	-1.00243	1903|2852|3627|5196|5734|5744|6373|7057|10203	S1PR3|GPER1|CXCL10|PF4|PTGER4|PTHLH|CXCL11|THBS1|CALCRL
GO:0008406	GO Biological Processes	gonad development	9	-2.28048	-1.0105	190|3624|5156|6943|7098|7474|8644|9353|642658	NR0B1|INHBA|PDGFRA|TCF21|TLR3|WNT5A|AKR1C3|SLIT2|SCX
GO:0045137	GO Biological Processes	development of primary sexual characteristics	9	-2.2071	-0.955555	190|3624|5156|6943|7098|7474|8644|9353|642658	NR0B1|INHBA|PDGFRA|TCF21|TLR3|WNT5A|AKR1C3|SLIT2|SCX
GO:0071478	GO Biological Processes	cellular response to radiation	9	-2.75651	-1.37498	4311|4609|5475|5743|5796|6591|10413|90427|114769	MME|MYC|PPEF1|PTGS2|PTPRK|SNAI2|YAP1|BMF|CARD16
GO:1904035	GO Biological Processes	regulation of epithelial cell apoptotic process	9	-4.90803	-3.12526	677|2852|3569|6347|7057|7124|7128|8644|10413	ZFP36L1|GPER1|IL6|CCL2|THBS1|TNF|TNFAIP3|AKR1C3|YAP1
GO:1904019	GO Biological Processes	epithelial cell apoptotic process	9	-4.20604	-2.54193	677|2852|3569|6347|7057|7124|7128|8644|10413	ZFP36L1|GPER1|IL6|CCL2|THBS1|TNF|TNFAIP3|AKR1C3|YAP1
GO:0048762	GO Biological Processes	mesenchymal cell differentiation	9	-2.19514	-0.946271	94|3084|3569|6591|6943|7474|10512|25937|80326	ACVRL1|NRG1|IL6|SNAI2|TCF21|WNT5A|SEMA3C|WWTR1|WNT10A
GO:1903531	GO Biological Processes	negative regulation of secretion by cell	9	-2.83654	-1.43821	301|2294|3624|3976|5071|5734|6376|80149|91543	ANXA1|FOXF1|INHBA|LIF|PRKN|PTGER4|CX3CL1|ZC3H12A|RSAD2
GO:0035821	GO Biological Processes	modification of morphology or physiology of other organism	9	-3.22681	-1.74089	3725|5071|5196|6372|6590|8970|23076|80149|85236	JUN|PRKN|PF4|CXCL6|SLPI|H2BC11|RRP1B|ZC3H12A|H2BC12
GO:0050792	GO Biological Processes	regulation of viral process	9	-2.35677	-1.06932	3576|3725|5071|6590|7124|23076|29969|80149|91543	CXCL8|JUN|PRKN|SLPI|TNF|RRP1B|MDFIC|ZC3H12A|RSAD2
GO:0051017	GO Biological Processes	actin filament bundle assembly	9	-3.26574	-1.76458	3397|3936|4233|5071|5734|6376|6385|23671|171024	ID1|LCP1|MET|PRKN|PTGER4|CX3CL1|SDC4|TMEFF2|SYNPO2
GO:0061572	GO Biological Processes	actin filament bundle organization	9	-3.1885	-1.71089	3397|3936|4233|5071|5734|6376|6385|23671|171024	ID1|LCP1|MET|PRKN|PTGER4|CX3CL1|SDC4|TMEFF2|SYNPO2
GO:0090090	GO Biological Processes	negative regulation of canonical Wnt signaling pathway	9	-2.83654	-1.43821	857|1000|3489|5071|5699|6591|7474|25937|27303	CAV1|CDH2|IGFBP6|PRKN|PSMB10|SNAI2|WNT5A|WWTR1|RBMS3
GO:0030178	GO Biological Processes	negative regulation of Wnt signaling pathway	9	-2.31825	-1.04018	857|1000|3489|5071|5699|6591|7474|25937|27303	CAV1|CDH2|IGFBP6|PRKN|PSMB10|SNAI2|WNT5A|WWTR1|RBMS3
GO:0007254	GO Biological Processes	JNK cascade	9	-2.39605	-1.09901	259|5071|5734|7098|7124|7474|8325|10912|29969	AMBP|PRKN|PTGER4|TLR3|TNF|WNT5A|FZD8|GADD45G|MDFIC
GO:0007219	GO Biological Processes	Notch signaling pathway	9	-2.66419	-1.30516	1903|1950|4609|4792|6591|7079|8626|10413|56892	S1PR3|EGF|MYC|NFKBIA|SNAI2|TIMP4|TP63|YAP1|TCIM
GO:0060560	GO Biological Processes	developmental growth involved in morphogenesis	9	-2.12495	-0.894637	1435|3371|5071|6356|7474|9353|10413|10512|91584	CSF1|TNC|PRKN|CCL11|WNT5A|SLIT2|YAP1|SEMA3C|PLXNA4
GO:0051897	GO Biological Processes	positive regulation of protein kinase B signaling	9	-2.93656	-1.51147	1950|3084|4233|5156|6376|7057|7124|8644|27006	EGF|NRG1|MET|PDGFRA|CX3CL1|THBS1|TNF|AKR1C3|FGF22
GO:0009266	GO Biological Processes	response to temperature stimulus	9	-2.14805	-0.909685	3490|3627|4519|4792|5743|7057|26353|26509|56892	IGFBP7|CXCL10|CYTB|NFKBIA|PTGS2|THBS1|HSPB8|MYOF|TCIM
GO:0050680	GO Biological Processes	negative regulation of epithelial cell proliferation	9	-2.95367	-1.52544	94|857|5796|6347|6591|7057|7124|7474|84913	ACVRL1|CAV1|PTPRK|CCL2|SNAI2|THBS1|TNF|WNT5A|ATOH8
GO:2000377	GO Biological Processes	regulation of reactive oxygen species metabolic process	9	-2.5902	-1.24654	857|3684|5071|5743|7057|7124|8644|10516|80149	CAV1|ITGAM|PRKN|PTGS2|THBS1|TNF|AKR1C3|FBLN5|ZC3H12A
GO:0048771	GO Biological Processes	tissue remodeling	9	-2.86939	-1.46165	94|301|857|3569|3600|3976|4982|7128|10512	ACVRL1|ANXA1|CAV1|IL6|IL15|LIF|TNFRSF11B|TNFAIP3|SEMA3C
GO:0051216	GO Biological Processes	cartilage development	9	-2.63428	-1.2797	94|861|960|3696|4256|5744|6591|7474|642658	ACVRL1|RUNX1|CD44|ITGB8|MGP|PTHLH|SNAI2|WNT5A|SCX
GO:0043534	GO Biological Processes	blood vessel endothelial cell migration	8	-2.18867	-0.941265	94|301|3397|5743|7057|7124|7424|9353	ACVRL1|ANXA1|ID1|PTGS2|THBS1|TNF|VEGFC|SLIT2
GO:0045638	GO Biological Processes	negative regulation of myeloid cell differentiation	8	-4.15345	-2.50268	677|3624|4609|4792|5196|7098|8294|8365	ZFP36L1|INHBA|MYC|NFKBIA|PF4|TLR3|H4C9|H4C8
GO:0045639	GO Biological Processes	positive regulation of myeloid cell differentiation	8	-3.93506	-2.3212	677|861|1435|3624|3725|3976|5196|7124	ZFP36L1|RUNX1|CSF1|INHBA|JUN|LIF|PF4|TNF
GO:0046634	GO Biological Processes	regulation of alpha-beta T cell activation	8	-4.08911	-2.45128	301|861|3077|3659|8651|10148|64332|80149	ANXA1|RUNX1|HFE|IRF1|SOCS1|EBI3|NFKBIZ|ZC3H12A
GO:0050868	GO Biological Processes	negative regulation of T cell activation	8	-3.49829	-1.94731	301|861|3077|3620|3659|6385|8651|80149	ANXA1|RUNX1|HFE|IDO1|IRF1|SDC4|SOCS1|ZC3H12A
GO:1903038	GO Biological Processes	negative regulation of leukocyte cell-cell adhesion	8	-3.06702	-1.61187	301|861|3077|3620|3659|6385|8651|80149	ANXA1|RUNX1|HFE|IDO1|IRF1|SDC4|SOCS1|ZC3H12A
GO:0022408	GO Biological Processes	negative regulation of cell-cell adhesion	8	-2.1754	-0.931292	301|861|3077|3620|3659|6385|8651|80149	ANXA1|RUNX1|HFE|IDO1|IRF1|SDC4|SOCS1|ZC3H12A
GO:0010803	GO Biological Processes	regulation of tumor necrosis factor-mediated signaling pathway	8	-5.52999	-3.65356	330|834|837|5071|7124|7128|8970|114769	BIRC3|CASP1|CASP4|PRKN|TNF|TNFAIP3|H2BC11|CARD16
GO:0010952	GO Biological Processes	positive regulation of peptidase activity	8	-2.01152	-0.80248	834|837|857|2852|4210|4609|7124|9966	CASP1|CASP4|CAV1|GPER1|MEFV|MYC|TNF|TNFSF15
GO:0150076	GO Biological Processes	neuroinflammatory response	8	-4.81751	-3.05218	3569|3684|3725|5743|6376|7098|7124|51284	IL6|ITGAM|JUN|PTGS2|CX3CL1|TLR3|TNF|TLR7
GO:0032642	GO Biological Processes	regulation of chemokine production	8	-4.39223	-2.69433	3569|4210|6372|6591|7098|7124|7474|51284	IL6|MEFV|CXCL6|SNAI2|TLR3|TNF|WNT5A|TLR7
GO:0032675	GO Biological Processes	regulation of interleukin-6 production	8	-2.65492	-1.29633	3569|6376|7098|7124|7128|7474|51284|80149	IL6|CX3CL1|TLR3|TNF|TNFAIP3|WNT5A|TLR7|ZC3H12A
GO:0051092	GO Biological Processes	positive regulation of NF-kappaB transcription factor activity	8	-2.638	-1.28297	857|3569|4791|6376|7098|7124|7474|114769	CAV1|IL6|NFKB2|CX3CL1|TLR3|TNF|WNT5A|CARD16
GO:0002673	GO Biological Processes	regulation of acute inflammatory response	8	-2.58806	-1.2457	2|716|718|922|3569|5743|7124|145741	A2M|C1S|C3|CD5L|IL6|PTGS2|TNF|C2CD4A
GO:0032635	GO Biological Processes	interleukin-6 production	8	-2.47623	-1.15977	3569|6376|7098|7124|7128|7474|51284|80149	IL6|CX3CL1|TLR3|TNF|TNFAIP3|WNT5A|TLR7|ZC3H12A
GO:2000401	GO Biological Processes	regulation of lymphocyte migration	8	-5.4239	-3.55768	326|3627|6347|6354|6364|7474|8740|58494	AIRE|CXCL10|CCL2|CCL7|CCL20|WNT5A|TNFSF14|JAM2
GO:0002824	GO Biological Processes	positive regulation of adaptive immune response based on somatic recombination of immune receptors built from immunoglobulin superfamily domains	8	-3.84699	-2.24659	301|718|3569|5321|6556|7124|64332|91543	ANXA1|C3|IL6|PLA2G4A|SLC11A1|TNF|NFKBIZ|RSAD2
GO:0002821	GO Biological Processes	positive regulation of adaptive immune response	8	-3.70686	-2.12851	301|718|3569|5321|6556|7124|64332|91543	ANXA1|C3|IL6|PLA2G4A|SLC11A1|TNF|NFKBIZ|RSAD2
GO:0033273	GO Biological Processes	response to vitamin	8	-4.28719	-2.60932	3371|3600|3627|4519|5179|5743|6591|8942	TNC|IL15|CXCL10|CYTB|PENK|PTGS2|SNAI2|KYNU
GO:2001237	GO Biological Processes	negative regulation of extrinsic apoptotic signaling pathway	8	-3.78998	-2.1996	1437|5196|6376|6591|7057|7124|7128|10413	CSF2|PF4|CX3CL1|SNAI2|THBS1|TNF|TNFAIP3|YAP1
GO:0042542	GO Biological Processes	response to hydrogen peroxide	8	-2.88863	-1.47637	301|1728|3569|3725|4233|4540|4541|7128	ANXA1|NQO1|IL6|JUN|MET|ND5|ND6|TNFAIP3
GO:0042509	GO Biological Processes	regulation of tyrosine phosphorylation of STAT protein	8	-4.4282	-2.72043	857|1437|3569|3600|3976|7124|8651|9021	CAV1|CSF2|IL6|IL15|LIF|TNF|SOCS1|SOCS3
GO:0007260	GO Biological Processes	tyrosine phosphorylation of STAT protein	8	-4.32173	-2.6354	857|1437|3569|3600|3976|7124|8651|9021	CAV1|CSF2|IL6|IL15|LIF|TNF|SOCS1|SOCS3
GO:1904894	GO Biological Processes	positive regulation of STAT cascade	8	-4.18624	-2.52573	1437|3569|3575|3600|3976|7124|8651|9021	CSF2|IL6|IL7R|IL15|LIF|TNF|SOCS1|SOCS3
GO:0033138	GO Biological Processes	positive regulation of peptidyl-serine phosphorylation	8	-3.73425	-2.15367	857|960|3569|3976|5743|7124|7474|338376	CAV1|CD44|IL6|LIF|PTGS2|TNF|WNT5A|IFNE
GO:0033135	GO Biological Processes	regulation of peptidyl-serine phosphorylation	8	-2.90774	-1.48988	857|960|3569|3976|5743|7124|7474|338376	CAV1|CD44|IL6|LIF|PTGS2|TNF|WNT5A|IFNE
GO:0001890	GO Biological Processes	placenta development	8	-2.6892	-1.32112	677|1437|2103|3696|3976|4311|5743|9021	ZFP36L1|CSF2|ESRRB|ITGB8|LIF|MME|PTGS2|SOCS3
GO:0002698	GO Biological Processes	negative regulation of immune effector process	8	-3.35312	-1.83359	2|301|2294|3077|3575|7124|80149|114770	A2M|ANXA1|FOXF1|HFE|IL7R|TNF|ZC3H12A|PGLYRP2
GO:0007043	GO Biological Processes	cell-cell junction assembly	8	-2.98591	-1.54761	857|861|6591|7122|7124|9076|28513|125111	CAV1|RUNX1|SNAI2|CLDN5|TNF|CLDN1|CDH19|GJD3
GO:0045216	GO Biological Processes	cell-cell junction organization	8	-2.40011	-1.10268	857|861|6591|7122|7124|9076|28513|125111	CAV1|RUNX1|SNAI2|CLDN5|TNF|CLDN1|CDH19|GJD3
GO:0007189	GO Biological Processes	adenylate cyclase-activating G protein-coupled receptor signaling pathway	8	-2.86969	-1.46165	1903|2852|3627|5196|5734|5744|6373|10203	S1PR3|GPER1|CXCL10|PF4|PTGER4|PTHLH|CXCL11|CALCRL
GO:0019933	GO Biological Processes	cAMP-mediated signaling	8	-2.07273	-0.852285	1903|2852|3627|5196|5734|5744|6373|10203	S1PR3|GPER1|CXCL10|PF4|PTGER4|PTHLH|CXCL11|CALCRL
GO:0060337	GO Biological Processes	type I interferon signaling pathway	8	-4.15345	-2.50268	2634|3430|3433|3437|3659|7474|9641|91543	GBP2|IFI35|IFIT2|IFIT3|IRF1|WNT5A|IKBKE|RSAD2
GO:0071357	GO Biological Processes	cellular response to type I interferon	8	-4.15345	-2.50268	2634|3430|3433|3437|3659|7474|9641|91543	GBP2|IFI35|IFIT2|IFIT3|IRF1|WNT5A|IKBKE|RSAD2
GO:0034340	GO Biological Processes	response to type I interferon	8	-4.02636	-2.39694	2634|3430|3433|3437|3659|7474|9641|91543	GBP2|IFI35|IFIT2|IFIT3|IRF1|WNT5A|IKBKE|RSAD2
GO:0008584	GO Biological Processes	male gonad development	8	-2.98591	-1.54761	190|3624|5156|6943|7098|7474|8644|642658	NR0B1|INHBA|PDGFRA|TCF21|TLR3|WNT5A|AKR1C3|SCX
GO:0046546	GO Biological Processes	development of primary male sexual characteristics	8	-2.9661	-1.5326	190|3624|5156|6943|7098|7474|8644|642658	NR0B1|INHBA|PDGFRA|TCF21|TLR3|WNT5A|AKR1C3|SCX
GO:0046661	GO Biological Processes	male sex differentiation	8	-2.57169	-1.23446	190|3624|5156|6943|7098|7474|8644|642658	NR0B1|INHBA|PDGFRA|TCF21|TLR3|WNT5A|AKR1C3|SCX
GO:0071774	GO Biological Processes	response to fibroblast growth factor	8	-2.75952	-1.37706	677|960|3371|3576|6347|7057|7474|27006	ZFP36L1|CD44|TNC|CXCL8|CCL2|THBS1|WNT5A|FGF22
GO:0002831	GO Biological Processes	regulation of response to biotic stimulus	8	-2.86969	-1.46165	330|3600|6372|6376|7128|9450|80149|114769	BIRC3|IL15|CXCL6|CX3CL1|TNFAIP3|LY86|ZC3H12A|CARD16
GO:0042475	GO Biological Processes	odontogenesis of dentin-containing tooth	8	-4.28719	-2.60932	1435|3371|4982|5156|7475|8626|80326|123041	CSF1|TNC|TNFRSF11B|PDGFRA|WNT6|TP63|WNT10A|SLC24A4
GO:0043409	GO Biological Processes	negative regulation of MAPK cascade	8	-2.22905	-0.970932	259|857|2633|2852|3976|4609|5071|7078	AMBP|CAV1|GBP1|GPER1|LIF|MYC|PRKN|TIMP3
GO:0009308	GO Biological Processes	amine metabolic process	8	-2.98591	-1.54761	1728|3620|3684|5071|5699|6999|7412|8942	NQO1|IDO1|ITGAM|PRKN|PSMB10|TDO2|VCAM1|KYNU
GO:0006970	GO Biological Processes	response to osmotic stress	8	-4.46467	-2.75087	677|4519|5743|5971|7098|7124|9076|23308	ZFP36L1|CYTB|PTGS2|RELB|TLR3|TNF|CLDN1|ICOSLG
GO:0043901	GO Biological Processes	negative regulation of multi-organism process	8	-2.37049	-1.07846	3725|5071|6590|7124|7128|80149|91543|114769	JUN|PRKN|SLPI|TNF|TNFAIP3|ZC3H12A|RSAD2|CARD16
GO:0062013	GO Biological Processes	positive regulation of small molecule metabolic process	8	-2.638	-1.28297	301|1066|1950|2103|2852|3269|5743|7124	ANXA1|CES1|EGF|ESRRB|GPER1|HRH1|PTGS2|TNF
GO:0003018	GO Biological Processes	vascular process in circulatory system	8	-2.40011	-1.10268	554|857|2852|3269|5743|7122|9353|145741	AVPR2|CAV1|GPER1|HRH1|PTGS2|CLDN5|SLIT2|C2CD4A
GO:0032091	GO Biological Processes	negative regulation of protein binding	8	-3.78998	-2.1996	857|3077|3397|3433|4233|6590|114769|165904	CAV1|HFE|ID1|IFIT2|MET|SLPI|CARD16|XIRP1
GO:0032231	GO Biological Processes	regulation of actin filament bundle assembly	8	-3.876	-2.2709	3397|4233|5071|5734|6376|6385|23671|171024	ID1|MET|PRKN|PTGER4|CX3CL1|SDC4|TMEFF2|SYNPO2
GO:0046328	GO Biological Processes	regulation of JNK cascade	8	-2.25648	-0.991936	259|5071|7098|7124|7474|8325|10912|29969	AMBP|PRKN|TLR3|TNF|WNT5A|FZD8|GADD45G|MDFIC
GO:0050806	GO Biological Processes	positive regulation of synaptic transmission	8	-2.44542	-1.13419	2852|3908|4311|5743|6347|6507|7124|23373	GPER1|LAMA2|MME|PTGS2|CCL2|SLC1A3|TNF|CRTC1
GO:0001906	GO Biological Processes	cell killing	8	-2.38524	-1.08898	718|922|3575|3684|5196|6372|8970|85236	C3|CD5L|IL7R|ITGAM|PF4|CXCL6|H2BC11|H2BC12
GO:0045807	GO Biological Processes	positive regulation of endocytosis	8	-2.74171	-1.36207	718|1950|3077|3600|6347|6556|7124|7474	C3|EGF|HFE|IL15|CCL2|SLC11A1|TNF|WNT5A
GO:0032479	GO Biological Processes	regulation of type I interferon production	8	-3.32978	-1.81668	3659|4791|5971|7098|7128|7318|9641|51284	IRF1|NFKB2|RELB|TLR3|TNFAIP3|UBA7|IKBKE|TLR7
GO:0032606	GO Biological Processes	type I interferon production	8	-3.28381	-1.78203	3659|4791|5971|7098|7128|7318|9641|51284	IRF1|NFKB2|RELB|TLR3|TNFAIP3|UBA7|IKBKE|TLR7
GO:0002244	GO Biological Processes	hematopoietic progenitor cell differentiation	8	-2.44542	-1.13419	861|1052|3624|5156|5699|9119|10413|54502	RUNX1|CEBPD|INHBA|PDGFRA|PSMB10|KRT75|YAP1|RBM47
GO:0001704	GO Biological Processes	formation of primary germ layer	8	-3.28381	-1.78203	1295|1303|2294|3624|3914|7474|84913|642658	COL8A1|COL12A1|FOXF1|INHBA|LAMB3|WNT5A|ATOH8|SCX
GO:0007369	GO Biological Processes	gastrulation	8	-2.20203	-0.95129	1295|1303|2294|3624|3914|7474|84913|642658	COL8A1|COL12A1|FOXF1|INHBA|LAMB3|WNT5A|ATOH8|SCX
GO:0009408	GO Biological Processes	response to heat	8	-2.52338	-1.19624	3490|3627|4519|5743|7057|26353|26509|56892	IGFBP7|CXCL10|CYTB|PTGS2|THBS1|HSPB8|MYOF|TCIM
GO:0019751	GO Biological Processes	polyol metabolic process	8	-3.17279	-1.69869	2712|2852|3269|5321|5330|8613|26509|130367	GK2|GPER1|HRH1|PLA2G4A|PLCB2|PLPP3|MYOF|SGPP2
GO:0030203	GO Biological Processes	glycosaminoglycan metabolic process	8	-2.67198	-1.30919	960|1950|3600|5549|6385|9956|114770|337876	CD44|EGF|IL15|PRELP|SDC4|HS3ST2|PGLYRP2|CHSY3
GO:0006022	GO Biological Processes	aminoglycan metabolic process	8	-2.44542	-1.13419	960|1950|3600|5549|6385|9956|114770|337876	CD44|EGF|IL15|PRELP|SDC4|HS3ST2|PGLYRP2|CHSY3
GO:1905475	GO Biological Processes	regulation of protein localization to membrane	8	-2.12332	-0.893339	1000|2633|2852|3684|5071|7124|8626|116372	CDH2|GBP1|GPER1|ITGAM|PRKN|TNF|TP63|LYPD1
GO:0045652	GO Biological Processes	regulation of megakaryocyte differentiation	7	-3.73784	-2.15576	861|5196|7057|8294|8353|8357|8365	RUNX1|PF4|THBS1|H4C9|H3C6|H3C10|H4C8
GO:0030219	GO Biological Processes	megakaryocyte differentiation	7	-3.20936	-1.7282	861|5196|7057|8294|8353|8357|8365	RUNX1|PF4|THBS1|H4C9|H3C6|H3C10|H4C8
GO:0060964	GO Biological Processes	regulation of gene silencing by miRNA	7	-2.82992	-1.43452	3569|7124|8294|8353|8357|8365|80149	IL6|TNF|H4C9|H3C6|H3C10|H4C8|ZC3H12A
GO:0060147	GO Biological Processes	regulation of posttranscriptional gene silencing	7	-2.74531	-1.36473	3569|7124|8294|8353|8357|8365|80149	IL6|TNF|H4C9|H3C6|H3C10|H4C8|ZC3H12A
GO:0060966	GO Biological Processes	regulation of gene silencing by RNA	7	-2.74531	-1.36473	3569|7124|8294|8353|8357|8365|80149	IL6|TNF|H4C9|H3C6|H3C10|H4C8|ZC3H12A
GO:0032946	GO Biological Processes	positive regulation of mononuclear cell proliferation	7	-2.42254	-1.11807	301|1435|3569|3600|7412|10148|23308	ANXA1|CSF1|IL6|IL15|VCAM1|EBI3|ICOSLG
GO:0070665	GO Biological Processes	positive regulation of leukocyte proliferation	7	-2.20939	-0.956206	301|1435|3569|3600|7412|10148|23308	ANXA1|CSF1|IL6|IL15|VCAM1|EBI3|ICOSLG
GO:0043154	GO Biological Processes	negative regulation of cysteine-type endopeptidase activity involved in apoptotic process	7	-3.64047	-2.07164	330|960|5743|7057|7124|8740|114769	BIRC3|CD44|PTGS2|THBS1|TNF|TNFSF14|CARD16
GO:2000117	GO Biological Processes	negative regulation of cysteine-type endopeptidase activity	7	-3.39993	-1.86859	330|960|5743|7057|7124|8740|114769	BIRC3|CD44|PTGS2|THBS1|TNF|TNFSF14|CARD16
GO:0002763	GO Biological Processes	positive regulation of myeloid leukocyte differentiation	7	-4.71137	-2.95951	677|861|1435|3725|3976|5196|7124	ZFP36L1|RUNX1|CSF1|JUN|LIF|PF4|TNF
GO:0110110	GO Biological Processes	positive regulation of animal organ morphogenesis	7	-3.64047	-2.07164	1435|3976|4609|7128|7474|7475|10512	CSF1|LIF|MYC|TNFAIP3|WNT5A|WNT6|SEMA3C
GO:0045620	GO Biological Processes	negative regulation of lymphocyte differentiation	7	-4.86604	-3.09439	301|861|3624|3659|8651|80149|114770	ANXA1|RUNX1|INHBA|IRF1|SOCS1|ZC3H12A|PGLYRP2
GO:0042093	GO Biological Processes	T-helper cell differentiation	7	-4.61337	-2.87989	301|602|3569|5734|5971|64332|80149	ANXA1|BCL3|IL6|PTGER4|RELB|NFKBIZ|ZC3H12A
GO:0002294	GO Biological Processes	CD4-positive, alpha-beta T cell differentiation involved in immune response	7	-4.51912	-2.79714	301|602|3569|5734|5971|64332|80149	ANXA1|BCL3|IL6|PTGER4|RELB|NFKBIZ|ZC3H12A
GO:0002287	GO Biological Processes	alpha-beta T cell activation involved in immune response	7	-4.47332	-2.75648	301|602|3569|5734|5971|64332|80149	ANXA1|BCL3|IL6|PTGER4|RELB|NFKBIZ|ZC3H12A
GO:0002293	GO Biological Processes	alpha-beta T cell differentiation involved in immune response	7	-4.47332	-2.75648	301|602|3569|5734|5971|64332|80149	ANXA1|BCL3|IL6|PTGER4|RELB|NFKBIZ|ZC3H12A
GO:0002292	GO Biological Processes	T cell differentiation involved in immune response	7	-4.13526	-2.4897	301|602|3569|5734|5971|64332|80149	ANXA1|BCL3|IL6|PTGER4|RELB|NFKBIZ|ZC3H12A
GO:0045621	GO Biological Processes	positive regulation of lymphocyte differentiation	7	-3.08305	-1.62666	301|861|3575|3600|8651|27177|64332	ANXA1|RUNX1|IL7R|IL15|SOCS1|IL36B|NFKBIZ
GO:2001056	GO Biological Processes	positive regulation of cysteine-type endopeptidase activity	7	-2.14876	-0.909685	834|837|2852|4210|4609|7124|9966	CASP1|CASP4|GPER1|MEFV|MYC|TNF|TNFSF15
GO:0043401	GO Biological Processes	steroid hormone mediated signaling pathway	7	-2.35417	-1.06861	190|861|2103|2852|6943|8626|10413	NR0B1|RUNX1|ESRRB|GPER1|TCF21|TP63|YAP1
GO:0001774	GO Biological Processes	microglial cell activation	7	-5.14704	-3.32011	3569|3684|3725|6376|7098|7124|51284	IL6|ITGAM|JUN|CX3CL1|TLR3|TNF|TLR7
GO:0002269	GO Biological Processes	leukocyte activation involved in inflammatory response	7	-5.14704	-3.32011	3569|3684|3725|6376|7098|7124|51284	IL6|ITGAM|JUN|CX3CL1|TLR3|TNF|TLR7
GO:0061900	GO Biological Processes	glial cell activation	7	-4.61337	-2.87989	3569|3684|3725|6376|7098|7124|51284	IL6|ITGAM|JUN|CX3CL1|TLR3|TNF|TLR7
GO:0032729	GO Biological Processes	positive regulation of interferon-gamma production	7	-4.38424	-2.68732	602|6556|7098|7124|7474|10148|51284	BCL3|SLC11A1|TLR3|TNF|WNT5A|EBI3|TLR7
GO:0042107	GO Biological Processes	cytokine metabolic process	7	-4.05775	-2.42309	602|3569|7057|7098|7124|7474|9966	BCL3|IL6|THBS1|TLR3|TNF|WNT5A|TNFSF15
GO:0002367	GO Biological Processes	cytokine production involved in immune response	7	-3.08305	-1.62666	3077|3569|6556|7098|7124|7474|91543	HFE|IL6|SLC11A1|TLR3|TNF|WNT5A|RSAD2
GO:0050707	GO Biological Processes	regulation of cytokine secretion	7	-2.80843	-1.41479	3569|5734|6376|7124|7474|8651|80149	IL6|PTGER4|CX3CL1|TNF|WNT5A|SOCS1|ZC3H12A
GO:0050663	GO Biological Processes	cytokine secretion	7	-2.51181	-1.1886	3569|5734|6376|7124|7474|8651|80149	IL6|PTGER4|CX3CL1|TNF|WNT5A|SOCS1|ZC3H12A
GO:0034121	GO Biological Processes	regulation of toll-like receptor signaling pathway	7	-3.98273	-2.36075	330|857|3659|7098|7128|91543|285852	BIRC3|CAV1|IRF1|TLR3|TNFAIP3|RSAD2|TREML4
GO:0072678	GO Biological Processes	T cell migration	7	-4.29833	-2.61672	326|3627|6347|6364|6373|7474|8740	AIRE|CXCL10|CCL2|CCL20|CXCL11|WNT5A|TNFSF14
GO:0002456	GO Biological Processes	T cell mediated immunity	7	-3.05869	-1.60731	326|3077|3569|3575|6556|23180|91543	AIRE|HFE|IL6|IL7R|SLC11A1|RFTN1|RSAD2
GO:0030510	GO Biological Processes	regulation of BMP signaling pathway	7	-3.39993	-1.86859	94|4091|7474|148738|168667|375567|652991	ACVRL1|SMAD6|WNT5A|HJV|BMPER|VWC2|SKOR2
GO:0090101	GO Biological Processes	negative regulation of transmembrane receptor protein serine/threonine kinase signaling pathway	7	-2.4936	-1.17224	857|4091|7474|148738|168667|375567|652991	CAV1|SMAD6|WNT5A|HJV|BMPER|VWC2|SKOR2
GO:0001657	GO Biological Processes	ureteric bud development	7	-3.26209	-1.76217	4091|4609|6385|6943|7475|9353|168667	SMAD6|MYC|SDC4|TCF21|WNT6|SLIT2|BMPER
GO:0072163	GO Biological Processes	mesonephric epithelium development	7	-3.23556	-1.74482	4091|4609|6385|6943|7475|9353|168667	SMAD6|MYC|SDC4|TCF21|WNT6|SLIT2|BMPER
GO:0072164	GO Biological Processes	mesonephric tubule development	7	-3.23556	-1.74482	4091|4609|6385|6943|7475|9353|168667	SMAD6|MYC|SDC4|TCF21|WNT6|SLIT2|BMPER
GO:0001823	GO Biological Processes	mesonephros development	7	-3.13266	-1.66271	4091|4609|6385|6943|7475|9353|168667	SMAD6|MYC|SDC4|TCF21|WNT6|SLIT2|BMPER
GO:0060425	GO Biological Processes	lung morphogenesis	7	-5.03087	-3.22744	2294|3371|3397|3976|6943|7124|10413	FOXF1|TNC|ID1|LIF|TCF21|TNF|YAP1
GO:2001238	GO Biological Processes	positive regulation of extrinsic apoptotic signaling pathway	7	-5.03087	-3.22744	857|2852|3624|7057|7078|7124|50486	CAV1|GPER1|INHBA|THBS1|TIMP3|TNF|G0S2
GO:0001889	GO Biological Processes	liver development	7	-2.35417	-1.06861	301|3077|3569|3725|4233|7128|9076	ANXA1|HFE|IL6|JUN|MET|TNFAIP3|CLDN1
GO:0061008	GO Biological Processes	hepaticobiliary system development	7	-2.30456	-1.02872	301|3077|3569|3725|4233|7128|9076	ANXA1|HFE|IL6|JUN|MET|TNFAIP3|CLDN1
GO:0051592	GO Biological Processes	response to calcium ion	7	-2.24054	-0.98064	857|3725|4519|5179|7057|7474|8644	CAV1|JUN|CYTB|PENK|THBS1|WNT5A|AKR1C3
GO:0045682	GO Biological Processes	regulation of epidermis development	7	-3.45764	-1.92027	677|861|3849|5920|7124|7474|8626	ZFP36L1|RUNX1|KRT2|PLAAT4|TNF|WNT5A|TP63
GO:0046427	GO Biological Processes	positive regulation of JAK-STAT cascade	7	-3.45764	-1.92027	1437|3569|3600|3976|7124|8651|9021	CSF2|IL6|IL15|LIF|TNF|SOCS1|SOCS3
GO:0070542	GO Biological Processes	response to fatty acid	7	-3.48707	-1.93878	3371|3399|5734|5743|8644|9076|80149	TNC|ID3|PTGER4|PTGS2|AKR1C3|CLDN1|ZC3H12A
GO:0010883	GO Biological Processes	regulation of lipid storage	7	-5.03087	-3.22744	718|1066|3569|4792|7124|9641|80149	C3|CES1|IL6|NFKBIA|TNF|IKBKE|ZC3H12A
GO:1905954	GO Biological Processes	positive regulation of lipid localization	7	-3.39993	-1.86859	718|857|1066|4792|9641|26154|80149	C3|CAV1|CES1|NFKBIA|IKBKE|ABCA12|ZC3H12A
GO:0032368	GO Biological Processes	regulation of lipid transport	7	-2.47558	-1.15977	857|1066|1950|4792|5071|7057|26154	CAV1|CES1|EGF|NFKBIA|PRKN|THBS1|ABCA12
GO:0001885	GO Biological Processes	endothelial cell development	7	-4.21539	-2.5492	1306|1903|3397|4233|7122|7124|9076	COL15A1|S1PR3|ID1|MET|CLDN5|TNF|CLDN1
GO:0060021	GO Biological Processes	roof of mouth development	7	-3.45764	-1.92027	3624|5156|6591|6943|7122|7474|9242	INHBA|PDGFRA|SNAI2|TCF21|CLDN5|WNT5A|MSC
GO:0071482	GO Biological Processes	cellular response to light stimulus	7	-2.54877	-1.21871	4311|4609|5475|5743|5796|90427|114769	MME|MYC|PPEF1|PTGS2|PTPRK|BMF|CARD16
GO:0009411	GO Biological Processes	response to UV	7	-2.35417	-1.06861	602|4311|4609|5743|5796|90427|114769	BCL3|MME|MYC|PTGS2|PTPRK|BMF|CARD16
GO:0044344	GO Biological Processes	cellular response to fibroblast growth factor stimulus	7	-2.27225	-1.00264	677|960|3576|6347|7057|7474|27006	ZFP36L1|CD44|CXCL8|CCL2|THBS1|WNT5A|FGF22
GO:0031663	GO Biological Processes	lipopolysaccharide-mediated signaling pathway	7	-4.66188	-2.92201	4792|6347|6376|7124|7128|9450|114769	NFKBIA|CCL2|CX3CL1|TNF|TNFAIP3|LY86|CARD16
GO:0044106	GO Biological Processes	cellular amine metabolic process	7	-2.51181	-1.1886	1728|3620|3684|5071|5699|6999|8942	NQO1|IDO1|ITGAM|PRKN|PSMB10|TDO2|KYNU
GO:0055076	GO Biological Processes	transition metal ion homeostasis	7	-2.44005	-1.13162	2495|3077|4502|4609|5071|6556|148738	FTH1|HFE|MT2A|MYC|PRKN|SLC11A1|HJV
GO:0048661	GO Biological Processes	positive regulation of smooth muscle cell proliferation	7	-3.13266	-1.66271	3569|3725|5743|6376|7057|7124|10203	IL6|JUN|PTGS2|CX3CL1|THBS1|TNF|CALCRL
GO:0003231	GO Biological Processes	cardiac ventricle development	7	-2.5302	-1.20181	2294|3084|3776|4091|7474|9353|10512	FOXF1|NRG1|KCNK2|SMAD6|WNT5A|SLIT2|SEMA3C
GO:0019079	GO Biological Processes	viral genome replication	7	-2.60562	-1.25754	3576|5071|6347|6590|7124|80149|91543	CXCL8|PRKN|CCL2|SLPI|TNF|ZC3H12A|RSAD2
GO:0019218	GO Biological Processes	regulation of steroid metabolic process	7	-2.5302	-1.20181	190|1066|3490|6591|7124|8644|145264	NR0B1|CES1|IGFBP7|SNAI2|TNF|AKR1C3|SERPINA12
GO:0001570	GO Biological Processes	vasculogenesis	7	-3.70491	-2.1273	677|857|2294|3696|10413|51666|84700	ZFP36L1|CAV1|FOXF1|ITGB8|YAP1|ASB4|MYO18B
GO:0072089	GO Biological Processes	stem cell proliferation	7	-2.58648	-1.2454	677|861|6376|6591|7424|7474|10413	ZFP36L1|RUNX1|CX3CL1|SNAI2|VEGFC|WNT5A|YAP1
GO:0001656	GO Biological Processes	metanephros development	7	-3.45764	-1.92027	3399|3976|4609|5156|6943|10413|25937	ID3|LIF|MYC|PDGFRA|TCF21|YAP1|WWTR1
GO:0072006	GO Biological Processes	nephron development	7	-2.30456	-1.02872	3976|4609|5156|6943|7475|10413|25937	LIF|MYC|PDGFRA|TCF21|WNT6|YAP1|WWTR1
GO:0045445	GO Biological Processes	myoblast differentiation	7	-3.60893	-2.04443	677|3084|3399|3486|3627|7124|8740	ZFP36L1|NRG1|ID3|IGFBP3|CXCL10|TNF|TNFSF14
GO:0000187	GO Biological Processes	activation of MAPK activity	7	-2.10468	-0.877016	1950|3084|3489|7057|7124|7474|29969	EGF|NRG1|IGFBP6|THBS1|TNF|WNT5A|MDFIC
GO:0051101	GO Biological Processes	regulation of DNA binding	7	-2.66424	-1.30516	602|1950|3397|3725|3976|4792|5071	BCL3|EGF|ID1|JUN|LIF|NFKBIA|PRKN
GO:0014013	GO Biological Processes	regulation of gliogenesis	7	-2.58648	-1.2454	1000|1435|1959|3569|3976|6376|7124	CDH2|CSF1|EGR2|IL6|LIF|CX3CL1|TNF
GO:0007498	GO Biological Processes	mesoderm development	7	-2.47558	-1.15977	677|2294|3624|7474|8626|10413|642658	ZFP36L1|FOXF1|INHBA|WNT5A|TP63|YAP1|SCX
GO:0006690	GO Biological Processes	icosanoid metabolic process	7	-2.70435	-1.33261	301|1645|2678|5321|5743|8605|8644	ANXA1|AKR1C1|GGT1|PLA2G4A|PTGS2|PLA2G4C|AKR1C3
GO:0030879	GO Biological Processes	mammary gland development	7	-2.33748	-1.05343	857|1435|1950|2294|3084|6356|7474	CAV1|CSF1|EGF|FOXF1|NRG1|CCL11|WNT5A
GO:0032963	GO Biological Processes	collagen metabolic process	7	-2.89586	-1.48173	1306|1520|3397|3569|8510|55214|642658	COL15A1|CTSS|ID1|IL6|MMP23B|P3H2|SCX
GO:0042136	GO Biological Processes	neurotransmitter biosynthetic process	7	-3.01082	-1.56559	857|1728|1806|5743|6507|7124|80149	CAV1|NQO1|DPYD|PTGS2|SLC1A3|TNF|ZC3H12A
GO:0098754	GO Biological Processes	detoxification	7	-2.4936	-1.17224	213|1728|4502|5743|7124|10516|137902	ALB|NQO1|MT2A|PTGS2|TNF|FBLN5|PXDNL
GO:0042133	GO Biological Processes	neurotransmitter metabolic process	7	-2.11924	-0.890257	857|1728|1806|5743|6507|7124|80149	CAV1|NQO1|DPYD|PTGS2|SLC1A3|TNF|ZC3H12A
GO:0042303	GO Biological Processes	molting cycle	7	-2.94106	-1.51493	3624|5743|7124|7474|8626|80326|94234	INHBA|PTGS2|TNF|WNT5A|TP63|WNT10A|FOXQ1
GO:0042633	GO Biological Processes	hair cycle	7	-2.94106	-1.51493	3624|5743|7124|7474|8626|80326|94234	INHBA|PTGS2|TNF|WNT5A|TP63|WNT10A|FOXQ1
GO:0030183	GO Biological Processes	B cell differentiation	7	-2.42254	-1.11807	602|677|3569|3624|7412|150372|338376	BCL3|ZFP36L1|IL6|INHBA|VCAM1|NFAM1|IFNE
GO:0072677	GO Biological Processes	eosinophil migration	6	-6.15262	-4.18632	3269|5734|6347|6354|6356|6376	HRH1|PTGER4|CCL2|CCL7|CCL11|CX3CL1
GO:0042102	GO Biological Processes	positive regulation of T cell proliferation	6	-2.46251	-1.15008	301|3569|3600|7412|10148|23308	ANXA1|IL6|IL15|VCAM1|EBI3|ICOSLG
GO:0030225	GO Biological Processes	macrophage differentiation	6	-4.25245	-2.58014	1435|1437|3600|3624|3976|5196	CSF1|CSF2|IL15|INHBA|LIF|PF4
GO:0045582	GO Biological Processes	positive regulation of T cell differentiation	6	-2.66556	-1.30563	301|861|3575|8651|27177|64332	ANXA1|RUNX1|IL7R|SOCS1|IL36B|NFKBIZ
GO:0001961	GO Biological Processes	positive regulation of cytokine-mediated signaling pathway	6	-4.09799	-2.45846	834|837|1435|5071|7474|9641	CASP1|CASP4|CSF1|PRKN|WNT5A|IKBKE
GO:0060760	GO Biological Processes	positive regulation of response to cytokine stimulus	6	-3.77614	-2.18728	834|837|1435|5071|7474|9641	CASP1|CASP4|CSF1|PRKN|WNT5A|IKBKE
GO:0042832	GO Biological Processes	defense response to protozoan	6	-5.81042	-3.88579	602|2634|5196|6556|115361|388646	BCL3|GBP2|PF4|SLC11A1|GBP4|GBP7
GO:0001562	GO Biological Processes	response to protozoan	6	-5.70657	-3.79488	602|2634|5196|6556|115361|388646	BCL3|GBP2|PF4|SLC11A1|GBP4|GBP7
GO:0030518	GO Biological Processes	intracellular steroid hormone receptor signaling pathway	6	-2.13541	-0.898512	190|861|2852|6943|8626|10413	NR0B1|RUNX1|GPER1|TCF21|TP63|YAP1
GO:0006953	GO Biological Processes	acute-phase response	6	-4.25245	-2.58014	12|3077|3569|5265|5743|7124	SERPINA3|HFE|IL6|SERPINA1|PTGS2|TNF
GO:0043030	GO Biological Processes	regulation of macrophage activation	6	-3.69263	-2.11575	3569|5321|6376|7057|7474|80149	IL6|PLA2G4A|CX3CL1|THBS1|WNT5A|ZC3H12A
GO:1905953	GO Biological Processes	negative regulation of lipid localization	6	-3.46087	-1.92079	1066|1950|3569|4792|7057|7124	CES1|EGF|IL6|NFKBIA|THBS1|TNF
GO:0042035	GO Biological Processes	regulation of cytokine biosynthetic process	6	-3.3892	-1.85985	602|3569|7057|7098|7124|7474	BCL3|IL6|THBS1|TLR3|TNF|WNT5A
GO:0042089	GO Biological Processes	cytokine biosynthetic process	6	-3.22067	-1.73655	602|3569|7057|7098|7124|7474	BCL3|IL6|THBS1|TLR3|TNF|WNT5A
GO:0002718	GO Biological Processes	regulation of cytokine production involved in immune response	6	-2.89501	-1.48173	3077|3569|7098|7124|7474|91543	HFE|IL6|TLR3|TNF|WNT5A|RSAD2
GO:0032677	GO Biological Processes	regulation of interleukin-8 production	6	-2.6418	-1.28454	301|602|3569|7098|7124|51284	ANXA1|BCL3|IL6|TLR3|TNF|TLR7
GO:0032637	GO Biological Processes	interleukin-8 production	6	-2.46251	-1.15008	301|602|3569|7098|7124|51284	ANXA1|BCL3|IL6|TLR3|TNF|TLR7
GO:0001938	GO Biological Processes	positive regulation of endothelial cell proliferation	6	-2.22496	-0.967194	94|3725|6356|7424|7474|116844	ACVRL1|JUN|CCL11|VEGFC|WNT5A|LRG1
GO:2000403	GO Biological Processes	positive regulation of lymphocyte migration	6	-4.79494	-3.03075	3627|6354|6364|7474|8740|58494	CXCL10|CCL7|CCL20|WNT5A|TNFSF14|JAM2
GO:0098586	GO Biological Processes	cellular response to virus	6	-3.42471	-1.89137	330|3569|5179|9641|23076|80149	BIRC3|IL6|PENK|IKBKE|RRP1B|ZC3H12A
GO:0033280	GO Biological Processes	response to vitamin D	6	-4.93586	-3.14645	3371|3600|3627|5179|5743|6591	TNC|IL15|CXCL10|PENK|PTGS2|SNAI2
GO:0010811	GO Biological Processes	positive regulation of cell-substrate adhesion	6	-2.06729	-0.848465	1295|1435|2294|6376|6385|375567	COL8A1|CSF1|FOXF1|CX3CL1|SDC4|VWC2
GO:0030514	GO Biological Processes	negative regulation of BMP signaling pathway	6	-4.0009	-2.37728	4091|7474|148738|168667|375567|652991	SMAD6|WNT5A|HJV|BMPER|VWC2|SKOR2
GO:1901224	GO Biological Processes	positive regulation of NIK/NF-kappaB signaling	6	-2.97838	-1.54168	7098|7124|8740|9966|51284|56892	TLR3|TNF|TNFSF14|TNFSF15|TLR7|TCIM
GO:0048566	GO Biological Processes	embryonic digestive tract development	6	-5.08616	-3.2752	2294|3576|5156|5919|6943|7124	FOXF1|CXCL8|PDGFRA|RARRES2|TCF21|TNF
GO:2001239	GO Biological Processes	regulation of extrinsic apoptotic signaling pathway in absence of ligand	6	-4.19972	-2.53651	1437|3624|5196|6376|6591|7124	CSF2|INHBA|PF4|CX3CL1|SNAI2|TNF
GO:0038034	GO Biological Processes	signal transduction in absence of ligand	6	-3.12616	-1.659	1437|3624|5196|6376|6591|7124	CSF2|INHBA|PF4|CX3CL1|SNAI2|TNF
GO:0097192	GO Biological Processes	extrinsic apoptotic signaling pathway in absence of ligand	6	-3.12616	-1.659	1437|3624|5196|6376|6591|7124	CSF2|INHBA|PF4|CX3CL1|SNAI2|TNF
GO:0042531	GO Biological Processes	positive regulation of tyrosine phosphorylation of STAT protein	6	-3.22067	-1.73655	1437|3569|3600|3976|7124|9021	CSF2|IL6|IL15|LIF|TNF|SOCS3
GO:0071398	GO Biological Processes	cellular response to fatty acid	6	-3.77614	-2.18728	3371|3399|5734|8644|9076|80149	TNC|ID3|PTGER4|AKR1C3|CLDN1|ZC3H12A
GO:0097306	GO Biological Processes	cellular response to alcohol	6	-2.68965	-1.32112	1066|3371|3624|5734|6354|8644	CES1|TNC|INHBA|PTGER4|CCL7|AKR1C3
GO:0045471	GO Biological Processes	response to ethanol	6	-2.05072	-0.833611	1728|3371|4519|5179|6354|9076	NQO1|TNC|CYTB|PENK|CCL7|CLDN1
GO:0030301	GO Biological Processes	cholesterol transport	6	-2.35935	-1.07114	857|1066|1645|1950|4792|26154	CAV1|CES1|AKR1C1|EGF|NFKBIA|ABCA12
GO:0015918	GO Biological Processes	sterol transport	6	-2.13541	-0.898512	857|1066|1645|1950|4792|26154	CAV1|CES1|AKR1C1|EGF|NFKBIA|ABCA12
GO:0045601	GO Biological Processes	regulation of endothelial cell differentiation	6	-4.14825	-2.49923	94|1903|3397|7122|7124|84913	ACVRL1|S1PR3|ID1|CLDN5|TNF|ATOH8
GO:0051928	GO Biological Processes	positive regulation of calcium ion transport	6	-2.06729	-0.848465	857|2852|3627|6347|6373|6376	CAV1|GPER1|CXCL10|CCL2|CXCL11|CX3CL1
GO:0035633	GO Biological Processes	maintenance of permeability of blood-brain barrier	6	-5.08616	-3.2752	3569|3908|5743|7122|9076|58494	IL6|LAMA2|PTGS2|CLDN5|CLDN1|JAM2
GO:0034644	GO Biological Processes	cellular response to UV	6	-2.92238	-1.5035	4311|4609|5743|5796|90427|114769	MME|MYC|PTGS2|PTPRK|BMF|CARD16
GO:2000351	GO Biological Processes	regulation of endothelial cell apoptotic process	6	-3.46087	-1.92079	2852|6347|7057|7124|7128|8644	GPER1|CCL2|THBS1|TNF|TNFAIP3|AKR1C3
GO:0072577	GO Biological Processes	endothelial cell apoptotic process	6	-3.28635	-1.78333	2852|6347|7057|7124|7128|8644	GPER1|CCL2|THBS1|TNF|TNFAIP3|AKR1C3
GO:0042092	GO Biological Processes	type 2 immune response	6	-4.72766	-2.97168	301|602|3569|3620|91543|255877	ANXA1|BCL3|IL6|IDO1|RSAD2|BCL6B
GO:0022617	GO Biological Processes	extracellular matrix disassembly	6	-2.89501	-1.48173	2|822|960|1520|3569|3936	A2M|CAPG|CD44|CTSS|IL6|LCP1
GO:0046916	GO Biological Processes	cellular transition metal ion homeostasis	6	-2.20664	-0.955555	2495|3077|4502|4609|6556|148738	FTH1|HFE|MT2A|MYC|SLC11A1|HJV
GO:0042088	GO Biological Processes	T-helper 1 type immune response	6	-4.41882	-2.71602	301|602|5321|5971|6556|10148	ANXA1|BCL3|PLA2G4A|RELB|SLC11A1|EBI3
GO:0050709	GO Biological Processes	negative regulation of protein secretion	6	-2.18853	-0.941265	301|5071|5734|6376|80149|91543	ANXA1|PRKN|PTGER4|CX3CL1|ZC3H12A|RSAD2
GO:0002792	GO Biological Processes	negative regulation of peptide secretion	6	-2.08404	-0.862943	301|5071|5734|6376|80149|91543	ANXA1|PRKN|PTGER4|CX3CL1|ZC3H12A|RSAD2
GO:0051851	GO Biological Processes	modification by host of symbiont morphology or physiology	6	-2.76395	-1.37824	3725|5071|5196|6372|23076|80149	JUN|PRKN|PF4|CXCL6|RRP1B|ZC3H12A
GO:0051702	GO Biological Processes	interaction with symbiont	6	-2.6418	-1.28454	3725|5071|5196|6372|23076|80149	JUN|PRKN|PF4|CXCL6|RRP1B|ZC3H12A
GO:0045069	GO Biological Processes	regulation of viral genome replication	6	-2.48392	-1.16543	3576|5071|6590|7124|80149|91543	CXCL8|PRKN|SLPI|TNF|ZC3H12A|RSAD2
GO:0048525	GO Biological Processes	negative regulation of viral process	6	-2.44136	-1.13254	3725|5071|6590|7124|80149|91543	JUN|PRKN|SLPI|TNF|ZC3H12A|RSAD2
GO:0051817	GO Biological Processes	modification of morphology or physiology of other organism involved in symbiotic interaction	6	-2.13541	-0.898512	3725|5071|5196|6372|23076|80149	JUN|PRKN|PF4|CXCL6|RRP1B|ZC3H12A
GO:0045833	GO Biological Processes	negative regulation of lipid metabolic process	6	-2.52758	-1.19961	190|2852|6591|7124|8644|145264	NR0B1|GPER1|SNAI2|TNF|AKR1C3|SERPINA12
GO:0050810	GO Biological Processes	regulation of steroid biosynthetic process	6	-2.50561	-1.18343	190|1066|3490|6591|7124|8644	NR0B1|CES1|IGFBP7|SNAI2|TNF|AKR1C3
GO:0043616	GO Biological Processes	keratinocyte proliferation	6	-4.04889	-2.41697	677|3849|5796|6591|8626|10413	ZFP36L1|KRT2|PTPRK|SNAI2|TP63|YAP1
GO:0071675	GO Biological Processes	regulation of mononuclear cell migration	6	-4.04889	-2.41697	1435|3627|5919|7057|7124|9353	CSF1|CXCL10|RARRES2|THBS1|TNF|SLIT2
GO:0072080	GO Biological Processes	nephron tubule development	6	-2.6418	-1.28454	3976|4609|6943|7475|10413|25937	LIF|MYC|TCF21|WNT6|YAP1|WWTR1
GO:0060993	GO Biological Processes	kidney morphogenesis	6	-2.5952	-1.24938	3976|4609|6943|7475|9245|25937	LIF|MYC|TCF21|WNT6|GCNT3|WWTR1
GO:0061326	GO Biological Processes	renal tubule development	6	-2.5952	-1.24938	3976|4609|6943|7475|10413|25937	LIF|MYC|TCF21|WNT6|YAP1|WWTR1
GO:0072009	GO Biological Processes	nephron epithelium development	6	-2.2812	-1.0105	3976|4609|6943|7475|10413|25937	LIF|MYC|TCF21|WNT6|YAP1|WWTR1
GO:0045661	GO Biological Processes	regulation of myoblast differentiation	6	-3.95398	-2.33851	677|3399|3486|3627|7124|8740	ZFP36L1|ID3|IGFBP3|CXCL10|TNF|TNFSF14
GO:0030857	GO Biological Processes	negative regulation of epithelial cell differentiation	6	-3.90808	-2.29742	94|857|1903|3397|8626|10413	ACVRL1|CAV1|S1PR3|ID1|TP63|YAP1
GO:0031100	GO Biological Processes	animal organ regeneration	6	-3.12616	-1.659	3077|3569|3936|4519|4837|9076	HFE|IL6|LCP1|CYTB|NNMT|CLDN1
GO:0035249	GO Biological Processes	synaptic transmission, glutamatergic	6	-2.57237	-1.23471	1000|2899|5071|5743|6347|7124	CDH2|GRIK3|PRKN|PTGS2|CCL2|TNF
GO:0050829	GO Biological Processes	defense response to Gram-negative bacterium	6	-2.86803	-1.46129	3569|5919|6372|6556|8970|85236	IL6|RARRES2|CXCL6|SLC11A1|H2BC11|H2BC12
GO:0034394	GO Biological Processes	protein localization to cell surface	6	-3.42471	-1.89137	1950|3077|5796|7124|10516|26154	EGF|HFE|PTPRK|TNF|FBLN5|ABCA12
GO:0050918	GO Biological Processes	positive chemotaxis	6	-3.3892	-1.85985	3576|3627|4233|6376|7424|7474	CXCL8|CXCL10|MET|CX3CL1|VEGFC|WNT5A
GO:0045123	GO Biological Processes	cellular extravasation	6	-3.35431	-1.83413	5734|6347|6376|7124|7412|58494	PTGER4|CCL2|CX3CL1|TNF|VCAM1|JAM2
GO:0014015	GO Biological Processes	positive regulation of gliogenesis	6	-3.06565	-1.61187	1435|1959|3569|3976|6376|7124	CSF1|EGR2|IL6|LIF|CX3CL1|TNF
GO:2000736	GO Biological Processes	regulation of stem cell differentiation	6	-2.10098	-0.873979	861|2103|5156|5699|10413|10512	RUNX1|ESRRB|PDGFRA|PSMB10|YAP1|SEMA3C
GO:0034605	GO Biological Processes	cellular response to heat	6	-2.00207	-0.796946	3627|5743|7057|26353|26509|56892	CXCL10|PTGS2|THBS1|HSPB8|MYOF|TCIM
GO:0033559	GO Biological Processes	unsaturated fatty acid metabolic process	6	-2.13541	-0.898512	301|1645|5321|5743|8605|8644	ANXA1|AKR1C1|PLA2G4A|PTGS2|PLA2G4C|AKR1C3
GO:0001937	GO Biological Processes	negative regulation of endothelial cell proliferation	6	-2.89501	-1.48173	94|857|6347|7057|7124|84913	ACVRL1|CAV1|CCL2|THBS1|TNF|ATOH8
GO:0007422	GO Biological Processes	peripheral nervous system development	6	-3.06565	-1.61187	861|1959|3084|3908|9076|91584	RUNX1|EGR2|NRG1|LAMA2|CLDN1|PLXNA4
GO:0098869	GO Biological Processes	cellular oxidant detoxification	6	-2.42048	-1.11719	213|1728|5743|7124|10516|137902	ALB|NQO1|PTGS2|TNF|FBLN5|PXDNL
GO:2000379	GO Biological Processes	positive regulation of reactive oxygen species metabolic process	6	-2.35935	-1.07114	3684|5743|7057|7124|8644|80149	ITGAM|PTGS2|THBS1|TNF|AKR1C3|ZC3H12A
GO:1990748	GO Biological Processes	cellular detoxification	6	-2.20664	-0.955555	213|1728|5743|7124|10516|137902	ALB|NQO1|PTGS2|TNF|FBLN5|PXDNL
GO:0008630	GO Biological Processes	intrinsic apoptotic signaling pathway in response to DNA damage	6	-2.42048	-1.11719	602|960|6591|7124|8626|9641	BCL3|CD44|SNAI2|TNF|TP63|IKBKE
GO:0001942	GO Biological Processes	hair follicle development	6	-2.78942	-1.39837	3624|7124|7474|8626|80326|94234	INHBA|TNF|WNT5A|TP63|WNT10A|FOXQ1
GO:0022404	GO Biological Processes	molting cycle process	6	-2.73884	-1.3606	3624|7124|7474|8626|80326|94234	INHBA|TNF|WNT5A|TP63|WNT10A|FOXQ1
GO:0022405	GO Biological Processes	hair cycle process	6	-2.73884	-1.3606	3624|7124|7474|8626|80326|94234	INHBA|TNF|WNT5A|TP63|WNT10A|FOXQ1
GO:0098773	GO Biological Processes	skin epidermis development	6	-2.71408	-1.34095	3624|7124|7474|8626|80326|94234	INHBA|TNF|WNT5A|TP63|WNT10A|FOXQ1
GO:0002065	GO Biological Processes	columnar/cuboidal epithelial cell differentiation	6	-2.08404	-0.862943	1000|4852|6098|7474|8626|10413	CDH2|NPY|ROS1|WNT5A|TP63|YAP1
GO:0008637	GO Biological Processes	apoptotic mitochondrial changes	6	-2.01811	-0.807942	2852|3433|3725|5071|8626|90427	GPER1|IFIT2|JUN|PRKN|TP63|BMF
GO:0048245	GO Biological Processes	eosinophil chemotaxis	5	-5.22629	-3.38382	3269|6347|6354|6356|6376	HRH1|CCL2|CCL7|CCL11|CX3CL1
GO:0000183	GO Biological Processes	chromatin silencing at rDNA	5	-3.53007	-1.9755	8294|8353|8357|8365|23378	H4C9|H3C6|H3C10|H4C8|RRP8
GO:0090303	GO Biological Processes	positive regulation of wound healing	5	-2.46949	-1.15626	301|5321|7057|8613|9076	ANXA1|PLA2G4A|THBS1|PLPP3|CLDN1
GO:0030193	GO Biological Processes	regulation of blood coagulation	5	-2.17707	-0.932558	857|5055|5156|5321|7057	CAV1|SERPINB2|PDGFRA|PLA2G4A|THBS1
GO:1900046	GO Biological Processes	regulation of hemostasis	5	-2.15512	-0.914716	857|5055|5156|5321|7057	CAV1|SERPINB2|PDGFRA|PLA2G4A|THBS1
GO:1903036	GO Biological Processes	positive regulation of response to wounding	5	-2.15512	-0.914716	301|5321|7057|8613|9076	ANXA1|PLA2G4A|THBS1|PLPP3|CLDN1
GO:0050818	GO Biological Processes	regulation of coagulation	5	-2.05018	-0.833611	857|5055|5156|5321|7057	CAV1|SERPINB2|PDGFRA|PLA2G4A|THBS1
GO:0030224	GO Biological Processes	monocyte differentiation	5	-3.68877	-2.11366	677|1435|1437|3725|4609	ZFP36L1|CSF1|CSF2|JUN|MYC
GO:1903131	GO Biological Processes	mononuclear cell differentiation	5	-3.68877	-2.11366	677|1435|1437|3725|4609	ZFP36L1|CSF1|CSF2|JUN|MYC
GO:0046636	GO Biological Processes	negative regulation of alpha-beta T cell activation	5	-3.58143	-2.02264	301|861|3077|8651|80149	ANXA1|RUNX1|HFE|SOCS1|ZC3H12A
GO:0045581	GO Biological Processes	negative regulation of T cell differentiation	5	-3.29338	-1.78848	301|861|3659|8651|80149	ANXA1|RUNX1|IRF1|SOCS1|ZC3H12A
GO:0043370	GO Biological Processes	regulation of CD4-positive, alpha-beta T cell differentiation	5	-3.20697	-1.727	301|861|8651|64332|80149	ANXA1|RUNX1|SOCS1|NFKBIZ|ZC3H12A
GO:0046635	GO Biological Processes	positive regulation of alpha-beta T cell activation	5	-2.67002	-1.30919	301|861|8651|10148|64332	ANXA1|RUNX1|SOCS1|EBI3|NFKBIZ
GO:2000514	GO Biological Processes	regulation of CD4-positive, alpha-beta T cell activation	5	-2.67002	-1.30919	301|861|8651|64332|80149	ANXA1|RUNX1|SOCS1|NFKBIZ|ZC3H12A
GO:0046637	GO Biological Processes	regulation of alpha-beta T cell differentiation	5	-2.63976	-1.28385	301|861|8651|64332|80149	ANXA1|RUNX1|SOCS1|NFKBIZ|ZC3H12A
GO:0033143	GO Biological Processes	regulation of intracellular steroid hormone receptor signaling pathway	5	-2.26831	-1.00243	190|861|6943|8626|10413	NR0B1|RUNX1|TCF21|TP63|YAP1
GO:0007252	GO Biological Processes	I-kappaB phosphorylation	5	-5.1065	-3.293	6376|7098|7124|9641|51284	CX3CL1|TLR3|TNF|IKBKE|TLR7
GO:0002675	GO Biological Processes	positive regulation of acute inflammatory response	5	-4.1233	-2.48034	718|3569|5743|7124|145741	C3|IL6|PTGS2|TNF|C2CD4A
GO:0042108	GO Biological Processes	positive regulation of cytokine biosynthetic process	5	-3.74491	-2.16134	3569|7057|7098|7124|7474	IL6|THBS1|TLR3|TNF|WNT5A
GO:0032691	GO Biological Processes	negative regulation of interleukin-1 beta production	5	-3.53007	-1.9755	4210|6376|7128|80149|114769	MEFV|CX3CL1|TNFAIP3|ZC3H12A|CARD16
GO:0060969	GO Biological Processes	negative regulation of gene silencing	5	-3.48013	-1.93734	3006|3008|3569|7124|80149	H1-2|H1-4|IL6|TNF|ZC3H12A
GO:0032692	GO Biological Processes	negative regulation of interleukin-1 production	5	-3.20697	-1.727	4210|6376|7128|80149|114769	MEFV|CX3CL1|TNFAIP3|ZC3H12A|CARD16
GO:0045599	GO Biological Processes	negative regulation of fat cell differentiation	5	-3.00821	-1.56559	2852|3569|7124|7474|25937	GPER1|IL6|TNF|WNT5A|WWTR1
GO:0032722	GO Biological Processes	positive regulation of chemokine production	5	-2.73229	-1.35545	3569|7098|7124|7474|51284	IL6|TLR3|TNF|WNT5A|TLR7
GO:0002534	GO Biological Processes	cytokine production involved in inflammatory response	5	-2.46949	-1.15626	3569|3620|4210|7124|80149	IL6|IDO1|MEFV|TNF|ZC3H12A
GO:0032755	GO Biological Processes	positive regulation of interleukin-6 production	5	-2.05018	-0.833611	3569|7098|7124|7474|51284	IL6|TLR3|TNF|WNT5A|TLR7
GO:0043330	GO Biological Processes	response to exogenous dsRNA	5	-3.29338	-1.78848	857|4792|7098|23180|338376	CAV1|NFKBIA|TLR3|RFTN1|IFNE
GO:0043331	GO Biological Processes	response to dsRNA	5	-3.00821	-1.56559	857|4792|7098|23180|338376	CAV1|NFKBIA|TLR3|RFTN1|IFNE
GO:1901623	GO Biological Processes	regulation of lymphocyte chemotaxis	5	-4.42594	-2.72017	3627|6347|6354|7474|8740	CXCL10|CCL2|CCL7|WNT5A|TNFSF14
GO:2000404	GO Biological Processes	regulation of T cell migration	5	-3.38429	-1.85869	326|3627|6364|7474|8740	AIRE|CXCL10|CCL20|WNT5A|TNFSF14
GO:0045668	GO Biological Processes	negative regulation of osteoblast differentiation	5	-3.00821	-1.56559	3397|3399|4091|7124|7424	ID1|ID3|SMAD6|TNF|VEGFC
GO:0030279	GO Biological Processes	negative regulation of ossification	5	-2.1335	-0.898512	3397|3399|4091|7124|7424	ID1|ID3|SMAD6|TNF|VEGFC
GO:0071384	GO Biological Processes	cellular response to corticosteroid stimulus	5	-2.70085	-1.33141	301|677|2852|6755|8644	ANXA1|ZFP36L1|GPER1|SSTR5|AKR1C3
GO:0030858	GO Biological Processes	positive regulation of epithelial cell differentiation	5	-2.34065	-1.05585	94|3976|5920|7122|84913	ACVRL1|LIF|PLAAT4|CLDN5|ATOH8
GO:0031670	GO Biological Processes	cellular response to nutrient	5	-2.36556	-1.0764	3371|3600|5179|5743|6591	TNC|IL15|PENK|PTGS2|SNAI2
GO:0045600	GO Biological Processes	positive regulation of fat cell differentiation	5	-2.41664	-1.11453	677|5743|5919|6591|80149	ZFP36L1|PTGS2|RARRES2|SNAI2|ZC3H12A
GO:0060393	GO Biological Processes	regulation of pathway-restricted SMAD protein phosphorylation	5	-2.70085	-1.33141	94|3077|3624|4091|168667	ACVRL1|HFE|INHBA|SMAD6|BMPER
GO:0060389	GO Biological Processes	pathway-restricted SMAD protein phosphorylation	5	-2.61007	-1.26121	94|3077|3624|4091|168667	ACVRL1|HFE|INHBA|SMAD6|BMPER
GO:0048546	GO Biological Processes	digestive tract morphogenesis	5	-3.12467	-1.65866	2294|5156|6943|7474|8626	FOXF1|PDGFRA|TCF21|WNT5A|TP63
GO:1901099	GO Biological Processes	negative regulation of signal transduction in absence of ligand	5	-3.80284	-2.21017	1437|5196|6376|6591|7124	CSF2|PF4|CX3CL1|SNAI2|TNF
GO:2001240	GO Biological Processes	negative regulation of extrinsic apoptotic signaling pathway in absence of ligand	5	-3.80284	-2.21017	1437|5196|6376|6591|7124	CSF2|PF4|CX3CL1|SNAI2|TNF
GO:0001892	GO Biological Processes	embryonic placenta development	5	-2.01029	-0.801707	677|1437|2103|3976|9021	ZFP36L1|CSF2|ESRRB|LIF|SOCS3
GO:0010874	GO Biological Processes	regulation of cholesterol efflux	5	-3.29338	-1.78848	857|1066|1950|4792|26154	CAV1|CES1|EGF|NFKBIA|ABCA12
GO:0033344	GO Biological Processes	cholesterol efflux	5	-2.63976	-1.28385	857|1066|1950|4792|26154	CAV1|CES1|EGF|NFKBIA|ABCA12
GO:0032371	GO Biological Processes	regulation of sterol transport	5	-2.44284	-1.13361	857|1066|1950|4792|26154	CAV1|CES1|EGF|NFKBIA|ABCA12
GO:0032374	GO Biological Processes	regulation of cholesterol transport	5	-2.44284	-1.13361	857|1066|1950|4792|26154	CAV1|CES1|EGF|NFKBIA|ABCA12
GO:0048145	GO Biological Processes	regulation of fibroblast proliferation	5	-2.15512	-0.914716	2495|3725|4609|5156|7474	FTH1|JUN|MYC|PDGFRA|WNT5A
GO:0048144	GO Biological Processes	fibroblast proliferation	5	-2.1335	-0.898512	2495|3725|4609|5156|7474	FTH1|JUN|MYC|PDGFRA|WNT5A
GO:2000810	GO Biological Processes	regulation of bicellular tight junction assembly	5	-4.78542	-3.02237	861|6591|7122|7124|9076	RUNX1|SNAI2|CLDN5|TNF|CLDN1
GO:0070830	GO Biological Processes	bicellular tight junction assembly	5	-2.29204	-1.0195	861|6591|7122|7124|9076	RUNX1|SNAI2|CLDN5|TNF|CLDN1
GO:0120192	GO Biological Processes	tight junction assembly	5	-2.22198	-0.966408	861|6591|7122|7124|9076	RUNX1|SNAI2|CLDN5|TNF|CLDN1
GO:0120193	GO Biological Processes	tight junction organization	5	-2.15512	-0.914716	861|6591|7122|7124|9076	RUNX1|SNAI2|CLDN5|TNF|CLDN1
GO:0043297	GO Biological Processes	apical junction assembly	5	-2.11221	-0.883888	861|6591|7122|7124|9076	RUNX1|SNAI2|CLDN5|TNF|CLDN1
GO:0010524	GO Biological Processes	positive regulation of calcium ion transport into cytosol	5	-2.97111	-1.5364	857|2852|3627|6373|6376	CAV1|GPER1|CXCL10|CXCL11|CX3CL1
GO:0002544	GO Biological Processes	chronic inflammatory response	5	-5.1065	-3.293	3620|6356|7057|7124|7128	IDO1|CCL11|THBS1|TNF|TNFAIP3
GO:1904037	GO Biological Processes	positive regulation of epithelial cell apoptotic process	5	-3.48013	-1.93734	2852|3569|6347|7057|8644	GPER1|IL6|CCL2|THBS1|AKR1C3
GO:0031016	GO Biological Processes	pancreas development	5	-2.24496	-0.984356	301|2294|3569|4233|7474	ANXA1|FOXF1|IL6|MET|WNT5A
GO:1902117	GO Biological Processes	positive regulation of organelle assembly	5	-2.36556	-1.0764	822|1437|3936|6385|7124	CAPG|CSF2|LCP1|SDC4|TNF
GO:0019674	GO Biological Processes	NAD metabolic process	5	-2.29204	-1.0195	3620|4837|4907|5743|8942	IDO1|NNMT|NT5E|PTGS2|KYNU
GO:0006879	GO Biological Processes	cellular iron ion homeostasis	5	-2.55232	-1.2202	2495|3077|4609|6556|148738	FTH1|HFE|MYC|SLC11A1|HJV
GO:0055072	GO Biological Processes	iron ion homeostasis	5	-2.1335	-0.898512	2495|3077|4609|6556|148738	FTH1|HFE|MYC|SLC11A1|HJV
GO:0032623	GO Biological Processes	interleukin-2 production	5	-2.97111	-1.5364	301|861|2633|6556|7128	ANXA1|RUNX1|GBP1|SLC11A1|TNFAIP3
GO:0042698	GO Biological Processes	ovulation cycle	5	-2.46949	-1.15626	301|3624|5156|7079|9353	ANXA1|INHBA|PDGFRA|TIMP4|SLIT2
GO:0072132	GO Biological Processes	mesenchyme morphogenesis	5	-2.93481	-1.51024	94|2294|4609|6591|7474	ACVRL1|FOXF1|MYC|SNAI2|WNT5A
GO:0003151	GO Biological Processes	outflow tract morphogenesis	5	-2.19935	-0.949309	3725|4091|7122|7474|10512	JUN|SMAD6|CLDN5|WNT5A|SEMA3C
GO:0045071	GO Biological Processes	negative regulation of viral genome replication	5	-2.73229	-1.35545	5071|6590|7124|80149|91543	PRKN|SLPI|TNF|ZC3H12A|RSAD2
GO:1903901	GO Biological Processes	negative regulation of viral life cycle	5	-2.09123	-0.866861	5071|6590|7124|80149|91543	PRKN|SLPI|TNF|ZC3H12A|RSAD2
GO:0051055	GO Biological Processes	negative regulation of lipid biosynthetic process	5	-2.83043	-1.43452	190|2852|6591|8644|145264	NR0B1|GPER1|SNAI2|AKR1C3|SERPINA12
GO:0010837	GO Biological Processes	regulation of keratinocyte proliferation	5	-3.58143	-2.02264	677|5796|6591|8626|10413	ZFP36L1|PTPRK|SNAI2|TP63|YAP1
GO:0072091	GO Biological Processes	regulation of stem cell proliferation	5	-2.31615	-1.03882	677|6376|6591|7424|10413	ZFP36L1|CX3CL1|SNAI2|VEGFC|YAP1
GO:0048246	GO Biological Processes	macrophage chemotaxis	5	-3.48013	-1.93734	1435|5919|6347|6376|7057	CSF1|RARRES2|CCL2|CX3CL1|THBS1
GO:0071622	GO Biological Processes	regulation of granulocyte chemotaxis	5	-3.04615	-1.59642	1435|3576|5919|7057|9353	CSF1|CXCL8|RARRES2|THBS1|SLIT2
GO:1905517	GO Biological Processes	macrophage migration	5	-2.8645	-1.45826	1435|5919|6347|6376|7057	CSF1|RARRES2|CCL2|CX3CL1|THBS1
GO:0032092	GO Biological Processes	positive regulation of protein binding	5	-2.11221	-0.883888	857|3077|5071|7122|7474	CAV1|HFE|PRKN|CLDN5|WNT5A
GO:0018149	GO Biological Processes	peptide cross-linking	5	-3.92448	-2.31142	301|1281|3849|5266|7057	ANXA1|COL3A1|KRT2|PI3|THBS1
GO:0051966	GO Biological Processes	regulation of synaptic transmission, glutamatergic	5	-2.39089	-1.09424	1000|2899|5743|6347|7124	CDH2|GRIK3|PTGS2|CCL2|TNF
GO:0002251	GO Biological Processes	organ or tissue specific immune response	5	-3.53007	-1.9755	3569|8349|8970|9245|85236	IL6|H2BC21|H2BC11|GCNT3|H2BC12
GO:0019731	GO Biological Processes	antibacterial humoral response	5	-2.76435	-1.37824	5266|6590|8349|8970|85236	PI3|SLPI|H2BC21|H2BC11|H2BC12
GO:0050766	GO Biological Processes	positive regulation of phagocytosis	5	-2.52422	-1.19666	718|3600|6347|6556|7124	C3|IL15|CCL2|SLC11A1|TNF
GO:1902667	GO Biological Processes	regulation of axon guidance	5	-3.38429	-1.85869	7474|9353|10512|55079|91584	WNT5A|SLIT2|SEMA3C|FEZF2|PLXNA4
GO:0050919	GO Biological Processes	negative chemotaxis	5	-3.24964	-1.75342	3084|7474|9353|10512|91584	NRG1|WNT5A|SLIT2|SEMA3C|PLXNA4
GO:0050922	GO Biological Processes	negative regulation of chemotaxis	5	-2.58093	-1.24114	6347|7057|7474|9353|10512	CCL2|THBS1|WNT5A|SLIT2|SEMA3C
GO:0021954	GO Biological Processes	central nervous system neuron development	5	-2.1335	-0.898512	4852|7474|9353|55079|91584	NPY|WNT5A|SLIT2|FEZF2|PLXNA4
GO:0050891	GO Biological Processes	multicellular organismal water homeostasis	5	-2.44284	-1.13361	554|4233|8626|9076|26154	AVPR2|MET|TP63|CLDN1|ABCA12
GO:0030104	GO Biological Processes	water homeostasis	5	-2.24496	-0.984356	554|4233|8626|9076|26154	AVPR2|MET|TP63|CLDN1|ABCA12
GO:0014009	GO Biological Processes	glial cell proliferation	5	-3.12467	-1.65866	1435|3569|5179|6376|7124	CSF1|IL6|PENK|CX3CL1|TNF
GO:0007492	GO Biological Processes	endoderm development	5	-2.24496	-0.984356	677|1295|1303|3624|3914	ZFP36L1|COL8A1|COL12A1|INHBA|LAMB3
GO:0006692	GO Biological Processes	prostanoid metabolic process	5	-3.16533	-1.69298	301|1645|5321|5743|8644	ANXA1|AKR1C1|PLA2G4A|PTGS2|AKR1C3
GO:0006693	GO Biological Processes	prostaglandin metabolic process	5	-3.16533	-1.69298	301|1645|5321|5743|8644	ANXA1|AKR1C1|PLA2G4A|PTGS2|AKR1C3
GO:0046456	GO Biological Processes	icosanoid biosynthetic process	5	-2.79706	-1.40553	301|2678|5321|5743|8644	ANXA1|GGT1|PLA2G4A|PTGS2|AKR1C3
GO:0006809	GO Biological Processes	nitric oxide biosynthetic process	5	-2.24496	-0.984356	857|1728|5743|7124|80149	CAV1|NQO1|PTGS2|TNF|ZC3H12A
GO:0046209	GO Biological Processes	nitric oxide metabolic process	5	-2.1335	-0.898512	857|1728|5743|7124|80149	CAV1|NQO1|PTGS2|TNF|ZC3H12A
GO:2001057	GO Biological Processes	reactive nitrogen species metabolic process	5	-2.07055	-0.851078	857|1728|5743|7124|80149	CAV1|NQO1|PTGS2|TNF|ZC3H12A
GO:0072332	GO Biological Processes	intrinsic apoptotic signaling pathway by p53 class mediator	5	-2.26831	-1.00243	602|960|5071|8626|23378	BCL3|CD44|PRKN|TP63|RRP8
GO:0001776	GO Biological Processes	leukocyte homeostasis	5	-2.09123	-0.866861	301|3569|6372|7128|8740	ANXA1|IL6|CXCL6|TNFAIP3|TNFSF14
GO:0002011	GO Biological Processes	morphogenesis of an epithelial sheet	5	-2.79706	-1.40553	94|960|3936|7474|23671	ACVRL1|CD44|LCP1|WNT5A|TMEFF2
GO:0061035	GO Biological Processes	regulation of cartilage development	5	-2.41664	-1.11453	94|5744|6591|7474|642658	ACVRL1|PTHLH|SNAI2|WNT5A|SCX
GO:0006940	GO Biological Processes	regulation of smooth muscle contraction	5	-2.61007	-1.26121	857|2852|5743|6869|10203	CAV1|GPER1|PTGS2|TACR1|CALCRL
GO:0060395	GO Biological Processes	SMAD protein signal transduction	5	-2.24496	-0.984356	3624|3725|4091|25937|84913	INHBA|JUN|SMAD6|WWTR1|ATOH8
GO:0033555	GO Biological Processes	multicellular organismal response to stress	5	-2.29204	-1.0195	3620|5179|6869|7057|116372	IDO1|PENK|TACR1|THBS1|LYPD1
GO:0001960	GO Biological Processes	negative regulation of cytokine-mediated signaling pathway	5	-2.19935	-0.949309	857|3569|8970|9353|114769	CAV1|IL6|H2BC11|SLIT2|CARD16
GO:0060761	GO Biological Processes	negative regulation of response to cytokine stimulus	5	-2.07055	-0.851078	857|3569|8970|9353|114769	CAV1|IL6|H2BC11|SLIT2|CARD16
GO:0006335	GO Biological Processes	DNA replication-dependent nucleosome assembly	4	-2.95621	-1.52641	8294|8353|8357|8365	H4C9|H3C6|H3C10|H4C8
GO:0034723	GO Biological Processes	DNA replication-dependent nucleosome organization	4	-2.95621	-1.52641	8294|8353|8357|8365	H4C9|H3C6|H3C10|H4C8
GO:0030199	GO Biological Processes	collagen fibril organization	4	-2.09163	-0.866861	1281|1303|50509|642658	COL3A1|COL12A1|COL5A3|SCX
GO:0045655	GO Biological Processes	regulation of monocyte differentiation	4	-3.59853	-2.03689	677|1435|3725|4609	ZFP36L1|CSF1|JUN|MYC
GO:0045649	GO Biological Processes	regulation of macrophage differentiation	4	-3.52049	-1.96803	1435|3624|3976|5196	CSF1|INHBA|LIF|PF4
GO:0010743	GO Biological Processes	regulation of macrophage derived foam cell differentiation	4	-2.95621	-1.52641	1435|1437|4792|5196	CSF1|CSF2|NFKBIA|PF4
GO:0010742	GO Biological Processes	macrophage derived foam cell differentiation	4	-2.67334	-1.30981	1435|1437|4792|5196	CSF1|CSF2|NFKBIA|PF4
GO:0090077	GO Biological Processes	foam cell differentiation	4	-2.67334	-1.30981	1435|1437|4792|5196	CSF1|CSF2|NFKBIA|PF4
GO:2001185	GO Biological Processes	regulation of CD8-positive, alpha-beta T cell activation	4	-3.95724	-2.34096	861|3077|3659|8651	RUNX1|HFE|IRF1|SOCS1
GO:0046639	GO Biological Processes	negative regulation of alpha-beta T cell differentiation	4	-3.37546	-1.85203	301|861|8651|80149	ANXA1|RUNX1|SOCS1|ZC3H12A
GO:0036037	GO Biological Processes	CD8-positive, alpha-beta T cell activation	4	-3.24314	-1.74997	861|3077|3659|8651	RUNX1|HFE|IRF1|SOCS1
GO:0046638	GO Biological Processes	positive regulation of alpha-beta T cell differentiation	4	-2.33419	-1.05127	301|861|8651|64332	ANXA1|RUNX1|SOCS1|NFKBIZ
GO:0045073	GO Biological Processes	regulation of chemokine biosynthetic process	4	-4.29297	-2.61323	3569|7098|7124|7474	IL6|TLR3|TNF|WNT5A
GO:0042033	GO Biological Processes	chemokine biosynthetic process	4	-4.17298	-2.51692	3569|7098|7124|7474	IL6|TLR3|TNF|WNT5A
GO:0050755	GO Biological Processes	chemokine metabolic process	4	-4.17298	-2.51692	3569|7098|7124|7474	IL6|TLR3|TNF|WNT5A
GO:0010888	GO Biological Processes	negative regulation of lipid storage	4	-3.59853	-2.03689	1066|3569|4792|7124	CES1|IL6|NFKBIA|TNF
GO:0150077	GO Biological Processes	regulation of neuroinflammatory response	4	-2.47461	-1.15977	3569|5743|6376|7124	IL6|PTGS2|CX3CL1|TNF
GO:1904467	GO Biological Processes	regulation of tumor necrosis factor secretion	4	-2.40257	-1.10437	3569|6376|7474|80149	IL6|CX3CL1|WNT5A|ZC3H12A
GO:1990774	GO Biological Processes	tumor necrosis factor secretion	4	-2.30128	-1.02691	3569|6376|7474|80149	IL6|CX3CL1|WNT5A|ZC3H12A
GO:0032731	GO Biological Processes	positive regulation of interleukin-1 beta production	4	-2.14813	-0.909685	834|3569|7124|7474	CASP1|IL6|TNF|WNT5A
GO:0032757	GO Biological Processes	positive regulation of interleukin-8 production	4	-2.11957	-0.890257	3569|7098|7124|51284	IL6|TLR3|TNF|TLR7
GO:0034138	GO Biological Processes	toll-like receptor 3 signaling pathway	4	-3.59853	-2.03689	857|7098|7128|23180	CAV1|TLR3|TNFAIP3|RFTN1
GO:0034123	GO Biological Processes	positive regulation of toll-like receptor signaling pathway	4	-3.44625	-1.9109	857|7098|91543|285852	CAV1|TLR3|RSAD2|TREML4
GO:0010818	GO Biological Processes	T cell chemotaxis	4	-3.18112	-1.70585	3627|6373|7474|8740	CXCL10|CXCL11|WNT5A|TNFSF14
GO:2000406	GO Biological Processes	positive regulation of T cell migration	4	-3.00928	-1.56559	3627|6364|7474|8740	CXCL10|CCL20|WNT5A|TNFSF14
GO:0007520	GO Biological Processes	myoblast fusion	4	-2.40257	-1.10437	3627|8740|26509|58494	CXCL10|TNFSF14|MYOF|JAM2
GO:0002369	GO Biological Processes	T cell cytokine production	4	-2.47461	-1.15977	3077|3569|6556|91543	HFE|IL6|SLC11A1|RSAD2
GO:0034405	GO Biological Processes	response to fluid shear stress	4	-2.76152	-1.37824	1437|4091|5743|7980	CSF2|SMAD6|PTGS2|TFPI2
GO:0071305	GO Biological Processes	cellular response to vitamin D	4	-3.52049	-1.96803	3371|3600|5179|6591	TNC|IL15|PENK|SNAI2
GO:0071295	GO Biological Processes	cellular response to vitamin	4	-2.95621	-1.52641	3371|3600|5179|6591	TNC|IL15|PENK|SNAI2
GO:0060426	GO Biological Processes	lung vasculature development	4	-6.2073	-4.23211	2294|3397|3976|6943	FOXF1|ID1|LIF|TCF21
GO:0060441	GO Biological Processes	epithelial tube branching involved in lung morphogenesis	4	-3.12159	-1.65786	2294|3371|7124|10413	FOXF1|TNC|TNF|YAP1
GO:0048286	GO Biological Processes	lung alveolus development	4	-2.5507	-1.2202	2294|3976|6943|26154	FOXF1|LIF|TCF21|ABCA12
GO:0045684	GO Biological Processes	positive regulation of epidermis development	4	-2.43811	-1.13087	3849|5920|7124|7474	KRT2|PLAAT4|TNF|WNT5A
GO:0045616	GO Biological Processes	regulation of keratinocyte differentiation	4	-2.40257	-1.10437	677|861|5920|8626	ZFP36L1|RUNX1|PLAAT4|TP63
GO:0010875	GO Biological Processes	positive regulation of cholesterol efflux	4	-3.76756	-2.18159	857|1066|4792|26154	CAV1|CES1|NFKBIA|ABCA12
GO:0032373	GO Biological Processes	positive regulation of sterol transport	4	-3.12159	-1.65786	857|1066|4792|26154	CAV1|CES1|NFKBIA|ABCA12
GO:0032376	GO Biological Processes	positive regulation of cholesterol transport	4	-3.12159	-1.65786	857|1066|4792|26154	CAV1|CES1|NFKBIA|ABCA12
GO:0002820	GO Biological Processes	negative regulation of adaptive immune response	4	-2.30128	-1.02691	3077|3575|64092|80149	HFE|IL7R|SAMSN1|ZC3H12A
GO:0048146	GO Biological Processes	positive regulation of fibroblast proliferation	4	-2.20723	-0.955555	3725|4609|5156|7474	JUN|MYC|PDGFRA|WNT5A
GO:1901890	GO Biological Processes	positive regulation of cell junction assembly	4	-2.76152	-1.37824	857|6385|7122|9076	CAV1|SDC4|CLDN5|CLDN1
GO:0061028	GO Biological Processes	establishment of endothelial barrier	4	-2.20723	-0.955555	1903|7122|7124|9076	S1PR3|CLDN5|TNF|CLDN1
GO:0051281	GO Biological Processes	positive regulation of release of sequestered calcium ion into cytosol	4	-2.59039	-1.24654	2852|3627|6373|6376	GPER1|CXCL10|CXCL11|CX3CL1
GO:0070266	GO Biological Processes	necroptotic process	4	-2.40257	-1.10437	330|857|7098|7124	BIRC3|CAV1|TLR3|TNF
GO:0097300	GO Biological Processes	programmed necrotic cell death	4	-2.23784	-0.979363	330|857|7098|7124	BIRC3|CAV1|TLR3|TNF
GO:0060324	GO Biological Processes	face development	4	-2.30128	-1.02691	5156|7122|7474|642658	PDGFRA|CLDN5|WNT5A|SCX
GO:0097242	GO Biological Processes	amyloid-beta clearance	4	-2.71674	-1.34226	718|3684|4311|7124	C3|ITGAM|MME|TNF
GO:2000353	GO Biological Processes	positive regulation of endothelial cell apoptotic process	4	-3.24314	-1.74997	2852|6347|7057|8644	GPER1|CCL2|THBS1|AKR1C3
GO:0002828	GO Biological Processes	regulation of type 2 immune response	4	-3.00928	-1.56559	301|3569|3620|91543	ANXA1|IL6|IDO1|RSAD2
GO:0071803	GO Biological Processes	positive regulation of podosome assembly	4	-4.71861	-2.96564	822|1437|3936|7124	CAPG|CSF2|LCP1|TNF
GO:0071801	GO Biological Processes	regulation of podosome assembly	4	-4.17298	-2.51692	822|1437|3936|7124	CAPG|CSF2|LCP1|TNF
GO:0071800	GO Biological Processes	podosome assembly	4	-3.76756	-2.18159	822|1437|3936|7124	CAPG|CSF2|LCP1|TNF
GO:0031664	GO Biological Processes	regulation of lipopolysaccharide-mediated signaling pathway	4	-3.30784	-1.79918	6376|7128|9450|114769	CX3CL1|TNFAIP3|LY86|CARD16
GO:0042481	GO Biological Processes	regulation of odontogenesis	4	-3.24314	-1.74997	1435|4982|7475|80326	CSF1|TNFRSF11B|WNT6|WNT10A
GO:0009435	GO Biological Processes	NAD biosynthetic process	4	-2.06431	-0.846774	3620|4837|5743|8942	IDO1|NNMT|PTGS2|KYNU
GO:0009651	GO Biological Processes	response to salt stress	4	-3.24314	-1.74997	677|4519|7124|9076	ZFP36L1|CYTB|TNF|CLDN1
GO:0006972	GO Biological Processes	hyperosmotic response	4	-3.18112	-1.70585	4519|7098|9076|23308	CYTB|TLR3|CLDN1|ICOSLG
GO:0032663	GO Biological Processes	regulation of interleukin-2 production	4	-2.26918	-1.00243	301|861|2633|7128	ANXA1|RUNX1|GBP1|TNFAIP3
GO:0071634	GO Biological Processes	regulation of transforming growth factor beta production	4	-2.76152	-1.37824	3696|5743|6376|7057	ITGB8|PTGS2|CX3CL1|THBS1
GO:0071604	GO Biological Processes	transforming growth factor beta production	4	-2.67334	-1.30981	3696|5743|6376|7057	ITGB8|PTGS2|CX3CL1|THBS1
GO:0045907	GO Biological Processes	positive regulation of vasoconstriction	4	-2.85556	-1.45132	554|857|3269|5743	AVPR2|CAV1|HRH1|PTGS2
GO:0043114	GO Biological Processes	regulation of vascular permeability	4	-2.63125	-1.27727	3269|7122|9353|145741	HRH1|CLDN5|SLIT2|C2CD4A
GO:1905523	GO Biological Processes	positive regulation of macrophage migration	4	-3.30784	-1.79918	1435|5919|6376|7057	CSF1|RARRES2|CX3CL1|THBS1
GO:1905521	GO Biological Processes	regulation of macrophage migration	4	-2.43811	-1.13087	1435|5919|6376|7057	CSF1|RARRES2|CX3CL1|THBS1
GO:0008347	GO Biological Processes	glial cell migration	4	-2.09163	-0.866861	1435|4147|6347|6376	CSF1|MATN2|CCL2|CX3CL1
GO:0072215	GO Biological Processes	regulation of metanephros development	4	-3.52049	-1.96803	3976|4609|10413|25937	LIF|MYC|YAP1|WWTR1
GO:0072202	GO Biological Processes	cell differentiation involved in metanephros development	4	-3.30784	-1.79918	3976|6943|10413|25937	LIF|TCF21|YAP1|WWTR1
GO:0090183	GO Biological Processes	regulation of kidney development	4	-2.06431	-0.846774	3976|4609|10413|25937	LIF|MYC|YAP1|WWTR1
GO:0061005	GO Biological Processes	cell differentiation involved in kidney development	4	-2.03756	-0.82644	3976|6943|10413|25937	LIF|TCF21|YAP1|WWTR1
GO:2000036	GO Biological Processes	regulation of stem cell population maintenance	4	-2.85556	-1.45132	2103|4609|8626|10413	ESRRB|MYC|TP63|YAP1
GO:0010332	GO Biological Processes	response to gamma radiation	4	-2.06431	-0.846774	3627|4609|6354|10413	CXCL10|MYC|CCL7|YAP1
GO:0002385	GO Biological Processes	mucosal immune response	4	-2.67334	-1.30981	8349|8970|9245|85236	H2BC21|H2BC11|GCNT3|H2BC12
GO:2000008	GO Biological Processes	regulation of protein localization to cell surface	4	-2.5507	-1.2202	1950|3077|7124|26154	EGF|HFE|TNF|ABCA12
GO:0048846	GO Biological Processes	axon extension involved in axon guidance	4	-2.71674	-1.34226	7474|9353|10512|91584	WNT5A|SLIT2|SEMA3C|PLXNA4
GO:1902284	GO Biological Processes	neuron projection extension involved in neuron projection guidance	4	-2.71674	-1.34226	7474|9353|10512|91584	WNT5A|SLIT2|SEMA3C|PLXNA4
GO:0021879	GO Biological Processes	forebrain neuron differentiation	4	-2.03756	-0.82644	3624|7474|9353|55079	INHBA|WNT5A|SLIT2|FEZF2
GO:0061436	GO Biological Processes	establishment of skin barrier	4	-3.37546	-1.85203	4233|8626|9076|26154	MET|TP63|CLDN1|ABCA12
GO:0033561	GO Biological Processes	regulation of water loss via skin	4	-3.18112	-1.70585	4233|8626|9076|26154	MET|TP63|CLDN1|ABCA12
GO:0061756	GO Biological Processes	leukocyte adhesion to vascular endothelial cell	4	-2.14813	-0.909685	3569|7124|7412|58494	IL6|TNF|VCAM1|JAM2
GO:0032480	GO Biological Processes	negative regulation of type I interferon production	4	-2.33419	-1.05127	5971|7128|7318|9641	RELB|TNFAIP3|UBA7|IKBKE
GO:0032648	GO Biological Processes	regulation of interferon-beta production	4	-2.30128	-1.02691	3659|5971|7098|51284	IRF1|RELB|TLR3|TLR7
GO:0032608	GO Biological Processes	interferon-beta production	4	-2.23784	-0.979363	3659|5971|7098|51284	IRF1|RELB|TLR3|TLR7
GO:0035987	GO Biological Processes	endodermal cell differentiation	4	-2.36794	-1.07745	1295|1303|3624|3914	COL8A1|COL12A1|INHBA|LAMB3
GO:0001706	GO Biological Processes	endoderm formation	4	-2.09163	-0.866861	1295|1303|3624|3914	COL8A1|COL12A1|INHBA|LAMB3
GO:0046426	GO Biological Processes	negative regulation of JAK-STAT cascade	4	-3.24314	-1.74997	602|857|8651|9021	BCL3|CAV1|SOCS1|SOCS3
GO:1904893	GO Biological Processes	negative regulation of STAT cascade	4	-2.90501	-1.48817	602|857|8651|9021	BCL3|CAV1|SOCS1|SOCS3
GO:0050732	GO Biological Processes	negative regulation of peptidyl-tyrosine phosphorylation	4	-2.06431	-0.846774	857|8651|9021|64092	CAV1|SOCS1|SOCS3|SAMSN1
GO:0001516	GO Biological Processes	prostaglandin biosynthetic process	4	-3.06436	-1.61187	301|5321|5743|8644	ANXA1|PLA2G4A|PTGS2|AKR1C3
GO:0046457	GO Biological Processes	prostanoid biosynthetic process	4	-3.06436	-1.61187	301|5321|5743|8644	ANXA1|PLA2G4A|PTGS2|AKR1C3
GO:0019369	GO Biological Processes	arachidonic acid metabolic process	4	-2.01138	-0.80248	5321|5743|8605|8644	PLA2G4A|PTGS2|PLA2G4C|AKR1C3
GO:0038111	GO Biological Processes	interleukin-7-mediated signaling pathway	4	-3.06436	-1.61187	3575|8353|8357|8651	IL7R|H3C6|H3C10|SOCS1
GO:0098760	GO Biological Processes	response to interleukin-7	4	-2.51213	-1.1886	3575|8353|8357|8651	IL7R|H3C6|H3C10|SOCS1
GO:0098761	GO Biological Processes	cellular response to interleukin-7	4	-2.51213	-1.1886	3575|8353|8357|8651	IL7R|H3C6|H3C10|SOCS1
GO:0060443	GO Biological Processes	mammary gland morphogenesis	4	-2.40257	-1.10437	857|1435|6356|7474	CAV1|CSF1|CCL11|WNT5A
GO:0003382	GO Biological Processes	epithelial cell morphogenesis	4	-2.76152	-1.37824	1306|2195|3397|4233	COL15A1|FAT1|ID1|MET
GO:0110111	GO Biological Processes	negative regulation of animal organ morphogenesis	4	-2.80777	-1.41479	4982|7068|7124|7474	TNFRSF11B|THRB|TNF|WNT5A
GO:0010955	GO Biological Processes	negative regulation of protein processing	4	-2.51213	-1.1886	2|330|7057|114769	A2M|BIRC3|THBS1|CARD16
GO:1903318	GO Biological Processes	negative regulation of protein maturation	4	-2.51213	-1.1886	2|330|7057|114769	A2M|BIRC3|THBS1|CARD16
GO:0044319	GO Biological Processes	wound healing, spreading of cells	4	-2.85556	-1.45132	94|960|3936|23671	ACVRL1|CD44|LCP1|TMEFF2
GO:0090505	GO Biological Processes	epiboly involved in wound healing	4	-2.85556	-1.45132	94|960|3936|23671	ACVRL1|CD44|LCP1|TMEFF2
GO:0090504	GO Biological Processes	epiboly	4	-2.80777	-1.41479	94|960|3936|23671	ACVRL1|CD44|LCP1|TMEFF2
GO:0030850	GO Biological Processes	prostate gland development	4	-2.26918	-1.00243	301|3371|7474|8626	ANXA1|TNC|WNT5A|TP63
GO:1902895	GO Biological Processes	positive regulation of pri-miRNA transcription by RNA polymerase II	4	-2.59039	-1.24654	3725|4091|7124|84913	JUN|SMAD6|TNF|ATOH8
GO:1902893	GO Biological Processes	regulation of pri-miRNA transcription by RNA polymerase II	4	-2.17734	-0.932558	3725|4091|7124|84913	JUN|SMAD6|TNF|ATOH8
GO:0061614	GO Biological Processes	pri-miRNA transcription by RNA polymerase II	4	-2.14813	-0.909685	3725|4091|7124|84913	JUN|SMAD6|TNF|ATOH8
GO:0035094	GO Biological Processes	response to nicotine	4	-2.40257	-1.10437	4541|5179|7124|116372	ND6|PENK|TNF|LYPD1
GO:0032655	GO Biological Processes	regulation of interleukin-12 production	4	-2.09163	-0.866861	3620|4210|7057|7098	IDO1|MEFV|THBS1|TLR3
GO:0032615	GO Biological Processes	interleukin-12 production	4	-2.03756	-0.82644	3620|4210|7057|7098	IDO1|MEFV|THBS1|TLR3
GO:0003179	GO Biological Processes	heart valve morphogenesis	4	-2.17734	-0.932558	4091|6591|9353|642658	SMAD6|SNAI2|SLIT2|SCX
GO:0072523	GO Biological Processes	purine-containing compound catabolic process	4	-2.17734	-0.932558	1806|4907|9615|51816	DPYD|NT5E|GDA|ADA2
GO:0045653	GO Biological Processes	negative regulation of megakaryocyte differentiation	3	-2.68663	-1.32023	5196|8294|8365	PF4|H4C9|H4C8
GO:0043032	GO Biological Processes	positive regulation of macrophage activation	3	-2.0863	-0.864146	5321|7057|7474	PLA2G4A|THBS1|WNT5A
GO:0045657	GO Biological Processes	positive regulation of monocyte differentiation	3	-3.34834	-1.83267	677|1435|3725	ZFP36L1|CSF1|JUN
GO:0045651	GO Biological Processes	positive regulation of macrophage differentiation	3	-2.9264	-1.50649	1435|3976|5196	CSF1|LIF|PF4
GO:0010744	GO Biological Processes	positive regulation of macrophage derived foam cell differentiation	3	-2.61663	-1.26689	1435|1437|5196	CSF1|CSF2|PF4
GO:0043374	GO Biological Processes	CD8-positive, alpha-beta T cell differentiation	3	-2.9264	-1.50649	861|3659|8651	RUNX1|IRF1|SOCS1
GO:0043371	GO Biological Processes	negative regulation of CD4-positive, alpha-beta T cell differentiation	3	-2.48835	-1.16945	301|861|80149	ANXA1|RUNX1|ZC3H12A
GO:0043372	GO Biological Processes	positive regulation of CD4-positive, alpha-beta T cell differentiation	3	-2.04513	-0.832733	301|8651|64332	ANXA1|SOCS1|NFKBIZ
GO:2000515	GO Biological Processes	negative regulation of CD4-positive, alpha-beta T cell activation	3	-2.00551	-0.800082	301|861|80149	ANXA1|RUNX1|ZC3H12A
GO:1903265	GO Biological Processes	positive regulation of tumor necrosis factor-mediated signaling pathway	3	-3.34834	-1.83267	834|837|5071	CASP1|CASP4|PRKN
GO:0045080	GO Biological Processes	positive regulation of chemokine biosynthetic process	3	-3.22805	-1.74153	7098|7124|7474	TLR3|TNF|WNT5A
GO:1903799	GO Biological Processes	negative regulation of production of miRNAs involved in gene silencing by miRNA	3	-3.01867	-1.57278	3569|7124|80149	IL6|TNF|ZC3H12A
GO:0060965	GO Biological Processes	negative regulation of gene silencing by miRNA	3	-2.55067	-1.2202	3569|7124|80149	IL6|TNF|ZC3H12A
GO:0060149	GO Biological Processes	negative regulation of posttranscriptional gene silencing	3	-2.37322	-1.08081	3569|7124|80149	IL6|TNF|ZC3H12A
GO:0060967	GO Biological Processes	negative regulation of gene silencing by RNA	3	-2.37322	-1.08081	3569|7124|80149	IL6|TNF|ZC3H12A
GO:1903798	GO Biological Processes	regulation of production of miRNAs involved in gene silencing by miRNA	3	-2.37322	-1.08081	3569|7124|80149	IL6|TNF|ZC3H12A
GO:0070920	GO Biological Processes	regulation of production of small RNA involved in gene silencing by RNA	3	-2.26893	-1.00243	3569|7124|80149	IL6|TNF|ZC3H12A
GO:0072539	GO Biological Processes	T-helper 17 cell differentiation	3	-2.17374	-0.931292	3569|64332|80149	IL6|NFKBIZ|ZC3H12A
GO:0010575	GO Biological Processes	positive regulation of vascular endothelial growth factor production	3	-2.12912	-0.898238	718|3569|5743	C3|IL6|PTGS2
GO:0072538	GO Biological Processes	T-helper 17 type immune response	3	-2.00551	-0.800082	3569|64332|80149	IL6|NFKBIZ|ZC3H12A
GO:0034154	GO Biological Processes	toll-like receptor 7 signaling pathway	3	-3.48198	-1.93734	51284|91543|285852	TLR7|RSAD2|TREML4
GO:0010819	GO Biological Processes	regulation of T cell chemotaxis	3	-2.76118	-1.37824	3627|7474|8740	CXCL10|WNT5A|TNFSF14
GO:0140131	GO Biological Processes	positive regulation of lymphocyte chemotaxis	3	-2.48835	-1.16945	6354|7474|8740	CCL7|WNT5A|TNFSF14
GO:0045603	GO Biological Processes	positive regulation of endothelial cell differentiation	3	-2.17374	-0.931292	94|7122|84913	ACVRL1|CLDN5|ATOH8
GO:0061158	GO Biological Processes	3'-UTR-mediated mRNA destabilization	3	-2.76118	-1.37824	677|80149|84069	ZFP36L1|ZC3H12A|PLEKHN1
GO:0048557	GO Biological Processes	embryonic digestive tract morphogenesis	3	-2.68663	-1.32023	2294|5156|6943	FOXF1|PDGFRA|TCF21
GO:0071379	GO Biological Processes	cellular response to prostaglandin stimulus	3	-2.4293	-1.12404	3371|5734|8644	TNC|PTGER4|AKR1C3
GO:0010884	GO Biological Processes	positive regulation of lipid storage	3	-2.22029	-0.966408	718|9641|80149	C3|IKBKE|ZC3H12A
GO:0035666	GO Biological Processes	TRIF-dependent toll-like receptor signaling pathway	3	-2.04513	-0.832733	330|7098|9641	BIRC3|TLR3|IKBKE
GO:1901550	GO Biological Processes	regulation of endothelial cell development	3	-2.84086	-1.44106	1903|7122|7124	S1PR3|CLDN5|TNF
GO:1903140	GO Biological Processes	regulation of establishment of endothelial barrier	3	-2.84086	-1.44106	1903|7122|7124	S1PR3|CLDN5|TNF
GO:0016338	GO Biological Processes	calcium-independent cell-cell adhesion via plasma membrane cell-adhesion molecules	3	-2.37322	-1.08081	6376|7122|9076	CX3CL1|CLDN5|CLDN1
GO:0002676	GO Biological Processes	regulation of chronic inflammatory response	3	-3.48198	-1.93734	3620|7124|7128	IDO1|TNF|TNFAIP3
GO:0002507	GO Biological Processes	tolerance induction	3	-2.22029	-0.966408	326|3620|7128	AIRE|IDO1|TNFAIP3
GO:0060055	GO Biological Processes	angiogenesis involved in wound healing	3	-2.04513	-0.832733	6376|7124|7128	CX3CL1|TNF|TNFAIP3
GO:0060008	GO Biological Processes	Sertoli cell differentiation	3	-2.48835	-1.16945	190|6943|642658	NR0B1|TCF21|SCX
GO:0060325	GO Biological Processes	face morphogenesis	3	-2.00551	-0.800082	5156|7122|642658	PDGFRA|CLDN5|SCX
GO:0098883	GO Biological Processes	synapse pruning	3	-3.34834	-1.83267	718|3684|6376	C3|ITGAM|CX3CL1
GO:0002830	GO Biological Processes	positive regulation of type 2 immune response	3	-2.84086	-1.44106	3569|3620|91543	IL6|IDO1|RSAD2
GO:2000108	GO Biological Processes	positive regulation of leukocyte apoptotic process	3	-2.0863	-0.864146	301|3620|7474	ANXA1|IDO1|WNT5A
GO:0042487	GO Biological Processes	regulation of odontogenesis of dentin-containing tooth	3	-2.84086	-1.44106	1435|4982|80326	CSF1|TNFRSF11B|WNT10A
GO:0019441	GO Biological Processes	tryptophan catabolic process to kynurenine	3	-4.53783	-2.81379	3620|6999|8942	IDO1|TDO2|KYNU
GO:0006569	GO Biological Processes	tryptophan catabolic process	3	-3.48198	-1.93734	3620|6999|8942	IDO1|TDO2|KYNU
GO:0042436	GO Biological Processes	indole-containing compound catabolic process	3	-3.48198	-1.93734	3620|6999|8942	IDO1|TDO2|KYNU
GO:0046218	GO Biological Processes	indolalkylamine catabolic process	3	-3.48198	-1.93734	3620|6999|8942	IDO1|TDO2|KYNU
GO:0070189	GO Biological Processes	kynurenine metabolic process	3	-3.34834	-1.83267	3620|6999|8942	IDO1|TDO2|KYNU
GO:0006568	GO Biological Processes	tryptophan metabolic process	3	-3.22805	-1.74153	3620|6999|8942	IDO1|TDO2|KYNU
GO:0006586	GO Biological Processes	indolalkylamine metabolic process	3	-2.76118	-1.37824	3620|6999|8942	IDO1|TDO2|KYNU
GO:0042402	GO Biological Processes	cellular biogenic amine catabolic process	3	-2.48835	-1.16945	3620|6999|8942	IDO1|TDO2|KYNU
GO:0009310	GO Biological Processes	amine catabolic process	3	-2.37322	-1.08081	3620|6999|8942	IDO1|TDO2|KYNU
GO:0042430	GO Biological Processes	indole-containing compound metabolic process	3	-2.31984	-1.0414	3620|6999|8942	IDO1|TDO2|KYNU
GO:0042537	GO Biological Processes	benzene-containing compound metabolic process	3	-2.31984	-1.0414	3620|6999|8942	IDO1|TDO2|KYNU
GO:0009074	GO Biological Processes	aromatic amino acid family catabolic process	3	-2.12912	-0.898238	3620|6999|8942	IDO1|TDO2|KYNU
GO:0002577	GO Biological Processes	regulation of antigen processing and presentation	3	-2.55067	-1.2202	3077|6556|7057	HFE|SLC11A1|THBS1
GO:0002827	GO Biological Processes	positive regulation of T-helper 1 type immune response	3	-2.55067	-1.2202	301|5321|6556	ANXA1|PLA2G4A|SLC11A1
GO:0002825	GO Biological Processes	regulation of T-helper 1 type immune response	3	-2.17374	-0.931292	301|5321|6556	ANXA1|PLA2G4A|SLC11A1
GO:0071636	GO Biological Processes	positive regulation of transforming growth factor beta production	3	-2.55067	-1.2202	5743|6376|7057	PTGS2|CX3CL1|THBS1
GO:0060841	GO Biological Processes	venous blood vessel development	3	-2.9264	-1.50649	94|2294|10512	ACVRL1|FOXF1|SEMA3C
GO:0002053	GO Biological Processes	positive regulation of mesenchymal cell proliferation	3	-2.26893	-1.00243	2294|4609|7474	FOXF1|MYC|WNT5A
GO:0030656	GO Biological Processes	regulation of vitamin metabolic process	3	-3.11876	-1.6573	6591|7124|8644	SNAI2|TNF|AKR1C3
GO:0060445	GO Biological Processes	branching involved in salivary gland morphogenesis	3	-2.37322	-1.08081	6591|7124|10512	SNAI2|TNF|SEMA3C
GO:1902932	GO Biological Processes	positive regulation of alcohol biosynthetic process	3	-2.12912	-0.898238	2852|3269|7124	GPER1|HRH1|TNF
GO:0010759	GO Biological Processes	positive regulation of macrophage chemotaxis	3	-2.61663	-1.26689	1435|5919|7057	CSF1|RARRES2|THBS1
GO:0010758	GO Biological Processes	regulation of macrophage chemotaxis	3	-2.04513	-0.832733	1435|5919|7057	CSF1|RARRES2|THBS1
GO:0072257	GO Biological Processes	metanephric nephron tubule epithelial cell differentiation	3	-4.0031	-2.37866	3976|10413|25937	LIF|YAP1|WWTR1
GO:0072307	GO Biological Processes	regulation of metanephric nephron tubule epithelial cell differentiation	3	-4.0031	-2.37866	3976|10413|25937	LIF|YAP1|WWTR1
GO:0072182	GO Biological Processes	regulation of nephron tubule epithelial cell differentiation	3	-3.11876	-1.6573	3976|10413|25937	LIF|YAP1|WWTR1
GO:0072160	GO Biological Processes	nephron tubule epithelial cell differentiation	3	-2.9264	-1.50649	3976|10413|25937	LIF|YAP1|WWTR1
GO:2000696	GO Biological Processes	regulation of epithelial cell differentiation involved in kidney development	3	-2.61663	-1.26689	3976|10413|25937	LIF|YAP1|WWTR1
GO:0072234	GO Biological Processes	metanephric nephron tubule development	3	-2.55067	-1.2202	3976|10413|25937	LIF|YAP1|WWTR1
GO:0072170	GO Biological Processes	metanephric tubule development	3	-2.37322	-1.08081	3976|10413|25937	LIF|YAP1|WWTR1
GO:0072243	GO Biological Processes	metanephric nephron epithelium development	3	-2.37322	-1.08081	3976|10413|25937	LIF|YAP1|WWTR1
GO:0072207	GO Biological Processes	metanephric epithelium development	3	-2.17374	-0.931292	3976|10413|25937	LIF|YAP1|WWTR1
GO:0045662	GO Biological Processes	negative regulation of myoblast differentiation	3	-2.26893	-1.00243	3399|3627|7124	ID3|CXCL10|TNF
GO:0045602	GO Biological Processes	negative regulation of endothelial cell differentiation	3	-3.11876	-1.6573	94|1903|3397	ACVRL1|S1PR3|ID1
GO:1902459	GO Biological Processes	positive regulation of stem cell population maintenance	3	-3.63222	-2.06629	2103|8626|10413	ESRRB|TP63|YAP1
GO:0002227	GO Biological Processes	innate immune response in mucosa	3	-2.22029	-0.966408	8349|8970|85236	H2BC21|H2BC11|H2BC12
GO:0035635	GO Biological Processes	entry of bacterium into host cell	3	-2.9264	-1.50649	857|3576|4233	CAV1|CXCL8|MET
GO:0021826	GO Biological Processes	substrate-independent telencephalic tangential migration	3	-3.22805	-1.74153	3084|9353|55079	NRG1|SLIT2|FEZF2
GO:0021843	GO Biological Processes	substrate-independent telencephalic tangential interneuron migration	3	-3.22805	-1.74153	3084|9353|55079	NRG1|SLIT2|FEZF2
GO:1902668	GO Biological Processes	negative regulation of axon guidance	3	-2.12912	-0.898238	7474|9353|10512	WNT5A|SLIT2|SEMA3C
GO:0050901	GO Biological Processes	leukocyte tethering or rolling	3	-2.0863	-0.864146	7124|7412|58494	TNF|VCAM1|JAM2
GO:0032728	GO Biological Processes	positive regulation of interferon-beta production	3	-2.04513	-0.832733	3659|7098|51284	IRF1|TLR3|TLR7
GO:0042532	GO Biological Processes	negative regulation of tyrosine phosphorylation of STAT protein	3	-2.84086	-1.44106	857|8651|9021	CAV1|SOCS1|SOCS3
GO:2001223	GO Biological Processes	negative regulation of neuron migration	3	-3.22805	-1.74153	1281|3084|6376	COL3A1|NRG1|CX3CL1
GO:0042118	GO Biological Processes	endothelial cell activation	3	-3.22805	-1.74153	3627|56892|168667	CXCL10|TCIM|BMPER
GO:0006071	GO Biological Processes	glycerol metabolic process	3	-2.4293	-1.12404	2712|5321|26509	GK2|PLA2G4A|MYOF
GO:0019400	GO Biological Processes	alditol metabolic process	3	-2.26893	-1.00243	2712|5321|26509	GK2|PLA2G4A|MYOF
GO:0036152	GO Biological Processes	phosphatidylethanolamine acyl-chain remodeling	3	-2.22029	-0.966408	5321|5920|8605	PLA2G4A|PLAAT4|PLA2G4C
GO:1901889	GO Biological Processes	negative regulation of cell junction assembly	3	-2.31984	-1.0414	94|7057|7124	ACVRL1|THBS1|TNF
GO:0008045	GO Biological Processes	motor neuron axon guidance	3	-2.00551	-0.800082	1959|9353|91584	EGR2|SLIT2|PLXNA4
GO:0060444	GO Biological Processes	branching involved in mammary gland duct morphogenesis	3	-2.31984	-1.0414	1435|6356|7474	CSF1|CCL11|WNT5A
GO:0001886	GO Biological Processes	endothelial cell morphogenesis	3	-3.01867	-1.57278	1306|3397|4233	COL15A1|ID1|MET
GO:0019430	GO Biological Processes	removal of superoxide radicals	3	-2.22029	-0.966408	1728|7124|10516	NQO1|TNF|FBLN5
GO:0071450	GO Biological Processes	cellular response to oxygen radical	3	-2.12912	-0.898238	1728|7124|10516	NQO1|TNF|FBLN5
GO:0071451	GO Biological Processes	cellular response to superoxide	3	-2.12912	-0.898238	1728|7124|10516	NQO1|TNF|FBLN5
GO:0000303	GO Biological Processes	response to superoxide	3	-2.04513	-0.832733	1728|7124|10516	NQO1|TNF|FBLN5
GO:0000305	GO Biological Processes	response to oxygen radical	3	-2.00551	-0.800082	1728|7124|10516	NQO1|TNF|FBLN5
GO:0031069	GO Biological Processes	hair follicle morphogenesis	3	-2.12912	-0.898238	8626|80326|94234	TP63|WNT10A|FOXQ1
GO:0002467	GO Biological Processes	germinal center formation	3	-2.9264	-1.50649	602|4791|7128	BCL3|NFKB2|TNFAIP3
GO:0045779	GO Biological Processes	negative regulation of bone resorption	3	-2.9264	-1.50649	3569|4982|7128	IL6|TNFRSF11B|TNFAIP3
GO:0046851	GO Biological Processes	negative regulation of bone remodeling	3	-2.76118	-1.37824	3569|4982|7128	IL6|TNFRSF11B|TNFAIP3
GO:0034104	GO Biological Processes	negative regulation of tissue remodeling	3	-2.4293	-1.12404	3569|4982|7128	IL6|TNFRSF11B|TNFAIP3
GO:0060602	GO Biological Processes	branch elongation of an epithelium	3	-2.61663	-1.26689	3371|7474|10413	TNC|WNT5A|YAP1
GO:0030903	GO Biological Processes	notochord development	3	-2.55067	-1.2202	3399|7474|10413	ID3|WNT5A|YAP1
GO:0030859	GO Biological Processes	polarized epithelial cell differentiation	3	-2.31984	-1.0414	2294|7474|8626	FOXF1|WNT5A|TP63
GO:0060740	GO Biological Processes	prostate gland epithelium morphogenesis	3	-2.22029	-0.966408	3371|7474|8626	TNC|WNT5A|TP63
GO:0060512	GO Biological Processes	prostate gland morphogenesis	3	-2.12912	-0.898238	3371|7474|8626	TNC|WNT5A|TP63
GO:0003401	GO Biological Processes	axis elongation	3	-2.04513	-0.832733	3371|7474|10413	TNC|WNT5A|YAP1
GO:0045932	GO Biological Processes	negative regulation of muscle contraction	3	-2.12912	-0.898238	5743|10203|80149	PTGS2|CALCRL|ZC3H12A
GO:0010042	GO Biological Processes	response to manganese ion	3	-2.55067	-1.2202	5071|5743|387758	PRKN|PTGS2|FIBIN
GO:0045577	GO Biological Processes	regulation of B cell differentiation	3	-2.0863	-0.864146	677|3624|150372	ZFP36L1|INHBA|NFAM1
GO:0051043	GO Biological Processes	regulation of membrane protein ectodomain proteolysis	3	-2.37322	-1.08081	7078|7079|7124	TIMP3|TIMP4|TNF
GO:0003180	GO Biological Processes	aortic valve morphogenesis	3	-2.12912	-0.898238	4091|6591|9353	SMAD6|SNAI2|SLIT2
GO:0006929	GO Biological Processes	substrate-dependent cell migration	3	-2.04513	-0.832733	6591|7424|9353	SNAI2|VEGFC|SLIT2
GO:0071711	GO Biological Processes	basement membrane organization	3	-2.04513	-0.832733	857|1520|3914	CAV1|CTSS|LAMB3
GO:0007271	GO Biological Processes	synaptic transmission, cholinergic	3	-2.04513	-0.832733	1728|3908|116372	NQO1|LAMA2|LYPD1
GO:0034472	GO Biological Processes	snRNA 3'-end processing	3	-2.00551	-0.800082	55511|541466|102723631	SAGE1|CT45A1|CT45A10
Down-regulared
GO:0061564	BP	axon development	111	-5.71932	-2.96848	ENSG00000072832/ENSG00000121966/ENSG00000105649/ENSG00000184486/ENSG00000116106/ENSG00000101144/ENSG00000070182/ENSG00000173406/ENSG00000106078/ENSG00000078018/ENSG00000165300/ENSG00000177103/ENSG00000187122/ENSG00000053108/ENSG00000108830/ENSG00000055163/ENSG00000182580/ENSG00000165731/ENSG00000179542/ENSG00000187323/ENSG00000047597/ENSG00000185950/ENSG00000175928/ENSG00000113763/ENSG00000145242…	CRMP1/CXCR4/RAB3A/POU3F2/EPHA4/BMP7/SPTB/DAB1/COBL/MAP2/SLITRK5/DSCAML1/SLIT1/FSTL4/RND2/CYFIP2/EPHB3/RET/SLITRK4/DCC/XK/IRS2/LRRN1/UNC5A/EPHA5/ETV1/NEFM/SEMA6A/NEFL/SLITRK1/C9orf72/STXBP1/PTPRF/VLDLR/EPHA3/NGFR/ADCY1/VEGFA/POU4F2/GFRA1/BCL2/PAK3/NFIB/WNT3A/ADGRB1/FEZ1/MAP1B/LRP4/SEMA4A/SIPA1L1/PRKCA/GLI3/KIF5C/RGMA/EVL/FZD3/LINGO1/BARHL2/SIAH2/RTN4RL2/NRCAM/AFG3L2/KIF3A/TUBB2B/SEMA4D/PTEN/NRP1/E…
GO:0051962	BP	positive regulation of nervous system development	102	-4.25607	-1.99346	ENSG00000078725/ENSG00000121966/ENSG00000116106/ENSG00000101144/ENSG00000173406/ENSG00000106078/ENSG00000018236/ENSG00000165300/ENSG00000139352/ENSG00000104435/ENSG00000183049/ENSG00000244405/ENSG00000064309/ENSG00000108830/ENSG00000182580/ENSG00000102924/ENSG00000111344/ENSG00000165731/ENSG00000179542/ENSG00000110888/ENSG00000112893/ENSG00000027075/ENSG00000049759/ENSG00000103528/ENSG00000162946…	BRINP1/CXCR4/EPHA4/BMP7/DAB1/COBL/CNTN1/SLITRK5/ASCL1/STMN2/CAMK1D/ETV5/CDON/RND2/EPHB3/CBLN1/RASAL1/RET/SLITRK4/CAPRIN2/MAN2A1/PRKCH/NEDD4L/SYT17/DISC1/LRRN1/TENM4/SEMA6A/NEFL/SLITRK1/ENC1/VLDLR/EPHA3/NGFR/VEGFA/SOX8/FGFR1/ADGRL3/POU4F2/EEF2K/TGIF2/SOX11/NEURL1/NKX2-2/BCL2/PAK3/SYT2/WNT3A/ADGRB1/FEZ1/MAP1B/ADGRB3/ZNF488/ABL2/FZD4/LRP2/RARB/GLI3/RAPGEF2/PRKCI/LHX5/FZD3/SYT4/KDM1A/SYT1/NRCAM/ADCYA…
GO:0007409	BP	axonogenesis	100	-4.74499	-2.38896	ENSG00000072832/ENSG00000121966/ENSG00000105649/ENSG00000184486/ENSG00000116106/ENSG00000101144/ENSG00000070182/ENSG00000173406/ENSG00000106078/ENSG00000078018/ENSG00000165300/ENSG00000177103/ENSG00000187122/ENSG00000053108/ENSG00000108830/ENSG00000055163/ENSG00000182580/ENSG00000165731/ENSG00000179542/ENSG00000187323/ENSG00000047597/ENSG00000185950/ENSG00000175928/ENSG00000113763/ENSG00000145242…	CRMP1/CXCR4/RAB3A/POU3F2/EPHA4/BMP7/SPTB/DAB1/COBL/MAP2/SLITRK5/DSCAML1/SLIT1/FSTL4/RND2/CYFIP2/EPHB3/RET/SLITRK4/DCC/XK/IRS2/LRRN1/UNC5A/EPHA5/ETV1/SEMA6A/NEFL/SLITRK1/C9orf72/STXBP1/VLDLR/NGFR/ADCY1/VEGFA/POU4F2/GFRA1/BCL2/PAK3/NFIB/WNT3A/ADGRB1/FEZ1/MAP1B/LRP4/SEMA4A/SIPA1L1/PRKCA/GLI3/KIF5C/EVL/FZD3/LINGO1/BARHL2/SIAH2/NRCAM/AFG3L2/KIF3A/TUBB2B/SEMA4D/PTEN/NRP1/ENAH/CHN1/BCL11B/KRAS/WNT3/ADAR…
GO:0010975	BP	regulation of neuron projection development	98	-4.459	-2.15219	ENSG00000072832/ENSG00000184486/ENSG00000154310/ENSG00000116106/ENSG00000101144/ENSG00000124839/ENSG00000173406/ENSG00000145632/ENSG00000106078/ENSG00000078018/ENSG00000018236/ENSG00000104435/ENSG00000053108/ENSG00000183049/ENSG00000108830/ENSG00000182580/ENSG00000152377/ENSG00000111344/ENSG00000165731/ENSG00000110888/ENSG00000132639/ENSG00000187323/ENSG00000049759/ENSG00000103528/ENSG00000047597…	CRMP1/POU3F2/TNIK/EPHA4/BMP7/RAB17/DAB1/PLK2/COBL/MAP2/CNTN1/STMN2/FSTL4/CAMK1D/RND2/EPHB3/SPOCK1/RASAL1/RET/CAPRIN2/SNAP25/DCC/NEDD4L/SYT17/XK/NEFL/SLITRK1/ENC1/PTPRF/VLDLR/EPHA3/NGFR/VEGFA/FGFR1/POU4F2/EEF2K/NGEF/NEURL1/PAK3/SYT2/DNM3/WNT3A/FEZ1/MAP1B/ADGRB3/LRP4/SEMA4A/ABL2/FZD4/FKBP4/SIPA1L1/STX1B/RAPGEF2/RGMA/PRKCI/LINGO1/BARHL2/SYT4/GAK/KDM1A/RTN4RL2/SYT1/NRCAM/ADCYAP1/TUBB2B/SEMA4D/PTEN/NR…
GO:0010720	BP	positive regulation of cell development	98	-3.38176	-1.4603	ENSG00000078725/ENSG00000121966/ENSG00000116106/ENSG00000101144/ENSG00000173406/ENSG00000106078/ENSG00000018236/ENSG00000139352/ENSG00000104435/ENSG00000183049/ENSG00000244405/ENSG00000064309/ENSG00000108830/ENSG00000087274/ENSG00000111344/ENSG00000165731/ENSG00000110888/ENSG00000112893/ENSG00000027075/ENSG00000049759/ENSG00000103528/ENSG00000162946/ENSG00000172572/ENSG00000149256/ENSG00000092421…	BRINP1/CXCR4/EPHA4/BMP7/DAB1/COBL/CNTN1/ASCL1/STMN2/CAMK1D/ETV5/CDON/RND2/ADD1/RASAL1/RET/CAPRIN2/MAN2A1/PRKCH/NEDD4L/SYT17/DISC1/PDE3A/TENM4/SEMA6A/NEFL/SLITRK1/ENC1/VLDLR/EPHA3/NGFR/VEGFA/SOX8/FGFR1/POU4F2/EEF2K/TGIF2/SOX11/NEURL1/NKX2-2/BCL2/PAK3/SYT2/WNT3A/FEZ1/MAP1B/LIMS1/ZNF488/ABL2/FZD4/LRP2/RARB/GLI3/RAPGEF2/PRKCI/FZD3/SYT4/DDX39B/KDM1A/CRKL/SYT1/PROC/NRCAM/ADCYAP1/BMP6/TUBB2B/SEMA4D/PTEN…
GO:0098794	CC	postsynapse	97	-4.95149	-2.11643	ENSG00000104327/ENSG00000188803/ENSG00000176171/ENSG00000152578/ENSG00000152818/ENSG00000168824/ENSG00000116106/ENSG00000173406/ENSG00000169933/ENSG00000156011/ENSG00000157087/ENSG00000078018/ENSG00000198947/ENSG00000104888/ENSG00000164929/ENSG00000152377/ENSG00000102924/ENSG00000164418/ENSG00000169181/ENSG00000152767/ENSG00000166342/ENSG00000145864/ENSG00000181104/ENSG00000189410/ENSG00000132639…	CALB1/SHISA6/BNIP3/GRIA4/UTRN/NSG1/EPHA4/DAB1/FRMPD4/PSD3/ATP2B2/MAP2/DMD/SLC17A7/BAALC/SPOCK1/CBLN1/GRIK2/GSG1L/FARP1/NETO1/GABRB2/F2R/SH2D5/SNAP25/DISC1/GABBR2/CNKSR2/FAIM2/SHISA7/KCNB1/STXBP1/COL13A1/GPM6A/NR1D1/SNCA/EEF2K/ACTN2/GRIA2/NEURL1/KIF1A/OPRD1/CACNG4/CHRNA9/DNM3/SRI/ADGRB1/CHRND/MAP1B/ARHGAP32/ADGRB3/LRP4/GABRB3/SIPA1L1/SYNE1/ANK2/GRID1/GABRA5/GPHN/ASIC2/PTEN/ARHGAP44/PPP3CA/SLC8A3/F…
GO:1901615	BP	organic hydroxy compound metabolic process	94	-3.43402	-1.49717	ENSG00000099194/ENSG00000186480/ENSG00000160179/ENSG00000130164/ENSG00000132437/ENSG00000052802/ENSG00000079459/ENSG00000112972/ENSG00000164211/ENSG00000134333/ENSG00000078549/ENSG00000139287/ENSG00000137642/ENSG00000140284/ENSG00000113161/ENSG00000172893/ENSG00000138207/ENSG00000069535/ENSG00000151552/ENSG00000103316/ENSG00000104549/ENSG00000198814/ENSG00000120053/ENSG00000125629/ENSG00000138685…	SCD/INSIG1/ABCG1/LDLR/DDC/MSMO1/FDFT1/HMGCS1/STARD4/LDHA/ADCYAP1R1/TPH2/SORL1/SLC27A2/HMGCR/DHCR7/RBP4/MAOB/QDPR/CRYM/SQLE/GK/GOT1/INSIG2/FGF2/GDPD1/VLDLR/TRERF1/LDHB/SLC6A3/NR1D1/FGFR1/SNCA/RNF180/LBR/ATP8B1/ACOX2/BCL2/ACADL/CACNA1H/FASN/SREBF2/IDI1/SCARB1/SNAI1/HSD17B7/IP6K3/GK5/FGF1/PDE1B/CNBP/LRP2/FGFR4/ACLY/RAPGEF2/PRKAA2/NUDT4/RDH10/SC5D/PAH/TPH1/PLCB1/PSAT1/ACSS2/ELOVL6/PLCH2/BMP6/ALDH1B1/…
GO:0006644	BP	phospholipid metabolic process	90	-3.17882	-1.3791	ENSG00000130164/ENSG00000113721/ENSG00000079459/ENSG00000102230/ENSG00000112972/ENSG00000149485/ENSG00000134324/ENSG00000163624/ENSG00000084710/ENSG00000185950/ENSG00000134215/ENSG00000174227/ENSG00000100344/ENSG00000125772/ENSG00000155629/ENSG00000138685/ENSG00000153982/ENSG00000138413/ENSG00000106086/ENSG00000077782/ENSG00000145335/ENSG00000123739/ENSG00000101266/ENSG00000102780/ENSG00000065361…	LDLR/PDGFRB/FDFT1/PCYT1B/HMGCS1/FADS1/LPIN1/CDS1/EFR3B/IRS2/VAV3/PIGG/PNPLA3/GPCPD1/PIK3AP1/FGF2/GDPD1/IDH1/PLEKHA8/FGFR1/SNCA/PLA2G12A/CSNK2A1/DGKH/ERBB3/GPD1L/PLEKHA2/PLPPR1/PEMT/IDI1/SCARB1/LPCAT4/CHAT/ZP3/PTPN13/VAV1/IP6K3/FGF1/FGFR4/PITPNM3/PIK3R5/MBOAT2/MFSD2A/PLEKHA1/FLT3/PIGL/PLCB1/DGKE/PIGA/DDHD1/SMPDL3B/PLCH2/SERAC1/PTEN/SERINC1/MTMR4/FGF9/PIK3C2B/PRKD1/ACSL3/SLC44A2/MTMR8/FGF19/PIK3CA/…
GO:0023061	BP	signal release	88	-4.03059	-1.83292	ENSG00000105649/ENSG00000117394/ENSG00000163618/ENSG00000148926/ENSG00000131620/ENSG00000114739/ENSG00000139973/ENSG00000186188/ENSG00000091428/ENSG00000113161/ENSG00000109255/ENSG00000117139/ENSG00000137501/ENSG00000138207/ENSG00000132639/ENSG00000007171/ENSG00000170011/ENSG00000135643/ENSG00000103528/ENSG00000096433/ENSG00000197635/ENSG00000185950/ENSG00000145242/ENSG00000124493/ENSG00000158445…	RAB3A/SLC2A1/CADPS/ADM/ANO1/ACVR2B/SYT16/FFAR4/RAPGEF4/HMGCR/NMU/KDM5B/SYTL2/RBP4/SNAP25/NOS2/MYRIP/KCNMB4/SYT17/ITPR3/DPP4/IRS2/EPHA5/GRM4/KCNB1/STXBP1/PPFIA4/MARCKS/NR1D1/FGFR1/CHD7/SNCA/RHOT1/SOX11/ASIC1/VSNL1/KCNS3/TRIM9/SYT2/ADCY5/SRI/ICA1/CHAT/FZD4/STX1B/PRKCA/GLUD1/PDE8B/NAPB/AACS/SYT4/SYT1/SLC16A1/ADCYAP1/BMP6/SREBF1/HADH/OXCT1/PPP3CA/NRXN1/BLK/RIMS3/ISL1/GAD2/CAMK2G/STX19/CACNA1C/ACVR1C/…
GO:0046486	BP	glycerolipid metabolic process	87	-3.3959	-1.46801	ENSG00000186480/ENSG00000130164/ENSG00000113721/ENSG00000109670/ENSG00000102230/ENSG00000134324/ENSG00000058866/ENSG00000163624/ENSG00000084710/ENSG00000151726/ENSG00000185950/ENSG00000174227/ENSG00000100344/ENSG00000198814/ENSG00000125772/ENSG00000125629/ENSG00000155629/ENSG00000068366/ENSG00000138685/ENSG00000106086/ENSG00000077782/ENSG00000123739/ENSG00000101266/ENSG00000102780/ENSG00000065361…	INSIG1/LDLR/PDGFRB/FBXW7/PCYT1B/LPIN1/DGKG/CDS1/EFR3B/ACSL1/IRS2/PIGG/PNPLA3/GK/GPCPD1/INSIG2/PIK3AP1/ACSL4/FGF2/PLEKHA8/FGFR1/PLA2G12A/CSNK2A1/DGKH/ERBB3/GPD1L/PLEKHA2/PEMT/SCARB1/LPCAT4/CHAT/ZP3/PTPN13/VAV1/IP6K3/GK5/FGF1/FGFR4/PITPNM3/TBL1XR1/PIK3R5/MBOAT2/MFSD2A/PLEKHA1/PIGL/PLCB1/PIGA/DDHD1/PLCH2/SERAC1/SREBF1/PTEN/PLIN5/SERINC1/MTMR4/FGF9/PIK3C2B/ACSL3/SLC44A2/MTMR8/FGF19/PIK3CA/PIK3R3/FGF1…
GO:0050769	BP	positive regulation of neurogenesis	87	-3.28865	-1.40024	ENSG00000078725/ENSG00000121966/ENSG00000116106/ENSG00000101144/ENSG00000173406/ENSG00000106078/ENSG00000018236/ENSG00000139352/ENSG00000104435/ENSG00000183049/ENSG00000244405/ENSG00000064309/ENSG00000108830/ENSG00000111344/ENSG00000165731/ENSG00000110888/ENSG00000112893/ENSG00000027075/ENSG00000049759/ENSG00000103528/ENSG00000162946/ENSG00000149256/ENSG00000092421/ENSG00000277586/ENSG00000178235…	BRINP1/CXCR4/EPHA4/BMP7/DAB1/COBL/CNTN1/ASCL1/STMN2/CAMK1D/ETV5/CDON/RND2/RASAL1/RET/CAPRIN2/MAN2A1/PRKCH/NEDD4L/SYT17/DISC1/TENM4/SEMA6A/NEFL/SLITRK1/ENC1/VLDLR/EPHA3/NGFR/VEGFA/SOX8/FGFR1/POU4F2/EEF2K/TGIF2/SOX11/NEURL1/NKX2-2/BCL2/PAK3/SYT2/WNT3A/FEZ1/MAP1B/ZNF488/ABL2/FZD4/LRP2/RARB/GLI3/RAPGEF2/PRKCI/FZD3/SYT4/KDM1A/SYT1/NRCAM/ADCYAP1/BMP6/TUBB2B/SEMA4D/PTEN/NRP1/OPA1/WNT3/OLIG2/SRGAP2C/HDAC…
GO:0006520	BP	cellular amino acid metabolic process	86	-5.91612	-3.11639	ENSG00000132437/ENSG00000129521/ENSG00000152952/ENSG00000122884/ENSG00000139287/ENSG00000015413/ENSG00000081181/ENSG00000070669/ENSG00000237289/ENSG00000060982/ENSG00000135766/ENSG00000151552/ENSG00000178445/ENSG00000007171/ENSG00000163644/ENSG00000223572/ENSG00000103316/ENSG00000110619/ENSG00000185818/ENSG00000153904/ENSG00000166123/ENSG00000120053/ENSG00000008311/ENSG00000125166/ENSG00000134684…	DDC/EGLN3/PLOD2/P4HA1/TPH2/DPEP1/ARG2/ASNS/CKMT1B/BCAT1/EGLN1/QDPR/GLDC/NOS2/PPM1K/CKMT1A/CRYM/CARS/NAT8L/DDAH1/GPT2/GOT1/AASS/GOT2/YARS/GARS/ALDH18A1/SARS/ERO1A/CBSL/SLC6A6/KYAT3/AARS/IARS/PEMT/RIMKLB/GLUD1/SLC7A2/PRDX4/PPA1/ALDH7A1/PAH/TPH1/LARS/CTPS2/IARS2/PSAT1/ACADSB/ERO1B/AHCY/CTH/AGXT/PSME4/BCKDHB/PPAT/GFPT1/NAALAD2/AASDHPPT/ALDH6A1/CPOX/NARS/TARSL2/MCCC1/NMNAT2/NARS2/SHMT2/SMS/GAD2/EARS2/…
GO:0046394	BP	carboxylic acid biosynthetic process	84	-3.95794	-1.78375	ENSG00000159399/ENSG00000099194/ENSG00000186480/ENSG00000109107/ENSG00000095303/ENSG00000102144/ENSG00000164211/ENSG00000134333/ENSG00000152952/ENSG00000149485/ENSG00000103888/ENSG00000120254/ENSG00000134824/ENSG00000114268/ENSG00000140284/ENSG00000012779/ENSG00000070669/ENSG00000101255/ENSG00000060982/ENSG00000103089/ENSG00000185818/ENSG00000166123/ENSG00000120053/ENSG00000008311/ENSG00000125629…	HK2/SCD/INSIG1/ALDOC/PTGS1/PGK1/STARD4/LDHA/PLOD2/FADS1/CEMIP/MTHFD1L/FADS2/PFKFB4/SLC27A2/ALOX5/ASNS/TRIB3/BCAT1/FA2H/NAT8L/GPT2/GOT1/AASS/INSIG2/GOT2/PFKFB3/NR1D1/PGM1/ALDH18A1/MLXIPL/ACOX2/CBSL/ACADL/GPI/FASN/ENO1/SEH1L/RIMKLB/OGT/HSD17B12/NANP/FGFR4/GLUD1/ACLY/PRKAA2/RDH10/PAH/PPARGC1A/PSAT1/ACSS2/ELOVL6/AHCY/CTH/AGXT/NAALAD2/ELOVL5/AASDHPPT/ENO2/ACACA/LTA4H/CYP7B1/VCAN/CBR4/SHMT2/ACSL3/NDC1/…
GO:0016053	BP	organic acid biosynthetic process	84	-3.91663	-1.76988	ENSG00000159399/ENSG00000099194/ENSG00000186480/ENSG00000109107/ENSG00000095303/ENSG00000102144/ENSG00000164211/ENSG00000134333/ENSG00000152952/ENSG00000149485/ENSG00000103888/ENSG00000120254/ENSG00000134824/ENSG00000114268/ENSG00000140284/ENSG00000012779/ENSG00000070669/ENSG00000101255/ENSG00000060982/ENSG00000103089/ENSG00000185818/ENSG00000166123/ENSG00000120053/ENSG00000008311/ENSG00000125629…	HK2/SCD/INSIG1/ALDOC/PTGS1/PGK1/STARD4/LDHA/PLOD2/FADS1/CEMIP/MTHFD1L/FADS2/PFKFB4/SLC27A2/ALOX5/ASNS/TRIB3/BCAT1/FA2H/NAT8L/GPT2/GOT1/AASS/INSIG2/GOT2/PFKFB3/NR1D1/PGM1/ALDH18A1/MLXIPL/ACOX2/CBSL/ACADL/GPI/FASN/ENO1/SEH1L/RIMKLB/OGT/HSD17B12/NANP/FGFR4/GLUD1/ACLY/PRKAA2/RDH10/PAH/PPARGC1A/PSAT1/ACSS2/ELOVL6/AHCY/CTH/AGXT/NAALAD2/ELOVL5/AASDHPPT/ENO2/ACACA/LTA4H/CYP7B1/VCAN/CBR4/SHMT2/ACSL3/NDC1/…
GO:0044282	BP	small molecule catabolic process	84	-3.15609	-1.36237	ENSG00000159399/ENSG00000109107/ENSG00000102144/ENSG00000103888/ENSG00000134324/ENSG00000140284/ENSG00000081181/ENSG00000172461/ENSG00000166426/ENSG00000060982/ENSG00000151552/ENSG00000178445/ENSG00000007171/ENSG00000163644/ENSG00000185950/ENSG00000103316/ENSG00000153904/ENSG00000198814/ENSG00000166123/ENSG00000120053/ENSG00000008311/ENSG00000138685/ENSG00000125166/ENSG00000124496/ENSG00000175198…	HK2/ALDOC/PGK1/CEMIP/LPIN1/SLC27A2/ARG2/FUT9/CRABP1/BCAT1/QDPR/GLDC/NOS2/PPM1K/IRS2/CRYM/DDAH1/GK/GPT2/GOT1/AASS/FGF2/GOT2/TRERF1/PCCA/PGM1/ALDH1L2/ACOX2/BDH1/ACADL/GPI/PCCB/ENO1/SCARB1/GK5/GLUD1/ALDH7A1/PAH/ETFA/HACL1/ACADSB/AHCY/CTH/AGXT/PNP/BCKDHB/ALDH1B1/PPAT/PTEN/PLIN5/HADH/ALDH6A1/OXCT1/SORD/ENO2/ACAT2/OXCT2/MCCC1/GAD2/ACAA2/UROC1/ACOX3/PFKP/PON1/ENOSF1/PM20D2/GCSH/PGAM1/MT3/NOS3/PFKM/QPRT/…
GO:0019216	BP	regulation of lipid metabolic process	80	-4.95533	-2.54379	ENSG00000099194/ENSG00000146072/ENSG00000186480/ENSG00000160179/ENSG00000130164/ENSG00000113721/ENSG00000109670/ENSG00000079459/ENSG00000152256/ENSG00000112972/ENSG00000164211/ENSG00000149485/ENSG00000069667/ENSG00000113161/ENSG00000172893/ENSG00000101255/ENSG00000151726/ENSG00000185950/ENSG00000134215/ENSG00000104549/ENSG00000095637/ENSG00000125629/ENSG00000138685/ENSG00000172840/ENSG00000138413…	SCD/TNFRSF21/INSIG1/ABCG1/LDLR/PDGFRB/FBXW7/FDFT1/PDK1/HMGCS1/STARD4/FADS1/RORA/HMGCR/DHCR7/TRIB3/ACSL1/IRS2/VAV3/SQLE/SORBS1/INSIG2/FGF2/PDP2/IDH1/ABCB4/PDE3B/NR1D1/SNCA/MLXIPL/PDK3/TBL1X/ACADL/FASN/SREBF2/IDI1/SCARB1/SNAI1/ZP3/FGF1/CCDC3/LACTB/FGFR4/TBL1XR1/PIK3R5/PRKAA2/SC5D/FLT3/PPARGC1A/ELOVL6/BMP6/SREBF1/ELOVL5/PLIN5/BCL11B/ACACA/EGR1/MTMR4/PDP1/PRKD1/ACSL3/FGF19/PIK3R3/RAN/LYN/EPHA8/PPARG/…
GO:0030900	BP	forebrain development	76	-3.28786	-1.40024	ENSG00000144290/ENSG00000205336/ENSG00000176171/ENSG00000117394/ENSG00000184486/ENSG00000173406/ENSG00000039068/ENSG00000165186/ENSG00000165300/ENSG00000138162/ENSG00000187122/ENSG00000139352/ENSG00000013810/ENSG00000064309/ENSG00000182580/ENSG00000135049/ENSG00000145242/ENSG00000182968/ENSG00000277586/ENSG00000176658/ENSG00000256463/ENSG00000278195/ENSG00000142319/ENSG00000077782/ENSG00000171316…	SLC4A10/ADGRG1/BNIP3/SLC2A1/POU3F2/DAB1/CDH1/PTCHD1/SLITRK5/TACC2/SLIT1/ASCL1/TACC3/CDON/EPHB3/AGTPBP1/EPHA5/SOX1/NEFL/MYO1D/SALL3/SSTR3/SLC6A3/FGFR1/CHD7/CSNK2A1/KIF1A/NRG3/NFIB/WNT3A/FEZ1/NDE1/LRP2/RARB/GLI3/WNT7B/RAPGEF2/LHX6/EIF2B3/MFSD2A/SUN1/LHX5/RBPJ/UCHL5/PLCB1/PPARGC1A/KDM1A/RTN4RL2/ADCYAP1/LEF1/PTEN/BTBD3/NRP1/BCL11B/KRAS/SLC8A3/OLIG2/FBXO45/NOTCH3/SRGAP2C/ISL1/CNTNAP2/NME1/PITX2/GDF7/R…
GO:0010721	BP	negative regulation of cell development	72	-5.20908	-2.60124	ENSG00000072832/ENSG00000134323/ENSG00000078725/ENSG00000205336/ENSG00000130164/ENSG00000101384/ENSG00000116106/ENSG00000109670/ENSG00000101144/ENSG00000173406/ENSG00000145632/ENSG00000139352/ENSG00000104435/ENSG00000053108/ENSG00000166450/ENSG00000137642/ENSG00000152377/ENSG00000187323/ENSG00000182054/ENSG00000064300/ENSG00000005513/ENSG00000151615/ENSG00000176887/ENSG00000066248/ENSG00000125820…	CRMP1/MYCN/BRINP1/ADGRG1/LDLR/JAG1/EPHA4/FBXW7/BMP7/DAB1/PLK2/ASCL1/STMN2/FSTL4/PRTG/SORL1/SPOCK1/DCC/IDH2/NGFR/SOX8/POU4F2/SOX11/NGEF/NKX2-2/BCL2/NRG3/DNM3/WNT3A/LRP4/SEMA4A/FKBP4/STX1B/RFLNB/GLI3/RAPGEF2/RGMA/MELTF/SOX9/LINGO1/SYT4/GAK/RTN4RL2/ADCYAP1/SEMA4D/EIF4E/PTEN/NRP1/WNT3/PPP3CA/MDM2/OLIG2/DMTN/NOTCH3/SRGAP2C/HDAC2/NFATC4/ISL1/SEMA4B/SEMA3F/ARHGEF2/MT3/TERT/PTK2/APOE/BCL11A/PBX1/GFI1/DIC…
GO:0051961	BP	negative regulation of nervous system development	70	-5.68106	-2.96848	ENSG00000072832/ENSG00000146072/ENSG00000134323/ENSG00000078725/ENSG00000205336/ENSG00000130164/ENSG00000101384/ENSG00000116106/ENSG00000101144/ENSG00000173406/ENSG00000145632/ENSG00000187122/ENSG00000139352/ENSG00000104435/ENSG00000053108/ENSG00000166450/ENSG00000137642/ENSG00000152377/ENSG00000187323/ENSG00000182054/ENSG00000064300/ENSG00000005513/ENSG00000151615/ENSG00000176887/ENSG00000066248…	CRMP1/TNFRSF21/MYCN/BRINP1/ADGRG1/LDLR/JAG1/EPHA4/BMP7/DAB1/PLK2/SLIT1/ASCL1/STMN2/FSTL4/PRTG/SORL1/SPOCK1/DCC/IDH2/NGFR/SOX8/POU4F2/SOX11/NGEF/NKX2-2/NRG3/DNM3/WNT3A/LRP4/SEMA4A/FKBP4/STX1B/GLI3/RAPGEF2/RGMA/SOX9/LINGO1/SYT4/GAK/RTN4RL2/ADCYAP1/SEMA4D/EIF4E/PTEN/NRP1/WNT3/PPP3CA/MDM2/OLIG2/NOTCH3/SRGAP2C/HDAC2/NFATC4/ISL1/SEMA4B/SEMA3F/ARHGEF2/CHRD/MT3/TERT/PTK2/APOE/BCL11A/ARHGEF15/PBX1/GFI1/DI…
GO:0001655	BP	urogenital system development	67	-3.58038	-1.58105	ENSG00000104327/ENSG00000147257/ENSG00000164056/ENSG00000196562/ENSG00000101384/ENSG00000113721/ENSG00000116106/ENSG00000138759/ENSG00000101144/ENSG00000119888/ENSG00000114739/ENSG00000177464/ENSG00000025796/ENSG00000182580/ENSG00000116962/ENSG00000081181/ENSG00000007062/ENSG00000176788/ENSG00000165731/ENSG00000138207/ENSG00000187210/ENSG00000138685/ENSG00000112715/ENSG00000005513/ENSG00000077782…	CALB1/GPC3/SPRY1/SULF2/JAG1/PDGFRB/EPHA4/FRAS1/BMP7/EPCAM/ACVR2B/GPR4/SEC63/EPHB3/NID1/ARG2/PROM1/BASP1/RET/RBP4/GCNT1/FGF2/VEGFA/SOX8/FGFR1/SOX11/BCL2/NFIA/GREB1L/SMAD5/WFS1/LRP4/GREM1/FGF1/C1GALT1/FKBP4/RARB/GLI3/FMN1/WNT7B/SOX9/CD24/RDH10/BMP6/PPAT/PTEN/NRP1/KLHL3/CTSH/KLF15/CYP7B1/EGR1/GLIS2/NOTCH3/FEM1B/WNT11/CEP290/MYO1E/CYP19A1/COL4A4/CEP55/PRKX/ZNF354A/PBX1/ODC1/PDGFA/SMAD4
GO:0050768	BP	negative regulation of neurogenesis	66	-5.62464	-2.94986	ENSG00000072832/ENSG00000134323/ENSG00000078725/ENSG00000205336/ENSG00000130164/ENSG00000101384/ENSG00000116106/ENSG00000101144/ENSG00000173406/ENSG00000145632/ENSG00000139352/ENSG00000104435/ENSG00000053108/ENSG00000166450/ENSG00000137642/ENSG00000152377/ENSG00000187323/ENSG00000182054/ENSG00000064300/ENSG00000005513/ENSG00000151615/ENSG00000176887/ENSG00000066248/ENSG00000125820/ENSG00000185737…	CRMP1/MYCN/BRINP1/ADGRG1/LDLR/JAG1/EPHA4/BMP7/DAB1/PLK2/ASCL1/STMN2/FSTL4/PRTG/SORL1/SPOCK1/DCC/IDH2/NGFR/SOX8/POU4F2/SOX11/NGEF/NKX2-2/NRG3/DNM3/WNT3A/LRP4/SEMA4A/FKBP4/STX1B/GLI3/RAPGEF2/RGMA/SOX9/LINGO1/SYT4/GAK/RTN4RL2/ADCYAP1/SEMA4D/EIF4E/PTEN/NRP1/WNT3/PPP3CA/MDM2/OLIG2/NOTCH3/SRGAP2C/HDAC2/NFATC4/ISL1/SEMA4B/SEMA3F/ARHGEF2/MT3/TERT/PTK2/APOE/BCL11A/PBX1/GFI1/DICER1/INPP5F/FOXO3
GO:0009914	BP	hormone transport	66	-3.9378	-1.77489	ENSG00000117394/ENSG00000148926/ENSG00000131620/ENSG00000114739/ENSG00000186188/ENSG00000112394/ENSG00000091428/ENSG00000113161/ENSG00000109255/ENSG00000117139/ENSG00000138207/ENSG00000132639/ENSG00000007171/ENSG00000170011/ENSG00000096433/ENSG00000197635/ENSG00000185950/ENSG00000103316/ENSG00000145242/ENSG00000158445/ENSG00000005471/ENSG00000277443/ENSG00000126368/ENSG00000077782/ENSG00000171316…	SLC2A1/ADM/ANO1/ACVR2B/FFAR4/SLC16A10/RAPGEF4/HMGCR/NMU/KDM5B/RBP4/SNAP25/NOS2/MYRIP/ITPR3/DPP4/IRS2/CRYM/EPHA5/KCNB1/ABCB4/MARCKS/NR1D1/FGFR1/CHD7/SOX11/VSNL1/KCNS3/ADCY5/SRI/SLCO4A1/ICA1/SLC16A2/FZD4/PRKCA/GLUD1/PDE8B/AACS/SLC16A1/ADCYAP1/BMP6/SREBF1/HADH/OXCT1/PPP3CA/NRXN1/BLK/ISL1/CAMK2G/CACNA1C/ACVR1C/GIPR/LYN/CYP19A1/KCNJ11/PFKM/SYT9/APLN/TFR2/SLC44A4/TIAM1/GLUL/PTPN11/SMAD4/MPC2/MAFA
GO:0050808	BP	synapse organization	66	-3.51964	-1.55806	ENSG00000188803/ENSG00000105649/ENSG00000152818/ENSG00000116106/ENSG00000124839/ENSG00000169933/ENSG00000039068/ENSG00000069188/ENSG00000165300/ENSG00000187122/ENSG00000244405/ENSG00000182580/ENSG00000102924/ENSG00000179542/ENSG00000152767/ENSG00000181104/ENSG00000110888/ENSG00000175928/ENSG00000187902/ENSG00000178235/ENSG00000150625/ENSG00000182389/ENSG00000150471/ENSG00000145335/ENSG00000103319…	SHISA6/RAB3A/UTRN/EPHA4/RAB17/FRMPD4/CDH1/SDK2/SLITRK5/SLIT1/ETV5/EPHB3/CBLN1/SLITRK4/FARP1/F2R/CAPRIN2/LRRN1/SHISA7/SLITRK1/GPM6A/CACNB4/ADGRL3/SNCA/EEF2K/NGEF/NEURL1/PAK3/DNM3/NFIA/WNT3A/ADGRB1/RAB39B/ADGRB3/LRP4/SIPA1L1/PCDHB5/WNT7B/GPHN/NRCAM/AFG3L2/IGSF9/ASIC2/PTEN/ARHGAP44/OPA1/FLRT1/NRXN1/PCDHB8/FBXO45/NFATC4/PCDHB18P/CBLN2/TMEM108/ABL1/SLITRK2/PTK2/APOE/PTPRD/ARHGEF15/CHRNA1/SNCG/TIAM1/ZC…
GO:0006066	BP	alcohol metabolic process	66	-3.4316	-1.49717	ENSG00000099194/ENSG00000186480/ENSG00000160179/ENSG00000130164/ENSG00000052802/ENSG00000079459/ENSG00000112972/ENSG00000078549/ENSG00000137642/ENSG00000113161/ENSG00000172893/ENSG00000138207/ENSG00000151552/ENSG00000104549/ENSG00000198814/ENSG00000120053/ENSG00000125629/ENSG00000138685/ENSG00000153982/ENSG00000147852/ENSG00000124496/ENSG00000077782/ENSG00000145335/ENSG00000143815/ENSG00000115361…	SCD/INSIG1/ABCG1/LDLR/MSMO1/FDFT1/HMGCS1/ADCYAP1R1/SORL1/HMGCR/DHCR7/RBP4/QDPR/SQLE/GK/GOT1/INSIG2/FGF2/GDPD1/VLDLR/TRERF1/FGFR1/SNCA/LBR/ACADL/FASN/SREBF2/IDI1/SCARB1/HSD17B7/IP6K3/GK5/FGF1/CNBP/ACLY/PRKAA2/NUDT4/RDH10/SC5D/PLCB1/ACSS2/ELOVL6/PLCH2/ALDH1B1/CYP2R1/NUDT11/SREBF1/PTEN/SORD/ACAT2/ACACA/CYP7B1/CALM1/RDH11/ACAA2/RAN/PON1/DEGS2/MT3/AC009041.2/APOE/MTMR7/PLB1/GFI1/LRAT/FDPS
GO:0050662	MF	coenzyme binding	66	-5.084	-2.53215	ENSG00000132437/ENSG00000129521/ENSG00000134333/ENSG00000152952/ENSG00000122884/ENSG00000100504/ENSG00000113161/ENSG00000172893/ENSG00000069535/ENSG00000135766/ENSG00000151552/ENSG00000178445/ENSG00000007171/ENSG00000183773/ENSG00000176244/ENSG00000103316/ENSG00000104549/ENSG00000100344/ENSG00000166123/ENSG00000120053/ENSG00000182054/ENSG00000196696/ENSG00000125166/ENSG00000138413/ENSG00000111716…	DDC/EGLN3/LDHA/PLOD2/P4HA1/PYGL/HMGCR/DHCR7/MAOB/EGLN1/QDPR/GLDC/NOS2/AIFM3/ACBD7/CRYM/SQLE/PNPLA3/GPT2/GOT1/IDH2/PDXDC2P-NPIPB14P/GOT2/IDH1/LDHB/PCCA/MARC1/CTBP1/GMDS/ACOX2/CBSL/KYAT3/ACADL/GPD1L/FASN/TXNRD3/ME2/GLUD1/ETFA/CRYZL1/HACL1/KDM1A/ACADSB/AHCY/GPHN/CTH/AGXT/ALDH1B1/HADH/ALDH6A1/SORD/MCCC1/CBR4/SHMT2/CYBB/GAD2/PC/ACOX3/CRYZ/KDM1B/NOS3/ETFDH/SRR/OXNAD1/ECI2/SDHA
GO:0008202	BP	steroid metabolic process	63	-3.80082	-1.74582	ENSG00000099194/ENSG00000186480/ENSG00000160179/ENSG00000130164/ENSG00000052802/ENSG00000079459/ENSG00000112972/ENSG00000164211/ENSG00000148926/ENSG00000137642/ENSG00000069667/ENSG00000140284/ENSG00000113161/ENSG00000172893/ENSG00000115112/ENSG00000104549/ENSG00000184860/ENSG00000125629/ENSG00000147852/ENSG00000124496/ENSG00000126368/ENSG00000077782/ENSG00000143815/ENSG00000081923/ENSG00000168306…	SCD/INSIG1/ABCG1/LDLR/MSMO1/FDFT1/HMGCS1/STARD4/ADM/SORL1/RORA/SLC27A2/HMGCR/DHCR7/TFCP2L1/SQLE/SDR42E1/INSIG2/VLDLR/TRERF1/NR1D1/FGFR1/LBR/ATP8B1/ACOX2/ACADL/CACNA1H/FASN/SREBF2/IDI1/SCARB1/SNAI1/HSD17B7/HSD17B12/FGF1/CNBP/LRP2/FGFR4/ACLY/PRKAA2/PLEKHA1/SC5D/PPARGC1A/ELOVL6/BMP6/CYP2R1/SREBF1/ACAT2/ACACA/CYP7B1/EGR1/SULT4A1/ACAA2/FGF19/RAN/PON1/CYP19A1/MT3/AC009041.2/APOE/PBX1/GFI1/FDPS
GO:0042063	BP	gliogenesis	62	-4.99893	-2.55089	ENSG00000104419/ENSG00000146072/ENSG00000185483/ENSG00000134323/ENSG00000121966/ENSG00000205336/ENSG00000130164/ENSG00000176171/ENSG00000184486/ENSG00000116106/ENSG00000173406/ENSG00000139352/ENSG00000244405/ENSG00000010278/ENSG00000027075/ENSG00000154856/ENSG00000103089/ENSG00000149256/ENSG00000071127/ENSG00000182054/ENSG00000162367/ENSG00000005513/ENSG00000176887/ENSG00000184221/ENSG00000125820…	NDRG1/TNFRSF21/ROR1/MYCN/CXCR4/ADGRG1/LDLR/BNIP3/POU3F2/EPHA4/DAB1/ASCL1/ETV5/CD9/PRKCH/APCDD1/FA2H/TENM4/WDR1/IDH2/TAL1/SOX8/SOX11/OLIG1/NKX2-2/NFIB/ERBB3/LAMC3/ARHGEF10/ZNF488/LRP2/MMP14/GLI3/EIF2B3/SOX9/SUN1/PRKCI/ADCYAP1/LEF1/PTEN/KRAS/KLF15/SLC8A3/OLIG2/SRGAP2C/ADAM22/HDAC2/TLR4/LYN/PPARG/FGF5/ADGRG6/MT3/TERT/ABL1/LGI4/NEUROD4/TIAM1/DICER1/MPP5/TSPAN2/PTPN11
GO:0051271	BP	negative regulation of cellular component movement	62	-3.83714	-1.75327	ENSG00000115461/ENSG00000117115/ENSG00000205336/ENSG00000101384/ENSG00000164442/ENSG00000167642/ENSG00000010278/ENSG00000159167/ENSG00000015413/ENSG00000137872/ENSG00000111348/ENSG00000182054/ENSG00000138685/ENSG00000166068/ENSG00000060656/ENSG00000171791/ENSG00000185737/ENSG00000154342/ENSG00000181790/ENSG00000140832/ENSG00000171877/ENSG00000196189/ENSG00000166923/ENSG00000261150/ENSG00000271447…	IGFBP5/PADI2/ADGRG1/JAG1/CITED2/SPINT2/CD9/STC1/DPEP1/SEMA6D/ARHGDIB/IDH2/FGF2/SPRED1/PTPRU/BCL2/NRG3/WNT3A/ADGRB1/MARVELD3/FRMD5/SEMA4A/GREM1/EPPK1/MMP28/SCAI/EVL/PLCB1/SINHCAF/PPARGC1A/JUP/SEMA4D/SRGAP1/PTEN/NRP1/WNT3/ADARB1/SRGAP2C/SEMA4B/SRGAP2B/SRGAP3/DACH1/ACVR1C/WNT11/CCDC125/SEMA3F/GTPBP4/TGFBR3/MIA3/CYP19A1/CHRD/PPARG/PODN/IFITM1/APOE/RAP2A/STK24/MCTP1/ABHD6/ADA/DLL4/CARD10
GO:0040013	BP	negative regulation of locomotion	62	-3.19023	-1.38566	ENSG00000115461/ENSG00000117115/ENSG00000205336/ENSG00000101384/ENSG00000164442/ENSG00000167642/ENSG00000159167/ENSG00000015413/ENSG00000137872/ENSG00000111348/ENSG00000182054/ENSG00000138685/ENSG00000166068/ENSG00000060656/ENSG00000171791/ENSG00000185737/ENSG00000154342/ENSG00000181790/ENSG00000140832/ENSG00000171877/ENSG00000196189/ENSG00000166923/ENSG00000261150/ENSG00000271447/ENSG00000173611…	IGFBP5/PADI2/ADGRG1/JAG1/CITED2/SPINT2/STC1/DPEP1/SEMA6D/ARHGDIB/IDH2/FGF2/SPRED1/PTPRU/BCL2/NRG3/WNT3A/ADGRB1/MARVELD3/FRMD5/SEMA4A/GREM1/EPPK1/MMP28/SCAI/EVL/MID2/PLCB1/SINHCAF/PPARGC1A/JUP/SEMA4D/SRGAP1/PTEN/NRP1/WNT3/ADARB1/ARRDC3/SRGAP2C/SEMA4B/SRGAP2B/SRGAP3/DACH1/ACVR1C/WNT11/CCDC125/SEMA3F/GTPBP4/MIA3/CYP19A1/CHRD/PPARG/PODN/IFITM1/APOE/RAP2A/STK24/MCTP1/ABHD6/ADA/DLL4/CARD10
GO:0072001	BP	renal system development	61	-3.67701	-1.64732	ENSG00000104327/ENSG00000147257/ENSG00000164056/ENSG00000196562/ENSG00000101384/ENSG00000113721/ENSG00000116106/ENSG00000138759/ENSG00000101144/ENSG00000119888/ENSG00000114739/ENSG00000177464/ENSG00000025796/ENSG00000116962/ENSG00000081181/ENSG00000007062/ENSG00000176788/ENSG00000165731/ENSG00000138207/ENSG00000187210/ENSG00000138685/ENSG00000112715/ENSG00000005513/ENSG00000077782/ENSG00000176887…	CALB1/GPC3/SPRY1/SULF2/JAG1/PDGFRB/EPHA4/FRAS1/BMP7/EPCAM/ACVR2B/GPR4/SEC63/NID1/ARG2/PROM1/BASP1/RET/RBP4/GCNT1/FGF2/VEGFA/SOX8/FGFR1/SOX11/BCL2/NFIA/GREB1L/SMAD5/WFS1/LRP4/GREM1/FGF1/C1GALT1/RARB/GLI3/FMN1/WNT7B/SOX9/CD24/RDH10/BMP6/PPAT/NRP1/KLHL3/CTSH/KLF15/EGR1/GLIS2/NOTCH3/WNT11/CEP290/MYO1E/COL4A4/CEP55/PRKX/ZNF354A/PBX1/ODC1/PDGFA/SMAD4
GO:0008654	BP	phospholipid biosynthetic process	61	-3.34957	-1.43446	ENSG00000102230/ENSG00000112972/ENSG00000149485/ENSG00000134324/ENSG00000163624/ENSG00000185950/ENSG00000174227/ENSG00000100344/ENSG00000138685/ENSG00000138413/ENSG00000106086/ENSG00000077782/ENSG00000123739/ENSG00000101266/ENSG00000152642/ENSG00000169499/ENSG00000133027/ENSG00000067064/ENSG00000176454/ENSG00000070748/ENSG00000188372/ENSG00000163629/ENSG00000113578/ENSG00000160867/ENSG00000091622…	PCYT1B/HMGCS1/FADS1/LPIN1/CDS1/IRS2/PIGG/PNPLA3/FGF2/IDH1/PLEKHA8/FGFR1/PLA2G12A/CSNK2A1/GPD1L/PLEKHA2/PEMT/IDI1/LPCAT4/CHAT/ZP3/PTPN13/FGF1/FGFR4/PITPNM3/PIK3R5/MBOAT2/MFSD2A/PLEKHA1/PIGL/DGKE/PIGA/DDHD1/SERAC1/PTEN/SERINC1/MTMR4/FGF9/PIK3C2B/ACSL3/SLC44A2/MTMR8/FGF19/PIK3CA/PIK3R3/FGF17/SELENOI/LPGAT1/FGF5/GPAT2/CSNK2A2/SLC44A5/MTMR7/PGAP1/SAMD8/AGPAT5/SLC44A4/FDPS/PTPN11/PDGFA/INPP5F
GO:0007411	BP	axon guidance	58	-3.68835	-1.65039	ENSG00000072832/ENSG00000121966/ENSG00000116106/ENSG00000101144/ENSG00000070182/ENSG00000173406/ENSG00000187122/ENSG00000055163/ENSG00000182580/ENSG00000165731/ENSG00000187323/ENSG00000185950/ENSG00000113763/ENSG00000145242/ENSG00000006468/ENSG00000092421/ENSG00000147852/ENSG00000064300/ENSG00000112715/ENSG00000151615/ENSG00000151892/ENSG00000147862/ENSG00000154342/ENSG00000149557/ENSG00000196189…	CRMP1/CXCR4/EPHA4/BMP7/SPTB/DAB1/SLIT1/CYFIP2/EPHB3/RET/DCC/IRS2/UNC5A/EPHA5/ETV1/SEMA6A/VLDLR/NGFR/VEGFA/POU4F2/GFRA1/NFIB/WNT3A/FEZ1/SEMA4A/PRKCA/GLI3/KIF5C/EVL/FZD3/SIAH2/NRCAM/KIF3A/TUBB2B/SEMA4D/NRP1/ENAH/CHN1/BCL11B/KRAS/WNT3/NRXN1/ISL1/SEMA4B/GDF7/PIK3CA/ARX/SEMA3F/FEZ2/NEO1/EPHA8/GBX2/PTK2/GRB10/GFRA2/PTPN11/SMAD4/SH3KBP1
GO:0097485	BP	neuron projection guidance	58	-3.58876	-1.58105	ENSG00000072832/ENSG00000121966/ENSG00000116106/ENSG00000101144/ENSG00000070182/ENSG00000173406/ENSG00000187122/ENSG00000055163/ENSG00000182580/ENSG00000165731/ENSG00000187323/ENSG00000185950/ENSG00000113763/ENSG00000145242/ENSG00000006468/ENSG00000092421/ENSG00000147852/ENSG00000064300/ENSG00000112715/ENSG00000151615/ENSG00000151892/ENSG00000147862/ENSG00000154342/ENSG00000149557/ENSG00000196189…	CRMP1/CXCR4/EPHA4/BMP7/SPTB/DAB1/SLIT1/CYFIP2/EPHB3/RET/DCC/IRS2/UNC5A/EPHA5/ETV1/SEMA6A/VLDLR/NGFR/VEGFA/POU4F2/GFRA1/NFIB/WNT3A/FEZ1/SEMA4A/PRKCA/GLI3/KIF5C/EVL/FZD3/SIAH2/NRCAM/KIF3A/TUBB2B/SEMA4D/NRP1/ENAH/CHN1/BCL11B/KRAS/WNT3/NRXN1/ISL1/SEMA4B/GDF7/PIK3CA/ARX/SEMA3F/FEZ2/NEO1/EPHA8/GBX2/PTK2/GRB10/GFRA2/PTPN11/SMAD4/SH3KBP1
GO:0001822	BP	kidney development	57	-3.33434	-1.42547	ENSG00000104327/ENSG00000147257/ENSG00000164056/ENSG00000196562/ENSG00000101384/ENSG00000113721/ENSG00000116106/ENSG00000138759/ENSG00000101144/ENSG00000119888/ENSG00000114739/ENSG00000177464/ENSG00000116962/ENSG00000081181/ENSG00000007062/ENSG00000176788/ENSG00000165731/ENSG00000187210/ENSG00000138685/ENSG00000112715/ENSG00000005513/ENSG00000077782/ENSG00000176887/ENSG00000171791/ENSG00000141449…	CALB1/GPC3/SPRY1/SULF2/JAG1/PDGFRB/EPHA4/FRAS1/BMP7/EPCAM/ACVR2B/GPR4/NID1/ARG2/PROM1/BASP1/RET/GCNT1/FGF2/VEGFA/SOX8/FGFR1/SOX11/BCL2/GREB1L/SMAD5/WFS1/LRP4/GREM1/FGF1/C1GALT1/RARB/GLI3/FMN1/WNT7B/SOX9/CD24/RDH10/BMP6/PPAT/NRP1/KLHL3/CTSH/KLF15/EGR1/GLIS2/NOTCH3/WNT11/CEP290/MYO1E/COL4A4/PRKX/ZNF354A/PBX1/ODC1/PDGFA/SMAD4
GO:1901605	BP	alpha-amino acid metabolic process	56	-5.28272	-2.64269	ENSG00000129521/ENSG00000152952/ENSG00000122884/ENSG00000015413/ENSG00000081181/ENSG00000070669/ENSG00000237289/ENSG00000060982/ENSG00000135766/ENSG00000151552/ENSG00000178445/ENSG00000007171/ENSG00000223572/ENSG00000103316/ENSG00000153904/ENSG00000166123/ENSG00000120053/ENSG00000008311/ENSG00000125166/ENSG00000059573/ENSG00000031698/ENSG00000197930/ENSG00000274276/ENSG00000137944/ENSG00000133027…	EGLN3/PLOD2/P4HA1/DPEP1/ARG2/ASNS/CKMT1B/BCAT1/EGLN1/QDPR/GLDC/NOS2/CKMT1A/CRYM/DDAH1/GPT2/GOT1/AASS/GOT2/ALDH18A1/SARS/ERO1A/CBSL/KYAT3/PEMT/GLUD1/PRDX4/ALDH7A1/PAH/CTPS2/PSAT1/ERO1B/AHCY/CTH/AGXT/PPAT/GFPT1/AASDHPPT/ALDH6A1/CPOX/MCCC1/NMNAT2/SHMT2/SMS/GAD2/UROC1/PSPH/ENOPH1/GCSH/NOS3/SRR/ATCAY/MTR/ODC1/HNMT/GLUL
GO:1901617	BP	organic hydroxy compound biosynthetic process	55	-4.38065	-2.1038	ENSG00000099194/ENSG00000186480/ENSG00000160179/ENSG00000132437/ENSG00000052802/ENSG00000079459/ENSG00000112972/ENSG00000164211/ENSG00000078549/ENSG00000139287/ENSG00000140284/ENSG00000113161/ENSG00000172893/ENSG00000151552/ENSG00000104549/ENSG00000120053/ENSG00000125629/ENSG00000138685/ENSG00000142319/ENSG00000126368/ENSG00000145335/ENSG00000143815/ENSG00000168306/ENSG00000196557/ENSG00000169710…	SCD/INSIG1/ABCG1/DDC/MSMO1/FDFT1/HMGCS1/STARD4/ADCYAP1R1/TPH2/SLC27A2/HMGCR/DHCR7/QDPR/SQLE/GOT1/INSIG2/FGF2/SLC6A3/NR1D1/SNCA/LBR/ACOX2/CACNA1H/FASN/SREBF2/IDI1/SNAI1/HSD17B7/IP6K3/FGF1/CNBP/FGFR4/ACLY/RAPGEF2/PRKAA2/SC5D/PAH/TPH1/PSAT1/ELOVL6/BMP6/CYP2R1/SREBF1/ACAT2/ACACA/CYP7B1/ACAA2/FGF19/RAN/PLTP/CYP19A1/APOE/GFI1/FDPS
GO:0009108	BP	coenzyme biosynthetic process	54	-3.19628	-1.38566	ENSG00000159399/ENSG00000099194/ENSG00000109107/ENSG00000102144/ENSG00000152256/ENSG00000134333/ENSG00000120254/ENSG00000114268/ENSG00000151726/ENSG00000151552/ENSG00000182054/ENSG00000068366/ENSG00000172840/ENSG00000170525/ENSG00000079739/ENSG00000145335/ENSG00000009950/ENSG00000067992/ENSG00000105220/ENSG00000169710/ENSG00000074800/ENSG00000085415/ENSG00000120137/ENSG00000147162/ENSG00000149084…	HK2/SCD/ALDOC/PGK1/PDK1/LDHA/MTHFD1L/PFKFB4/ACSL1/QDPR/IDH2/ACSL4/PDP2/PFKFB3/PGM1/SNCA/MLXIPL/PDK3/GPI/FASN/ENO1/SEH1L/PANK3/OGT/HSD17B12/ACLY/ACSL6/NMRK2/PRKAA2/PPARGC1A/ACSS2/ELOVL6/GPHN/PNP/ELOVL5/ENO2/ACACA/NMNAT2/CBR4/PDP1/MPC1/ACSL3/NDC1/SCD5/NUP58/PFKP/NUP205/RFK/PGAM1/PFKM/QPRT/DLAT/MPC2/PDSS2
GO:0045665	BP	negative regulation of neuron differentiation	52	-4.56883	-2.24623	ENSG00000072832/ENSG00000101384/ENSG00000116106/ENSG00000101144/ENSG00000173406/ENSG00000145632/ENSG00000139352/ENSG00000104435/ENSG00000053108/ENSG00000152377/ENSG00000187323/ENSG00000064300/ENSG00000005513/ENSG00000151615/ENSG00000066248/ENSG00000125820/ENSG00000197959/ENSG00000154342/ENSG00000134569/ENSG00000196189/ENSG00000004478/ENSG00000099365/ENSG00000106571/ENSG00000109756/ENSG00000182175…	CRMP1/JAG1/EPHA4/BMP7/DAB1/PLK2/ASCL1/STMN2/FSTL4/SPOCK1/DCC/NGFR/SOX8/POU4F2/NGEF/NKX2-2/DNM3/WNT3A/LRP4/SEMA4A/FKBP4/STX1B/GLI3/RAPGEF2/RGMA/SOX9/LINGO1/GAK/RTN4RL2/SEMA4D/EIF4E/PTEN/NRP1/WNT3/PPP3CA/MDM2/OLIG2/NOTCH3/SRGAP2C/HDAC2/NFATC4/ISL1/SEMA4B/SEMA3F/MT3/PTK2/APOE/BCL11A/PBX1/GFI1/INPP5F/FOXO3
GO:0045165	BP	cell fate commitment	52	-3.26489	-1.40024	ENSG00000064655/ENSG00000101384/ENSG00000184486/ENSG00000177103/ENSG00000139352/ENSG00000064309/ENSG00000069667/ENSG00000174705/ENSG00000184916/ENSG00000136158/ENSG00000149256/ENSG00000115318/ENSG00000182968/ENSG00000119547/ENSG00000162367/ENSG00000138685/ENSG00000005513/ENSG00000077782/ENSG00000184221/ENSG00000125820/ENSG00000171791/ENSG00000130700/ENSG00000057657/ENSG00000154342/ENSG00000113658…	EYA2/JAG1/POU3F2/DSCAML1/ASCL1/CDON/RORA/SH3PXD2B/JAG2/SPRY2/TENM4/LOXL3/SOX1/ONECUT2/TAL1/FGF2/SOX8/FGFR1/OLIG1/NKX2-2/BCL2/GATA5/PRDM1/WNT3A/SMAD5/SPN/WNT8B/GLI3/WNT7B/SOX9/RBPJ/BARHL2/DUSP6/NRP1/BCL11B/SPDEF/WNT3/MYOD1/OLIG2/NOTCH3/ISL1/GDF7/WNT11/ARX/ARHGEF2/PTF1A/PPARG/SOX5/DOCK7/NEUROD4/DLL4/SMAD4
GO:0060541	BP	respiratory system development	51	-4.98264	-2.55089	ENSG00000147257/ENSG00000115461/ENSG00000134323/ENSG00000183287/ENSG00000164056/ENSG00000105649/ENSG00000113721/ENSG00000139352/ENSG00000114739/ENSG00000087116/ENSG00000163513/ENSG00000172893/ENSG00000176788/ENSG00000136158/ENSG00000197859/ENSG00000138207/ENSG00000112893/ENSG00000127418/ENSG00000115318/ENSG00000106541/ENSG00000112715/ENSG00000077782/ENSG00000171316/ENSG00000176887/ENSG00000147862…	GPC3/IGFBP5/MYCN/CCBE1/SPRY1/RAB3A/PDGFRB/ASCL1/ACVR2B/ADAMTS2/TGFBR2/DHCR7/BASP1/SPRY2/ADAMTSL2/RBP4/MAN2A1/FGFRL1/LOXL3/AGR2/VEGFA/FGFR1/CHD7/SOX11/NFIB/LOX/FGF1/MMP14/GLI3/WNT7B/SOX9/RDH10/RBPJ/MIR17HG/LEF1/SREBF1/EIF4E/KRAS/SPDEF/CTSH/SMCHD1/FGF9/MAN1A2/PITX2/WNT11/NOS3/SPARC/PHF14/ADA/SIM2/PDGFA
GO:0046434	BP	organophosphate catabolic process	51	-3.25202	-1.39712	ENSG00000159399/ENSG00000186642/ENSG00000109107/ENSG00000130164/ENSG00000102144/ENSG00000134333/ENSG00000114268/ENSG00000112541/ENSG00000135766/ENSG00000172572/ENSG00000125772/ENSG00000138413/ENSG00000170525/ENSG00000152270/ENSG00000079739/ENSG00000160191/ENSG00000009950/ENSG00000105220/ENSG00000152642/ENSG00000074800/ENSG00000073060/ENSG00000085415/ENSG00000147162/ENSG00000123360/ENSG00000113231…	HK2/PDE2A/ALDOC/LDLR/PGK1/LDHA/PFKFB4/PDE10A/EGLN1/PDE3A/GPCPD1/IDH1/PFKFB3/PDE3B/PGM1/PDE9A/MLXIPL/GPI/GPD1L/ENO1/SCARB1/SEH1L/OGT/PDE1B/PDE8B/PRKAA2/NUDT4/PPARGC1A/SMPDL3B/PNP/NUDT11/PTEN/ENO2/PDE5A/PDE4A/NDC1/NEIL2/NUP58/PFKP/PON1/NUP205/PGAM1/PFKM/MTMR7/ENTPD2/AMPD3/ABHD6/PDE7A/ADA/NT5M/INPP5F
GO:0006694	BP	steroid biosynthetic process	50	-6.54224	-3.2965	ENSG00000099194/ENSG00000186480/ENSG00000160179/ENSG00000052802/ENSG00000079459/ENSG00000112972/ENSG00000164211/ENSG00000148926/ENSG00000140284/ENSG00000113161/ENSG00000172893/ENSG00000115112/ENSG00000104549/ENSG00000184860/ENSG00000125629/ENSG00000124496/ENSG00000126368/ENSG00000143815/ENSG00000168306/ENSG00000196557/ENSG00000169710/ENSG00000198911/ENSG00000067064/ENSG00000073060/ENSG00000124216…	SCD/INSIG1/ABCG1/MSMO1/FDFT1/HMGCS1/STARD4/ADM/SLC27A2/HMGCR/DHCR7/TFCP2L1/SQLE/SDR42E1/INSIG2/TRERF1/NR1D1/LBR/ACOX2/CACNA1H/FASN/SREBF2/IDI1/SCARB1/SNAI1/HSD17B7/HSD17B12/FGF1/CNBP/FGFR4/ACLY/PRKAA2/SC5D/PPARGC1A/ELOVL6/BMP6/CYP2R1/SREBF1/ACAT2/ACACA/CYP7B1/EGR1/ACAA2/FGF19/RAN/CYP19A1/APOE/PBX1/GFI1/FDPS
GO:0016358	BP	dendrite development	50	-3.23954	-1.39712	ENSG00000154310/ENSG00000116106/ENSG00000101144/ENSG00000124839/ENSG00000173406/ENSG00000046889/ENSG00000145632/ENSG00000106078/ENSG00000078018/ENSG00000165300/ENSG00000053108/ENSG00000183049/ENSG00000182580/ENSG00000152767/ENSG00000110888/ENSG00000187323/ENSG00000049759/ENSG00000068366/ENSG00000147852/ENSG00000103319/ENSG00000066248/ENSG00000107954/ENSG00000077264/ENSG00000197959/ENSG00000131711…	TNIK/EPHA4/BMP7/RAB17/DAB1/PREX2/PLK2/COBL/MAP2/SLITRK5/FSTL4/CAMK1D/EPHB3/FARP1/CAPRIN2/DCC/NEDD4L/ACSL4/VLDLR/EEF2K/NGEF/NEURL1/PAK3/DNM3/MAP1B/ADGRB3/LRP4/SIPA1L1/FMN1/RAPGEF2/IGSF9/SEMA4D/PTEN/BTBD3/NRP1/ARHGAP44/MAP6/OPA1/FLRT1/PPP3CA/SRGAP2C/HDAC2/NFATC4/APOE/PTPRD/RAP2A/BCL11A/CSMD3/HECW2/TIAM1
GO:0060560	BP	developmental growth involved in morphogenesis	50	-3.1403	-1.35946	ENSG00000164056/ENSG00000116106/ENSG00000106078/ENSG00000187122/ENSG00000053108/ENSG00000108830/ENSG00000055163/ENSG00000107295/ENSG00000163513/ENSG00000111344/ENSG00000136158/ENSG00000117139/ENSG00000187323/ENSG00000049759/ENSG00000103528/ENSG00000147894/ENSG00000112715/ENSG00000151615/ENSG00000143858/ENSG00000115109/ENSG00000154342/ENSG00000140807/ENSG00000131711/ENSG00000196189/ENSG00000113578…	SPRY1/EPHA4/COBL/SLIT1/FSTL4/RND2/CYFIP2/SH3GL2/TGFBR2/RASAL1/SPRY2/KDM5B/DCC/NEDD4L/SYT17/C9orf72/VEGFA/POU4F2/SYT2/EPB41L5/WNT3A/NKD1/MAP1B/SEMA4A/FGF1/FMN1/WNT7B/SOX9/RDH10/BARHL2/SYT4/SYT1/NRCAM/SEMA4D/NRP1/FLRT1/WNT3/SEMA4B/IMPACT/WASF1/WNT11/TMEM108/AURKA/SEMA3F/MT3/ABL1/APOE/BCL11A/TIAM1/WDR36
GO:0010001	BP	glial cell differentiation	49	-4.65264	-2.31365	ENSG00000104419/ENSG00000146072/ENSG00000185483/ENSG00000134323/ENSG00000121966/ENSG00000130164/ENSG00000176171/ENSG00000184486/ENSG00000116106/ENSG00000173406/ENSG00000139352/ENSG00000010278/ENSG00000103089/ENSG00000149256/ENSG00000071127/ENSG00000162367/ENSG00000005513/ENSG00000176887/ENSG00000184221/ENSG00000125820/ENSG00000147862/ENSG00000065361/ENSG00000050555/ENSG00000104728/ENSG00000265763…	NDRG1/TNFRSF21/ROR1/MYCN/CXCR4/LDLR/BNIP3/POU3F2/EPHA4/DAB1/ASCL1/CD9/FA2H/TENM4/WDR1/TAL1/SOX8/SOX11/OLIG1/NKX2-2/NFIB/ERBB3/LAMC3/ARHGEF10/ZNF488/GLI3/EIF2B3/SOX9/LEF1/PTEN/KRAS/KLF15/SLC8A3/OLIG2/ADAM22/HDAC2/TLR4/LYN/PPARG/FGF5/ADGRG6/MT3/ABL1/LGI4/NEUROD4/DICER1/MPP5/TSPAN2/PTPN11
GO:0046890	BP	regulation of lipid biosynthetic process	48	-6.4484	-3.2965	ENSG00000099194/ENSG00000186480/ENSG00000160179/ENSG00000130164/ENSG00000109670/ENSG00000079459/ENSG00000112972/ENSG00000164211/ENSG00000113161/ENSG00000172893/ENSG00000101255/ENSG00000104549/ENSG00000095637/ENSG00000125629/ENSG00000138413/ENSG00000126368/ENSG00000009950/ENSG00000115361/ENSG00000169710/ENSG00000198911/ENSG00000067064/ENSG00000073060/ENSG00000124216/ENSG00000188372/ENSG00000113578…	SCD/INSIG1/ABCG1/LDLR/FBXW7/FDFT1/HMGCS1/STARD4/HMGCR/DHCR7/TRIB3/SQLE/SORBS1/INSIG2/IDH1/NR1D1/MLXIPL/ACADL/FASN/SREBF2/IDI1/SCARB1/SNAI1/ZP3/FGF1/CCDC3/FGFR4/PRKAA2/SC5D/PPARGC1A/ELOVL6/BMP6/SREBF1/ELOVL5/PLIN5/ACACA/EGR1/ACSL3/FGF19/RAN/LPGAT1/APOE/SAMD8/PRKAB2/GFI1/ABHD6/FDPS/PDGFA
GO:0000287	MF	magnesium ion binding	48	-3.83573	-1.49148	ENSG00000064655/ENSG00000088992/ENSG00000124406/ENSG00000197442/ENSG00000127334/ENSG00000065911/ENSG00000182054/ENSG00000101974/ENSG00000138413/ENSG00000079739/ENSG00000145335/ENSG00000081923/ENSG00000130270/ENSG00000127955/ENSG00000074800/ENSG00000143322/ENSG00000078295/ENSG00000166851/ENSG00000131747/ENSG00000180817/ENSG00000131373/ENSG00000171862/ENSG00000149313/ENSG00000111674/ENSG00000198836…	EYA2/TESC/ATP8A1/MAP3K5/DYRK2/MTHFD2/IDH2/ATP11C/IDH1/PGM1/SNCA/ATP8B1/ATP8B3/GNAI1/ENO1/ABL2/ADCY2/PLK1/TOP2A/PPA1/HACL1/PTEN/AASDHPPT/ENO2/OPA1/UBA2/OXSR1/SRPK1/NME1/RAN/PRPS2/ATP4A/PSPH/NIM1K/ENOSF1/ENOPH1/ABL1/ICK/RAP2A/SRR/FARSB/FAN1/MAST1/NT5C3A/BRSK1/GLUL/SRPK2/RPS6KA3
GO:0090276	BP	regulation of peptide hormone secretion	47	-3.82016	-1.75327	ENSG00000117394/ENSG00000131620/ENSG00000091428/ENSG00000113161/ENSG00000109255/ENSG00000138207/ENSG00000132639/ENSG00000007171/ENSG00000170011/ENSG00000096433/ENSG00000197635/ENSG00000185950/ENSG00000145242/ENSG00000158445/ENSG00000277443/ENSG00000126368/ENSG00000171316/ENSG00000163032/ENSG00000170745/ENSG00000173175/ENSG00000075142/ENSG00000003147/ENSG00000154229/ENSG00000148672/ENSG00000113231…	SLC2A1/ANO1/RAPGEF4/HMGCR/NMU/RBP4/SNAP25/NOS2/MYRIP/ITPR3/DPP4/IRS2/EPHA5/KCNB1/MARCKS/NR1D1/CHD7/VSNL1/KCNS3/ADCY5/SRI/ICA1/PRKCA/GLUD1/PDE8B/AACS/SLC16A1/ADCYAP1/SREBF1/HADH/OXCT1/PPP3CA/NRXN1/BLK/ISL1/CACNA1C/ACVR1C/GIPR/KCNJ11/PFKM/SYT9/APLN/TFR2/TIAM1/GLUL/PTPN11/MPC2
GO:0030324	BP	lung development	46	-5.0612	-2.55089	ENSG00000147257/ENSG00000115461/ENSG00000134323/ENSG00000183287/ENSG00000164056/ENSG00000105649/ENSG00000113721/ENSG00000139352/ENSG00000114739/ENSG00000087116/ENSG00000163513/ENSG00000172893/ENSG00000136158/ENSG00000197859/ENSG00000138207/ENSG00000112893/ENSG00000115318/ENSG00000106541/ENSG00000112715/ENSG00000077782/ENSG00000176887/ENSG00000147862/ENSG00000113083/ENSG00000113578/ENSG00000157227…	GPC3/IGFBP5/MYCN/CCBE1/SPRY1/RAB3A/PDGFRB/ASCL1/ACVR2B/ADAMTS2/TGFBR2/DHCR7/SPRY2/ADAMTSL2/RBP4/MAN2A1/LOXL3/AGR2/VEGFA/FGFR1/SOX11/NFIB/LOX/FGF1/MMP14/GLI3/WNT7B/SOX9/RDH10/RBPJ/MIR17HG/SREBF1/EIF4E/KRAS/SPDEF/CTSH/FGF9/MAN1A2/PITX2/WNT11/NOS3/SPARC/PHF14/ADA/SIM2/PDGFA
GO:0030323	BP	respiratory tube development	46	-4.75823	-2.38896	ENSG00000147257/ENSG00000115461/ENSG00000134323/ENSG00000183287/ENSG00000164056/ENSG00000105649/ENSG00000113721/ENSG00000139352/ENSG00000114739/ENSG00000087116/ENSG00000163513/ENSG00000172893/ENSG00000136158/ENSG00000197859/ENSG00000138207/ENSG00000112893/ENSG00000115318/ENSG00000106541/ENSG00000112715/ENSG00000077782/ENSG00000176887/ENSG00000147862/ENSG00000113083/ENSG00000113578/ENSG00000157227…	GPC3/IGFBP5/MYCN/CCBE1/SPRY1/RAB3A/PDGFRB/ASCL1/ACVR2B/ADAMTS2/TGFBR2/DHCR7/SPRY2/ADAMTSL2/RBP4/MAN2A1/LOXL3/AGR2/VEGFA/FGFR1/SOX11/NFIB/LOX/FGF1/MMP14/GLI3/WNT7B/SOX9/RDH10/RBPJ/MIR17HG/SREBF1/EIF4E/KRAS/SPDEF/CTSH/FGF9/MAN1A2/PITX2/WNT11/NOS3/SPARC/PHF14/ADA/SIM2/PDGFA
GO:0030073	BP	insulin secretion	46	-3.52298	-1.55806	ENSG00000117394/ENSG00000131620/ENSG00000114739/ENSG00000091428/ENSG00000113161/ENSG00000138207/ENSG00000132639/ENSG00000007171/ENSG00000170011/ENSG00000096433/ENSG00000197635/ENSG00000185950/ENSG00000145242/ENSG00000158445/ENSG00000277443/ENSG00000126368/ENSG00000163032/ENSG00000170745/ENSG00000173175/ENSG00000075142/ENSG00000003147/ENSG00000154229/ENSG00000148672/ENSG00000113231/ENSG00000081760…	SLC2A1/ANO1/ACVR2B/RAPGEF4/HMGCR/RBP4/SNAP25/NOS2/MYRIP/ITPR3/DPP4/IRS2/EPHA5/KCNB1/MARCKS/NR1D1/VSNL1/KCNS3/ADCY5/SRI/ICA1/PRKCA/GLUD1/PDE8B/AACS/SLC16A1/ADCYAP1/SREBF1/HADH/OXCT1/PPP3CA/NRXN1/BLK/ISL1/CAMK2G/CACNA1C/ACVR1C/GIPR/KCNJ11/PFKM/SYT9/TIAM1/GLUL/PTPN11/MPC2/MAFA
GO:0050803	BP	regulation of synapse structure or activity	44	-4.01019	-1.82443	ENSG00000188803/ENSG00000116106/ENSG00000124839/ENSG00000169933/ENSG00000165300/ENSG00000187122/ENSG00000104888/ENSG00000244405/ENSG00000182580/ENSG00000102924/ENSG00000179542/ENSG00000110888/ENSG00000175928/ENSG00000187902/ENSG00000178235/ENSG00000150471/ENSG00000145335/ENSG00000103319/ENSG00000066248/ENSG00000107954/ENSG00000077264/ENSG00000197959/ENSG00000181790/ENSG00000135298/ENSG00000134569…	SHISA6/EPHA4/RAB17/FRMPD4/SLITRK5/SLIT1/SLC17A7/ETV5/EPHB3/CBLN1/SLITRK4/CAPRIN2/LRRN1/SHISA7/SLITRK1/ADGRL3/SNCA/EEF2K/NGEF/NEURL1/PAK3/DNM3/ADGRB1/ADGRB3/LRP4/SIPA1L1/STX1B/IGSF9/ASIC2/PTEN/ARHGAP44/OPA1/FLRT1/NRXN1/NFATC4/CBLN2/ABL1/SLITRK2/PTK2/APOE/PTPRD/ARHGEF15/TIAM1/SLITRK3
GO:0050807	BP	regulation of synapse organization	42	-4.08998	-1.86861	ENSG00000188803/ENSG00000116106/ENSG00000124839/ENSG00000169933/ENSG00000165300/ENSG00000187122/ENSG00000244405/ENSG00000182580/ENSG00000102924/ENSG00000179542/ENSG00000110888/ENSG00000175928/ENSG00000187902/ENSG00000178235/ENSG00000150471/ENSG00000145335/ENSG00000103319/ENSG00000066248/ENSG00000107954/ENSG00000077264/ENSG00000197959/ENSG00000181790/ENSG00000135298/ENSG00000134569/ENSG00000197555…	SHISA6/EPHA4/RAB17/FRMPD4/SLITRK5/SLIT1/ETV5/EPHB3/CBLN1/SLITRK4/CAPRIN2/LRRN1/SHISA7/SLITRK1/ADGRL3/SNCA/EEF2K/NGEF/NEURL1/PAK3/DNM3/ADGRB1/ADGRB3/LRP4/SIPA1L1/IGSF9/ASIC2/PTEN/ARHGAP44/OPA1/FLRT1/NRXN1/NFATC4/CBLN2/ABL1/SLITRK2/PTK2/APOE/PTPRD/ARHGEF15/TIAM1/SLITRK3
GO:0050796	BP	regulation of insulin secretion	42	-3.88676	-1.76988	ENSG00000117394/ENSG00000131620/ENSG00000091428/ENSG00000113161/ENSG00000138207/ENSG00000132639/ENSG00000007171/ENSG00000170011/ENSG00000096433/ENSG00000197635/ENSG00000185950/ENSG00000145242/ENSG00000158445/ENSG00000277443/ENSG00000126368/ENSG00000163032/ENSG00000170745/ENSG00000173175/ENSG00000075142/ENSG00000003147/ENSG00000154229/ENSG00000148672/ENSG00000113231/ENSG00000081760/ENSG00000155380…	SLC2A1/ANO1/RAPGEF4/HMGCR/RBP4/SNAP25/NOS2/MYRIP/ITPR3/DPP4/IRS2/EPHA5/KCNB1/MARCKS/NR1D1/VSNL1/KCNS3/ADCY5/SRI/ICA1/PRKCA/GLUD1/PDE8B/AACS/SLC16A1/SREBF1/HADH/OXCT1/PPP3CA/NRXN1/BLK/ISL1/CACNA1C/ACVR1C/GIPR/KCNJ11/PFKM/SYT9/TIAM1/GLUL/PTPN11/MPC2
GO:0031345	BP	negative regulation of cell projection organization	41	-3.56676	-1.57622	ENSG00000072832/ENSG00000116106/ENSG00000173406/ENSG00000145632/ENSG00000104435/ENSG00000053108/ENSG00000152377/ENSG00000136158/ENSG00000187323/ENSG00000111490/ENSG00000064300/ENSG00000066248/ENSG00000197959/ENSG00000154342/ENSG00000134569/ENSG00000196189/ENSG00000004478/ENSG00000099365/ENSG00000109756/ENSG00000182175/ENSG00000196405/ENSG00000169783/ENSG00000178950/ENSG00000186907/ENSG00000187764…	CRMP1/EPHA4/DAB1/PLK2/STMN2/FSTL4/SPOCK1/SPRY2/DCC/TBC1D30/NGFR/NGEF/DNM3/WNT3A/LRP4/SEMA4A/FKBP4/STX1B/RAPGEF2/RGMA/EVL/LINGO1/GAK/RTN4RL2/SEMA4D/PTEN/NRP1/WNT3/PPP3CA/MDM2/SRGAP2C/HDAC2/NFATC4/SEMA4B/SEMA3F/MT3/PTK2/APOE/BCL11A/GFI1/INPP5F
GO:1902652	BP	secondary alcohol metabolic process	40	-5.0632	-2.55089	ENSG00000099194/ENSG00000186480/ENSG00000160179/ENSG00000130164/ENSG00000052802/ENSG00000079459/ENSG00000112972/ENSG00000137642/ENSG00000113161/ENSG00000172893/ENSG00000104549/ENSG00000125629/ENSG00000147852/ENSG00000124496/ENSG00000077782/ENSG00000143815/ENSG00000115361/ENSG00000169710/ENSG00000198911/ENSG00000067064/ENSG00000073060/ENSG00000132196/ENSG00000113578/ENSG00000169714/ENSG00000131473…	SCD/INSIG1/ABCG1/LDLR/MSMO1/FDFT1/HMGCS1/SORL1/HMGCR/DHCR7/SQLE/INSIG2/VLDLR/TRERF1/FGFR1/LBR/ACADL/FASN/SREBF2/IDI1/SCARB1/HSD17B7/FGF1/CNBP/ACLY/PRKAA2/SC5D/ELOVL6/CYP2R1/SREBF1/ACAT2/ACACA/CYP7B1/ACAA2/RAN/PON1/MT3/AC009041.2/APOE/FDPS
GO:0016874	MF	ligase activity	40	-3.39095	-1.4193	ENSG00000120254/ENSG00000140284/ENSG00000070669/ENSG00000151726/ENSG00000110619/ENSG00000068366/ENSG00000175198/ENSG00000134684/ENSG00000106105/ENSG00000005156/ENSG00000031698/ENSG00000090861/ENSG00000196305/ENSG00000114054/ENSG00000166532/ENSG00000164398/ENSG00000081760/ENSG00000133706/ENSG00000047230/ENSG00000067704/ENSG00000131069/ENSG00000128050/ENSG00000278540/ENSG00000126261/ENSG00000134440…	MTHFD1L/SLC27A2/ASNS/ACSL1/CARS/ACSL4/PCCA/YARS/GARS/LIG3/SARS/AARS/IARS/PCCB/RIMKLB/ACSL6/AACS/LARS/CTPS2/IARS2/ACSS2/PAICS/ACACA/UBA2/NARS/TARSL2/MDM2/MCCC1/NARS2/SUCLG2/ACSL3/EARS2/PC/MRPL39/MARS/LIPT2/FARSB/EPRS/GLUL/NAE1
GO:0016125	BP	sterol metabolic process	39	-3.90799	-1.76988	ENSG00000099194/ENSG00000186480/ENSG00000160179/ENSG00000130164/ENSG00000052802/ENSG00000079459/ENSG00000112972/ENSG00000137642/ENSG00000113161/ENSG00000172893/ENSG00000104549/ENSG00000125629/ENSG00000147852/ENSG00000124496/ENSG00000143815/ENSG00000115361/ENSG00000169710/ENSG00000198911/ENSG00000067064/ENSG00000073060/ENSG00000132196/ENSG00000113578/ENSG00000169714/ENSG00000131473/ENSG00000162409…	SCD/INSIG1/ABCG1/LDLR/MSMO1/FDFT1/HMGCS1/SORL1/HMGCR/DHCR7/SQLE/INSIG2/VLDLR/TRERF1/LBR/ACADL/FASN/SREBF2/IDI1/SCARB1/HSD17B7/FGF1/CNBP/ACLY/PRKAA2/SC5D/ELOVL6/SREBF1/ACAT2/ACACA/CYP7B1/ACAA2/RAN/PON1/CYP19A1/MT3/AC009041.2/APOE/FDPS
GO:0008203	BP	cholesterol metabolic process	38	-4.78631	-2.39407	ENSG00000099194/ENSG00000186480/ENSG00000160179/ENSG00000130164/ENSG00000052802/ENSG00000079459/ENSG00000112972/ENSG00000137642/ENSG00000113161/ENSG00000172893/ENSG00000104549/ENSG00000125629/ENSG00000147852/ENSG00000124496/ENSG00000143815/ENSG00000115361/ENSG00000169710/ENSG00000198911/ENSG00000067064/ENSG00000073060/ENSG00000132196/ENSG00000113578/ENSG00000169714/ENSG00000131473/ENSG00000162409…	SCD/INSIG1/ABCG1/LDLR/MSMO1/FDFT1/HMGCS1/SORL1/HMGCR/DHCR7/SQLE/INSIG2/VLDLR/TRERF1/LBR/ACADL/FASN/SREBF2/IDI1/SCARB1/HSD17B7/FGF1/CNBP/ACLY/PRKAA2/SC5D/ELOVL6/SREBF1/ACAT2/ACACA/CYP7B1/ACAA2/RAN/PON1/MT3/AC009041.2/APOE/FDPS
GO:0010977	BP	negative regulation of neuron projection development	38	-4.14018	-1.89136	ENSG00000072832/ENSG00000116106/ENSG00000173406/ENSG00000145632/ENSG00000104435/ENSG00000053108/ENSG00000152377/ENSG00000187323/ENSG00000064300/ENSG00000066248/ENSG00000197959/ENSG00000154342/ENSG00000134569/ENSG00000196189/ENSG00000004478/ENSG00000099365/ENSG00000109756/ENSG00000182175/ENSG00000169783/ENSG00000178950/ENSG00000186907/ENSG00000187764/ENSG00000171862/ENSG00000099250/ENSG00000108379…	CRMP1/EPHA4/DAB1/PLK2/STMN2/FSTL4/SPOCK1/DCC/NGFR/NGEF/DNM3/WNT3A/LRP4/SEMA4A/FKBP4/STX1B/RAPGEF2/RGMA/LINGO1/GAK/RTN4RL2/SEMA4D/PTEN/NRP1/WNT3/PPP3CA/MDM2/SRGAP2C/HDAC2/NFATC4/SEMA4B/SEMA3F/MT3/PTK2/APOE/BCL11A/GFI1/INPP5F
GO:0050954	BP	sensory perception of mechanical stimulus	37	-3.19108	-1.38566	ENSG00000185483/ENSG00000105649/ENSG00000157087/ENSG00000103888/ENSG00000197971/ENSG00000136158/ENSG00000145864/ENSG00000103316/ENSG00000175894/ENSG00000071127/ENSG00000139219/ENSG00000077782/ENSG00000171316/ENSG00000151615/ENSG00000196586/ENSG00000081923/ENSG00000101849/ENSG00000174343/ENSG00000125746/ENSG00000172809/ENSG00000109501/ENSG00000166206/ENSG00000174804/ENSG00000081479/ENSG00000164904…	ROR1/RAB3A/ATP2B2/CEMIP/MBP/SPRY2/GABRB2/CRYM/TSPEAR/WDR1/COL2A1/FGFR1/CHD7/POU4F2/MYO6/ATP8B1/TBL1X/CHRNA9/EML2/RPL38/WFS1/GABRB3/FZD4/LRP2/ALDH7A1/GABRA5/NAV2/ASIC2/GJB2/OTOG/USH1G/TIMM9/ZNF354A/KCNQ4/PGAP1/COL1A1/HOMER2
GO:0007605	BP	sensory perception of sound	36	-3.87271	-1.76988	ENSG00000185483/ENSG00000157087/ENSG00000103888/ENSG00000197971/ENSG00000136158/ENSG00000145864/ENSG00000103316/ENSG00000175894/ENSG00000071127/ENSG00000139219/ENSG00000077782/ENSG00000171316/ENSG00000151615/ENSG00000196586/ENSG00000081923/ENSG00000101849/ENSG00000174343/ENSG00000125746/ENSG00000172809/ENSG00000109501/ENSG00000166206/ENSG00000174804/ENSG00000081479/ENSG00000164904/ENSG00000186297…	ROR1/ATP2B2/CEMIP/MBP/SPRY2/GABRB2/CRYM/TSPEAR/WDR1/COL2A1/FGFR1/CHD7/POU4F2/MYO6/ATP8B1/TBL1X/CHRNA9/EML2/RPL38/WFS1/GABRB3/FZD4/LRP2/ALDH7A1/GABRA5/NAV2/ASIC2/GJB2/OTOG/USH1G/TIMM9/ZNF354A/KCNQ4/PGAP1/COL1A1/HOMER2
GO:0046165	BP	alcohol biosynthetic process	36	-3.87271	-1.76988	ENSG00000099194/ENSG00000186480/ENSG00000160179/ENSG00000052802/ENSG00000079459/ENSG00000112972/ENSG00000078549/ENSG00000113161/ENSG00000172893/ENSG00000151552/ENSG00000104549/ENSG00000120053/ENSG00000125629/ENSG00000138685/ENSG00000145335/ENSG00000143815/ENSG00000169710/ENSG00000198911/ENSG00000067064/ENSG00000132196/ENSG00000161896/ENSG00000113578/ENSG00000169714/ENSG00000131473/ENSG00000162409…	SCD/INSIG1/ABCG1/MSMO1/FDFT1/HMGCS1/ADCYAP1R1/HMGCR/DHCR7/QDPR/SQLE/GOT1/INSIG2/FGF2/SNCA/LBR/FASN/SREBF2/IDI1/HSD17B7/IP6K3/FGF1/CNBP/ACLY/PRKAA2/SC5D/ELOVL6/CYP2R1/SREBF1/ACAT2/ACACA/ACAA2/RAN/APOE/GFI1/FDPS
GO:0006090	BP	pyruvate metabolic process	35	-3.52443	-1.55806	ENSG00000159399/ENSG00000109107/ENSG00000102144/ENSG00000152256/ENSG00000134333/ENSG00000114268/ENSG00000172840/ENSG00000111716/ENSG00000170525/ENSG00000079739/ENSG00000009950/ENSG00000067992/ENSG00000105220/ENSG00000074800/ENSG00000085415/ENSG00000147162/ENSG00000082212/ENSG00000124767/ENSG00000162409/ENSG00000109819/ENSG00000155380/ENSG00000172482/ENSG00000111674/ENSG00000164951/ENSG00000060762…	HK2/ALDOC/PGK1/PDK1/LDHA/PFKFB4/PDP2/LDHB/PFKFB3/PGM1/MLXIPL/PDK3/GPI/ENO1/SEH1L/OGT/ME2/GLO1/PRKAA2/PPARGC1A/SLC16A1/AGXT/ENO2/PDP1/MPC1/NDC1/PC/NUP58/PFKP/NUP205/PGAM1/PFKM/SRR/DLAT/MPC2
GO:0018210	BP	peptidyl-threonine modification	35	-3.1903	-1.38566	ENSG00000101144/ENSG00000103888/ENSG00000158089/ENSG00000164076/ENSG00000183049/ENSG00000109586/ENSG00000185274/ENSG00000163513/ENSG00000139629/ENSG00000136158/ENSG00000198648/ENSG00000100626/ENSG00000136542/ENSG00000130822/ENSG00000166068/ENSG00000101266/ENSG00000171791/ENSG00000183765/ENSG00000154229/ENSG00000198369/ENSG00000166851/ENSG00000143933/ENSG00000198668/ENSG00000158856/ENSG00000144278…	BMP7/CEMIP/GALNT14/CAMKV/CAMK1D/GALNT7/GALNT17/TGFBR2/GALNT6/SPRY2/STK39/GALNT16/GALNT5/PNCK/SPRED1/CSNK2A1/BCL2/CHEK2/PRKCA/SPRED2/PLK1/CALM2/CALM1/DMTN/GALNT13/OXSR1/PRKD1/CAMK2G/VRK1/GALNT3/GALNT8/PRKCB/GALNT12/TRIM6/STK33
GO:0050773	BP	regulation of dendrite development	35	-3.1903	-1.38566	ENSG00000154310/ENSG00000116106/ENSG00000101144/ENSG00000124839/ENSG00000145632/ENSG00000106078/ENSG00000053108/ENSG00000183049/ENSG00000110888/ENSG00000187323/ENSG00000049759/ENSG00000147852/ENSG00000103319/ENSG00000066248/ENSG00000107954/ENSG00000077264/ENSG00000197959/ENSG00000135298/ENSG00000197555/ENSG00000109756/ENSG00000187764/ENSG00000171862/ENSG00000006740/ENSG00000198836/ENSG00000138814…	TNIK/EPHA4/BMP7/RAB17/PLK2/COBL/FSTL4/CAMK1D/CAPRIN2/DCC/NEDD4L/VLDLR/EEF2K/NGEF/NEURL1/PAK3/DNM3/ADGRB3/SIPA1L1/RAPGEF2/SEMA4D/PTEN/ARHGAP44/OPA1/PPP3CA/SRGAP2C/HDAC2/NFATC4/APOE/PTPRD/RAP2A/BCL11A/CSMD3/HECW2/TIAM1
GO:0019218	BP	regulation of steroid metabolic process	33	-5.11996	-2.55089	ENSG00000099194/ENSG00000186480/ENSG00000160179/ENSG00000130164/ENSG00000079459/ENSG00000112972/ENSG00000164211/ENSG00000069667/ENSG00000113161/ENSG00000172893/ENSG00000104549/ENSG00000125629/ENSG00000126368/ENSG00000115361/ENSG00000169710/ENSG00000198911/ENSG00000067064/ENSG00000124216/ENSG00000113578/ENSG00000160867/ENSG00000109929/ENSG00000109819/ENSG00000170522/ENSG00000153162/ENSG00000072310…	SCD/INSIG1/ABCG1/LDLR/FDFT1/HMGCS1/STARD4/RORA/HMGCR/DHCR7/SQLE/INSIG2/NR1D1/ACADL/FASN/SREBF2/IDI1/SNAI1/FGF1/FGFR4/SC5D/PPARGC1A/ELOVL6/BMP6/SREBF1/ACACA/EGR1/FGF19/RAN/AC009041.2/APOE/GFI1/FDPS
GO:0009187	BP	cyclic nucleotide metabolic process	31	-3.07115	-1.31042	ENSG00000186642/ENSG00000135324/ENSG00000148926/ENSG00000069667/ENSG00000112541/ENSG00000135766/ENSG00000007171/ENSG00000136928/ENSG00000172572/ENSG00000152270/ENSG00000164742/ENSG00000112715/ENSG00000061918/ENSG00000142627/ENSG00000160191/ENSG00000173175/ENSG00000123360/ENSG00000177565/ENSG00000078295/ENSG00000113231/ENSG00000173598/ENSG00000143933/ENSG00000138735/ENSG00000198668/ENSG00000065989…	PDE2A/MRAP2/ADM/RORA/PDE10A/EGLN1/NOS2/GABBR2/PDE3A/PDE3B/ADCY1/VEGFA/GUCY1B1/EPHA2/PDE9A/ADCY5/PDE1B/TBL1XR1/ADCY2/PDE8B/NUDT4/CALM2/PDE5A/CALM1/PDE4A/AIPL1/PTH2/NOS3/APOE/PDE7A/CHGA
GO:0009063	BP	cellular amino acid catabolic process	30	-3.14785	-1.36237	ENSG00000081181/ENSG00000060982/ENSG00000151552/ENSG00000178445/ENSG00000007171/ENSG00000163644/ENSG00000103316/ENSG00000153904/ENSG00000166123/ENSG00000120053/ENSG00000008311/ENSG00000125166/ENSG00000148672/ENSG00000164904/ENSG00000171759/ENSG00000196177/ENSG00000101444/ENSG00000116761/ENSG00000172482/ENSG00000083123/ENSG00000128059/ENSG00000119711/ENSG00000078070/ENSG00000136750/ENSG00000159650…	ARG2/BCAT1/QDPR/GLDC/NOS2/PPM1K/CRYM/DDAH1/GPT2/GOT1/AASS/GOT2/GLUD1/ALDH7A1/PAH/ACADSB/AHCY/CTH/AGXT/BCKDHB/PPAT/ALDH6A1/MCCC1/GAD2/UROC1/ENOSF1/GCSH/NOS3/HNMT/GLUL
GO:0045834	BP	positive regulation of lipid metabolic process	30	-3.07762	-1.31042	ENSG00000160179/ENSG00000130164/ENSG00000113721/ENSG00000164211/ENSG00000185950/ENSG00000134215/ENSG00000095637/ENSG00000138685/ENSG00000126368/ENSG00000009950/ENSG00000073060/ENSG00000188372/ENSG00000113578/ENSG00000151468/ENSG00000122025/ENSG00000109819/ENSG00000153162/ENSG00000072310/ENSG00000012660/ENSG00000214456/ENSG00000184304/ENSG00000123983/ENSG00000254087/ENSG00000070886/ENSG00000132170…	ABCG1/LDLR/PDGFRB/STARD4/IRS2/VAV3/SORBS1/FGF2/NR1D1/MLXIPL/SCARB1/ZP3/FGF1/CCDC3/FLT3/PPARGC1A/BMP6/SREBF1/ELOVL5/PLIN5/PRKD1/ACSL3/LYN/EPHA8/PPARG/LPGAT1/PTK2/APOE/ABHD6/STOML2
GO:0050810	BP	regulation of steroid biosynthetic process	29	-6.1141	-3.16004	ENSG00000099194/ENSG00000186480/ENSG00000160179/ENSG00000079459/ENSG00000112972/ENSG00000164211/ENSG00000113161/ENSG00000172893/ENSG00000104549/ENSG00000125629/ENSG00000126368/ENSG00000169710/ENSG00000198911/ENSG00000067064/ENSG00000124216/ENSG00000113578/ENSG00000160867/ENSG00000109929/ENSG00000109819/ENSG00000170522/ENSG00000153162/ENSG00000072310/ENSG00000278540/ENSG00000120738/ENSG00000162344…	SCD/INSIG1/ABCG1/FDFT1/HMGCS1/STARD4/HMGCR/DHCR7/SQLE/INSIG2/NR1D1/FASN/SREBF2/IDI1/SNAI1/FGF1/FGFR4/SC5D/PPARGC1A/ELOVL6/BMP6/SREBF1/ACACA/EGR1/FGF19/RAN/APOE/GFI1/FDPS
GO:0006695	BP	cholesterol biosynthetic process	28	-7.41328	-3.65931	ENSG00000099194/ENSG00000186480/ENSG00000160179/ENSG00000052802/ENSG00000079459/ENSG00000112972/ENSG00000113161/ENSG00000172893/ENSG00000104549/ENSG00000125629/ENSG00000143815/ENSG00000169710/ENSG00000198911/ENSG00000067064/ENSG00000132196/ENSG00000113578/ENSG00000169714/ENSG00000131473/ENSG00000162409/ENSG00000109929/ENSG00000170522/ENSG00000072310/ENSG00000120437/ENSG00000278540/ENSG00000167315…	SCD/INSIG1/ABCG1/MSMO1/FDFT1/HMGCS1/HMGCR/DHCR7/SQLE/INSIG2/LBR/FASN/SREBF2/IDI1/HSD17B7/FGF1/CNBP/ACLY/PRKAA2/SC5D/ELOVL6/SREBF1/ACAT2/ACACA/ACAA2/RAN/APOE/FDPS
GO:1902653	BP	secondary alcohol biosynthetic process	28	-7.0634	-3.61046	ENSG00000099194/ENSG00000186480/ENSG00000160179/ENSG00000052802/ENSG00000079459/ENSG00000112972/ENSG00000113161/ENSG00000172893/ENSG00000104549/ENSG00000125629/ENSG00000143815/ENSG00000169710/ENSG00000198911/ENSG00000067064/ENSG00000132196/ENSG00000113578/ENSG00000169714/ENSG00000131473/ENSG00000162409/ENSG00000109929/ENSG00000170522/ENSG00000072310/ENSG00000120437/ENSG00000278540/ENSG00000167315…	SCD/INSIG1/ABCG1/MSMO1/FDFT1/HMGCS1/HMGCR/DHCR7/SQLE/INSIG2/LBR/FASN/SREBF2/IDI1/HSD17B7/FGF1/CNBP/ACLY/PRKAA2/SC5D/ELOVL6/SREBF1/ACAT2/ACACA/ACAA2/RAN/APOE/FDPS
GO:0016126	BP	sterol biosynthetic process	28	-6.26839	-3.2134	ENSG00000099194/ENSG00000186480/ENSG00000160179/ENSG00000052802/ENSG00000079459/ENSG00000112972/ENSG00000113161/ENSG00000172893/ENSG00000104549/ENSG00000125629/ENSG00000143815/ENSG00000169710/ENSG00000198911/ENSG00000067064/ENSG00000132196/ENSG00000113578/ENSG00000169714/ENSG00000131473/ENSG00000162409/ENSG00000109929/ENSG00000170522/ENSG00000072310/ENSG00000120437/ENSG00000278540/ENSG00000167315…	SCD/INSIG1/ABCG1/MSMO1/FDFT1/HMGCS1/HMGCR/DHCR7/SQLE/INSIG2/LBR/FASN/SREBF2/IDI1/HSD17B7/FGF1/CNBP/ACLY/PRKAA2/SC5D/ELOVL6/SREBF1/ACAT2/ACACA/ACAA2/RAN/APOE/FDPS
GO:0032526	BP	response to retinoic acid	27	-3.2689	-1.40024	ENSG00000078725/ENSG00000113721/ENSG00000139352/ENSG00000088992/ENSG00000165731/ENSG00000138207/ENSG00000164458/ENSG00000044524/ENSG00000154342/ENSG00000176105/ENSG00000143322/ENSG00000174804/ENSG00000075290/ENSG00000077092/ENSG00000188064/ENSG00000125398/ENSG00000153162/ENSG00000072310/ENSG00000103811/ENSG00000108379/ENSG00000196505/ENSG00000196591/ENSG00000165474/ENSG00000085741/ENSG00000254087…	BRINP1/PDGFRB/ASCL1/TESC/RET/RBP4/TBXT/EPHA3/WNT3A/YES1/ABL2/FZD4/WNT8B/RARB/WNT7B/SOX9/BMP6/SREBF1/CTSH/WNT3/GDAP2/HDAC2/GJB2/WNT11/LYN/PPARG/COL1A1
GO:0008652	BP	cellular amino acid biosynthetic process	25	-4.41339	-2.12182	ENSG00000152952/ENSG00000070669/ENSG00000060982/ENSG00000185818/ENSG00000166123/ENSG00000120053/ENSG00000008311/ENSG00000125166/ENSG00000059573/ENSG00000274276/ENSG00000166532/ENSG00000148672/ENSG00000171759/ENSG00000135069/ENSG00000101444/ENSG00000116761/ENSG00000172482/ENSG00000077616/ENSG00000149313/ENSG00000182199/ENSG00000146733/ENSG00000145293/ENSG00000167720/ENSG00000116984/ENSG00000135821	PLOD2/ASNS/BCAT1/NAT8L/GPT2/GOT1/AASS/GOT2/ALDH18A1/CBSL/RIMKLB/GLUD1/PAH/PSAT1/AHCY/CTH/AGXT/NAALAD2/AASDHPPT/SHMT2/PSPH/ENOPH1/SRR/MTR/GLUL
GO:0021782	BP	glial cell development	25	-3.23731	-1.39712	ENSG00000104419/ENSG00000185483/ENSG00000130164/ENSG00000184486/ENSG00000139352/ENSG00000010278/ENSG00000103089/ENSG00000149256/ENSG00000176887/ENSG00000125820/ENSG00000050555/ENSG00000104728/ENSG00000265763/ENSG00000070785/ENSG00000171862/ENSG00000133703/ENSG00000008277/ENSG00000136869/ENSG00000254087/ENSG00000112414/ENSG00000087250/ENSG00000153902/ENSG00000100697/ENSG00000072415/ENSG00000134198	NDRG1/ROR1/LDLR/POU3F2/ASCL1/CD9/FA2H/TENM4/SOX11/NKX2-2/LAMC3/ARHGEF10/ZNF488/EIF2B3/PTEN/KRAS/ADAM22/TLR4/LYN/ADGRG6/MT3/LGI4/DICER1/MPP5/TSPAN2
GO:0002027	BP	regulation of heart rate	24	-3.2686	-1.40024	ENSG00000148926/ENSG00000198947/ENSG00000109255/ENSG00000057294/ENSG00000110680/ENSG00000152642/ENSG00000075142/ENSG00000198929/ENSG00000046604/ENSG00000145362/ENSG00000177098/ENSG00000173801/ENSG00000143933/ENSG00000072310/ENSG00000138622/ENSG00000135679/ENSG00000198668/ENSG00000151067/ENSG00000166257/ENSG00000134755/ENSG00000108953/ENSG00000171385/ENSG00000055118/ENSG00000196839	ADM/DMD/NMU/PKP2/CALCA/GPD1L/SRI/NOS1AP/DSG2/ANK2/SCN4B/JUP/CALM2/SREBF1/HCN4/MDM2/CALM1/CACNA1C/SCN3B/DSC2/YWHAE/KCND3/KCNH2/ADA
GO:0035384	BP	thioester biosynthetic process	22	-6.01092	-3.16004	ENSG00000099194/ENSG00000152256/ENSG00000151726/ENSG00000068366/ENSG00000172840/ENSG00000145335/ENSG00000067992/ENSG00000169710/ENSG00000149084/ENSG00000131473/ENSG00000164398/ENSG00000131069/ENSG00000170522/ENSG00000012660/ENSG00000278540/ENSG00000145439/ENSG00000164951/ENSG00000060762/ENSG00000123983/ENSG00000145284/ENSG00000150768/ENSG00000143158	SCD/PDK1/ACSL1/ACSL4/PDP2/SNCA/PDK3/FASN/HSD17B12/ACLY/ACSL6/ACSS2/ELOVL6/ELOVL5/ACACA/CBR4/PDP1/MPC1/ACSL3/SCD5/DLAT/MPC2
GO:0071616	BP	acyl-CoA biosynthetic process	22	-6.01092	-3.16004	ENSG00000099194/ENSG00000152256/ENSG00000151726/ENSG00000068366/ENSG00000172840/ENSG00000145335/ENSG00000067992/ENSG00000169710/ENSG00000149084/ENSG00000131473/ENSG00000164398/ENSG00000131069/ENSG00000170522/ENSG00000012660/ENSG00000278540/ENSG00000145439/ENSG00000164951/ENSG00000060762/ENSG00000123983/ENSG00000145284/ENSG00000150768/ENSG00000143158	SCD/PDK1/ACSL1/ACSL4/PDP2/SNCA/PDK3/FASN/HSD17B12/ACLY/ACSL6/ACSS2/ELOVL6/ELOVL5/ACACA/CBR4/PDP1/MPC1/ACSL3/SCD5/DLAT/MPC2
GO:0060411	BP	cardiac septum morphogenesis	22	-3.87063	-1.76988	ENSG00000101384/ENSG00000101144/ENSG00000109685/ENSG00000197702/ENSG00000164442/ENSG00000163513/ENSG00000135766/ENSG00000127418/ENSG00000171316/ENSG00000176887/ENSG00000081479/ENSG00000077092/ENSG00000215417/ENSG00000162775/ENSG00000099250/ENSG00000135679/ENSG00000016082/ENSG00000164093/ENSG00000085741/ENSG00000069702/ENSG00000164532/ENSG00000141646	JAG1/BMP7/NSD2/PARVA/CITED2/TGFBR2/EGLN1/FGFRL1/CHD7/SOX11/LRP2/RARB/MIR17HG/RBM15/NRP1/MDM2/ISL1/PITX2/WNT11/TGFBR3/TBX20/SMAD4
GO:0090181	BP	regulation of cholesterol metabolic process	21	-5.04689	-2.55089	ENSG00000099194/ENSG00000160179/ENSG00000130164/ENSG00000079459/ENSG00000112972/ENSG00000113161/ENSG00000172893/ENSG00000104549/ENSG00000115361/ENSG00000169710/ENSG00000198911/ENSG00000067064/ENSG00000113578/ENSG00000109929/ENSG00000170522/ENSG00000072310/ENSG00000278540/ENSG00000132341/ENSG00000260807/ENSG00000130203/ENSG00000160752	SCD/ABCG1/LDLR/FDFT1/HMGCS1/HMGCR/DHCR7/SQLE/ACADL/FASN/SREBF2/IDI1/FGF1/SC5D/ELOVL6/SREBF1/ACACA/RAN/AC009041.2/APOE/FDPS
GO:1902930	BP	regulation of alcohol biosynthetic process	21	-4.07851	-1.86861	ENSG00000099194/ENSG00000160179/ENSG00000079459/ENSG00000112972/ENSG00000078549/ENSG00000113161/ENSG00000172893/ENSG00000104549/ENSG00000145335/ENSG00000169710/ENSG00000198911/ENSG00000067064/ENSG00000113578/ENSG00000109929/ENSG00000170522/ENSG00000072310/ENSG00000278540/ENSG00000132341/ENSG00000130203/ENSG00000162676/ENSG00000160752	SCD/ABCG1/FDFT1/HMGCS1/ADCYAP1R1/HMGCR/DHCR7/SQLE/SNCA/FASN/SREBF2/IDI1/FGF1/SC5D/ELOVL6/SREBF1/ACACA/RAN/APOE/GFI1/FDPS
GO:1901607	BP	alpha-amino acid biosynthetic process	20	-3.47193	-1.52399	ENSG00000152952/ENSG00000070669/ENSG00000060982/ENSG00000120053/ENSG00000008311/ENSG00000125166/ENSG00000059573/ENSG00000274276/ENSG00000148672/ENSG00000135069/ENSG00000101444/ENSG00000116761/ENSG00000172482/ENSG00000149313/ENSG00000182199/ENSG00000146733/ENSG00000145293/ENSG00000167720/ENSG00000116984/ENSG00000135821	PLOD2/ASNS/BCAT1/GOT1/AASS/GOT2/ALDH18A1/CBSL/GLUD1/PSAT1/AHCY/CTH/AGXT/AASDHPPT/SHMT2/PSPH/ENOPH1/SRR/MTR/GLUL
GO:0046889	BP	positive regulation of lipid biosynthetic process	19	-3.22011	-1.38566	ENSG00000160179/ENSG00000130164/ENSG00000164211/ENSG00000095637/ENSG00000126368/ENSG00000009950/ENSG00000073060/ENSG00000188372/ENSG00000113578/ENSG00000151468/ENSG00000109819/ENSG00000153162/ENSG00000072310/ENSG00000012660/ENSG00000214456/ENSG00000123983/ENSG00000123684/ENSG00000130203/ENSG00000163686	ABCG1/LDLR/STARD4/SORBS1/NR1D1/MLXIPL/SCARB1/ZP3/FGF1/CCDC3/PPARGC1A/BMP6/SREBF1/ELOVL5/PLIN5/ACSL3/LPGAT1/APOE/ABHD6
GO:0045540	BP	regulation of cholesterol biosynthetic process	18	-5.00966	-2.55089	ENSG00000099194/ENSG00000160179/ENSG00000079459/ENSG00000112972/ENSG00000113161/ENSG00000172893/ENSG00000104549/ENSG00000169710/ENSG00000198911/ENSG00000067064/ENSG00000113578/ENSG00000109929/ENSG00000170522/ENSG00000072310/ENSG00000278540/ENSG00000132341/ENSG00000130203/ENSG00000160752	SCD/ABCG1/FDFT1/HMGCS1/HMGCR/DHCR7/SQLE/FASN/SREBF2/IDI1/FGF1/SC5D/ELOVL6/SREBF1/ACACA/RAN/APOE/FDPS
GO:0044390	MF	ubiquitin-like protein conjugating enzyme binding	18	-5.20224	-2.53215	ENSG00000170500/ENSG00000164418/ENSG00000100302/ENSG00000154359/ENSG00000164197/ENSG00000121741/ENSG00000101695/ENSG00000137393/ENSG00000177238/ENSG00000181788/ENSG00000137692/ENSG00000151692/ENSG00000126261/ENSG00000109184/ENSG00000150401/ENSG00000124226/ENSG00000145495/ENSG00000134758	LONRF2/GRIK2/RASD2/LONRF1/RNF180/ZMYM2/RNF125/RNF144B/TRIM72/SIAH2/DCUN1D5/RNF144A/UBA2/DCUN1D4/DCUN1D2/RNF114/MARCH6/RNF138
GO:0006418	BP	tRNA aminoacylation for protein translation	17	-3.26211	-1.40024	ENSG00000110619/ENSG00000134684/ENSG00000106105/ENSG00000031698/ENSG00000090861/ENSG00000196305/ENSG00000180817/ENSG00000133706/ENSG00000067704/ENSG00000134440/ENSG00000185418/ENSG00000137513/ENSG00000103356/ENSG00000154719/ENSG00000166986/ENSG00000116120/ENSG00000136628	CARS/YARS/GARS/SARS/AARS/IARS/PPA1/LARS/IARS2/NARS/TARSL2/NARS2/EARS2/MRPL39/MARS/FARSB/EPRS
GO:0031624	MF	ubiquitin conjugating enzyme binding	17	-5.73155	-2.70257	ENSG00000170500/ENSG00000164418/ENSG00000100302/ENSG00000154359/ENSG00000164197/ENSG00000121741/ENSG00000101695/ENSG00000137393/ENSG00000177238/ENSG00000181788/ENSG00000137692/ENSG00000151692/ENSG00000109184/ENSG00000150401/ENSG00000124226/ENSG00000145495/ENSG00000134758	LONRF2/GRIK2/RASD2/LONRF1/RNF180/ZMYM2/RNF125/RNF144B/TRIM72/SIAH2/DCUN1D5/RNF144A/DCUN1D4/DCUN1D2/RNF114/MARCH6/RNF138
GO:0006195	BP	purine nucleotide catabolic process	16	-3.23727	-1.39712	ENSG00000186642/ENSG00000112541/ENSG00000135766/ENSG00000172572/ENSG00000152270/ENSG00000160191/ENSG00000123360/ENSG00000113231/ENSG00000173598/ENSG00000198805/ENSG00000196368/ENSG00000138735/ENSG00000065989/ENSG00000133805/ENSG00000205268/ENSG00000196839	PDE2A/PDE10A/EGLN1/PDE3A/PDE3B/PDE9A/PDE1B/PDE8B/NUDT4/PNP/NUDT11/PDE5A/PDE4A/AMPD3/PDE7A/ADA
GO:0004812	MF	aminoacyl-tRNA ligase activity	16	-3.36909	-1.4193	ENSG00000110619/ENSG00000134684/ENSG00000106105/ENSG00000031698/ENSG00000090861/ENSG00000196305/ENSG00000133706/ENSG00000067704/ENSG00000134440/ENSG00000185418/ENSG00000137513/ENSG00000103356/ENSG00000154719/ENSG00000166986/ENSG00000116120/ENSG00000136628	CARS/YARS/GARS/SARS/AARS/IARS/LARS/IARS2/NARS/TARSL2/NARS2/EARS2/MRPL39/MARS/FARSB/EPRS
GO:0016875	MF	ligase activity, forming carbon-oxygen bonds	16	-3.36909	-1.4193	ENSG00000110619/ENSG00000134684/ENSG00000106105/ENSG00000031698/ENSG00000090861/ENSG00000196305/ENSG00000133706/ENSG00000067704/ENSG00000134440/ENSG00000185418/ENSG00000137513/ENSG00000103356/ENSG00000154719/ENSG00000166986/ENSG00000116120/ENSG00000136628	CARS/YARS/GARS/SARS/AARS/IARS/LARS/IARS2/NARS/TARSL2/NARS2/EARS2/MRPL39/MARS/FARSB/EPRS
GO:0044275	BP	cellular carbohydrate catabolic process	15	-3.09213	-1.31588	ENSG00000100504/ENSG00000198814/ENSG00000067177/ENSG00000079739/ENSG00000175066/ENSG00000056998/ENSG00000044446/ENSG00000140263/ENSG00000198668/ENSG00000173281/ENSG00000132199/ENSG00000171314/ENSG00000152556/ENSG00000102893/ENSG00000144827	PYGL/GK/PHKA1/PGM1/GK5/GYG2/PHKA2/SORD/CALM1/PPP1R3B/ENOSF1/PGAM1/PFKM/PHKB/ABHD10
GO:0009154	BP	purine ribonucleotide catabolic process	14	-3.82508	-1.75327	ENSG00000186642/ENSG00000112541/ENSG00000135766/ENSG00000172572/ENSG00000152270/ENSG00000160191/ENSG00000123360/ENSG00000113231/ENSG00000173598/ENSG00000196368/ENSG00000138735/ENSG00000065989/ENSG00000133805/ENSG00000205268	PDE2A/PDE10A/EGLN1/PDE3A/PDE3B/PDE9A/PDE1B/PDE8B/NUDT4/NUDT11/PDE5A/PDE4A/AMPD3/PDE7A
GO:0009261	BP	ribonucleotide catabolic process	14	-3.65927	-1.6377	ENSG00000186642/ENSG00000112541/ENSG00000135766/ENSG00000172572/ENSG00000152270/ENSG00000160191/ENSG00000123360/ENSG00000113231/ENSG00000173598/ENSG00000196368/ENSG00000138735/ENSG00000065989/ENSG00000133805/ENSG00000205268	PDE2A/PDE10A/EGLN1/PDE3A/PDE3B/PDE9A/PDE1B/PDE8B/NUDT4/NUDT11/PDE5A/PDE4A/AMPD3/PDE7A
GO:0009312	BP	oligosaccharide biosynthetic process	14	-3.21057	-1.38566	ENSG00000117394/ENSG00000158089/ENSG00000109586/ENSG00000185274/ENSG00000139629/ENSG00000100626/ENSG00000136542/ENSG00000183778/ENSG00000117069/ENSG00000144278/ENSG00000171124/ENSG00000115339/ENSG00000130035/ENSG00000119514	SLC2A1/GALNT14/GALNT7/GALNT17/GALNT6/GALNT16/GALNT5/B3GALT5/ST6GALNAC5/GALNT13/FUT3/GALNT3/GALNT8/GALNT12
GO:0046949	BP	fatty-acyl-CoA biosynthetic process	13	-3.52948	-1.55806	ENSG00000099194/ENSG00000151726/ENSG00000068366/ENSG00000169710/ENSG00000149084/ENSG00000131473/ENSG00000164398/ENSG00000170522/ENSG00000012660/ENSG00000278540/ENSG00000145439/ENSG00000123983/ENSG00000145284	SCD/ACSL1/ACSL4/FASN/HSD17B12/ACLY/ACSL6/ELOVL6/ELOVL5/ACACA/CBR4/ACSL3/SCD5
GO:0006084	BP	acetyl-CoA metabolic process	13	-3.06875	-1.31042	ENSG00000152256/ENSG00000112972/ENSG00000008311/ENSG00000172840/ENSG00000067992/ENSG00000169710/ENSG00000131473/ENSG00000131069/ENSG00000278540/ENSG00000164951/ENSG00000060762/ENSG00000150768/ENSG00000143158	PDK1/HMGCS1/AASS/PDP2/PDK3/FASN/ACLY/ACSS2/ACACA/PDP1/MPC1/DLAT/MPC2
GO:0098632	MF	cell-cell adhesion mediator activity	13	-3.7066	-1.45577	ENSG00000119888/ENSG00000057294/ENSG00000168952/ENSG00000006453/ENSG00000046604/ENSG00000111057/ENSG00000173801/ENSG00000107438/ENSG00000091129/ENSG00000085552/ENSG00000117519/ENSG00000128283/ENSG00000134755	EPCAM/PKP2/STXBP6/BAIAP2L1/DSG2/KRT18/JUP/PDLIM1/NRCAM/IGSF9/CNN3/CDC42EP1/DSC2
GO:2000171	BP	negative regulation of dendrite development	12	-3.77281	-1.72642	ENSG00000145632/ENSG00000053108/ENSG00000187323/ENSG00000066248/ENSG00000197959/ENSG00000109756/ENSG00000171862/ENSG00000138814/ENSG00000171943/ENSG00000196591/ENSG00000100968/ENSG00000119866	PLK2/FSTL4/DCC/NGEF/DNM3/RAPGEF2/PTEN/PPP3CA/SRGAP2C/HDAC2/NFATC4/BCL11A
GO:0086005	BP	ventricular cardiac muscle cell action potential	12	-3.07611	-1.31042	ENSG00000057294/ENSG00000049759/ENSG00000152642/ENSG00000198929/ENSG00000046604/ENSG00000145362/ENSG00000173801/ENSG00000151067/ENSG00000166257/ENSG00000134755/ENSG00000171385/ENSG00000055118	PKP2/NEDD4L/GPD1L/NOS1AP/DSG2/ANK2/JUP/CACNA1C/SCN3B/DSC2/KCND3/KCNH2
GO:0009214	BP	cyclic nucleotide catabolic process	11	-4.12634	-1.89089	ENSG00000186642/ENSG00000112541/ENSG00000135766/ENSG00000172572/ENSG00000152270/ENSG00000160191/ENSG00000123360/ENSG00000113231/ENSG00000138735/ENSG00000065989/ENSG00000205268	PDE2A/PDE10A/EGLN1/PDE3A/PDE3B/PDE9A/PDE1B/PDE8B/PDE5A/PDE4A/PDE7A
GO:0060384	BP	innervation	11	-3.27901	-1.40024	ENSG00000196562/ENSG00000165731/ENSG00000145864/ENSG00000171316/ENSG00000166206/ENSG00000186297/ENSG00000099250/ENSG00000197381/ENSG00000174013/ENSG00000016082/ENSG00000126583	SULF2/RET/GABRB2/CHD7/GABRB3/GABRA5/NRP1/ADARB1/FBXO45/ISL1/PRKCG
GO:0004114	MF	3',5'-cyclic-nucleotide phosphodiesterase activity	11	-3.47202	-1.4193	ENSG00000186642/ENSG00000133256/ENSG00000112541/ENSG00000172572/ENSG00000152270/ENSG00000160191/ENSG00000123360/ENSG00000113231/ENSG00000138735/ENSG00000065989/ENSG00000205268	PDE2A/PDE6B/PDE10A/PDE3A/PDE3B/PDE9A/PDE1B/PDE8B/PDE5A/PDE4A/PDE7A
GO:0004112	MF	cyclic-nucleotide phosphodiesterase activity	11	-3.28357	-1.36854	ENSG00000186642/ENSG00000133256/ENSG00000112541/ENSG00000172572/ENSG00000152270/ENSG00000160191/ENSG00000123360/ENSG00000113231/ENSG00000138735/ENSG00000065989/ENSG00000205268	PDE2A/PDE6B/PDE10A/PDE3A/PDE3B/PDE9A/PDE1B/PDE8B/PDE5A/PDE4A/PDE7A
GO:0018243	BP	protein O-linked glycosylation via threonine	10	-3.81704	-1.75327	ENSG00000158089/ENSG00000109586/ENSG00000185274/ENSG00000139629/ENSG00000100626/ENSG00000136542/ENSG00000144278/ENSG00000115339/ENSG00000130035/ENSG00000119514	GALNT14/GALNT7/GALNT17/GALNT6/GALNT16/GALNT5/GALNT13/GALNT3/GALNT8/GALNT12
GO:0018242	BP	protein O-linked glycosylation via serine	10	-3.57914	-1.58105	ENSG00000158089/ENSG00000109586/ENSG00000185274/ENSG00000139629/ENSG00000100626/ENSG00000136542/ENSG00000144278/ENSG00000115339/ENSG00000130035/ENSG00000119514	GALNT14/GALNT7/GALNT17/GALNT6/GALNT16/GALNT5/GALNT13/GALNT3/GALNT8/GALNT12
GO:0004653	MF	polypeptide N-acetylgalactosaminyltransferase activity	10	-3.82149	-1.49148	ENSG00000158089/ENSG00000109586/ENSG00000185274/ENSG00000139629/ENSG00000100626/ENSG00000136542/ENSG00000144278/ENSG00000115339/ENSG00000130035/ENSG00000119514	GALNT14/GALNT7/GALNT17/GALNT6/GALNT16/GALNT5/GALNT13/GALNT3/GALNT8/GALNT12
GO:0006198	BP	cAMP catabolic process	9	-3.26743	-1.40024	ENSG00000186642/ENSG00000112541/ENSG00000135766/ENSG00000172572/ENSG00000152270/ENSG00000123360/ENSG00000113231/ENSG00000065989/ENSG00000205268	PDE2A/PDE10A/EGLN1/PDE3A/PDE3B/PDE1B/PDE8B/PDE4A/PDE7A
GO:0005545	MF	1-phosphatidylinositol binding	8	-3.46593	-1.4193	ENSG00000006747/ENSG00000065609/ENSG00000073060/ENSG00000067715/ENSG00000130340/ENSG00000086300/ENSG00000159023/ENSG00000157077	SCIN/SNAP91/SCARB1/SYT1/SNX9/SNX10/EPB41/ZFYVE9
GO:0047555	MF	3',5'-cyclic-GMP phosphodiesterase activity	8	-3.46593	-1.4193	ENSG00000186642/ENSG00000133256/ENSG00000112541/ENSG00000172572/ENSG00000152270/ENSG00000160191/ENSG00000123360/ENSG00000138735	PDE2A/PDE6B/PDE10A/PDE3A/PDE3B/PDE9A/PDE1B/PDE5A
GO:0004115	MF	3',5'-cyclic-AMP phosphodiesterase activity	8	-3.19656	-1.31371	ENSG00000186642/ENSG00000112541/ENSG00000172572/ENSG00000152270/ENSG00000123360/ENSG00000113231/ENSG00000065989/ENSG00000205268	PDE2A/PDE10A/PDE3A/PDE3B/PDE1B/PDE8B/PDE4A/PDE7A
GO:0019471	BP	4-hydroxyproline metabolic process	7	-3.47178	-1.52399	ENSG00000129521/ENSG00000122884/ENSG00000135766/ENSG00000125166/ENSG00000197930/ENSG00000123131/ENSG00000086619	EGLN3/P4HA1/EGLN1/GOT2/ERO1A/PRDX4/ERO1B
GO:0061000	BP	negative regulation of dendritic spine development	7	-3.15241	-1.36237	ENSG00000145632/ENSG00000053108/ENSG00000066248/ENSG00000197959/ENSG00000171862/ENSG00000171943/ENSG00000196591	PLK2/FSTL4/NGEF/DNM3/PTEN/SRGAP2C/HDAC2
