# Supplementary material for: Hematopoietic transcription factor GFI1 promotes anchorage independence by sustaining ERK activity in cancer cells
Source: J Clin Invest. 2022 Sep 1;132(17):e149551. doi: 10.1172/JCI149551 (PMC9433100; doi:10.1172/JCI149551)
Supplement: Supplemental table 6 [file jci-132-149551-s070.xlsx]

## Sheet: Supplemental Table 6
Supplemental Table 6. Enriched upregulated and downregulated pathways of GFI1-bound/-regulated genes.
ID	Description	setSize	enrichmentScore	NES	pvalue	p.adjust	qvalues	rank
Up-regulated
GO:0034340	response to type I interferon	26	0.714298	2.09764	0.00185874	0.222948	0.20661	496
GO:0060337	type I interferon signaling pathway	26	0.714298	2.09764	0.00185874	0.222948	0.20661	496
GO:0071357	cellular response to type I interferon	26	0.714298	2.09764	0.00185874	0.222948	0.20661	496
GO:0032480	negative regulation of type I interferon production	14	0.813745	2.04264	0.0019084	0.222948	0.20661	181
GO:0051607	defense response to virus	62	0.545489	1.89867	0.00183486	0.222948	0.20661	565
GO:0009615	response to virus	81	0.507913	1.87547	0.00182482	0.222948	0.20661	496
GO:0098542	defense response to other organism	97	0.478057	1.80855	0.00176991	0.222948	0.20661	496
GO:0009311	oligosaccharide metabolic process	16	0.688206	1.80382	0.00182149	0.222948	0.20661	1126
GO:0032088	negative regulation of NF-kappaB transcription factor activity	18	0.656487	1.79125	0.00727273	0.295205	0.273571	340
GO:0045087	innate immune response	221	0.420783	1.7829	0.00170358	0.222948	0.20661	457
GO:0019221	cytokine-mediated signaling pathway	229	0.417924	1.77701	0.00169779	0.222948	0.20661	533
GO:0032944	regulation of mononuclear cell proliferation	52	0.519584	1.76991	0.00177936	0.222948	0.20661	284
GO:0050670	regulation of lymphocyte proliferation	52	0.519584	1.76991	0.00177936	0.222948	0.20661	284
GO:0070663	regulation of leukocyte proliferation	54	0.51413	1.76453	0.00177936	0.222948	0.20661	284
GO:0042129	regulation of T cell proliferation	35	0.555921	1.74986	0.00560748	0.295205	0.273571	284
GO:0031295	T cell costimulation	15	0.68113	1.74795	0.00744879	0.295205	0.273571	11
GO:0032350	regulation of hormone metabolic process	19	0.632183	1.74211	0.0092081	0.295205	0.273571	192
GO:0061418	regulation of transcription from RNA polymerase II promoter in response to hypoxia	29	0.574209	1.741	0.00905797	0.295205	0.273571	618
GO:0031294	lymphocyte costimulation	16	0.660228	1.73049	0.0127505	0.295205	0.273571	11
GO:0042572	retinol metabolic process	11	0.721333	1.71303	0.00759013	0.295205	0.273571	556
GO:0072676	lymphocyte migration	19	0.619607	1.70745	0.0110497	0.295205	0.273571	375
GO:0001523	retinoid metabolic process	22	0.600297	1.70729	0.0128676	0.295205	0.273571	915
GO:0051785	positive regulation of nuclear division	21	0.60431	1.7062	0.0092081	0.295205	0.273571	348
GO:0016101	diterpenoid metabolic process	23	0.590885	1.69571	0.0128676	0.295205	0.273571	915
GO:0070661	leukocyte proliferation	72	0.466132	1.69479	0.00180505	0.222948	0.20661	284
GO:0032479	regulation of type I interferon production	40	0.515752	1.6907	0.0108893	0.295205	0.273571	181
GO:0001961	positive regulation of cytokine-mediated signaling pathway	18	0.618278	1.687	0.0127273	0.295205	0.273571	409
GO:0043618	regulation of transcription from RNA polymerase II promoter in response to stress	49	0.49955	1.68041	0.00527241	0.295205	0.273571	618
GO:0042531	positive regulation of tyrosine phosphorylation of STAT protein	15	0.651518	1.67196	0.0130354	0.295205	0.273571	749
GO:1904892	regulation of STAT cascade	30	0.548504	1.66876	0.010929	0.295205	0.273571	1131
GO:1904894	positive regulation of STAT cascade	20	0.599056	1.66697	0.012987	0.295205	0.273571	533
GO:0043900	regulation of multi-organism process	108	0.436294	1.66679	0.00179856	0.222948	0.20661	494
GO:0046425	regulation of JAK-STAT cascade	29	0.548787	1.66392	0.0108696	0.295205	0.273571	1131
GO:0051445	regulation of meiotic cell cycle	19	0.603433	1.66288	0.014733	0.295205	0.273571	473
GO:0043207	response to external biotic stimulus	229	0.390438	1.66014	0.00169779	0.222948	0.20661	462
GO:0051707	response to other organism	229	0.390438	1.66014	0.00169779	0.222948	0.20661	462
GO:0000083	regulation of transcription involved in G1/S transition of mitotic cell cycle	11	0.698252	1.65822	0.0189753	0.30273	0.280545	326
GO:0043620	regulation of DNA-templated transcription in response to stress	51	0.489468	1.65585	0.00706714	0.295205	0.273571	618
GO:0042509	regulation of tyrosine phosphorylation of STAT protein	21	0.586094	1.65476	0.0165746	0.30139	0.279303	533
GO:0032606	type I interferon production	41	0.503679	1.65445	0.0108893	0.295205	0.273571	181
GO:0006952	defense response	384	0.372173	1.65271	0.00166945	0.222948	0.20661	462
GO:0046427	positive regulation of JAK-STAT cascade	19	0.599374	1.6517	0.014733	0.295205	0.273571	533
GO:0042098	T cell proliferation	46	0.493751	1.65062	0.0106007	0.295205	0.273571	284
GO:0048525	negative regulation of viral process	29	0.542912	1.64611	0.0144928	0.295205	0.273571	452
GO:0009607	response to biotic stimulus	238	0.386611	1.64602	0.00172414	0.222948	0.20661	462
GO:0032943	mononuclear cell proliferation	69	0.458577	1.6418	0.00363636	0.295205	0.273571	284
GO:0046651	lymphocyte proliferation	69	0.458577	1.6418	0.00363636	0.295205	0.273571	284
GO:0060760	positive regulation of response to cytokine stimulus	20	0.589476	1.64031	0.0166976	0.30139	0.279303	409
GO:0006721	terpenoid metabolic process	25	0.561286	1.6358	0.0202578	0.30273	0.280545	915
GO:0050663	cytokine secretion	48	0.485997	1.63576	0.00699301	0.295205	0.273571	545
GO:0060079	excitatory postsynaptic potential	27	0.551202	1.63476	0.0146252	0.295205	0.273571	1394
GO:0035307	positive regulation of protein dephosphorylation	18	0.598631	1.63339	0.0181818	0.30273	0.280545	51
GO:0007260	tyrosine phosphorylation of STAT protein	22	0.574057	1.63266	0.0165441	0.30139	0.279303	964
GO:0034341	response to interferon-gamma	56	0.473451	1.63072	0.0070922	0.295205	0.273571	496
GO:0032609	interferon-gamma production	32	0.526238	1.63044	0.0200364	0.30273	0.280545	462
GO:0002828	regulation of type 2 immune response	11	0.685432	1.62778	0.0227704	0.318197	0.294879	151
GO:1903901	negative regulation of viral life cycle	24	0.562599	1.62368	0.018622	0.30273	0.280545	452
GO:0071242	cellular response to ammonium ion	23	0.565449	1.62271	0.0147059	0.295205	0.273571	993
GO:0042092	type 2 immune response	12	0.668038	1.62013	0.024952	0.33569	0.311089	151
GO:0009566	fertilization	38	0.499091	1.61315	0.023766	0.327557	0.303553	598
GO:0043901	negative regulation of multi-organism process	41	0.490289	1.61047	0.0145191	0.295205	0.273571	452
GO:0032649	regulation of interferon-gamma production	29	0.530541	1.6086	0.0163043	0.30139	0.279303	462
GO:0071346	cellular response to interferon-gamma	52	0.471278	1.60536	0.0088968	0.295205	0.273571	496
GO:0033555	multicellular organismal response to stress	21	0.568455	1.60496	0.0220994	0.315834	0.292689	664
GO:2000241	regulation of reproductive process	43	0.485448	1.60163	0.0125899	0.295205	0.273571	623
GO:0090184	positive regulation of kidney development	17	0.600753	1.59408	0.0276243	0.349877	0.324237	190
GO:0040036	regulation of fibroblast growth factor receptor signaling pathway	13	0.646774	1.59051	0.0294118	0.35443	0.328456	392
GO:0060330	regulation of response to interferon-gamma	14	0.632882	1.58864	0.0305344	0.358617	0.332337	432
GO:0060334	regulation of interferon-gamma-mediated signaling pathway	14	0.632882	1.58864	0.0305344	0.358617	0.332337	432
GO:0045453	bone resorption	19	0.574425	1.58295	0.0349908	0.37014	0.343015	1137
GO:0016925	protein sumoylation	34	0.503529	1.5788	0.0148699	0.29638	0.27466	510
GO:0071345	cellular response to cytokine stimulus	338	0.358066	1.57806	0.00165017	0.222948	0.20661	785
GO:0034097	response to cytokine	363	0.355035	1.57614	0.00163399	0.222948	0.20661	533
GO:0070102	interleukin-6-mediated signaling pathway	10	0.680681	1.5748	0.0265152	0.339233	0.314372	749
GO:0051055	negative regulation of lipid biosynthetic process	16	0.600256	1.5733	0.0327869	0.358617	0.332337	348
GO:0042445	hormone metabolic process	59	0.454283	1.56906	0.0109489	0.295205	0.273571	571
GO:0070664	negative regulation of leukocyte proliferation	16	0.597844	1.56698	0.0364299	0.378106	0.350397	123
GO:0046885	regulation of hormone biosynthetic process	15	0.609931	1.56523	0.0316574	0.358617	0.332337	192
GO:0034308	primary alcohol metabolic process	27	0.526944	1.56281	0.023766	0.327557	0.303553	556
GO:0042130	negative regulation of T cell proliferation	13	0.632727	1.55597	0.0333333	0.358617	0.332337	123
GO:0090199	regulation of release of cytochrome c from mitochondria	12	0.640598	1.55358	0.0345489	0.367519	0.340586	794
GO:0043903	regulation of symbiosis, encompassing mutualism through parasitism	67	0.436445	1.55207	0.00544465	0.295205	0.273571	452
GO:0097696	STAT cascade	40	0.473166	1.5511	0.0254083	0.336439	0.311783	533
GO:0060122	inner ear receptor cell stereocilium organization	10	0.670423	1.55107	0.0340909	0.364696	0.337969	531
GO:0050715	positive regulation of cytokine secretion	27	0.522018	1.5482	0.0292505	0.35443	0.328456	331
GO:0032945	negative regulation of mononuclear cell proliferation	15	0.600997	1.54231	0.0465549	0.410039	0.379989	123
GO:0050672	negative regulation of lymphocyte proliferation	15	0.600997	1.54231	0.0465549	0.410039	0.379989	123
GO:0007338	single fertilization	30	0.505136	1.53682	0.0327869	0.358617	0.332337	598
GO:1903429	regulation of cell maturation	10	0.663895	1.53596	0.0397727	0.389936	0.36136	545
GO:1902600	proton transmembrane transport	33	0.494813	1.53585	0.0295749	0.35443	0.328456	318
GO:0001959	regulation of cytokine-mediated signaling pathway	58	0.444563	1.53524	0.0162162	0.30139	0.279303	778
GO:0090183	regulation of kidney development	24	0.531565	1.53411	0.0428305	0.402684	0.373174	220
GO:0036003	positive regulation of transcription from RNA polymerase II promoter in response to stress	15	0.5958	1.52897	0.0484171	0.415773	0.385303	295
GO:0061025	membrane fusion	44	0.460772	1.52842	0.0250896	0.33569	0.311089	1424
GO:0007622	rhythmic behavior	11	0.643529	1.52826	0.0398482	0.389936	0.36136	651
GO:0042110	T cell activation	140	0.37829	1.5244	0.00511073	0.295205	0.273571	465
GO:0047496	vesicle transport along microtubule	19	0.552549	1.52266	0.0515654	0.421246	0.390375	245
GO:0035710	CD4-positive, alpha-beta T cell activation	27	0.512556	1.52014	0.0420475	0.398853	0.369623	432
GO:2000243	positive regulation of reproductive process	27	0.512185	1.51904	0.0420475	0.398853	0.369623	598
GO:1903649	regulation of cytoplasmic transport	13	0.616704	1.51656	0.045098	0.409559	0.379545	795
GO:0009306	protein secretion	166	0.367179	1.50994	0.00510204	0.295205	0.273571	549
GO:0034754	cellular hormone metabolic process	31	0.493153	1.50993	0.032967	0.358617	0.332337	556
GO:0071385	cellular response to glucocorticoid stimulus	21	0.53447	1.50901	0.0478821	0.414881	0.384477	671
GO:0040018	positive regulation of multicellular organism growth	10	0.651912	1.50824	0.0587121	0.448219	0.415371	22
GO:0010894	negative regulation of steroid biosynthetic process	10	0.651802	1.50799	0.0587121	0.448219	0.415371	46
GO:0045939	negative regulation of steroid metabolic process	10	0.651802	1.50799	0.0587121	0.448219	0.415371	46
GO:0071384	cellular response to corticosteroid stimulus	23	0.525374	1.50771	0.0477941	0.414881	0.384477	671
GO:0031349	positive regulation of defense response	145	0.372802	1.50729	0.00515464	0.295205	0.273571	331
GO:0032272	negative regulation of protein polymerization	32	0.48603	1.50586	0.0364299	0.378106	0.350397	210
GO:0045088	regulation of innate immune response	133	0.37711	1.50422	0.00511945	0.295205	0.273571	453
GO:1905144	response to acetylcholine	12	0.620091	1.50385	0.0479846	0.414881	0.384477	915
GO:1905145	cellular response to acetylcholine	12	0.620091	1.50385	0.0479846	0.414881	0.384477	915
GO:1903037	regulation of leukocyte cell-cell adhesion	87	0.399797	1.49537	0.00722022	0.295205	0.273571	465
GO:0090279	regulation of calcium ion import	11	0.629404	1.49472	0.0588235	0.448219	0.415371	1099
GO:0030317	flagellated sperm motility	18	0.547517	1.49392	0.0654545	0.479397	0.444265	1179
GO:0097722	sperm motility	18	0.547517	1.49392	0.0654545	0.479397	0.444265	1179
GO:0060074	synapse maturation	11	0.62829	1.49207	0.0588235	0.448219	0.415371	641
GO:0060444	branching involved in mammary gland duct morphogenesis	16	0.568979	1.49132	0.0655738	0.479397	0.444265	795
GO:1903900	regulation of viral life cycle	46	0.44573	1.49009	0.0265018	0.339233	0.314372	452
GO:0002684	positive regulation of immune system process	307	0.340225	1.48948	0.00166945	0.222948	0.20661	465
GO:0060759	regulation of response to cytokine stimulus	61	0.428251	1.48771	0.0255941	0.336545	0.311882	511
GO:0046850	regulation of bone remodeling	15	0.579675	1.48759	0.0577281	0.446156	0.41346	1618
GO:0045124	regulation of bone resorption	14	0.592138	1.48637	0.0496183	0.41664	0.386107	795
GO:0097194	execution phase of apoptosis	17	0.559709	1.48517	0.0644567	0.477686	0.442679	1077
GO:0033238	regulation of cellular amine metabolic process	27	0.500725	1.48505	0.0493601	0.41664	0.386107	710
GO:0002790	peptide secretion	173	0.361853	1.48478	0.00348432	0.295205	0.273571	549
GO:0050778	positive regulation of immune response	220	0.350775	1.48263	0.00172712	0.222948	0.20661	462
GO:0006688	glycosphingolipid biosynthetic process	10	0.640245	1.48125	0.0643939	0.477686	0.442679	534
GO:0030835	negative regulation of actin filament depolymerization	18	0.5427	1.48078	0.0672727	0.481842	0.44653	347
GO:0060333	interferon-gamma-mediated signaling pathway	28	0.492798	1.47833	0.0414414	0.395312	0.366342	496
GO:2001238	positive regulation of extrinsic apoptotic signaling pathway	17	0.555935	1.47515	0.0718232	0.494645	0.458395	399
GO:0046649	lymphocyte activation	196	0.352959	1.47486	0.00346021	0.295205	0.273571	465
GO:0006720	isoprenoid metabolic process	30	0.484603	1.47434	0.0473588	0.414198	0.383844	915
GO:1902930	regulation of alcohol biosynthetic process	30	0.484335	1.47353	0.0473588	0.414198	0.383844	192
GO:0045652	regulation of megakaryocyte differentiation	19	0.533624	1.47051	0.0662983	0.481842	0.44653	1028
GO:0046849	bone remodeling	28	0.489148	1.46739	0.0504505	0.418661	0.38798	1137
GO:0050853	B cell receptor signaling pathway	19	0.532166	1.46649	0.06814	0.485902	0.450293	276
GO:0090218	positive regulation of lipid kinase activity	15	0.570893	1.46505	0.0595903	0.45315	0.419941	856
GO:0050863	regulation of T cell activation	88	0.389835	1.46127	0.0125448	0.295205	0.273571	465
GO:0050855	regulation of B cell receptor signaling pathway	10	0.631217	1.46036	0.0719697	0.494645	0.458395	147
GO:0051249	regulation of lymphocyte activation	121	0.370884	1.45926	0.00851789	0.295205	0.273571	539
GO:0050730	regulation of peptidyl-tyrosine phosphorylation	78	0.395992	1.45811	0.0162749	0.30139	0.279303	795
GO:0008406	gonad development	67	0.40914	1.45497	0.0217786	0.315834	0.292689	466
GO:0006801	superoxide metabolic process	19	0.527153	1.45268	0.0699816	0.488422	0.452629	176
GO:0007259	JAK-STAT cascade	38	0.448805	1.45062	0.0457038	0.410039	0.379989	1131
GO:0072678	T cell migration	11	0.610812	1.45056	0.0910816	0.518073	0.480107	331
GO:0031347	regulation of defense response	217	0.342558	1.4491	0.00172117	0.222948	0.20661	453
GO:0050868	negative regulation of T cell activation	30	0.475971	1.44808	0.0546448	0.431125	0.39953	218
GO:0050707	regulation of cytokine secretion	40	0.440662	1.44455	0.0453721	0.410039	0.379989	331
GO:0051250	negative regulation of lymphocyte activation	36	0.454921	1.44435	0.0466418	0.410039	0.379989	432
GO:0051569	regulation of histone H3-K4 methylation	14	0.575355	1.44424	0.0687023	0.485902	0.450293	151
GO:0001816	cytokine production	216	0.341128	1.44174	0.00171527	0.222948	0.20661	462
GO:0002758	innate immune response-activating signal transduction	90	0.386166	1.44147	0.0110497	0.295205	0.273571	300
GO:0045824	negative regulation of innate immune response	12	0.594289	1.44127	0.0729367	0.496591	0.460198	453
GO:0032024	positive regulation of insulin secretion	22	0.506654	1.44096	0.0698529	0.488422	0.452629	757
GO:0051693	actin filament capping	17	0.542645	1.43989	0.0828729	0.50948	0.472143	210
GO:0002819	regulation of adaptive immune response	48	0.427556	1.43906	0.0367133	0.378106	0.350397	151
GO:0000266	mitochondrial fission	15	0.560404	1.43814	0.0689013	0.485902	0.450293	545
GO:0016266	O-glycan processing	20	0.516392	1.43694	0.0723562	0.4964	0.460022	300
GO:0048841	regulation of axon extension involved in axon guidance	15	0.559665	1.43624	0.0689013	0.485902	0.450293	451
GO:0045833	negative regulation of lipid metabolic process	25	0.492774	1.43613	0.0791897	0.507933	0.470709	348
GO:0048846	axon extension involved in axon guidance	18	0.525783	1.43462	0.0890909	0.518073	0.480107	451
GO:1902284	neuron projection extension involved in neuron projection guidance	18	0.525783	1.43462	0.0890909	0.518073	0.480107	451
GO:1903779	regulation of cardiac conduction	20	0.51537	1.4341	0.0742115	0.500233	0.463574	827
GO:0050731	positive regulation of peptidyl-tyrosine phosphorylation	56	0.416298	1.43387	0.0390071	0.38986	0.361289	795
GO:0033209	tumor necrosis factor-mediated signaling pathway	55	0.419354	1.43356	0.0395683	0.389936	0.36136	773
GO:0018108	peptidyl-tyrosine phosphorylation	116	0.367504	1.43288	0.00702988	0.295205	0.273571	911
GO:0018212	peptidyl-tyrosine modification	116	0.367504	1.43288	0.00702988	0.295205	0.273571	911
GO:0032768	regulation of monooxygenase activity	22	0.503684	1.43252	0.0753676	0.501087	0.464365	192
GO:0002218	activation of innate immune response	98	0.377682	1.43225	0.0122592	0.295205	0.273571	300
GO:0071466	cellular response to xenobiotic stimulus	42	0.435154	1.43206	0.048913	0.41664	0.386107	671
GO:0008089	anterograde axonal transport	18	0.524477	1.43106	0.0927273	0.523336	0.484983	687
GO:0050792	regulation of viral process	62	0.410844	1.43002	0.040367	0.392981	0.364182	452
GO:0045071	negative regulation of viral genome replication	16	0.545575	1.42998	0.0819672	0.507933	0.470709	452
GO:0051446	positive regulation of meiotic cell cycle	11	0.601666	1.42885	0.100569	0.53491	0.49571	419
GO:0008584	male gonad development	45	0.429198	1.42764	0.0463458	0.410039	0.379989	466
GO:0046329	negative regulation of JNK cascade	11	0.601138	1.42759	0.100569	0.53491	0.49571	1615
GO:0006687	glycosphingolipid metabolic process	22	0.50184	1.42727	0.0790441	0.507933	0.470709	1281
GO:0099518	vesicle cytoskeletal trafficking	21	0.504324	1.4239	0.0865562	0.516664	0.478801	245
GO:0002682	regulation of immune system process	432	0.315459	1.42382	0.00646204	0.295205	0.273571	473
GO:0095500	acetylcholine receptor signaling pathway	10	0.614679	1.4221	0.0890152	0.518073	0.480107	915
GO:1903831	signal transduction involved in cellular response to ammonium ion	10	0.614679	1.4221	0.0890152	0.518073	0.480107	915
GO:0009247	glycolipid biosynthetic process	17	0.5357	1.42146	0.092081	0.522022	0.483766	1110
GO:0009617	response to bacterium	142	0.351713	1.42114	0.0119658	0.295205	0.273571	412
GO:0035825	homologous recombination	16	0.542172	1.42106	0.0856102	0.515624	0.477837	442
GO:0050776	regulation of immune response	276	0.327338	1.42057	0.00169492	0.222948	0.20661	462
GO:0045089	positive regulation of innate immune response	111	0.366671	1.41997	0.0156522	0.300887	0.278837	381
GO:0045137	development of primary sexual characteristics	68	0.398098	1.41964	0.0382514	0.38526	0.357027	466
GO:0040019	positive regulation of embryonic development	12	0.584959	1.41864	0.0863724	0.516664	0.478801	175
GO:0010817	regulation of hormone levels	144	0.350603	1.4175	0.0137457	0.295205	0.273571	587
GO:0002821	positive regulation of adaptive immune response	32	0.45736	1.41703	0.0601093	0.455268	0.421904	533
GO:0002709	regulation of T cell mediated immunity	20	0.509112	1.41669	0.0871985	0.518073	0.480107	409
GO:0002824	positive regulation of adaptive immune response based on somatic recombination of immune receptors built from immunoglobulin superfamily domains	31	0.462635	1.41649	0.0641026	0.477686	0.442679	533
GO:1903038	negative regulation of leukocyte cell-cell adhesion	35	0.449875	1.41606	0.0598131	0.453932	0.420666	568
GO:0002711	positive regulation of T cell mediated immunity	15	0.551795	1.41604	0.0782123	0.506009	0.468927	409
GO:0043552	positive regulation of phosphatidylinositol 3-kinase activity	12	0.582516	1.41272	0.0902111	0.518073	0.480107	856
GO:0002757	immune response-activating signal transduction	154	0.347068	1.41237	0.010327	0.295205	0.273571	385
GO:0070861	regulation of protein exit from endoplasmic reticulum	10	0.610424	1.41226	0.094697	0.529414	0.490617	311
GO:1902667	regulation of axon guidance	18	0.517007	1.41067	0.1	0.53491	0.49571	451
GO:0045840	positive regulation of mitotic nuclear division	15	0.549552	1.41029	0.0819367	0.507933	0.470709	348
GO:0006471	protein ADP-ribosylation	10	0.609429	1.40995	0.094697	0.529414	0.490617	557
GO:0032482	Rab protein signal transduction	19	0.510839	1.40772	0.0883978	0.518073	0.480107	526
GO:0042102	positive regulation of T cell proliferation	19	0.510266	1.40614	0.0902394	0.518073	0.480107	462
GO:0072210	metanephric nephron development	15	0.547087	1.40396	0.0837989	0.511551	0.474063	390
GO:0090503	RNA phosphodiester bond hydrolysis, exonucleolytic	10	0.606375	1.40289	0.0965909	0.533221	0.494145	1040
GO:0002260	lymphocyte homeostasis	21	0.496855	1.40281	0.0957643	0.531514	0.492562	304
GO:0001818	negative regulation of cytokine production	74	0.384199	1.40109	0.0342342	0.365197	0.338434	403
GO:0006998	nuclear envelope organization	21	0.495383	1.39865	0.0957643	0.531514	0.492562	172
GO:0050865	regulation of cell activation	150	0.344395	1.3985	0.0119863	0.295205	0.273571	548
GO:0048872	homeostasis of number of cells	89	0.372932	1.3981	0.0197487	0.30273	0.280545	403
GO:0051181	cofactor transport	17	0.526709	1.3976	0.0994475	0.53491	0.49571	899
GO:0090311	regulation of protein deacetylation	17	0.526597	1.39731	0.0994475	0.53491	0.49571	912
GO:0099565	chemical synaptic transmission, postsynaptic	30	0.458977	1.39638	0.0692168	0.487219	0.451514	1394
GO:0044764	multi-organism cellular process	10	0.602593	1.39414	0.0984848	0.534318	0.495161	97
GO:0006664	glycolipid metabolic process	29	0.45832	1.38963	0.0815217	0.507933	0.470709	1370
GO:1903509	liposaccharide metabolic process	29	0.45832	1.38963	0.0815217	0.507933	0.470709	1370
GO:0007212	dopamine receptor signaling pathway	14	0.553327	1.38895	0.110687	0.559872	0.518842	545
GO:0050830	defense response to Gram-positive bacterium	11	0.584853	1.38892	0.117647	0.573788	0.531738	109
GO:0045069	regulation of viral genome replication	32	0.448212	1.38869	0.0765027	0.501087	0.464365	452
GO:0032528	microvillus organization	15	0.540998	1.38833	0.0912477	0.518073	0.480107	152
GO:0070670	response to interleukin-4	15	0.540614	1.38735	0.0912477	0.518073	0.480107	180
GO:0071353	cellular response to interleukin-4	15	0.540614	1.38735	0.0912477	0.518073	0.480107	180
GO:0046631	alpha-beta T cell activation	42	0.420875	1.38507	0.067029	0.481842	0.44653	462
GO:0043551	regulation of phosphatidylinositol 3-kinase activity	20	0.497638	1.38476	0.0983302	0.534318	0.495161	856
GO:0001819	positive regulation of cytokine production	119	0.353044	1.38444	0.0206186	0.306206	0.283766	462
GO:0003008	system process	450	0.304308	1.38351	0.00641026	0.295205	0.273571	829
GO:0050714	positive regulation of protein secretion	72	0.379898	1.38126	0.0433213	0.402684	0.373174	549
GO:0046546	development of primary male sexual characteristics	46	0.412574	1.37925	0.0706714	0.490169	0.454248	466
GO:0021700	developmental maturation	99	0.363119	1.37917	0.028169	0.351279	0.325536	545
GO:0002764	immune response-regulating signaling pathway	165	0.335733	1.37799	0.0171527	0.30139	0.279303	385
GO:0002479	antigen processing and presentation of exogenous peptide antigen via MHC class I, TAP-dependent	17	0.519088	1.37738	0.110497	0.559872	0.518842	638
GO:0042590	antigen processing and presentation of exogenous peptide antigen via MHC class I	17	0.519088	1.37738	0.110497	0.559872	0.518842	638
GO:0015695	organic cation transport	11	0.579151	1.37538	0.121442	0.575596	0.533414	1403
GO:0030834	regulation of actin filament depolymerization	21	0.486838	1.37453	0.112339	0.564976	0.523573	347
GO:2000401	regulation of lymphocyte migration	13	0.558636	1.37377	0.119608	0.573788	0.531738	375
GO:0042551	neuron maturation	21	0.486186	1.37269	0.11418	0.570768	0.52894	545
GO:0002694	regulation of leukocyte activation	143	0.338572	1.36995	0.0221843	0.315834	0.292689	545
GO:0030101	natural killer cell activation	17	0.515571	1.36805	0.110497	0.559872	0.518842	781
GO:0022407	regulation of cell-cell adhesion	129	0.345799	1.3672	0.0189329	0.30273	0.280545	568
GO:0007159	leukocyte cell-cell adhesion	98	0.359774	1.36434	0.0367776	0.378106	0.350397	465
GO:0019076	viral release from host cell	11	0.573907	1.36292	0.132827	0.589641	0.54643	97
GO:0035890	exit from host	11	0.573907	1.36292	0.132827	0.589641	0.54643	97
GO:0035891	exit from host cell	11	0.573907	1.36292	0.132827	0.589641	0.54643	97
GO:0052126	movement in host environment	11	0.573907	1.36292	0.132827	0.589641	0.54643	97
GO:0052192	movement in environment of other organism involved in symbiotic interaction	11	0.573907	1.36292	0.132827	0.589641	0.54643	97
GO:0006486	protein glycosylation	83	0.366607	1.36288	0.0414414	0.395312	0.366342	803
GO:0043413	macromolecule glycosylation	83	0.366607	1.36288	0.0414414	0.395312	0.366342	803
GO:0035914	skeletal muscle cell differentiation	20	0.489728	1.36275	0.107607	0.552956	0.512434	373
GO:0050708	regulation of protein secretion	130	0.344675	1.36234	0.0189655	0.30273	0.280545	549
GO:0043550	regulation of lipid kinase activity	26	0.46322	1.36031	0.105948	0.551133	0.510744	856
GO:0007268	chemical synaptic transmission	185	0.328153	1.35771	0.017331	0.30139	0.279303	873
GO:0098916	anterograde trans-synaptic signaling	185	0.328153	1.35771	0.017331	0.30139	0.279303	873
GO:0030517	negative regulation of axon extension	15	0.528824	1.35709	0.122905	0.576002	0.53379	451
GO:0051046	regulation of secretion	215	0.321393	1.35633	0.0103093	0.295205	0.273571	587
GO:0001817	regulation of cytokine production	196	0.324465	1.35579	0.0155709	0.300853	0.278805	432
GO:2000515	negative regulation of CD4-positive, alpha-beta T cell activation	11	0.570468	1.35476	0.136622	0.5927	0.549265	974
GO:0046718	viral entry into host cell	42	0.411251	1.3534	0.0778986	0.50514	0.468121	355
GO:0034121	regulation of toll-like receptor signaling pathway	18	0.495755	1.35269	0.114545	0.570768	0.52894	132
GO:0034620	cellular response to unfolded protein	54	0.394021	1.35231	0.0854093	0.515624	0.477837	1048
GO:0042446	hormone biosynthetic process	23	0.471001	1.35167	0.113971	0.570768	0.52894	192
GO:0002220	innate immune response activating cell surface receptor signaling pathway	36	0.425455	1.3508	0.0895522	0.518073	0.480107	1095
GO:0002223	stimulatory C-type lectin receptor signaling pathway	36	0.425455	1.3508	0.0895522	0.518073	0.480107	1095
GO:0051047	positive regulation of secretion	110	0.351737	1.349	0.0285714	0.352443	0.326615	340
GO:0060042	retina morphogenesis in camera-type eye	10	0.582792	1.34833	0.128788	0.587731	0.54466	647
GO:0099537	trans-synaptic signaling	186	0.325927	1.34796	0.0224525	0.315899	0.292749	873
GO:0002253	activation of immune response	174	0.327656	1.34628	0.0191304	0.30273	0.280545	385
GO:0046903	secretion	497	0.293368	1.34579	0.00789889	0.295205	0.273571	587
GO:0045637	regulation of myeloid cell differentiation	80	0.364399	1.34518	0.0528233	0.424219	0.39313	557
GO:0034103	regulation of tissue remodeling	23	0.46849	1.34446	0.119485	0.573788	0.531738	855
GO:0032940	secretion by cell	469	0.293599	1.3415	0.00470219	0.295205	0.273571	587
GO:0046530	photoreceptor cell differentiation	11	0.564755	1.34119	0.140417	0.593341	0.549859	254
GO:0002791	regulation of peptide secretion	133	0.335522	1.33833	0.0290102	0.354393	0.328422	549
GO:0002221	pattern recognition receptor signaling pathway	59	0.387259	1.33757	0.0875912	0.518073	0.480107	154
GO:0140013	meiotic nuclear division	44	0.403072	1.33703	0.0985663	0.534318	0.495161	442
GO:0007626	locomotory behavior	60	0.386183	1.33592	0.0844037	0.513061	0.475461	964
GO:0060078	regulation of postsynaptic membrane potential	31	0.436002	1.33495	0.104396	0.546314	0.506278	1394
GO:0035306	positive regulation of dephosphorylation	23	0.464966	1.33435	0.128676	0.587731	0.54466	51
GO:0002793	positive regulation of peptide secretion	74	0.365521	1.33298	0.0702703	0.489102	0.453259	549
GO:0045646	regulation of erythrocyte differentiation	17	0.502207	1.33259	0.132597	0.589641	0.54643	403
GO:0099536	synaptic signaling	189	0.320916	1.33152	0.0295139	0.35443	0.328456	873
GO:0044106	cellular amine metabolic process	44	0.400802	1.3295	0.0985663	0.534318	0.495161	802
GO:0019058	viral life cycle	115	0.341033	1.32914	0.0368421	0.378106	0.350397	452
GO:0070085	glycosylation	86	0.354554	1.32731	0.0583039	0.448219	0.415371	803
GO:0019216	regulation of lipid metabolic process	132	0.333179	1.32552	0.0288625	0.353729	0.327806	886
GO:0071549	cellular response to dexamethasone stimulus	11	0.557945	1.32502	0.1537	0.609077	0.564441	671
GO:0007186	G protein-coupled receptor signaling pathway	200	0.315888	1.32179	0.0190641	0.30273	0.280545	476
GO:0048512	circadian behavior	10	0.571245	1.32161	0.157197	0.609077	0.564441	651
GO:0048009	insulin-like growth factor receptor signaling pathway	15	0.514016	1.31909	0.154562	0.609077	0.564441	856
GO:0060055	angiogenesis involved in wound healing	10	0.569005	1.31643	0.159091	0.610679	0.565926	958
GO:0002520	immune system development	328	0.298993	1.31467	0.0166667	0.30139	0.279303	468
GO:0032527	protein exit from endoplasmic reticulum	14	0.523692	1.31456	0.146947	0.600957	0.556917	311
GO:0002683	negative regulation of immune system process	117	0.336109	1.31417	0.0433276	0.402684	0.373174	974
GO:0071356	cellular response to tumor necrosis factor	87	0.350945	1.31265	0.066787	0.481842	0.44653	805
GO:0060041	retina development in camera-type eye	38	0.405515	1.3107	0.11883	0.573788	0.531738	390
GO:1903530	regulation of secretion by cell	203	0.312395	1.30888	0.0277296	0.35004	0.324388	587
GO:0030042	actin filament depolymerization	23	0.455266	1.30651	0.158088	0.609191	0.564547	347
GO:0035967	cellular response to topologically incorrect protein	60	0.377659	1.30643	0.0972477	0.534318	0.495161	1048
GO:0032675	regulation of interleukin-6 production	27	0.440239	1.30566	0.146252	0.600428	0.556426	462
GO:0046634	regulation of alpha-beta T cell activation	28	0.43456	1.30363	0.140541	0.593341	0.549859	151
GO:0032963	collagen metabolic process	34	0.415701	1.30342	0.13197	0.589641	0.54643	766
GO:0048285	organelle fission	141	0.322601	1.30269	0.0458404	0.410039	0.379989	545
GO:0051568	histone H3-K4 methylation	20	0.467952	1.30215	0.135436	0.5927	0.549265	151
GO:0046513	ceramide biosynthetic process	22	0.457808	1.30204	0.159926	0.611142	0.566355	413
GO:0032946	positive regulation of mononuclear cell proliferation	32	0.419995	1.30126	0.132969	0.589641	0.54643	533
GO:0050671	positive regulation of lymphocyte proliferation	32	0.419995	1.30126	0.132969	0.589641	0.54643	533
GO:0035774	positive regulation of insulin secretion involved in cellular response to glucose stimulus	12	0.536209	1.30042	0.153551	0.609077	0.564441	719
GO:0002695	negative regulation of leukocyte activation	41	0.395873	1.30034	0.116152	0.573788	0.531738	328
GO:0043124	negative regulation of I-kappaB kinase/NF-kappaB signaling	14	0.517323	1.29857	0.160305	0.611356	0.566553	1272
GO:0050877	nervous system process	235	0.305002	1.29834	0.0241379	0.328422	0.304354	867
GO:0033363	secretory granule organization	13	0.527841	1.29804	0.162745	0.6157	0.570579	430
GO:0030325	adrenal gland development	12	0.535173	1.2979	0.15739	0.609077	0.564441	185
GO:0032878	regulation of establishment or maintenance of cell polarity	16	0.494986	1.29738	0.156648	0.609077	0.564441	151
GO:2000114	regulation of establishment of cell polarity	16	0.494986	1.29738	0.156648	0.609077	0.564441	151
GO:0060065	uterus development	11	0.546283	1.29732	0.172676	0.616472	0.571294	795
GO:0042737	drug catabolic process	24	0.449381	1.29693	0.156425	0.609077	0.564441	414
GO:0019079	viral genome replication	43	0.392785	1.29591	0.124101	0.576002	0.53379	452
GO:0006066	alcohol metabolic process	108	0.339149	1.29567	0.0665468	0.481842	0.44653	623
GO:0002820	negative regulation of adaptive immune response	11	0.545435	1.29531	0.174573	0.616705	0.571511	123
GO:0001782	B cell homeostasis	13	0.526675	1.29517	0.162745	0.6157	0.570579	304
GO:1903532	positive regulation of secretion by cell	104	0.337957	1.29476	0.0755712	0.501087	0.464365	549
GO:0051321	meiotic cell cycle	63	0.369458	1.29408	0.114545	0.570768	0.52894	473
GO:0002456	T cell mediated immunity	36	0.407479	1.29372	0.117537	0.573788	0.531738	409
GO:0030219	megakaryocyte differentiation	25	0.443753	1.29326	0.141805	0.596683	0.552956	1131
GO:0061180	mammary gland epithelium development	28	0.430781	1.29229	0.151351	0.605474	0.561102	598
GO:0043433	negative regulation of DNA-binding transcription factor activity	49	0.383749	1.29087	0.119508	0.573788	0.531738	181
GO:0007340	acrosome reaction	11	0.543134	1.28984	0.176471	0.620114	0.57467	494
GO:0002429	immune response-activating cell surface receptor signaling pathway	105	0.336844	1.28688	0.0815603	0.507933	0.470709	440
GO:0048534	hematopoietic or lymphoid organ development	308	0.293478	1.28503	0.025	0.33569	0.311089	468
GO:2000514	regulation of CD4-positive, alpha-beta T cell activation	20	0.46177	1.28495	0.153989	0.609077	0.564441	151
GO:0050810	regulation of steroid biosynthetic process	37	0.40084	1.28462	0.123389	0.576002	0.53379	192
GO:0061371	determination of heart left/right asymmetry	18	0.469938	1.28224	0.167273	0.616472	0.571294	574
GO:0031333	negative regulation of protein complex assembly	58	0.371065	1.28142	0.118919	0.573788	0.531738	384
GO:0031343	positive regulation of cell killing	10	0.553755	1.28115	0.191288	0.635604	0.589024	229
GO:0051341	regulation of oxidoreductase activity	30	0.42052	1.27938	0.145719	0.600428	0.556426	192
GO:0007616	long-term memory	10	0.552901	1.27917	0.193182	0.636896	0.590222	513
GO:0040014	regulation of multicellular organism growth	18	0.468745	1.27899	0.167273	0.616472	0.571294	45
GO:0032611	interleukin-1 beta production	19	0.463607	1.27756	0.162063	0.6157	0.570579	348
GO:0051783	regulation of nuclear division	62	0.366579	1.27594	0.124771	0.578343	0.53596	473
GO:0031063	regulation of histone deacetylation	10	0.55141	1.27572	0.193182	0.636896	0.590222	912
GO:1903039	positive regulation of leukocyte cell-cell adhesion	63	0.363883	1.27455	0.129091	0.588288	0.545176	465
GO:0002822	regulation of adaptive immune response based on somatic recombination of immune receptors built from immunoglobulin superfamily domains	44	0.384044	1.27391	0.137993	0.5927	0.549265	533
GO:0032689	negative regulation of interferon-gamma production	10	0.550523	1.27367	0.193182	0.636896	0.590222	328
GO:0050732	negative regulation of peptidyl-tyrosine phosphorylation	19	0.461928	1.27294	0.169429	0.616472	0.571294	1131
GO:0002753	cytoplasmic pattern recognition receptor signaling pathway	22	0.447488	1.27269	0.178309	0.620114	0.57467	97
GO:0032459	regulation of protein oligomerization	14	0.506932	1.27249	0.179389	0.620636	0.575153	229
GO:0060538	skeletal muscle organ development	50	0.377805	1.27216	0.124113	0.576002	0.53379	1202
GO:0019218	regulation of steroid metabolic process	42	0.386471	1.27185	0.13587	0.5927	0.549265	278
GO:0046661	male sex differentiation	54	0.370211	1.27059	0.128114	0.58737	0.544325	466
GO:0045834	positive regulation of lipid metabolic process	46	0.379716	1.2694	0.146643	0.600957	0.556917	871
GO:0070509	calcium ion import	23	0.442235	1.26912	0.1875	0.631167	0.584912	716
GO:0001960	negative regulation of cytokine-mediated signaling pathway	20	0.455562	1.26767	0.170686	0.616472	0.571294	181
GO:0007585	respiratory gaseous exchange	18	0.464078	1.26626	0.170909	0.616472	0.571294	960
GO:0032873	negative regulation of stress-activated MAPK cascade	16	0.482918	1.26575	0.180328	0.620636	0.575153	921
GO:0070303	negative regulation of stress-activated protein kinase signaling cascade	16	0.482918	1.26575	0.180328	0.620636	0.575153	921
GO:0033598	mammary gland epithelial cell proliferation	12	0.521869	1.26564	0.18618	0.630649	0.584432	554
GO:0032755	positive regulation of interleukin-6 production	17	0.476817	1.26522	0.171271	0.616472	0.571294	462
GO:0008217	regulation of blood pressure	46	0.378356	1.26485	0.150177	0.605436	0.561067	415
GO:0030148	sphingolipid biosynthetic process	36	0.397987	1.26359	0.143657	0.599049	0.555149	740
GO:0060603	mammary gland duct morphogenesis	18	0.461744	1.25989	0.18	0.620636	0.575153	598
GO:0070665	positive regulation of leukocyte proliferation	33	0.405823	1.25963	0.157116	0.609077	0.564441	533
GO:0045639	positive regulation of myeloid cell differentiation	29	0.415157	1.25876	0.17029	0.616472	0.571294	381
GO:0072215	regulation of metanephros development	15	0.490406	1.2585	0.191806	0.636609	0.589956	220
GO:0034101	erythrocyte homeostasis	54	0.366632	1.25831	0.135231	0.5927	0.549265	403
GO:1903727	positive regulation of phospholipid metabolic process	17	0.474192	1.25825	0.178637	0.620114	0.57467	856
GO:0048569	post-embryonic animal organ development	10	0.543833	1.25819	0.204545	0.649767	0.602149	821
GO:0099054	presynapse assembly	12	0.518794	1.25818	0.190019	0.635332	0.588773	380
GO:0099172	presynapse organization	12	0.518794	1.25818	0.190019	0.635332	0.588773	380
GO:0007269	neurotransmitter secretion	48	0.373124	1.25586	0.148601	0.605111	0.560766	954
GO:0099643	signal release from synapse	48	0.373124	1.25586	0.148601	0.605111	0.560766	954
GO:0030947	regulation of vascular endothelial growth factor receptor signaling pathway	11	0.528544	1.25519	0.206831	0.651309	0.603579	216
GO:0055078	sodium ion homeostasis	10	0.541936	1.2538	0.210227	0.651309	0.603579	107
GO:1903046	meiotic cell cycle process	48	0.372266	1.25297	0.152098	0.607187	0.56269	442
GO:0019932	second-messenger-mediated signaling	103	0.326665	1.25285	0.102787	0.539884	0.500319	733
GO:0050854	regulation of antigen receptor-mediated signaling pathway	21	0.443584	1.25241	0.19337	0.636896	0.590222	218
GO:1901606	alpha-amino acid catabolic process	29	0.412724	1.25138	0.17029	0.616472	0.571294	372
GO:0032964	collagen biosynthetic process	16	0.477403	1.2513	0.191257	0.635604	0.589024	303
GO:0030968	endoplasmic reticulum unfolded protein response	48	0.371293	1.24969	0.157343	0.609077	0.564441	1048
GO:0002768	immune response-regulating cell surface receptor signaling pathway	115	0.32027	1.24822	0.0912281	0.518073	0.480107	440
GO:0021756	striatum development	11	0.525489	1.24794	0.210626	0.651309	0.603579	556
GO:0061900	glial cell activation	12	0.513704	1.24584	0.199616	0.642889	0.595776	738
GO:0038066	p38MAPK cascade	12	0.51326	1.24476	0.199616	0.642889	0.595776	473
GO:0050870	positive regulation of T cell activation	58	0.360361	1.24446	0.140541	0.593341	0.549859	465
GO:0038084	vascular endothelial growth factor signaling pathway	14	0.495731	1.24437	0.196565	0.642642	0.595547	779
GO:0007548	sex differentiation	87	0.332642	1.24419	0.119134	0.573788	0.531738	466
GO:0050866	negative regulation of cell activation	46	0.372024	1.24369	0.166078	0.616472	0.571294	548
GO:0050796	regulation of insulin secretion	55	0.363774	1.24356	0.136691	0.5927	0.549265	914
GO:0071825	protein-lipid complex subunit organization	11	0.523627	1.24352	0.210626	0.651309	0.603579	1294
GO:0003014	renal system process	38	0.384685	1.24337	0.14808	0.604289	0.560005	207
GO:0033344	cholesterol efflux	10	0.537394	1.2433	0.223485	0.665454	0.616687	982
GO:0044706	multi-multicellular organism process	70	0.344618	1.24064	0.136691	0.5927	0.549265	770
GO:0046782	regulation of viral transcription	15	0.482068	1.2371	0.208566	0.651309	0.603579	1075
GO:0030073	insulin secretion	64	0.352057	1.23691	0.163636	0.616318	0.571152	914
GO:0006665	sphingolipid metabolic process	50	0.367186	1.2364	0.148936	0.605436	0.561067	740
GO:0030217	T cell differentiation	79	0.33576	1.23596	0.125	0.578698	0.536289	465
GO:0034976	response to endoplasmic reticulum stress	97	0.325952	1.23312	0.116814	0.573788	0.531738	1048
GO:0048843	negative regulation of axon extension involved in axon guidance	11	0.518909	1.23231	0.222011	0.664105	0.615437	691
GO:1902668	negative regulation of axon guidance	11	0.518909	1.23231	0.222011	0.664105	0.615437	691
GO:0042742	defense response to bacterium	31	0.402306	1.23178	0.188645	0.633331	0.586918	785
GO:0032481	positive regulation of type I interferon production	25	0.42202	1.22993	0.202578	0.645837	0.598508	97
GO:0030099	myeloid cell differentiation	145	0.304036	1.22927	0.0790378	0.507933	0.470709	576
GO:0051592	response to calcium ion	57	0.356043	1.22873	0.151079	0.605436	0.561067	504
GO:0006672	ceramide metabolic process	31	0.400863	1.22736	0.188645	0.633331	0.586918	413
GO:0002474	antigen processing and presentation of peptide antigen via MHC class I	26	0.417918	1.22728	0.202602	0.645837	0.598508	638
GO:0043367	CD4-positive, alpha-beta T cell differentiation	23	0.427512	1.22686	0.227941	0.671239	0.622048	432
GO:0031345	negative regulation of cell projection organization	74	0.336314	1.22647	0.14955	0.605436	0.561067	451
GO:0007131	reciprocal meiotic recombination	15	0.477598	1.22564	0.227188	0.670586	0.621442	442
GO:0043966	histone H3 acetylation	15	0.477533	1.22547	0.227188	0.670586	0.621442	1293
GO:1903214	regulation of protein targeting to mitochondrion	14	0.487872	1.22464	0.211832	0.651309	0.603579	1159
GO:0048771	tissue remodeling	52	0.359476	1.22452	0.158363	0.609472	0.564808	1258
GO:0030097	hemopoiesis	293	0.279871	1.22403	0.0466667	0.410039	0.379989	468
GO:0070897	transcription preinitiation complex assembly	12	0.504288	1.223	0.230326	0.674992	0.625526	1819
GO:0006986	response to unfolded protein	67	0.343851	1.22279	0.15971	0.61093	0.566158	1048
GO:0061028	establishment of endothelial barrier	20	0.439253	1.22229	0.211503	0.651309	0.603579	260
GO:0030218	erythrocyte differentiation	49	0.363338	1.22221	0.172232	0.616472	0.571294	403
GO:2000279	negative regulation of DNA biosynthetic process	13	0.496849	1.22182	0.231373	0.674992	0.625526	795
GO:0001654	eye development	121	0.310234	1.22063	0.110733	0.559872	0.518842	556
GO:0046636	negative regulation of alpha-beta T cell activation	15	0.475364	1.2199	0.230912	0.674992	0.625526	6
GO:0007519	skeletal muscle tissue development	44	0.367582	1.2193	0.181004	0.620888	0.575387	1202
GO:0035722	interleukin-12-mediated signaling pathway	24	0.422254	1.21864	0.210428	0.651309	0.603579	175
GO:0001656	metanephros development	35	0.387113	1.2185	0.171963	0.616472	0.571294	220
GO:0001775	cell activation	414	0.270964	1.2168	0.0487013	0.41664	0.386107	587
GO:0002262	myeloid cell homeostasis	62	0.349408	1.21618	0.181651	0.622016	0.576432	403
GO:0043114	regulation of vascular permeability	10	0.525624	1.21606	0.244318	0.690472	0.639872	855
GO:2000242	negative regulation of reproductive process	12	0.501334	1.21584	0.238004	0.682047	0.632064	473
GO:0050885	neuromuscular process controlling balance	26	0.413996	1.21576	0.210037	0.651309	0.603579	960
GO:0009410	response to xenobiotic stimulus	71	0.335493	1.21501	0.163669	0.616318	0.571152	671
GO:0050771	negative regulation of axonogenesis	24	0.420977	1.21495	0.212291	0.651494	0.60375	451
GO:0006760	folic acid-containing compound metabolic process	12	0.500788	1.21451	0.239923	0.684694	0.634517	991
GO:1903706	regulation of hemopoiesis	152	0.297808	1.21438	0.10473	0.54705	0.50696	1129
GO:0050886	endocrine process	17	0.457372	1.21362	0.217311	0.6568	0.608667	328
GO:0055067	monovalent inorganic cation homeostasis	36	0.382202	1.21347	0.177239	0.620114	0.57467	996
GO:0032635	interleukin-6 production	30	0.398836	1.21341	0.202186	0.645837	0.598508	462
GO:0009308	amine metabolic process	45	0.364611	1.2128	0.188948	0.633789	0.587342	802
GO:0001894	tissue homeostasis	53	0.354037	1.21216	0.175221	0.617842	0.572565	1137
GO:1903725	regulation of phospholipid metabolic process	31	0.395169	1.20993	0.203297	0.646962	0.59955	856
GO:0035966	response to topologically incorrect protein	73	0.332935	1.20948	0.166969	0.616472	0.571294	1048
GO:0048880	sensory system development	124	0.307373	1.20851	0.108247	0.553216	0.512674	556
GO:0046890	regulation of lipid biosynthetic process	68	0.338705	1.20784	0.173042	0.616472	0.571294	371
GO:0098815	modulation of excitatory postsynaptic potential	12	0.497664	1.20694	0.25144	0.69609	0.645078	1589
GO:0045321	leukocyte activation	372	0.271237	1.20693	0.0700326	0.488422	0.452629	580
GO:0050851	antigen receptor-mediated signaling pathway	72	0.331619	1.20572	0.169675	0.616472	0.571294	440
GO:0006874	cellular calcium ion homeostasis	99	0.317258	1.20498	0.135563	0.5927	0.549265	587
GO:0002250	adaptive immune response	102	0.315673	1.20481	0.146127	0.600428	0.556426	462
GO:0071230	cellular response to amino acid stimulus	28	0.401595	1.20474	0.210811	0.651309	0.603579	1482
GO:0030837	negative regulation of actin filament polymerization	24	0.416968	1.20338	0.214153	0.651609	0.603857	210
GO:0003341	cilium movement	12	0.496087	1.20311	0.255278	0.696488	0.645446	1115
GO:0040013	negative regulation of locomotion	110	0.313654	1.20295	0.133929	0.592148	0.548753	570
GO:2000781	positive regulation of double-strand break repair	13	0.489172	1.20294	0.247059	0.693368	0.642556	972
GO:0030004	cellular monovalent inorganic cation homeostasis	27	0.404637	1.20007	0.219378	0.660402	0.612005	996
GO:0016575	histone deacetylation	34	0.382386	1.19896	0.198885	0.642642	0.595547	1937
GO:0006476	protein deacetylation	41	0.364877	1.19852	0.197822	0.642642	0.595547	1937
GO:0003407	neural retina development	12	0.494081	1.19825	0.257198	0.697579	0.646458	710
GO:0070232	regulation of T cell apoptotic process	10	0.517729	1.1978	0.265152	0.702667	0.651173	331
GO:0072503	cellular divalent inorganic cation homeostasis	109	0.313122	1.19775	0.132855	0.589641	0.54643	587
GO:0051928	positive regulation of calcium ion transport	29	0.394794	1.19702	0.221014	0.663219	0.614615	487
GO:0031341	regulation of cell killing	12	0.493518	1.19688	0.261036	0.700103	0.648796	229
GO:0051224	negative regulation of protein transport	50	0.355387	1.19667	0.193262	0.636896	0.590222	545
GO:0150063	visual system development	122	0.303521	1.19551	0.128814	0.587731	0.54466	556
GO:0045444	fat cell differentiation	71	0.329353	1.19277	0.183453	0.624764	0.578979	535
GO:0033673	negative regulation of kinase activity	94	0.316859	1.19237	0.175	0.617637	0.572375	944
GO:1901655	cellular response to ketone	39	0.365622	1.19145	0.208711	0.651309	0.603579	795
GO:0050803	regulation of synapse structure or activity	80	0.322738	1.19139	0.178506	0.620114	0.57467	545
GO:0050919	negative chemotaxis	21	0.421847	1.19103	0.235727	0.677957	0.628274	451
GO:0023061	signal release	138	0.295255	1.19094	0.134003	0.592148	0.548753	587
GO:0034260	negative regulation of GTPase activity	19	0.432118	1.19079	0.252302	0.69609	0.645078	751
GO:0019674	NAD metabolic process	30	0.391398	1.19078	0.224044	0.665454	0.616687	472
GO:0000768	syncytium formation by plasma membrane fusion	20	0.427782	1.19037	0.241187	0.686233	0.635943	759
GO:0006949	syncytium formation	20	0.427782	1.19037	0.241187	0.686233	0.635943	759
GO:0140253	cell-cell fusion	20	0.427782	1.19037	0.241187	0.686233	0.635943	759
GO:0019935	cyclic-nucleotide-mediated signaling	50	0.353381	1.18992	0.205674	0.650404	0.60274	733
GO:0097366	response to bronchodilator	16	0.453963	1.18986	0.247723	0.693368	0.642556	993
GO:0055074	calcium ion homeostasis	102	0.311746	1.18982	0.151408	0.605474	0.561102	587
GO:0043902	positive regulation of multi-organism process	53	0.347354	1.18928	0.20177	0.645837	0.598508	494
GO:0007520	myoblast fusion	15	0.463288	1.18891	0.24581	0.692364	0.641625	759
GO:0007606	sensory perception of chemical stimulus	12	0.490109	1.18861	0.264875	0.702667	0.651173	463
GO:0022408	negative regulation of cell-cell adhesion	58	0.344104	1.18832	0.196396	0.642642	0.595547	568
GO:0060119	inner ear receptor cell development	13	0.483031	1.18784	0.256863	0.697579	0.646458	531
GO:0045739	positive regulation of DNA repair	20	0.426351	1.18639	0.243043	0.690009	0.639443	972
GO:0035601	protein deacylation	44	0.357496	1.18585	0.213262	0.651609	0.603857	1937
GO:0098732	macromolecule deacylation	44	0.357496	1.18585	0.213262	0.651609	0.603857	1937
GO:0030641	regulation of cellular pH	19	0.429738	1.18423	0.257827	0.697579	0.646458	996
GO:0050867	positive regulation of cell activation	93	0.315986	1.18279	0.17148	0.616472	0.571294	545
GO:0060761	negative regulation of response to cytokine stimulus	21	0.418721	1.18221	0.248619	0.69463	0.643725	181
GO:0002705	positive regulation of leukocyte mediated immunity	36	0.372321	1.1821	0.201493	0.645837	0.598508	154
GO:0072507	divalent inorganic cation homeostasis	114	0.303706	1.1809	0.146127	0.600428	0.556426	587
GO:0071674	mononuclear cell migration	13	0.480011	1.18042	0.264706	0.702667	0.651173	620
GO:0033574	response to testosterone	12	0.486671	1.18028	0.274472	0.709676	0.657668	1193
GO:0007423	sensory organ development	167	0.286882	1.17976	0.135506	0.5927	0.549265	929
GO:0009435	NAD biosynthetic process	19	0.428038	1.17955	0.263352	0.702545	0.651059	369
GO:0070671	response to interleukin-12	25	0.404729	1.17953	0.232044	0.674992	0.625526	175
GO:0071349	cellular response to interleukin-12	25	0.404729	1.17953	0.232044	0.674992	0.625526	175
GO:0043086	negative regulation of catalytic activity	255	0.273752	1.17928	0.0929054	0.523561	0.485192	921
GO:0046660	female sex differentiation	38	0.364789	1.17906	0.219378	0.660402	0.612005	358
GO:0001947	heart looping	16	0.449736	1.17878	0.262295	0.702031	0.650583	574
GO:0006521	regulation of cellular amino acid metabolic process	23	0.41035	1.17761	0.253676	0.69609	0.645078	710
GO:0098609	cell-cell adhesion	262	0.272391	1.17683	0.098472	0.534318	0.495161	466
GO:0051494	negative regulation of cytoskeleton organization	61	0.338711	1.17666	0.213894	0.651609	0.603857	874
GO:0048469	cell maturation	57	0.340879	1.17639	0.205036	0.649767	0.602149	327
GO:0042147	retrograde transport, endosome to Golgi	27	0.396515	1.17599	0.243144	0.690009	0.639443	2099
GO:0070192	chromosome organization involved in meiotic cell cycle	21	0.416464	1.17583	0.257827	0.697579	0.646458	442
GO:0048146	positive regulation of fibroblast proliferation	20	0.422494	1.17566	0.254174	0.69609	0.645078	465
GO:0072111	cell proliferation involved in kidney development	12	0.484489	1.17498	0.274472	0.709676	0.657668	671
GO:0006661	phosphatidylinositol biosynthetic process	31	0.383751	1.17497	0.238095	0.682047	0.632064	1659
GO:1902904	negative regulation of supramolecular fiber organization	57	0.340386	1.17469	0.205036	0.649767	0.602149	210
GO:0051222	positive regulation of protein transport	127	0.297597	1.17364	0.150685	0.605436	0.561067	378
GO:0007129	synapsis	14	0.467233	1.17284	0.265267	0.702667	0.651173	442
GO:0042127	regulation of cell proliferation	497	0.255604	1.17255	0.0805687	0.507933	0.470709	570
GO:0030003	cellular cation homeostasis	158	0.286917	1.1714	0.145833	0.600428	0.556426	719
GO:0060563	neuroepithelial cell differentiation	22	0.411865	1.17138	0.262868	0.702031	0.650583	620
GO:0032784	regulation of DNA-templated transcription, elongation	20	0.42085	1.17108	0.257885	0.697579	0.646458	2036
GO:0048194	Golgi vesicle budding	29	0.386088	1.17062	0.253623	0.69609	0.645078	1824
GO:1904950	negative regulation of establishment of protein localization	51	0.345976	1.17043	0.217314	0.6568	0.608667	545
GO:0032259	methylation	102	0.306606	1.17021	0.172535	0.616472	0.571294	1350
GO:0051348	negative regulation of transferase activity	106	0.306866	1.16977	0.176471	0.620114	0.57467	974
GO:0060627	regulation of vesicle-mediated transport	172	0.284669	1.16958	0.138408	0.5927	0.549265	795
GO:0032612	interleukin-1 production	22	0.411216	1.16953	0.262868	0.702031	0.650583	348
GO:0042472	inner ear morphogenesis	27	0.394333	1.16951	0.243144	0.690009	0.639443	647
GO:0042180	cellular ketone metabolic process	85	0.314337	1.16943	0.2	0.6435	0.596342	886
GO:0007565	female pregnancy	67	0.328665	1.16879	0.208711	0.651309	0.603579	770
GO:0009063	cellular amino acid catabolic process	36	0.367504	1.16681	0.214552	0.651609	0.603857	372
GO:0032786	positive regulation of DNA-templated transcription, elongation	12	0.480952	1.16641	0.285988	0.717814	0.66521	2036
GO:0046467	membrane lipid biosynthetic process	43	0.353491	1.16627	0.235612	0.677957	0.628274	803
GO:0051271	negative regulation of cellular component movement	109	0.304547	1.16494	0.177738	0.620114	0.57467	691
GO:0050900	leukocyte migration	112	0.299919	1.16395	0.181661	0.622016	0.576432	473
GO:0002792	negative regulation of peptide secretion	31	0.380059	1.16366	0.252747	0.69609	0.645078	412
GO:0050709	negative regulation of protein secretion	31	0.380059	1.16366	0.252747	0.69609	0.645078	412
GO:0034612	response to tumor necrosis factor	93	0.310858	1.1636	0.191336	0.635604	0.589024	805
GO:1903708	positive regulation of hemopoiesis	62	0.33415	1.16307	0.234862	0.677957	0.628274	1384
GO:0050953	sensory perception of light stimulus	31	0.3795	1.16195	0.252747	0.69609	0.645078	669
GO:0071526	semaphorin-plexin signaling pathway	21	0.41151	1.16185	0.276243	0.709921	0.657895	451
GO:0090287	regulation of cellular response to growth factor stimulus	102	0.304145	1.16081	0.183099	0.624233	0.578487	530
GO:0042558	pteridine-containing compound metabolic process	14	0.46239	1.16068	0.278626	0.711661	0.659508	991
GO:2001244	positive regulation of intrinsic apoptotic signaling pathway	21	0.410999	1.1604	0.276243	0.709921	0.657895	794
GO:0006493	protein O-linked glycosylation	34	0.369952	1.15997	0.247212	0.693368	0.642556	534
GO:0051223	regulation of protein transport	214	0.274803	1.15926	0.118557	0.573788	0.531738	549
GO:0055080	cation homeostasis	178	0.281458	1.15886	0.146341	0.600428	0.556426	719
GO:0050777	negative regulation of immune response	31	0.378311	1.15831	0.254579	0.69609	0.645078	974
GO:0008207	C21-steroid hormone metabolic process	16	0.441925	1.15831	0.278689	0.711661	0.659508	544
GO:1902116	negative regulation of organelle assembly	16	0.441353	1.15681	0.278689	0.711661	0.659508	1145
GO:0030098	lymphocyte differentiation	108	0.30278	1.15672	0.19964	0.642889	0.595776	465
GO:1990928	response to amino acid starvation	16	0.441132	1.15623	0.28051	0.713983	0.661659	1391
GO:0008543	fibroblast growth factor receptor signaling pathway	38	0.357335	1.15497	0.239488	0.684434	0.634276	394
GO:0045185	maintenance of protein location	37	0.360148	1.15421	0.239411	0.684434	0.634276	934
GO:0010803	regulation of tumor necrosis factor-mediated signaling pathway	18	0.422991	1.15415	0.283636	0.715505	0.66307	773
GO:0050905	neuromuscular process	41	0.351076	1.15319	0.245009	0.691909	0.641203	1174
GO:0031060	regulation of histone methylation	30	0.378977	1.15299	0.262295	0.702031	0.650583	151
GO:0016482	cytosolic transport	60	0.33327	1.15288	0.231193	0.674992	0.625526	2112
GO:0000003	reproduction	387	0.258992	1.15196	0.120264	0.573788	0.531738	802
GO:0022414	reproductive process	387	0.258992	1.15196	0.120264	0.573788	0.531738	802
GO:0048008	platelet-derived growth factor receptor signaling pathway	24	0.398811	1.15098	0.253259	0.69609	0.645078	276
GO:0070207	protein homotrimerization	10	0.49662	1.14896	0.327652	0.745242	0.690628	1161
GO:0030199	collagen fibril organization	13	0.46694	1.14827	0.292157	0.725406	0.672245	553
GO:0002252	immune effector process	358	0.259515	1.1478	0.127907	0.58737	0.544325	580
GO:0034198	cellular response to amino acid starvation	15	0.446952	1.14699	0.294227	0.72708	0.673797	1391
GO:0007600	sensory perception	98	0.302438	1.14691	0.21366	0.651609	0.603857	685
GO:0002724	regulation of T cell cytokine production	12	0.472749	1.14651	0.303263	0.732327	0.678659	409
GO:0016339	calcium-dependent cell-cell adhesion via plasma membrane cell adhesion molecules	13	0.465854	1.1456	0.301961	0.730844	0.677285	591
GO:0045143	homologous chromosome segregation	15	0.446351	1.14545	0.299814	0.729688	0.676214	442
GO:0031076	embryonic camera-type eye development	15	0.446278	1.14526	0.299814	0.729688	0.676214	1384
GO:0015850	organic hydroxy compound transport	60	0.331059	1.14523	0.236697	0.679585	0.629782	796
GO:0120033	negative regulation of plasma membrane bounded cell projection assembly	11	0.481904	1.14443	0.303605	0.732327	0.678659	120
GO:0008585	female gonad development	32	0.369357	1.14437	0.276867	0.710363	0.658305	358
GO:0060986	endocrine hormone secretion	13	0.465302	1.14425	0.301961	0.730844	0.677285	328
GO:0035924	cellular response to vascular endothelial growth factor stimulus	20	0.411141	1.14407	0.282004	0.714825	0.662439	779
GO:0051650	establishment of vesicle localization	94	0.303923	1.14369	0.221429	0.663935	0.615279	254
GO:0050829	defense response to Gram-negative bacterium	11	0.481046	1.1424	0.303605	0.732327	0.678659	663
GO:0048799	animal organ maturation	12	0.471026	1.14233	0.309021	0.735973	0.682038	394
GO:0006469	negative regulation of protein kinase activity	88	0.304685	1.14209	0.232975	0.675755	0.626233	944
GO:0006875	cellular metal ion homeostasis	142	0.282499	1.14147	0.184615	0.627537	0.581549	548
GO:0002702	positive regulation of production of molecular mediator of immune response	29	0.376429	1.14133	0.278986	0.711939	0.659766	533
GO:0071827	plasma lipoprotein particle organization	10	0.493314	1.14131	0.335227	0.75195	0.696844	1294
GO:0097529	myeloid leukocyte migration	48	0.339005	1.14102	0.265734	0.702667	0.651173	637
GO:0034968	histone lysine methylation	41	0.346997	1.13979	0.255898	0.697101	0.646015	1179
GO:0006816	calcium ion transport	105	0.2983	1.13963	0.210993	0.651309	0.603579	736
GO:0010906	regulation of glucose metabolic process	40	0.347458	1.13901	0.270417	0.708111	0.656218	914
GO:0001776	leukocyte homeostasis	28	0.379592	1.13873	0.275676	0.709921	0.657895	304
GO:0090087	regulation of peptide transport	217	0.269105	1.13838	0.16179	0.6157	0.570579	549
GO:0051251	positive regulation of lymphocyte activation	80	0.308221	1.1378	0.245902	0.692364	0.641625	533
GO:0032615	interleukin-12 production	11	0.479094	1.13776	0.3074	0.734823	0.680972	175
GO:0032655	regulation of interleukin-12 production	11	0.479094	1.13776	0.3074	0.734823	0.680972	175
GO:0006914	autophagy	166	0.276558	1.13728	0.202381	0.645837	0.598508	1987
GO:0061919	process utilizing autophagic mechanism	166	0.276558	1.13728	0.202381	0.645837	0.598508	1987
GO:0002440	production of molecular mediator of immune response	63	0.324543	1.13676	0.249091	0.69463	0.643725	412
GO:0060326	cell chemotaxis	69	0.317376	1.13627	0.232727	0.675755	0.626233	740
GO:0044331	cell-cell adhesion mediated by cadherin	19	0.412015	1.13539	0.294659	0.727146	0.673857	356
GO:0018205	peptidyl-lysine modification	129	0.287115	1.13518	0.203098	0.646873	0.599468	1335
GO:0022600	digestive system process	17	0.42779	1.13513	0.298343	0.729345	0.675895	260
GO:0032729	positive regulation of interferon-gamma production	18	0.415893	1.13478	0.305455	0.734448	0.680625	462
GO:0009887	animal organ morphogenesis	354	0.256418	1.13349	0.145937	0.600428	0.556426	925
GO:1904030	negative regulation of cyclin-dependent protein kinase activity	14	0.451535	1.13343	0.307252	0.734823	0.680972	896
GO:0010507	negative regulation of autophagy	27	0.382128	1.13332	0.277879	0.711514	0.659371	545
GO:0002369	T cell cytokine production	14	0.450715	1.13137	0.311069	0.736652	0.682667	409
GO:0002699	positive regulation of immune effector process	63	0.322975	1.13126	0.252727	0.69609	0.645078	409
GO:0045746	negative regulation of Notch signaling pathway	16	0.431521	1.13104	0.306011	0.734823	0.680972	716
GO:0006885	regulation of pH	23	0.393834	1.13022	0.306985	0.734823	0.680972	996
GO:0060359	response to ammonium ion	36	0.355804	1.12966	0.276119	0.709921	0.657895	993
GO:0006805	xenobiotic metabolic process	22	0.397074	1.12931	0.310662	0.736652	0.682667	536
GO:0006873	cellular ion homeostasis	162	0.275258	1.12894	0.210345	0.651309	0.603579	719
GO:0042491	inner ear auditory receptor cell differentiation	14	0.449381	1.12803	0.311069	0.736652	0.682667	531
GO:0050922	negative regulation of chemotaxis	19	0.409274	1.12784	0.298343	0.729345	0.675895	473
GO:1900744	regulation of p38MAPK cascade	10	0.487348	1.12751	0.359848	0.763609	0.707648	473
GO:0044703	multi-organism reproductive process	259	0.260695	1.1269	0.180438	0.620636	0.575153	1144
GO:0098771	inorganic ion homeostasis	181	0.272922	1.12673	0.195462	0.640326	0.5934	719
GO:0030149	sphingolipid catabolic process	13	0.457977	1.12623	0.311765	0.736987	0.682978	348
GO:0046466	membrane lipid catabolic process	13	0.457977	1.12623	0.311765	0.736987	0.682978	348
GO:0044728	DNA methylation or demethylation	28	0.375131	1.12535	0.291892	0.725406	0.672245	1460
GO:0009101	glycoprotein biosynthetic process	113	0.289292	1.125	0.233043	0.675755	0.626233	803
GO:1905268	negative regulation of chromatin organization	19	0.407876	1.12399	0.302026	0.730844	0.677285	1994
GO:0009100	glycoprotein metabolic process	139	0.27881	1.12353	0.219966	0.661121	0.612671	803
GO:0009791	post-embryonic development	38	0.347544	1.12332	0.270567	0.708111	0.656218	587
GO:0051048	negative regulation of secretion	53	0.327708	1.12202	0.272566	0.709676	0.657668	919
GO:0010676	positive regulation of cellular carbohydrate metabolic process	21	0.397267	1.12163	0.309392	0.735973	0.682038	871
GO:0043068	positive regulation of programmed cell death	233	0.263011	1.12113	0.187075	0.631167	0.584912	795
GO:0006301	postreplication repair	17	0.422401	1.12083	0.307551	0.734823	0.680972	52
GO:0010907	positive regulation of glucose metabolic process	16	0.427381	1.12018	0.320583	0.74355	0.68906	871
GO:0008045	motor neuron axon guidance	10	0.483757	1.1192	0.367424	0.768531	0.71221	449
GO:0002720	positive regulation of cytokine production involved in immune response	16	0.426813	1.1187	0.324226	0.743611	0.689116	409
GO:0010977	negative regulation of neuron projection development	61	0.322018	1.11866	0.274223	0.709676	0.657668	451
GO:0098586	cellular response to virus	14	0.445553	1.11842	0.322519	0.743611	0.689116	229
GO:0051897	positive regulation of protein kinase B signaling	50	0.331858	1.11744	0.294326	0.72708	0.673797	856
GO:0062014	negative regulation of small molecule metabolic process	37	0.348496	1.11687	0.292818	0.72572	0.672537	46
GO:0050688	regulation of defense response to virus	23	0.389029	1.11643	0.321691	0.743611	0.689116	130
GO:0007162	negative regulation of cell adhesion	98	0.294369	1.11631	0.250438	0.69609	0.645078	568
GO:0010675	regulation of cellular carbohydrate metabolic process	49	0.331843	1.11627	0.29877	0.729345	0.675895	914
GO:0035264	multicellular organism growth	54	0.325189	1.11607	0.279359	0.711984	0.659807	250
GO:0072012	glomerulus vasculature development	10	0.48235	1.11595	0.369318	0.769311	0.712933	696
GO:0001885	endothelial cell development	26	0.379462	1.11435	0.297398	0.729345	0.675895	427
GO:0030534	adult behavior	37	0.347485	1.11363	0.292818	0.72572	0.672537	1474
GO:0006576	cellular biogenic amine metabolic process	18	0.407948	1.1131	0.336364	0.751953	0.696847	391
GO:0060384	innervation	12	0.45893	1.113	0.339731	0.753257	0.698055	449
GO:0007218	neuropeptide signaling pathway	11	0.468568	1.11276	0.345351	0.757293	0.701795	323
GO:0032651	regulation of interleukin-1 beta production	18	0.407661	1.11232	0.336364	0.751953	0.696847	565
GO:0099003	vesicle-mediated transport in synapse	64	0.31656	1.1122	0.274545	0.709676	0.657668	306
GO:0043627	response to estrogen	24	0.385357	1.11215	0.294227	0.72708	0.673797	285
GO:0043065	positive regulation of apoptotic process	230	0.260872	1.11066	0.213559	0.651609	0.603857	795
GO:0070231	T cell apoptotic process	17	0.418449	1.11034	0.324125	0.743611	0.689116	331
GO:0048145	regulation of fibroblast proliferation	30	0.364741	1.10968	0.31694	0.741354	0.687024	465
GO:0000271	polysaccharide biosynthetic process	25	0.38076	1.10968	0.290976	0.724475	0.671383	971
GO:0002696	positive regulation of leukocyte activation	91	0.295709	1.10692	0.265455	0.702667	0.651173	545
GO:0022412	cellular process involved in reproduction in multicellular organism	88	0.295252	1.10673	0.292115	0.725406	0.672245	613
GO:0050864	regulation of B cell activation	35	0.351601	1.10672	0.306542	0.734823	0.680972	533
GO:0006901	vesicle coating	22	0.38897	1.10626	0.334559	0.75195	0.696844	1824
GO:0032732	positive regulation of interleukin-1 production	14	0.440322	1.10529	0.332061	0.750307	0.695322	565
GO:0070988	demethylation	24	0.382927	1.10514	0.301676	0.730844	0.677285	2042
GO:0010942	positive regulation of cell death	251	0.257567	1.10475	0.222985	0.665454	0.616687	795
GO:1903531	negative regulation of secretion by cell	49	0.328226	1.1041	0.309315	0.735973	0.682038	919
GO:2000146	negative regulation of cell motility	93	0.29478	1.10341	0.267148	0.704519	0.652889	620
GO:0010737	protein kinase A signaling	11	0.464615	1.10338	0.354839	0.760619	0.704878	733
GO:0018022	peptidyl-lysine methylation	42	0.335162	1.10299	0.300725	0.730844	0.677285	1179
GO:0008015	blood circulation	146	0.272866	1.10216	0.251291	0.69609	0.645078	867
GO:0051090	regulation of DNA-binding transcription factor activity	135	0.275486	1.10107	0.259005	0.698304	0.647129	743
GO:0010712	regulation of collagen metabolic process	15	0.428919	1.10071	0.33892	0.753257	0.698055	303
GO:0010506	regulation of autophagy	114	0.283049	1.10058	0.276408	0.709921	0.657895	1700
GO:0045913	positive regulation of carbohydrate metabolic process	29	0.362894	1.10029	0.32971	0.746331	0.691637	871
GO:0048483	autonomic nervous system development	18	0.403236	1.10025	0.341818	0.755049	0.699716	449
GO:0019933	cAMP-mediated signaling	44	0.331678	1.10021	0.308244	0.735551	0.681647	733
GO:1901615	organic hydroxy compound metabolic process	152	0.269796	1.10016	0.258446	0.697967	0.646817	623
GO:0001541	ovarian follicle development	21	0.389449	1.09956	0.337017	0.752081	0.696966	358
GO:0002548	monocyte chemotaxis	10	0.475063	1.09909	0.378788	0.777679	0.720687	620
GO:0001836	release of cytochrome c from mitochondria	17	0.414081	1.09875	0.3407	0.754312	0.699033	794
GO:0051648	vesicle localization	97	0.29032	1.09832	0.277876	0.711514	0.659371	254
GO:0002377	immunoglobulin production	34	0.350266	1.09825	0.330855	0.74809	0.693267	159
GO:0000272	polysaccharide catabolic process	11	0.461815	1.09673	0.360531	0.763609	0.707648	1467
GO:0044247	cellular polysaccharide catabolic process	11	0.461815	1.09673	0.360531	0.763609	0.707648	1467
GO:0043010	camera-type eye development	103	0.285909	1.09654	0.287456	0.720448	0.667651	556
GO:0007589	body fluid secretion	26	0.373047	1.09551	0.310409	0.73654	0.682564	192
GO:1902476	chloride transmembrane transport	19	0.397396	1.09511	0.337017	0.752081	0.696966	386
GO:0090288	negative regulation of cellular response to growth factor stimulus	54	0.319026	1.09492	0.309609	0.736025	0.682086	1269
GO:0001578	microtubule bundle formation	25	0.37554	1.09447	0.311234	0.736652	0.682667	1115
GO:0097503	sialylation	11	0.460609	1.09386	0.360531	0.763609	0.707648	1035
GO:0070201	regulation of establishment of protein localization	234	0.256825	1.09363	0.243986	0.690049	0.63948	549
GO:0006487	protein N-linked glycosylation	31	0.357132	1.09347	0.336996	0.752081	0.696966	768
GO:0002224	toll-like receptor signaling pathway	44	0.3293	1.09232	0.31362	0.738855	0.684709	154
GO:0001906	cell killing	26	0.371925	1.09221	0.32342	0.743611	0.689116	781
GO:0042698	ovulation cycle	18	0.400148	1.09182	0.349091	0.760619	0.704878	795
GO:0035082	axoneme assembly	13	0.443688	1.09109	0.354902	0.760619	0.704878	1115
GO:0042471	ear morphogenesis	32	0.352133	1.09101	0.346084	0.75846	0.702877	647
GO:0051651	maintenance of location in cell	33	0.351266	1.09029	0.323475	0.743611	0.689116	960
GO:0032868	response to insulin	89	0.290542	1.08923	0.308797	0.735944	0.682011	892
GO:0006304	DNA modification	32	0.351529	1.08914	0.349727	0.760619	0.704878	1139
GO:0033013	tetrapyrrole metabolic process	16	0.415373	1.08871	0.35337	0.760619	0.704878	774
GO:0005976	polysaccharide metabolic process	37	0.339405	1.08773	0.320442	0.74355	0.68906	1645
GO:0032731	positive regulation of interleukin-1 beta production	13	0.442208	1.08745	0.360784	0.763717	0.707749	565
GO:0044344	cellular response to fibroblast growth factor stimulus	48	0.323012	1.08719	0.323427	0.743611	0.689116	423
GO:0071774	response to fibroblast growth factor	48	0.323012	1.08719	0.323427	0.743611	0.689116	423
GO:0046545	development of primary female sexual characteristics	33	0.350245	1.08713	0.327172	0.745242	0.690628	358
GO:2001032	regulation of double-strand break repair via nonhomologous end joining	12	0.447643	1.08562	0.364683	0.767253	0.711026	972
GO:0061178	regulation of insulin secretion involved in cellular response to glucose stimulus	23	0.378164	1.08524	0.358456	0.763054	0.707134	719
GO:0045880	positive regulation of smoothened signaling pathway	12	0.447345	1.0849	0.366603	0.768013	0.71173	1342
GO:0051865	protein autoubiquitination	24	0.375589	1.08396	0.333333	0.750495	0.695496	1930
GO:0006887	exocytosis	295	0.248072	1.08386	0.256711	0.697579	0.646458	759
GO:0048562	embryonic organ morphogenesis	86	0.28949	1.08373	0.326855	0.745242	0.690628	647
GO:0038034	signal transduction in absence of ligand	24	0.375417	1.08347	0.333333	0.750495	0.695496	378
GO:0097192	extrinsic apoptotic signaling pathway in absence of ligand	24	0.375417	1.08347	0.333333	0.750495	0.695496	378
GO:0048538	thymus development	19	0.393131	1.08335	0.35175	0.760619	0.704878	229
GO:0048489	synaptic vesicle transport	45	0.32565	1.0832	0.319073	0.74355	0.68906	993
GO:0097480	establishment of synaptic vesicle localization	45	0.32565	1.0832	0.319073	0.74355	0.68906	993
GO:0000280	nuclear division	126	0.27396	1.08213	0.297297	0.729345	0.675895	504
GO:0030888	regulation of B cell proliferation	18	0.396407	1.08161	0.354545	0.760619	0.704878	805
GO:0002534	cytokine production involved in inflammatory response	11	0.455439	1.08158	0.379507	0.778111	0.721088	166
GO:0030879	mammary gland development	56	0.313918	1.08124	0.308511	0.735724	0.681807	795
GO:0032965	regulation of collagen biosynthetic process	13	0.439564	1.08095	0.366667	0.768013	0.71173	303
GO:0022409	positive regulation of cell-cell adhesion	79	0.293346	1.07983	0.330882	0.74809	0.693267	465
GO:0019985	translesion synthesis	14	0.429829	1.07895	0.374046	0.772469	0.715859	52
GO:0017156	calcium ion regulated exocytosis	45	0.323725	1.0768	0.327986	0.745242	0.690628	747
GO:0071216	cellular response to biotic stimulus	61	0.309684	1.07582	0.316271	0.740703	0.686421	403
GO:0030100	regulation of endocytosis	88	0.286995	1.07578	0.333333	0.750495	0.695496	855
GO:0000731	DNA synthesis involved in DNA repair	16	0.410348	1.07554	0.367942	0.768531	0.71221	52
GO:0043405	regulation of MAP kinase activity	113	0.276516	1.07531	0.325217	0.744579	0.690013	1159
GO:0016051	carbohydrate biosynthetic process	76	0.293957	1.07486	0.324226	0.743611	0.689116	980
GO:0009164	nucleoside catabolic process	10	0.464418	1.07446	0.403409	0.792763	0.734666	452
GO:0046165	alcohol biosynthetic process	58	0.311066	1.07423	0.326126	0.745242	0.690628	192
GO:0032355	response to estradiol	43	0.32557	1.07415	0.332734	0.750495	0.695496	693
GO:0051480	regulation of cytosolic calcium ion concentration	73	0.295646	1.07402	0.310345	0.73654	0.682564	587
GO:0030033	microvillus assembly	12	0.442715	1.07367	0.37428	0.772469	0.715859	152
GO:0006897	endocytosis	230	0.252044	1.07307	0.284746	0.716432	0.663929	872
GO:0035773	insulin secretion involved in cellular response to glucose stimulus	25	0.368115	1.07283	0.3407	0.754312	0.699033	719
GO:0070534	protein K63-linked ubiquitination	16	0.409262	1.07269	0.369763	0.769384	0.713001	55
GO:0031057	negative regulation of histone modification	16	0.408813	1.07152	0.371585	0.77022	0.713775	1994
GO:0018193	peptidyl-amino acid modification	423	0.237693	1.07066	0.26461	0.702667	0.651173	911
GO:0051129	negative regulation of cellular component organization	253	0.248838	1.07022	0.294017	0.72708	0.673797	557
GO:0048207	vesicle targeting, rough ER to cis-Golgi	21	0.379007	1.07008	0.370166	0.769384	0.713001	1824
GO:0048208	COPII vesicle coating	21	0.379007	1.07008	0.370166	0.769384	0.713001	1824
GO:0048144	fibroblast proliferation	31	0.349492	1.07007	0.368132	0.768531	0.71221	465
GO:0002831	regulation of response to biotic stimulus	36	0.33695	1.0698	0.365672	0.768013	0.71173	130
GO:0098930	axonal transport	27	0.360658	1.06964	0.35649	0.761018	0.705247	82
GO:0070498	interleukin-1-mediated signaling pathway	35	0.339813	1.06962	0.362617	0.766311	0.710153	618
GO:0030574	collagen catabolic process	11	0.450285	1.06934	0.398482	0.788896	0.731083	903
GO:0043549	regulation of kinase activity	288	0.245158	1.06851	0.283784	0.715505	0.66307	972
GO:0090114	COPII-coated vesicle budding	25	0.366624	1.06848	0.348066	0.760421	0.704695	1824
GO:0034656	nucleobase-containing small molecule catabolic process	13	0.434481	1.06845	0.378431	0.777679	0.720687	452
GO:0002460	adaptive immune response based on somatic recombination of immune receptors built from immunoglobulin superfamily domains	77	0.290823	1.06836	0.328494	0.745242	0.690628	533
GO:0002287	alpha-beta T cell activation involved in immune response	19	0.387503	1.06784	0.364641	0.767253	0.711026	278
GO:0002293	alpha-beta T cell differentiation involved in immune response	19	0.387503	1.06784	0.364641	0.767253	0.711026	278
GO:0002294	CD4-positive, alpha-beta T cell differentiation involved in immune response	19	0.387503	1.06784	0.364641	0.767253	0.711026	278
GO:0042093	T-helper cell differentiation	19	0.387503	1.06784	0.364641	0.767253	0.711026	278
GO:0000423	mitophagy	10	0.461421	1.06753	0.414773	0.800175	0.741535	1903
GO:1901658	glycosyl compound catabolic process	14	0.425184	1.06729	0.375954	0.774192	0.717456	452
GO:0006898	receptor-mediated endocytosis	75	0.291945	1.06724	0.320583	0.74355	0.68906	340
GO:0055082	cellular chemical homeostasis	208	0.253657	1.06676	0.310225	0.73654	0.682564	548
GO:1902644	tertiary alcohol metabolic process	10	0.460995	1.06654	0.416667	0.800919	0.742225	544
GO:0006778	porphyrin-containing compound metabolic process	10	0.460348	1.06504	0.416667	0.800919	0.742225	124
GO:1902803	regulation of synaptic vesicle transport	22	0.374435	1.06492	0.386029	0.780926	0.723697	747
GO:0043113	receptor clustering	21	0.376894	1.06411	0.375691	0.77407	0.717343	1215
GO:0030260	entry into host cell	50	0.315804	1.06339	0.35461	0.760619	0.704878	796
GO:0044409	entry into host	50	0.315804	1.06339	0.35461	0.760619	0.704878	796
GO:0051806	entry into cell of other organism involved in symbiotic interaction	50	0.315804	1.06339	0.35461	0.760619	0.704878	796
GO:0051828	entry into other organism involved in symbiotic interaction	50	0.315804	1.06339	0.35461	0.760619	0.704878	796
GO:0044092	negative regulation of molecular function	355	0.240191	1.06249	0.273179	0.709676	0.657668	795
GO:0050804	modulation of chemical synaptic transmission	123	0.269847	1.06098	0.344234	0.756596	0.701149	954
GO:0099177	regulation of trans-synaptic signaling	123	0.269847	1.06098	0.344234	0.756596	0.701149	954
GO:0000045	autophagosome assembly	29	0.3499	1.0609	0.367754	0.768531	0.71221	1779
GO:0007043	cell-cell junction assembly	48	0.315075	1.06048	0.356643	0.761018	0.705247	591
GO:0016050	vesicle organization	104	0.276801	1.06047	0.356766	0.761018	0.705247	1841
GO:0031348	negative regulation of defense response	51	0.313392	1.0602	0.363958	0.767253	0.711026	181
GO:1903170	negative regulation of calcium ion transmembrane transport	12	0.436718	1.05913	0.389635	0.781541	0.724266	642
GO:0043407	negative regulation of MAP kinase activity	28	0.352947	1.0588	0.372973	0.771459	0.714924	1193
GO:0006812	cation transport	287	0.242839	1.05808	0.313029	0.738855	0.684709	736
GO:0001755	neural crest cell migration	21	0.374185	1.05646	0.383057	0.779493	0.722369	451
GO:1903844	regulation of cellular response to transforming growth factor beta stimulus	51	0.312195	1.05615	0.363958	0.767253	0.711026	1028
GO:0050807	regulation of synapse organization	76	0.288793	1.05598	0.351548	0.760619	0.704878	545
GO:0007204	positive regulation of cytosolic calcium ion concentration	66	0.297867	1.05566	0.358696	0.763135	0.70721	587
GO:0046326	positive regulation of glucose import	14	0.420354	1.05516	0.387405	0.781494	0.724223	967
GO:0048568	embryonic organ development	146	0.261196	1.05503	0.335628	0.75195	0.696844	770
GO:0072511	divalent inorganic cation transport	123	0.268325	1.055	0.351119	0.760619	0.704878	736
GO:0002286	T cell activation involved in immune response	27	0.355691	1.05491	0.369287	0.769311	0.712933	278
GO:0061024	membrane organization	269	0.243029	1.05406	0.333895	0.751314	0.696255	1104
GO:0046685	response to arsenic-containing substance	16	0.402123	1.05398	0.393443	0.784606	0.727107	295
GO:0071277	cellular response to calcium ion	33	0.339075	1.05246	0.371534	0.77022	0.713775	373
GO:0016236	macroautophagy	95	0.279748	1.05222	0.374101	0.772469	0.715859	1978
GO:0007610	behavior	156	0.257761	1.05208	0.35	0.760619	0.704878	719
GO:0002292	T cell differentiation involved in immune response	21	0.372301	1.05114	0.38674	0.781112	0.723869	278
GO:0042116	macrophage activation	22	0.369553	1.05104	0.393382	0.784606	0.727107	738
GO:0002697	regulation of immune effector process	108	0.275081	1.0509	0.359712	0.763609	0.707648	331
GO:0007584	response to nutrient	74	0.287631	1.04893	0.335135	0.75195	0.696844	765
GO:0009991	response to extracellular stimulus	173	0.255406	1.048	0.339721	0.753257	0.698055	911
GO:0048199	vesicle targeting, to, from or within Golgi	24	0.362783	1.047	0.374302	0.772469	0.715859	1824
GO:0016079	synaptic vesicle exocytosis	32	0.337854	1.04677	0.397086	0.787318	0.72962	954
GO:0062012	regulation of small molecule metabolic process	159	0.255893	1.04637	0.356897	0.761018	0.705247	914
GO:1905037	autophagosome organization	32	0.33744	1.04548	0.397086	0.787318	0.72962	1616
GO:0010566	regulation of ketone biosynthetic process	10	0.451785	1.04523	0.431818	0.806273	0.747186	167
GO:0010508	positive regulation of autophagy	47	0.311826	1.04495	0.382716	0.779218	0.722114	979
GO:0048640	negative regulation of developmental growth	39	0.320655	1.04492	0.388385	0.781494	0.724223	451
GO:0007187	G protein-coupled receptor signaling pathway, coupled to cyclic nucleotide second messenger	55	0.305011	1.04268	0.390288	0.782036	0.724726	826
GO:0050808	synapse organization	144	0.257593	1.04146	0.367698	0.768531	0.71221	641
GO:0032008	positive regulation of TOR signaling	11	0.438266	1.0408	0.42315	0.804452	0.745499	2041
GO:0033273	response to vitamin	32	0.335554	1.03964	0.404372	0.793448	0.735301	369
GO:0006888	ER to Golgi vesicle-mediated transport	63	0.296588	1.03884	0.369091	0.769311	0.712933	1824
GO:0070838	divalent metal ion transport	121	0.263937	1.03847	0.379898	0.778111	0.721088	736
GO:0030336	negative regulation of cell migration	85	0.279134	1.03846	0.405405	0.794242	0.736037	620
GO:0036498	IRE1-mediated unfolded protein response	24	0.35958	1.03776	0.383613	0.779786	0.72264	1783
GO:0097479	synaptic vesicle localization	48	0.308125	1.03708	0.393357	0.784606	0.727107	993
GO:0030308	negative regulation of cell growth	64	0.294997	1.03644	0.38	0.778111	0.721088	451
GO:0043242	negative regulation of protein complex disassembly	31	0.338415	1.03616	0.415751	0.800839	0.74215	347
GO:1901880	negative regulation of protein depolymerization	31	0.338415	1.03616	0.415751	0.800839	0.74215	347
GO:0043506	regulation of JUN kinase activity	28	0.345298	1.03585	0.403604	0.792763	0.734666	1261
GO:0033619	membrane protein proteolysis	21	0.36621	1.03395	0.401473	0.790629	0.732688	1411
GO:0032881	regulation of polysaccharide metabolic process	14	0.411877	1.03388	0.417939	0.801351	0.742625	856
GO:0032885	regulation of polysaccharide biosynthetic process	14	0.411877	1.03388	0.417939	0.801351	0.742625	856
GO:1904018	positive regulation of vasculature development	58	0.299363	1.03381	0.394595	0.786077	0.72847	671
GO:0030514	negative regulation of BMP signaling pathway	20	0.371201	1.03293	0.410019	0.798548	0.740027	1255
GO:0048278	vesicle docking	23	0.359921	1.03289	0.402574	0.791972	0.733933	1406
GO:0002700	regulation of production of molecular mediator of immune response	46	0.308828	1.03242	0.40106	0.790629	0.732688	409
GO:0060135	maternal process involved in female pregnancy	24	0.356982	1.03026	0.389199	0.781494	0.724223	719
GO:0009994	oocyte differentiation	16	0.392738	1.02938	0.411658	0.798548	0.740027	46
GO:0035115	embryonic forelimb morphogenesis	12	0.424445	1.02936	0.416507	0.800919	0.742225	647
GO:0007179	transforming growth factor beta receptor signaling pathway	78	0.279519	1.02924	0.39783	0.788374	0.730599	1028
GO:0046632	alpha-beta T cell differentiation	32	0.332149	1.02909	0.415301	0.800786	0.742101	432
GO:0000188	inactivation of MAPK activity	11	0.433196	1.02876	0.442125	0.808884	0.749606	1141
GO:0030595	leukocyte chemotaxis	47	0.306682	1.02771	0.402116	0.791484	0.733481	637
GO:0042100	B cell proliferation	21	0.363932	1.02752	0.412523	0.798548	0.740027	805
GO:0080134	regulation of response to stress	471	0.224579	1.02745	0.369735	0.769384	0.713001	670
GO:2001235	positive regulation of apoptotic signaling pathway	59	0.297271	1.02675	0.392336	0.78405	0.726592	794
GO:0045859	regulation of protein kinase activity	262	0.237645	1.02671	0.388795	0.781494	0.724223	972
GO:0006479	protein methylation	58	0.297122	1.02607	0.407207	0.795045	0.736781	1202
GO:0008213	protein alkylation	58	0.297122	1.02607	0.407207	0.795045	0.736781	1202
GO:0006482	protein demethylation	17	0.386407	1.02532	0.440147	0.807837	0.748635	1970
GO:0008214	protein dealkylation	17	0.386407	1.02532	0.440147	0.807837	0.748635	1970
GO:0016577	histone demethylation	17	0.386407	1.02532	0.440147	0.807837	0.748635	1970
GO:0070076	histone lysine demethylation	17	0.386407	1.02532	0.440147	0.807837	0.748635	1970
GO:0031644	regulation of neurological system process	32	0.330663	1.02449	0.42623	0.804893	0.745907	857
GO:0010453	regulation of cell fate commitment	10	0.442775	1.02439	0.44697	0.811474	0.752006	71
GO:0045132	meiotic chromosome segregation	26	0.348798	1.02429	0.412639	0.798548	0.740027	442
GO:0032835	glomerulus development	24	0.354893	1.02423	0.39851	0.788896	0.731083	836
GO:1905332	positive regulation of morphogenesis of an epithelium	13	0.416432	1.02407	0.427451	0.804893	0.745907	190
GO:0050852	T cell receptor signaling pathway	62	0.293997	1.02331	0.383486	0.779786	0.72264	958
GO:0048599	oocyte development	15	0.398681	1.02311	0.418994	0.801785	0.743027	46
GO:0035315	hair cell differentiation	17	0.385428	1.02272	0.443831	0.809627	0.750295	531
GO:2000106	regulation of leukocyte apoptotic process	26	0.348221	1.0226	0.412639	0.798548	0.740027	958
GO:0006643	membrane lipid metabolic process	59	0.29598	1.0223	0.403285	0.792763	0.734666	1209
GO:0007267	cell-cell signaling	476	0.223383	1.0221	0.375587	0.77407	0.717343	861
GO:0072593	reactive oxygen species metabolic process	75	0.279509	1.02178	0.380692	0.778111	0.721088	710
GO:0002833	positive regulation of response to biotic stimulus	13	0.415152	1.02092	0.429412	0.804893	0.745907	123
GO:0007200	phospholipase C-activating G protein-coupled receptor signaling pathway	15	0.397758	1.02075	0.424581	0.804893	0.745907	412
GO:0071560	cellular response to transforming growth factor beta stimulus	95	0.271168	1.01995	0.420863	0.803288	0.74442	1028
GO:0034205	amyloid-beta formation	11	0.429442	1.01985	0.455408	0.816564	0.756723	874
GO:0021772	olfactory bulb development	11	0.429392	1.01973	0.455408	0.816564	0.756723	912
GO:0021988	olfactory lobe development	11	0.429392	1.01973	0.455408	0.816564	0.756723	912
GO:0007368	determination of left/right symmetry	30	0.334908	1.01892	0.435337	0.807223	0.748066	574
GO:0070306	lens fiber cell differentiation	13	0.414183	1.01854	0.435294	0.807223	0.748066	84
GO:0097755	positive regulation of blood vessel diameter	16	0.388536	1.01837	0.422587	0.804162	0.74523	207
GO:0071695	anatomical structure maturation	67	0.286363	1.01835	0.411978	0.798548	0.740027	545
GO:0072384	organelle transport along microtubule	31	0.332586	1.01831	0.428571	0.804893	0.745907	245
GO:1901701	cellular response to oxygen-containing compound	375	0.229306	1.01756	0.407285	0.795045	0.736781	797
GO:0051896	regulation of protein kinase B signaling	68	0.285276	1.01731	0.422587	0.804162	0.74523	964
GO:0036294	cellular response to decreased oxygen levels	79	0.276246	1.01688	0.431985	0.806273	0.747186	795
GO:0051453	regulation of intracellular pH	16	0.387675	1.01611	0.429872	0.805107	0.746106	996
GO:0046879	hormone secretion	94	0.269886	1.01561	0.428571	0.804893	0.745907	587
GO:0071453	cellular response to oxygen levels	84	0.273238	1.01549	0.438283	0.807486	0.74831	795
GO:0022900	electron transport chain	52	0.29792	1.01484	0.423488	0.804643	0.745675	20
GO:0017015	regulation of transforming growth factor beta receptor signaling pathway	50	0.301171	1.01411	0.413121	0.79885	0.740307	1028
GO:0038202	TORC1 signaling	13	0.412373	1.01409	0.435294	0.807223	0.748066	2041
GO:0050856	regulation of T cell receptor signaling pathway	14	0.403907	1.01388	0.442748	0.809125	0.749829	218
GO:0006084	acetyl-CoA metabolic process	20	0.364243	1.01356	0.435993	0.807223	0.748066	1198
GO:0061099	negative regulation of protein tyrosine kinase activity	10	0.438008	1.01336	0.460227	0.820179	0.760073	96
GO:0071379	cellular response to prostaglandin stimulus	10	0.437928	1.01317	0.460227	0.820179	0.760073	34
GO:0046677	response to antibiotic	125	0.257042	1.01314	0.420339	0.803003	0.744156	554
GO:0035561	regulation of chromatin binding	10	0.437632	1.01249	0.460227	0.820179	0.760073	130
GO:0006821	chloride transport	21	0.358368	1.01181	0.429098	0.804893	0.745907	386
GO:0120162	positive regulation of cold-induced thermogenesis	32	0.326431	1.01138	0.437158	0.807223	0.748066	571
GO:0035050	embryonic heart tube development	25	0.346971	1.01121	0.425414	0.804893	0.745907	574
GO:1901879	regulation of protein depolymerization	35	0.320947	1.01024	0.437383	0.807223	0.748066	417
GO:1902533	positive regulation of intracellular signal transduction	308	0.230304	1.00841	0.426667	0.804893	0.745907	958
GO:0009582	detection of abiotic stimulus	27	0.339959	1.00825	0.433272	0.806291	0.747203	531
GO:0031667	response to nutrient levels	163	0.245248	1.00757	0.438687	0.807486	0.74831	911
GO:0048598	embryonic morphogenesis	192	0.241494	1.00659	0.442142	0.808884	0.749606	961
GO:0051262	protein tetramerization	50	0.298892	1.00644	0.429078	0.804893	0.745907	629
GO:0043491	protein kinase B signaling	75	0.2753	1.0064	0.409836	0.798548	0.740027	964
GO:0051701	interaction with host	74	0.275745	1.00559	0.412613	0.798548	0.740027	355
GO:0035304	regulation of protein dephosphorylation	51	0.297234	1.00553	0.425795	0.804893	0.745907	649
GO:0001932	regulation of protein phosphorylation	450	0.221168	1.00552	0.4375	0.807223	0.748066	795
GO:0048608	reproductive structure development	149	0.247292	1.00493	0.44652	0.811406	0.751943	466
GO:1901657	glycosyl compound metabolic process	49	0.298496	1.00409	0.43761	0.807223	0.748066	879
GO:0031032	actomyosin structure organization	69	0.280309	1.00356	0.447273	0.811606	0.752128	795
GO:0070228	regulation of lymphocyte apoptotic process	18	0.367737	1.00338	0.452727	0.815254	0.755509	331
GO:0048488	synaptic vesicle endocytosis	21	0.35537	1.00334	0.441989	0.808884	0.749606	1123
GO:0140238	presynaptic endocytosis	21	0.35537	1.00334	0.441989	0.808884	0.749606	1123
GO:0044419	interspecies interaction between organisms	325	0.22823	1.00329	0.448333	0.811869	0.752372	457
GO:0010771	negative regulation of cell morphogenesis involved in differentiation	37	0.313032	1.00321	0.427256	0.804893	0.745907	1060
GO:0071276	cellular response to cadmium ion	13	0.407888	1.00305	0.44902	0.811869	0.752372	376
GO:0051235	maintenance of location	104	0.261811	1.00304	0.463972	0.822317	0.762054	960
GO:0006109	regulation of carbohydrate metabolic process	76	0.274303	1.003	0.437158	0.807223	0.748066	914
GO:0051338	regulation of transferase activity	323	0.228247	1.00254	0.455611	0.816564	0.756723	974
GO:0061458	reproductive system development	150	0.246876	1.0025	0.460616	0.820402	0.76028	466
GO:0071559	response to transforming growth factor beta	99	0.263843	1.00211	0.46831	0.825424	0.764934	1028
GO:0016571	histone methylation	51	0.295997	1.00135	0.429329	0.804893	0.745907	1179
GO:0072583	clathrin-dependent endocytosis	15	0.390187	1.00131	0.454376	0.816564	0.756723	2099
GO:0000096	sulfur amino acid metabolic process	13	0.406803	1.00039	0.454902	0.816564	0.756723	1522
GO:0071900	regulation of protein serine/threonine kinase activity	172	0.243463	1.00028	0.449827	0.811961	0.752458	1028
GO:0051924	regulation of calcium ion transport	59	0.28946	0.999776	0.45073	0.812429	0.752891	719
GO:0050729	positive regulation of inflammatory response	38	0.309248	0.999544	0.444241	0.809986	0.750627	331
GO:0009409	response to cold	21	0.353835	0.999008	0.447514	0.811655	0.752173	519
GO:0030433	ubiquitin-dependent ERAD pathway	26	0.34005	0.998605	0.44052	0.807837	0.748635	1552
GO:0043255	regulation of carbohydrate biosynthetic process	36	0.314494	0.998502	0.436567	0.807223	0.748066	892
GO:0031175	neuron projection development	388	0.224388	0.998346	0.466227	0.823641	0.763282	545
GO:0061437	renal system vasculature development	12	0.411625	0.998273	0.449136	0.811869	0.752372	696
GO:0061440	kidney vasculature development	12	0.411625	0.998273	0.449136	0.811869	0.752372	696
GO:0071868	cellular response to monoamine stimulus	14	0.397492	0.997775	0.461832	0.820402	0.76028	993
GO:0071870	cellular response to catecholamine stimulus	14	0.397492	0.997775	0.461832	0.820402	0.76028	993
GO:0043949	regulation of cAMP-mediated signaling	17	0.375795	0.997158	0.475138	0.829539	0.768747	733
GO:0043330	response to exogenous dsRNA	10	0.430457	0.99589	0.475379	0.829539	0.768747	53
GO:0006342	chromatin silencing	25	0.341677	0.995775	0.445672	0.811406	0.751943	1879
GO:0071456	cellular response to hypoxia	71	0.274918	0.995632	0.465827	0.823571	0.763216	795
GO:0071222	cellular response to lipopolysaccharide	52	0.292222	0.995427	0.453737	0.816564	0.756723	795
GO:0002367	cytokine production involved in immune response	32	0.320895	0.994223	0.466302	0.823641	0.763282	412
GO:0032652	regulation of interleukin-1 production	21	0.352128	0.994189	0.451197	0.812885	0.753313	736
GO:0007595	lactation	17	0.374188	0.992895	0.478821	0.832148	0.771164	421
GO:0014909	smooth muscle cell migration	31	0.323917	0.991768	0.461538	0.820402	0.76028	857
GO:0060999	positive regulation of dendritic spine development	18	0.363179	0.990947	0.469091	0.82616	0.765616	539
GO:0048010	vascular endothelial growth factor receptor signaling pathway	37	0.308973	0.9902	0.458564	0.819436	0.759385	1136
GO:0051092	positive regulation of NF-kappaB transcription factor activity	45	0.297383	0.98918	0.461676	0.820402	0.76028	1374
GO:0071548	response to dexamethasone	15	0.385407	0.989049	0.472998	0.828891	0.768147	671
GO:0007416	synapse assembly	58	0.286251	0.988529	0.479279	0.832201	0.771214	1206
GO:0042157	lipoprotein metabolic process	34	0.315204	0.988311	0.464684	0.822317	0.762054	1370
GO:0007223	Wnt signaling pathway, calcium modulating pathway	16	0.376958	0.988025	0.47541	0.829539	0.768747	1916
GO:0009914	hormone transport	96	0.262032	0.987854	0.5	0.844924	0.783004	587
GO:0072202	cell differentiation involved in metanephros development	10	0.426662	0.98711	0.482955	0.833994	0.772876	390
GO:0030072	peptide hormone secretion	75	0.26997	0.986913	0.455373	0.816564	0.756723	856
GO:0061640	cytoskeleton-dependent cytokinesis	32	0.318511	0.986838	0.477231	0.830521	0.769658	183
GO:0032570	response to progesterone	13	0.401282	0.986811	0.472549	0.828891	0.768147	795
GO:0002706	regulation of lymphocyte mediated immunity	37	0.307875	0.986683	0.467772	0.825082	0.764617	151
GO:0009855	determination of bilateral symmetry	31	0.32222	0.98657	0.472527	0.828891	0.768147	574
GO:0002521	leukocyte differentiation	163	0.240124	0.986522	0.499136	0.844924	0.783004	925
GO:0045471	response to ethanol	42	0.29957	0.985864	0.461957	0.820402	0.76028	655
GO:0062013	positive regulation of small molecule metabolic process	45	0.296185	0.985195	0.472371	0.828891	0.768147	871
GO:0046039	GTP metabolic process	10	0.425795	0.985104	0.484848	0.835093	0.773894	545
GO:0060541	respiratory system development	70	0.273523	0.984695	0.476619	0.830521	0.769658	750
GO:0007586	digestion	24	0.340291	0.982089	0.472998	0.828891	0.768147	580
GO:0007088	regulation of mitotic nuclear division	55	0.287178	0.981717	0.482014	0.83313	0.772075	473
GO:0016241	regulation of macroautophagy	59	0.284171	0.981509	0.489051	0.839165	0.777667	2064
GO:0008286	insulin receptor signaling pathway	47	0.292377	0.979773	0.481481	0.83297	0.771926	881
GO:0090277	positive regulation of peptide hormone secretion	26	0.333601	0.979668	0.468401	0.825424	0.764934	469
GO:0003006	developmental process involved in reproduction	202	0.234338	0.979088	0.517544	0.854666	0.792032	466
GO:0006081	cellular aldehyde metabolic process	28	0.325711	0.977094	0.488288	0.838236	0.776806	556
GO:0014812	muscle cell migration	33	0.31465	0.976643	0.484288	0.83498	0.773789	857
GO:0042088	T-helper 1 type immune response	13	0.39712	0.976577	0.490196	0.839228	0.777726	462
GO:2001251	negative regulation of chromosome organization	44	0.294345	0.97637	0.492832	0.840321	0.778739	1994
GO:0140029	exocytic process	22	0.343284	0.976326	0.492647	0.840321	0.778739	954
GO:0033280	response to vitamin D	11	0.411049	0.976166	0.491461	0.840167	0.778596	242
GO:0045814	negative regulation of gene expression, epigenetic	33	0.314469	0.976081	0.484288	0.83498	0.773789	1970
GO:0017157	regulation of exocytosis	64	0.277651	0.975493	0.483636	0.834791	0.773614	781
GO:0008344	adult locomotory behavior	24	0.33792	0.975247	0.486034	0.83626	0.774976	964
GO:0023014	signal transduction by protein phosphorylation	281	0.224449	0.973782	0.545299	0.868762	0.805096	921
GO:0032870	cellular response to hormone stimulus	238	0.228676	0.973602	0.567241	0.878732	0.814335	796
GO:0008285	negative regulation of cell proliferation	229	0.228957	0.973522	0.561969	0.875263	0.811121	931
GO:2000278	regulation of DNA biosynthetic process	40	0.296969	0.973502	0.493648	0.841334	0.779678	91
GO:0007127	meiosis I	22	0.34214	0.973073	0.5	0.844924	0.783004	442
GO:0031623	receptor internalization	39	0.298575	0.972965	0.477314	0.830521	0.769658	340
GO:0006520	cellular amino acid metabolic process	101	0.254658	0.972946	0.526224	0.860825	0.79774	820
GO:0071621	granulocyte chemotaxis	22	0.342086	0.972918	0.5	0.844924	0.783004	256
GO:0042493	response to drug	321	0.221457	0.97275	0.559068	0.875263	0.811121	797
GO:0034243	regulation of transcription elongation from RNA polymerase II promoter	13	0.395411	0.972374	0.498039	0.844637	0.782739	1938
GO:0008202	steroid metabolic process	89	0.259203	0.971739	0.518851	0.854666	0.792032	278
GO:0043414	macromolecule methylation	89	0.258846	0.970399	0.518851	0.854666	0.792032	1350
GO:1901522	positive regulation of transcription from RNA polymerase II promoter involved in cellular response to chemical stimulus	13	0.394436	0.969976	0.498039	0.844637	0.782739	190
GO:0000165	MAPK cascade	277	0.223422	0.969943	0.56176	0.875263	0.811121	921
GO:0030323	respiratory tube development	60	0.280033	0.968712	0.500917	0.844924	0.783004	574
GO:0030324	lung development	60	0.280033	0.968712	0.500917	0.844924	0.783004	574
GO:0002886	regulation of myeloid leukocyte mediated immunity	15	0.377457	0.968648	0.500931	0.844924	0.783004	256
GO:0036314	response to sterol	12	0.399315	0.968419	0.495202	0.843101	0.781315	368
GO:0071901	negative regulation of protein serine/threonine kinase activity	53	0.282828	0.968354	0.479646	0.832456	0.771451	921
GO:0009116	nucleoside metabolic process	40	0.295388	0.96832	0.497278	0.844637	0.782739	879
GO:0019953	sexual reproduction	202	0.231739	0.96823	0.54386	0.867817	0.80422	617
GO:0031668	cellular response to extracellular stimulus	103	0.252062	0.966723	0.533101	0.865148	0.801746	911
GO:0003143	embryonic heart tube morphogenesis	20	0.34695	0.965444	0.510204	0.850789	0.78844	574
GO:0048015	phosphatidylinositol-mediated signaling	63	0.275572	0.96523	0.496364	0.844063	0.782207	964
GO:0006906	vesicle fusion	27	0.325441	0.965193	0.50457	0.846989	0.784919	1424
GO:0016032	viral process	308	0.220429	0.965173	0.588333	0.892581	0.827169	457
GO:1903432	regulation of TORC1 signaling	11	0.406382	0.965083	0.506641	0.847461	0.785355	2041
GO:0072074	kidney mesenchyme development	10	0.416681	0.964017	0.505682	0.847461	0.785355	51
GO:0034329	cell junction assembly	103	0.251251	0.963614	0.541812	0.866829	0.803305	427
GO:0051258	protein polymerization	107	0.252843	0.963047	0.550179	0.873019	0.80904	210
GO:1904029	regulation of cyclin-dependent protein kinase activity	44	0.290238	0.962746	0.517921	0.854666	0.792032	992
GO:0071897	DNA biosynthetic process	69	0.268881	0.962649	0.510909	0.851013	0.788647	91
GO:0050727	regulation of inflammatory response	91	0.257132	0.962512	0.536364	0.865763	0.802316	409
GO:0045736	negative regulation of cyclin-dependent protein serine/threonine kinase activity	13	0.391232	0.962096	0.503922	0.846651	0.784605	896
GO:0009251	glucan catabolic process	10	0.415819	0.962024	0.507576	0.847983	0.785839	1467
GO:0007229	integrin-mediated signaling pathway	33	0.309735	0.961388	0.508318	0.848765	0.786565	988
GO:0002718	regulation of cytokine production involved in immune response	27	0.324148	0.961359	0.506399	0.847461	0.785355	409
GO:0030970	retrograde protein transport, ER to cytosol	10	0.415227	0.960653	0.511364	0.851013	0.788647	1530
GO:1903513	endoplasmic reticulum to cytosol transport	10	0.415227	0.960653	0.511364	0.851013	0.788647	1530
GO:0098657	import into cell	268	0.221603	0.960097	0.588533	0.892581	0.827169	796
GO:0051491	positive regulation of filopodium assembly	13	0.390295	0.959792	0.503922	0.846651	0.784605	126
GO:0035136	forelimb morphogenesis	13	0.389989	0.959039	0.505882	0.847461	0.785355	125
GO:0016574	histone ubiquitination	15	0.373521	0.958547	0.517691	0.854666	0.792032	2064
GO:0009636	response to toxic substance	164	0.233022	0.957372	0.574138	0.881017	0.816453	655
GO:0070646	protein modification by small protein removal	97	0.25294	0.956905	0.561062	0.875263	0.811121	2063
GO:0061098	positive regulation of protein tyrosine kinase activity	17	0.360265	0.955951	0.513812	0.852303	0.789842	795
GO:0008593	regulation of Notch signaling pathway	34	0.30476	0.955566	0.524164	0.860055	0.797027	716
GO:0050691	regulation of defense response to virus by host	12	0.393735	0.954888	0.525912	0.86081	0.797727	452
GO:0071219	cellular response to molecule of bacterial origin	55	0.278784	0.953026	0.530576	0.864211	0.800878	795
GO:0022602	ovulation cycle process	13	0.387479	0.952866	0.515686	0.853915	0.791337	795
GO:0043244	regulation of protein complex disassembly	44	0.287147	0.952492	0.537634	0.865763	0.802316	417
GO:0031056	regulation of histone modification	62	0.273298	0.951262	0.530275	0.864093	0.800769	340
GO:0043331	response to dsRNA	11	0.400506	0.951129	0.521822	0.857699	0.794843	53
GO:0002064	epithelial cell development	84	0.255755	0.950515	0.538462	0.865763	0.802316	693
GO:0050994	regulation of lipid catabolic process	16	0.362514	0.950166	0.539162	0.865763	0.802316	886
GO:0035335	peptidyl-tyrosine dephosphorylation	35	0.301724	0.949727	0.53271	0.865148	0.801746	927
GO:0008088	axo-dendritic transport	34	0.302824	0.949493	0.535316	0.865545	0.802114	82
GO:0010927	cellular component assembly involved in morphogenesis	42	0.28843	0.949204	0.539855	0.865917	0.802459	784
GO:0032507	maintenance of protein location in cell	25	0.325638	0.949034	0.519337	0.854666	0.792032	934
GO:0061647	histone H3-K9 modification	21	0.335948	0.948508	0.517495	0.854666	0.792032	1443
GO:0030890	positive regulation of B cell proliferation	14	0.37777	0.948269	0.524809	0.860742	0.797663	757
GO:0007601	visual perception	29	0.312733	0.948208	0.539855	0.865917	0.802459	418
GO:0072595	maintenance of protein localization in organelle	11	0.398809	0.947099	0.523719	0.859699	0.796696	1427
GO:0071542	dopaminergic neuron differentiation	13	0.385045	0.946882	0.52549	0.86081	0.797727	791
GO:0032091	negative regulation of protein binding	38	0.292924	0.946782	0.537477	0.865763	0.802316	626
GO:0045216	cell-cell junction organization	58	0.274106	0.946588	0.540541	0.865917	0.802459	591
GO:0006470	protein dephosphorylation	106	0.248214	0.946192	0.575758	0.882036	0.817397	927
GO:0032535	regulation of cellular component size	145	0.233854	0.945505	0.587629	0.892282	0.826892	451
GO:0048193	Golgi vesicle transport	121	0.240304	0.945488	0.574106	0.881017	0.816453	1830
GO:0046889	positive regulation of lipid biosynthetic process	26	0.321579	0.944363	0.52974	0.863592	0.800305	371
GO:0061061	muscle structure development	217	0.223236	0.94434	0.636833	0.921194	0.853686	797
GO:0046488	phosphatidylinositol metabolic process	51	0.279008	0.943876	0.542403	0.866829	0.803305	1458
GO:0006497	protein lipidation	23	0.328804	0.943593	0.533088	0.865148	0.801746	1370
GO:0042158	lipoprotein biosynthetic process	23	0.328804	0.943593	0.533088	0.865148	0.801746	1370
GO:0007286	spermatid development	29	0.311032	0.943051	0.548913	0.872318	0.808391	1477
GO:0044403	symbiont process	321	0.21462	0.942718	0.645591	0.923282	0.855621	457
GO:0002708	positive regulation of lymphocyte mediated immunity	29	0.310307	0.94085	0.554348	0.875263	0.811121	533
GO:0061912	selective autophagy	20	0.337771	0.939903	0.541744	0.866829	0.803305	1903
GO:0070482	response to oxygen levels	147	0.23216	0.939541	0.61512	0.905348	0.839001	732
GO:1902036	regulation of hematopoietic stem cell differentiation	32	0.303126	0.939171	0.568306	0.879156	0.814728	1341
GO:0006775	fat-soluble vitamin metabolic process	12	0.387168	0.93896	0.535509	0.865545	0.802114	192
GO:0016569	covalent chromatin modification	171	0.228576	0.93837	0.615652	0.905427	0.839074	2074
GO:0032680	regulation of tumor necrosis factor production	29	0.309327	0.93788	0.554348	0.875263	0.811121	778
GO:0007169	transmembrane receptor protein tyrosine kinase signaling pathway	236	0.220277	0.937847	0.655766	0.929063	0.860978	795
GO:0016570	histone modification	168	0.228005	0.937818	0.603448	0.898293	0.832463	2074
GO:0032640	tumor necrosis factor production	30	0.308203	0.937669	0.56102	0.875263	0.811121	847
GO:0006836	neurotransmitter transport	74	0.257066	0.937467	0.563964	0.876552	0.812314	391
GO:0048168	regulation of neuronal synaptic plasticity	13	0.381197	0.937418	0.535294	0.865545	0.802114	487
GO:0061014	positive regulation of mRNA catabolic process	19	0.339798	0.936383	0.550645	0.873019	0.80904	423
GO:0045892	negative regulation of transcription, DNA-templated	412	0.208594	0.935924	0.668293	0.936649	0.868007	1233
GO:0031669	cellular response to nutrient levels	92	0.249009	0.934313	0.598921	0.896304	0.830619	911
GO:0051339	regulation of lyase activity	11	0.393276	0.933958	0.533207	0.865148	0.801746	776
GO:0008360	regulation of cell shape	59	0.27034	0.933736	0.567518	0.878732	0.814335	759
GO:0007528	neuromuscular junction development	19	0.338734	0.933451	0.552486	0.874282	0.810211	1215
GO:0019722	calcium-mediated signaling	53	0.272577	0.933258	0.559292	0.875263	0.811121	710
GO:0048017	inositol lipid-mediated signaling	65	0.263942	0.932555	0.577132	0.883071	0.818356	964
GO:0043967	histone H4 acetylation	22	0.327821	0.932348	0.560662	0.875263	0.811121	1158
GO:0072273	metanephric nephron morphogenesis	11	0.392571	0.932284	0.533207	0.865148	0.801746	51
GO:0044264	cellular polysaccharide metabolic process	31	0.304477	0.932245	0.578755	0.883768	0.819002	1645
GO:0036465	synaptic vesicle recycling	26	0.317398	0.932085	0.535316	0.865545	0.802114	1123
GO:0002762	negative regulation of myeloid leukocyte differentiation	20	0.334512	0.930834	0.549165	0.872352	0.808423	922
GO:0035249	synaptic transmission, glutamatergic	29	0.30687	0.930432	0.565217	0.876552	0.812314	954
GO:0042326	negative regulation of phosphorylation	171	0.226375	0.929335	0.643478	0.922005	0.854437	974
GO:0044273	sulfur compound catabolic process	15	0.361544	0.927812	0.558659	0.875263	0.811121	1844
GO:0008361	regulation of cell size	71	0.255967	0.927001	0.579137	0.883995	0.819212	451
GO:0050982	detection of mechanical stimulus	11	0.390262	0.926801	0.537002	0.865763	0.802316	531
GO:0043406	positive regulation of MAP kinase activity	83	0.249243	0.926572	0.590991	0.893803	0.828302	1028
GO:0031111	negative regulation of microtubule polymerization or depolymerization	20	0.332906	0.926366	0.554731	0.875263	0.811121	82
GO:1903955	positive regulation of protein targeting to mitochondrion	10	0.400352	0.92624	0.554924	0.875263	0.811121	1159
GO:0048284	organelle fusion	36	0.291724	0.926209	0.574627	0.881017	0.816453	1424
GO:0044262	cellular carbohydrate metabolic process	96	0.245388	0.925106	0.627698	0.913782	0.846816	1570
GO:0008542	visual learning	13	0.376018	0.924682	0.547059	0.870833	0.807015	1690
GO:0031113	regulation of microtubule polymerization	23	0.322082	0.924303	0.564338	0.876552	0.812314	82
GO:0006006	glucose metabolic process	75	0.252842	0.924298	0.602914	0.897852	0.832054	1224
GO:0071383	cellular response to steroid hormone stimulus	92	0.245961	0.922876	0.615108	0.905348	0.839001	796
GO:0042181	ketone biosynthetic process	15	0.359618	0.922869	0.56797	0.878996	0.81458	167
GO:0090174	organelle membrane fusion	28	0.307538	0.922577	0.571171	0.87995	0.815464	1424
GO:0051489	regulation of filopodium assembly	18	0.337871	0.921893	0.585455	0.890766	0.825487	126
GO:0070741	response to interleukin-6	19	0.334443	0.921628	0.574586	0.881017	0.816453	1
GO:0071354	cellular response to interleukin-6	19	0.334443	0.921628	0.574586	0.881017	0.816453	1
GO:0070229	negative regulation of lymphocyte apoptotic process	12	0.379677	0.920793	0.560461	0.875263	0.811121	2
GO:0043300	regulation of leukocyte degranulation	11	0.387556	0.920375	0.550285	0.873019	0.80904	855
GO:1902275	regulation of chromatin organization	72	0.253044	0.920035	0.617329	0.907329	0.840836	1099
GO:1902679	negative regulation of RNA biosynthetic process	426	0.204258	0.918908	0.73127	0.966254	0.895443	1233
GO:1903507	negative regulation of nucleic acid-templated transcription	426	0.204258	0.918908	0.73127	0.966254	0.895443	1233
GO:0042475	odontogenesis of dentin-containing tooth	31	0.299958	0.918408	0.593407	0.895602	0.829968	620
GO:0071706	tumor necrosis factor superfamily cytokine production	31	0.299914	0.918273	0.593407	0.895602	0.829968	847
GO:0097306	cellular response to alcohol	39	0.281593	0.917625	0.571688	0.87995	0.815464	613
GO:0002703	regulation of leukocyte mediated immunity	52	0.269304	0.917358	0.599644	0.896507	0.830807	256
GO:0090276	regulation of peptide hormone secretion	61	0.264023	0.917194	0.597806	0.896231	0.830551	914
GO:0090322	regulation of superoxide metabolic process	11	0.385825	0.916264	0.559772	0.875263	0.811121	1391
GO:1903555	regulation of tumor necrosis factor superfamily cytokine production	30	0.301064	0.915949	0.590164	0.892909	0.827473	778
GO:0015914	phospholipid transport	22	0.321969	0.915703	0.573529	0.881017	0.816453	1084
GO:0016579	protein deubiquitination	92	0.244015	0.915576	0.627698	0.913782	0.846816	2063
GO:0043085	positive regulation of catalytic activity	458	0.200751	0.915177	0.773734	0.988856	0.916389	802
GO:0060338	regulation of type I interferon-mediated signaling pathway	12	0.377089	0.914517	0.564299	0.876552	0.812314	441
GO:0006700	C21-steroid hormone biosynthetic process	11	0.384974	0.914243	0.565465	0.876552	0.812314	167
GO:0061982	meiosis I cell cycle process	24	0.316753	0.914159	0.595903	0.895602	0.829968	442
GO:0050770	regulation of axonogenesis	80	0.247553	0.913847	0.619308	0.908349	0.841782	487
GO:0071407	cellular response to organic cyclic compound	199	0.218553	0.913146	0.696181	0.948577	0.879061	796
GO:0042632	cholesterol homeostasis	20	0.327991	0.912688	0.589981	0.892909	0.827473	871
GO:0055092	sterol homeostasis	20	0.327991	0.912688	0.589981	0.892909	0.827473	871
GO:0048048	embryonic eye morphogenesis	13	0.370987	0.912312	0.568627	0.879294	0.814856	1159
GO:0051261	protein depolymerization	45	0.274207	0.912091	0.607843	0.901293	0.835243	417
GO:0090317	negative regulation of intracellular protein transport	14	0.363188	0.911666	0.578244	0.883701	0.81894	545
GO:0007611	learning or memory	70	0.25292	0.910521	0.625899	0.913418	0.846479	513
GO:0006970	response to osmotic stress	31	0.297273	0.910187	0.60989	0.903974	0.837727	668
GO:0060249	anatomical structure homeostasis	110	0.237297	0.910094	0.678571	0.940267	0.871361	548
GO:0071229	cellular response to acid chemical	80	0.246355	0.909422	0.626594	0.913712	0.846752	925
GO:0010639	negative regulation of organelle organization	134	0.227466	0.909235	0.687075	0.943078	0.873966	557
GO:0006623	protein targeting to vacuole	12	0.374785	0.908929	0.573896	0.881017	0.816453	605
GO:0001706	endoderm formation	20	0.326563	0.908713	0.595547	0.895602	0.829968	878
GO:0036503	ERAD pathway	29	0.299378	0.907715	0.592391	0.895206	0.829602	1848
GO:0060324	face development	17	0.340788	0.904268	0.60221	0.897508	0.831736	912
GO:0050879	multicellular organismal movement	14	0.36009	0.903889	0.597328	0.895874	0.830221	960
GO:0050881	musculoskeletal movement	14	0.36009	0.903889	0.597328	0.895874	0.830221	960
GO:0014075	response to amine	16	0.344798	0.903731	0.581056	0.885854	0.820935	568
GO:0032504	multicellular organism reproduction	208	0.214752	0.903144	0.734835	0.967265	0.89638	802
GO:0035303	regulation of dephosphorylation	78	0.245246	0.903035	0.647378	0.924442	0.856695	911
GO:0050435	amyloid-beta metabolic process	15	0.351811	0.902834	0.594041	0.895602	0.829968	939
GO:0000187	activation of MAPK activity	47	0.269357	0.902631	0.610229	0.904123	0.837865	785
GO:0043370	regulation of CD4-positive, alpha-beta T cell differentiation	17	0.339823	0.901709	0.607735	0.901293	0.835243	1384
GO:0035987	endodermal cell differentiation	19	0.327203	0.901675	0.604052	0.898503	0.832658	878
GO:0045737	positive regulation of cyclin-dependent protein serine/threonine kinase activity	14	0.359075	0.901342	0.601145	0.896516	0.830816	2114
GO:0071108	protein K48-linked deubiquitination	11	0.379486	0.90121	0.574953	0.88116	0.816585	2042
GO:0033627	cell adhesion mediated by integrin	29	0.296971	0.900417	0.610507	0.904181	0.837919	243
GO:0032869	cellular response to insulin stimulus	73	0.247829	0.900306	0.655172	0.929063	0.860978	881
GO:0038083	peptidyl-tyrosine autophosphorylation	13	0.365962	0.899955	0.588235	0.892581	0.827169	874
GO:0045931	positive regulation of mitotic cell cycle	50	0.266702	0.898049	0.641844	0.922005	0.854437	426
GO:0030851	granulocyte differentiation	10	0.388016	0.897699	0.594697	0.895602	0.829968	1596
GO:0045621	positive regulation of lymphocyte differentiation	31	0.293082	0.897356	0.624542	0.912829	0.845934	465
GO:0044060	regulation of endocrine process	10	0.387661	0.896879	0.594697	0.895602	0.829968	328
GO:0045787	positive regulation of cell cycle	131	0.226432	0.896217	0.734483	0.967265	0.89638	426
GO:0000079	regulation of cyclin-dependent protein serine/threonine kinase activity	42	0.272326	0.896206	0.623188	0.911554	0.844752	992
GO:2001239	regulation of extrinsic apoptotic signaling pathway in absence of ligand	18	0.328438	0.896155	0.630909	0.915365	0.848283	197
GO:0051591	response to cAMP	29	0.295301	0.895352	0.61413	0.905035	0.838711	776
GO:0045619	regulation of lymphocyte differentiation	52	0.262762	0.895075	0.635231	0.91958	0.852189	465
GO:1901699	cellular response to nitrogen compound	221	0.211089	0.894402	0.770017	0.988856	0.916389	925
GO:0043280	positive regulation of cysteine-type endopeptidase activity involved in apoptotic process	40	0.272803	0.894282	0.631579	0.915661	0.848558	612
GO:0031397	negative regulation of protein ubiquitination	28	0.298022	0.89403	0.607207	0.901293	0.835243	521
GO:0061097	regulation of protein tyrosine kinase activity	28	0.297986	0.893922	0.607207	0.901293	0.835243	795
GO:0035195	gene silencing by miRNA	56	0.259435	0.893578	0.641844	0.922005	0.854437	607
GO:0003338	metanephros morphogenesis	13	0.363199	0.89316	0.598039	0.896231	0.830551	51
GO:0045936	negative regulation of phosphate metabolic process	211	0.211955	0.892369	0.770833	0.988856	0.916389	557
GO:0072207	metanephric epithelium development	12	0.367861	0.892137	0.59501	0.895602	0.829968	390
GO:0032922	circadian regulation of gene expression	31	0.291376	0.892133	0.641026	0.922005	0.854437	322
GO:0010563	negative regulation of phosphorus metabolic process	212	0.211927	0.891814	0.768166	0.988856	0.916389	557
GO:0033674	positive regulation of kinase activity	184	0.215958	0.891675	0.743007	0.972111	0.900871	823
GO:0098927	vesicle-mediated transport between endosomal compartments	16	0.339969	0.891075	0.599271	0.896304	0.830619	795
GO:1901605	alpha-amino acid metabolic process	65	0.252151	0.890896	0.646098	0.923659	0.85597	820
GO:0006325	chromatin organization	246	0.208589	0.890745	0.778929	0.991628	0.918958	1994
GO:0002090	regulation of receptor internalization	21	0.315437	0.890598	0.620626	0.908894	0.842286	836
GO:0045638	negative regulation of myeloid cell differentiation	33	0.286831	0.890297	0.64695	0.92418	0.856452	762
GO:1901698	response to nitrogen compound	345	0.200951	0.890158	0.812398	0.998622	0.925439	796
GO:0016242	negative regulation of macroautophagy	13	0.361474	0.888917	0.611765	0.904303	0.838032	2041
GO:0010165	response to X-ray	12	0.366353	0.88848	0.598848	0.896304	0.830619	1852
GO:0051963	regulation of synapse assembly	32	0.28623	0.88682	0.642987	0.922005	0.854437	915
GO:0009581	detection of external stimulus	25	0.304056	0.886136	0.626151	0.913418	0.846479	531
GO:0032271	regulation of protein polymerization	88	0.236079	0.884926	0.688172	0.94375	0.874588	210
GO:1903321	negative regulation of protein modification by small protein conjugation or removal	31	0.288762	0.884129	0.655678	0.929063	0.860978	1994
GO:2000107	negative regulation of leukocyte apoptotic process	14	0.352122	0.883888	0.625954	0.913418	0.846479	864
GO:0006629	lipid metabolic process	382	0.199036	0.883689	0.847934	1	0.926716	980
GO:0005978	glycogen biosynthetic process	17	0.332414	0.882049	0.629834	0.914426	0.847414	971
GO:0009250	glucan biosynthetic process	17	0.332414	0.882049	0.629834	0.914426	0.847414	971
GO:0030225	macrophage differentiation	15	0.34329	0.880967	0.61825	0.907837	0.841307	328
GO:0007033	vacuole organization	60	0.254644	0.880886	0.66789	0.936649	0.868007	1804
GO:0071902	positive regulation of protein serine/threonine kinase activity	106	0.230963	0.880428	0.730838	0.966254	0.895443	1159
GO:0072170	metanephric tubule development	10	0.38024	0.87971	0.611742	0.904303	0.838032	220
GO:0046785	microtubule polymerization	30	0.289022	0.879314	0.661202	0.933888	0.865449	82
GO:0042987	amyloid precursor protein catabolic process	15	0.342491	0.878916	0.620112	0.908809	0.842208	939
GO:2001023	regulation of response to drug	21	0.311296	0.878907	0.639042	0.922005	0.854437	1122
GO:0060998	regulation of dendritic spine development	34	0.280268	0.878773	0.665428	0.934646	0.866152	545
GO:0010828	positive regulation of glucose transmembrane transport	16	0.334626	0.877069	0.621129	0.908894	0.842286	967
GO:0006869	lipid transport	96	0.232324	0.875857	0.714029	0.95888	0.888609	796
GO:1902285	semaphorin-plexin signaling pathway involved in neuron projection guidance	10	0.378279	0.875173	0.617424	0.907329	0.840836	449
GO:0031398	positive regulation of protein ubiquitination	38	0.270507	0.874326	0.676417	0.939358	0.870518	1415
GO:1903018	regulation of glycoprotein metabolic process	21	0.309572	0.874039	0.640884	0.922005	0.854437	1621
GO:0046794	transport of virus	25	0.299876	0.873952	0.642726	0.922005	0.854437	97
GO:0075733	intracellular transport of virus	25	0.299876	0.873952	0.642726	0.922005	0.854437	97
GO:1904292	regulation of ERAD pathway	10	0.377514	0.873402	0.619318	0.908349	0.841782	1427
GO:0010565	regulation of cellular ketone metabolic process	63	0.249216	0.872913	0.683636	0.941195	0.872221	886
GO:0071496	cellular response to external stimulus	126	0.220745	0.871934	0.768581	0.988856	0.916389	911
GO:0051894	positive regulation of focal adhesion assembly	13	0.354159	0.870929	0.643137	0.922005	0.854437	190
GO:0000086	G2/M transition of mitotic cell cycle	85	0.23408	0.870849	0.715315	0.958902	0.88863	993
GO:1903320	regulation of protein modification by small protein conjugation or removal	80	0.235687	0.870044	0.697632	0.94897	0.879426	1496
GO:0010821	regulation of mitochondrion organization	64	0.247598	0.869904	0.698182	0.949036	0.879487	794
GO:0043087	regulation of GTPase activity	181	0.210484	0.868959	0.797557	0.996814	0.923764	434
GO:0070841	inclusion body assembly	10	0.375211	0.868074	0.625	0.913146	0.846227	378
GO:0050710	negative regulation of cytokine secretion	12	0.357319	0.86657	0.641075	0.922005	0.854437	116
GO:0071295	cellular response to vitamin	13	0.352285	0.866321	0.654902	0.929063	0.860978	765
GO:0035194	posttranscriptional gene silencing by RNA	62	0.248807	0.86602	0.700917	0.951294	0.881579	607
GO:0001838	embryonic epithelial tube formation	43	0.26165	0.863257	0.688849	0.94375	0.874588	151
GO:1903305	regulation of regulated secretory pathway	48	0.256405	0.863005	0.685315	0.941195	0.872221	855
GO:0051253	negative regulation of RNA metabolic process	458	0.189302	0.862981	0.905063	1	0.926716	1233
GO:0043200	response to amino acid	48	0.256396	0.862973	0.685315	0.941195	0.872221	1482
GO:0002053	positive regulation of mesenchymal cell proliferation	11	0.36303	0.86213	0.629981	0.914426	0.847414	1107
GO:0010762	regulation of fibroblast migration	12	0.355397	0.86191	0.646833	0.92418	0.856452	1409
GO:0051209	release of sequestered calcium ion into cytosol	33	0.27765	0.861798	0.683919	0.941195	0.872221	587
GO:0010761	fibroblast migration	16	0.328736	0.861633	0.650273	0.927397	0.859434	228
GO:0098661	inorganic anion transmembrane transport	24	0.298508	0.861503	0.681564	0.941195	0.872221	386
GO:0002686	negative regulation of leukocyte migration	10	0.372259	0.861245	0.626894	0.913782	0.846816	473
GO:0030010	establishment of cell polarity	61	0.247749	0.860661	0.714808	0.958901	0.888629	759
GO:0016441	posttranscriptional gene silencing	63	0.245709	0.86063	0.721818	0.962771	0.892216	607
GO:2000113	negative regulation of cellular macromolecule biosynthetic process	494	0.187816	0.859898	0.923688	1	0.926716	795
GO:0051353	positive regulation of oxidoreductase activity	15	0.334705	0.858936	0.653631	0.928122	0.860106	192
GO:0006904	vesicle docking involved in exocytosis	15	0.334673	0.858854	0.653631	0.928122	0.860106	939
GO:0071375	cellular response to peptide hormone stimulus	110	0.223935	0.858847	0.775	0.988856	0.916389	881
GO:0042035	regulation of cytokine biosynthetic process	24	0.297326	0.858091	0.685289	0.941195	0.872221	565
GO:0006213	pyrimidine nucleoside metabolic process	15	0.3341	0.857383	0.653631	0.928122	0.860106	452
GO:0007292	female gamete generation	44	0.258313	0.856849	0.697133	0.948631	0.879112	465
GO:0051952	regulation of amine transport	12	0.353213	0.856613	0.650672	0.927397	0.859434	954
GO:0010950	positive regulation of endopeptidase activity	51	0.252913	0.855597	0.713781	0.95888	0.888609	618
GO:1903393	positive regulation of adherens junction organization	15	0.333323	0.855389	0.655493	0.929063	0.860978	190
GO:0030032	lamellipodium assembly	21	0.302721	0.854697	0.674033	0.938446	0.869673	120
GO:0016999	antibiotic metabolic process	36	0.269167	0.854591	0.705224	0.954497	0.884548	544
GO:0048813	dendrite morphogenesis	62	0.245498	0.8545	0.733945	0.967265	0.89638	691
GO:0001909	leukocyte mediated cytotoxicity	18	0.31308	0.85425	0.669091	0.93711	0.868435	123
GO:0051260	protein homooligomerization	107	0.224274	0.85423	0.78853	0.994725	0.921828	959
GO:0035886	vascular smooth muscle cell differentiation	13	0.347325	0.854122	0.678431	0.940267	0.871361	190
GO:0060218	hematopoietic stem cell differentiation	36	0.268983	0.854007	0.705224	0.954497	0.884548	1341
GO:0009649	entrainment of circadian clock	11	0.359589	0.853958	0.635674	0.919869	0.852457	1720
GO:1902991	regulation of amyloid precursor protein catabolic process	12	0.35192	0.853478	0.652591	0.928122	0.860106	939
GO:0000288	nuclear-transcribed mRNA catabolic process, deadenylation-dependent decay	25	0.292729	0.853124	0.685083	0.941195	0.872221	423
GO:0048477	oogenesis	27	0.287588	0.852931	0.672761	0.938321	0.869557	46
GO:0021695	cerebellar cortex development	17	0.321383	0.852779	0.664825	0.934646	0.866152	531
GO:0070227	lymphocyte apoptotic process	28	0.284106	0.852284	0.675676	0.93914	0.870316	331
GO:0009267	cellular response to starvation	56	0.247277	0.851702	0.718085	0.959985	0.889634	1482
GO:0031400	negative regulation of protein modification process	230	0.199973	0.851381	0.867797	1	0.926716	557
GO:0016239	positive regulation of macroautophagy	27	0.286777	0.850523	0.672761	0.938321	0.869557	1751
GO:0009066	aspartate family amino acid metabolic process	15	0.331174	0.849874	0.662942	0.934337	0.865865	739
GO:0120034	positive regulation of plasma membrane bounded cell projection assembly	27	0.286405	0.84942	0.672761	0.938321	0.869557	272
GO:0046626	regulation of insulin receptor signaling pathway	23	0.295935	0.849266	0.681985	0.941195	0.872221	881
GO:1904031	positive regulation of cyclin-dependent protein kinase activity	16	0.323273	0.847314	0.67031	0.93711	0.868435	2114
GO:0043122	regulation of I-kappaB kinase/NF-kappaB signaling	73	0.232699	0.845342	0.77314	0.988856	0.916389	1299
GO:0071887	leukocyte apoptotic process	36	0.2662	0.845172	0.722015	0.962771	0.892216	864
GO:0007613	memory	28	0.28134	0.843985	0.682883	0.941195	0.872221	513
GO:0035023	regulation of Rho protein signal transduction	61	0.24286	0.843676	0.749543	0.976031	0.904504	765
GO:0015844	monoamine transport	16	0.321736	0.843285	0.675774	0.93914	0.870316	1511
GO:0032608	interferon-beta production	14	0.335496	0.842154	0.688931	0.94375	0.874588	53
GO:0032648	regulation of interferon-beta production	14	0.335496	0.842154	0.688931	0.94375	0.874588	53
GO:1903053	regulation of extracellular matrix organization	15	0.328045	0.841844	0.683426	0.941195	0.872221	828
GO:0032446	protein modification by small protein conjugation	282	0.193441	0.841677	0.898477	1	0.926716	1747
GO:0010876	lipid localization	109	0.219879	0.841074	0.81149	0.998622	0.925439	899
GO:0010922	positive regulation of phosphatase activity	12	0.346397	0.840084	0.669866	0.93711	0.868435	51
GO:0090559	regulation of membrane permeability	31	0.27436	0.840034	0.714286	0.95888	0.888609	427
GO:0007254	JNK cascade	62	0.240855	0.83834	0.772477	0.988856	0.916389	1291
GO:0051588	regulation of neurotransmitter transport	35	0.266046	0.837423	0.734579	0.967265	0.89638	954
GO:0031396	regulation of protein ubiquitination	69	0.233744	0.836853	0.778182	0.991246	0.918604	1556
GO:0048515	spermatid differentiation	31	0.273051	0.836026	0.714286	0.95888	0.888609	1477
GO:0006073	cellular glucan metabolic process	27	0.281839	0.835879	0.702011	0.951849	0.882094	1645
GO:0044042	glucan metabolic process	27	0.281839	0.835879	0.702011	0.951849	0.882094	1645
GO:0044275	cellular carbohydrate catabolic process	18	0.30634	0.835859	0.685455	0.941195	0.872221	1467
GO:0014911	positive regulation of smooth muscle cell migration	16	0.318566	0.834977	0.693989	0.947759	0.878304	91
GO:0006890	retrograde vesicle-mediated transport, Golgi to ER	29	0.275274	0.834632	0.695652	0.948577	0.879061	1812
GO:0031532	actin cytoskeleton reorganization	37	0.260352	0.834379	0.729282	0.966254	0.895443	872
GO:0046686	response to cadmium ion	20	0.299144	0.832416	0.70872	0.957176	0.887031	376
GO:0014910	regulation of smooth muscle cell migration	28	0.277462	0.832352	0.702703	0.952446	0.882647	967
GO:0006911	phagocytosis, engulfment	16	0.316716	0.830127	0.699454	0.950424	0.880773	1028
GO:0021591	ventricular system development	10	0.358642	0.829741	0.664773	0.934646	0.866152	1655
GO:1902107	positive regulation of leukocyte differentiation	49	0.246622	0.829599	0.750439	0.976267	0.904723	1384
GO:0050871	positive regulation of B cell activation	24	0.287321	0.829218	0.726257	0.965895	0.89511	214
GO:0051289	protein homotetramerization	31	0.2708	0.829132	0.717949	0.959985	0.889634	629
GO:1901068	guanosine-containing compound metabolic process	12	0.341682	0.828648	0.68906	0.94375	0.874588	545
GO:0071322	cellular response to carbohydrate stimulus	48	0.245965	0.827866	0.776224	0.989751	0.917218	757
GO:0050890	cognition	78	0.224754	0.82758	0.793852	0.994863	0.921955	513
GO:0006305	DNA alkylation	22	0.29097	0.827541	0.696691	0.948577	0.879061	1460
GO:0006306	DNA methylation	22	0.29097	0.827541	0.696691	0.948577	0.879061	1460
GO:0038179	neurotrophin signaling pathway	19	0.300153	0.827133	0.710866	0.957688	0.887505	836
GO:0043254	regulation of protein complex assembly	175	0.200899	0.826798	0.897747	1	0.926716	229
GO:0043547	positive regulation of GTPase activity	150	0.203444	0.826137	0.893836	1	0.926716	434
GO:0002573	myeloid leukocyte differentiation	72	0.227128	0.82581	0.81769	0.999222	0.925995	795
GO:0042113	B cell activation	72	0.226842	0.824767	0.8213	0.999918	0.92664	423
GO:0060039	pericardium development	10	0.356285	0.824289	0.679924	0.941195	0.872221	427
GO:0007009	plasma membrane organization	33	0.26541	0.823806	0.752311	0.978365	0.906667	993
GO:0033692	cellular polysaccharide biosynthetic process	20	0.295936	0.823489	0.716141	0.95933	0.889027	971
GO:0010824	regulation of centrosome duplication	16	0.314145	0.82339	0.710383	0.957688	0.887505	1092
GO:0045934	negative regulation of nucleobase-containing compound metabolic process	497	0.179386	0.822908	0.976303	1	0.926716	1003
GO:0048747	muscle fiber development	19	0.298566	0.822759	0.714549	0.958893	0.888622	912
GO:0070647	protein modification by small protein conjugation or removal	341	0.186194	0.822484	0.942623	1	0.926716	1747
GO:0033762	response to glucagon	14	0.327479	0.82203	0.71374	0.95888	0.888609	568
GO:0042059	negative regulation of epidermal growth factor receptor signaling pathway	12	0.338868	0.821823	0.710173	0.957688	0.887505	770
GO:0001933	negative regulation of protein phosphorylation	158	0.201281	0.821774	0.887153	1	0.926716	557
GO:0044087	regulation of cellular component biogenesis	334	0.186374	0.8212	0.947282	1	0.926716	874
GO:0048609	multicellular organismal reproductive process	205	0.195568	0.820466	0.920139	1	0.926716	802
GO:0009799	specification of symmetry	32	0.264725	0.820191	0.741348	0.971112	0.899945	574
GO:0043409	negative regulation of MAPK cascade	64	0.233294	0.819652	0.810909	0.998622	0.925439	1193
GO:1903313	positive regulation of mRNA metabolic process	28	0.273203	0.819575	0.727928	0.965895	0.89511	2088
GO:0001958	endochondral ossification	10	0.354109	0.819253	0.683712	0.941195	0.872221	394
GO:0036075	replacement ossification	10	0.354109	0.819253	0.683712	0.941195	0.872221	394
GO:0001953	negative regulation of cell-matrix adhesion	13	0.333109	0.819164	0.727451	0.965895	0.89511	1481
GO:0043507	positive regulation of JUN kinase activity	24	0.283742	0.818887	0.746741	0.974805	0.903367	1261
GO:0001701	in utero embryonic development	136	0.204216	0.818589	0.881356	1	0.926716	1099
GO:2000573	positive regulation of DNA biosynthetic process	25	0.28081	0.818386	0.740331	0.970681	0.899546	91
GO:0010524	positive regulation of calcium ion transport into cytosol	12	0.336485	0.816043	0.725528	0.965755	0.894981	827
GO:0007249	I-kappaB kinase/NF-kappaB signaling	82	0.220222	0.816019	0.806922	0.998622	0.925439	1299
GO:0030511	positive regulation of transforming growth factor beta receptor signaling pathway	14	0.324601	0.814805	0.725191	0.965646	0.89488	520
GO:1903846	positive regulation of cellular response to transforming growth factor beta stimulus	14	0.324601	0.814805	0.725191	0.965646	0.89488	520
GO:1900076	regulation of cellular response to insulin stimulus	25	0.279579	0.814798	0.742173	0.971857	0.900635	881
GO:0007143	female meiotic nuclear division	11	0.342675	0.813789	0.685009	0.941195	0.872221	985
GO:0051028	mRNA transport	51	0.240482	0.813543	0.805654	0.998622	0.925439	23
GO:0032886	regulation of microtubule-based process	91	0.216958	0.812132	0.843636	1	0.926716	1231
GO:0006919	activation of cysteine-type endopeptidase activity involved in apoptotic process	25	0.278506	0.811672	0.747698	0.975084	0.903626	1069
GO:0043666	regulation of phosphoprotein phosphatase activity	42	0.246435	0.811	0.775362	0.988985	0.916508	911
GO:0090382	phagosome maturation	11	0.34144	0.810856	0.688805	0.94375	0.874588	381
GO:2001022	positive regulation of response to DNA damage stimulus	35	0.257022	0.80902	0.77757	0.9908	0.91819	972
GO:0016311	dephosphorylation	153	0.198371	0.808048	0.90785	1	0.926716	985
GO:0046928	regulation of neurotransmitter secretion	30	0.265553	0.807914	0.737705	0.970368	0.899255	954
GO:0046328	regulation of JNK cascade	51	0.238801	0.807858	0.812721	0.998622	0.925439	1272
GO:0031047	gene silencing by RNA	69	0.225544	0.807493	0.843636	1	0.926716	607
GO:0010952	positive regulation of peptidase activity	56	0.234129	0.806417	0.794326	0.994863	0.921955	671
GO:0005996	monosaccharide metabolic process	102	0.211274	0.806358	0.857394	1	0.926716	1271
GO:0030316	osteoclast differentiation	37	0.250403	0.802493	0.782689	0.992979	0.92021	1233
GO:0044766	multi-organism transport	28	0.267371	0.802082	0.756757	0.981115	0.909215	526
GO:1902579	multi-organism localization	28	0.267371	0.802082	0.756757	0.981115	0.909215	526
GO:0031098	stress-activated protein kinase signaling cascade	102	0.2099	0.801112	0.860915	1	0.926716	564
GO:0031124	mRNA 3'-end processing	32	0.258337	0.800401	0.766849	0.988856	0.916389	3546
GO:0010043	response to zinc ion	13	0.325234	0.799799	0.743137	0.972111	0.900871	1394
GO:0008652	cellular amino acid biosynthetic process	26	0.272277	0.79958	0.758364	0.982191	0.910212	820
GO:0030038	contractile actin filament bundle assembly	33	0.257603	0.799573	0.787431	0.994663	0.92177	371
GO:0043149	stress fiber assembly	33	0.257603	0.799573	0.787431	0.994663	0.92177	371
GO:0031145	anaphase-promoting complex-dependent catabolic process	25	0.274342	0.799538	0.779006	0.991628	0.918958	618
GO:0044839	cell cycle G2/M phase transition	91	0.213467	0.799064	0.870909	1	0.926716	993
GO:0000082	G1/S transition of mitotic cell cycle	88	0.213121	0.79887	0.845878	1	0.926716	326
GO:0098656	anion transmembrane transport	80	0.216118	0.797804	0.848816	1	0.926716	1454
GO:2000516	positive regulation of CD4-positive, alpha-beta T cell activation	11	0.335767	0.797385	0.719165	0.959985	0.889634	432
GO:0006094	gluconeogenesis	35	0.253071	0.796582	0.794393	0.994863	0.921955	892
GO:0051281	positive regulation of release of sequestered calcium ion into cytosol	10	0.34425	0.796445	0.712121	0.958012	0.887805	112
GO:0099504	synaptic vesicle cycle	62	0.228455	0.79518	0.827523	1	0.926716	993
GO:1901532	regulation of hematopoietic progenitor cell differentiation	36	0.250018	0.793793	0.804104	0.998519	0.925343	1341
GO:0002637	regulation of immunoglobulin production	21	0.281107	0.793671	0.767956	0.988856	0.916389	533
GO:0005975	carbohydrate metabolic process	206	0.188441	0.792958	0.950086	1	0.926716	1271
GO:0033043	regulation of organelle organization	426	0.176116	0.792307	0.990228	1	0.926716	795
GO:0090068	positive regulation of cell cycle process	96	0.210039	0.791842	0.875899	1	0.926716	419
GO:0032436	positive regulation of proteasomal ubiquitin-dependent protein catabolic process	34	0.252047	0.790284	0.791822	0.994858	0.921951	1819
GO:0010559	regulation of glycoprotein biosynthetic process	18	0.2896	0.790186	0.74	0.970681	0.899546	1621
GO:0043372	positive regulation of CD4-positive, alpha-beta T cell differentiation	10	0.341237	0.789474	0.727273	0.965895	0.89511	432
GO:1902041	regulation of extrinsic apoptotic signaling pathway via death domain receptors	25	0.270824	0.789283	0.793738	0.994863	0.921955	1062
GO:0043951	negative regulation of cAMP-mediated signaling	11	0.331391	0.786993	0.734345	0.967265	0.89638	733
GO:0060323	head morphogenesis	12	0.324325	0.786554	0.760077	0.9834	0.911332	912
GO:0060612	adipose tissue development	15	0.306314	0.786078	0.767225	0.988856	0.916389	445
GO:0007040	lysosome organization	27	0.264987	0.785898	0.78245	0.992979	0.92021	1664
GO:0080171	lytic vacuole organization	27	0.264987	0.785898	0.78245	0.992979	0.92021	1664
GO:0021544	subpallium development	12	0.323542	0.784655	0.763916	0.986344	0.914061	556
GO:1901135	carbohydrate derivative metabolic process	396	0.175707	0.783529	0.988562	1	0.926716	545
GO:0038128	ERBB2 signaling pathway	13	0.318561	0.783388	0.760784	0.983979	0.911869	795
GO:0097035	regulation of membrane lipid distribution	10	0.338415	0.782945	0.736742	0.969438	0.898394	1084
GO:0032205	negative regulation of telomere maintenance	12	0.322833	0.782935	0.763916	0.986344	0.914061	1972
GO:1901137	carbohydrate derivative biosynthetic process	262	0.180902	0.781563	0.977929	1	0.926716	641
GO:0044270	cellular nitrogen compound catabolic process	238	0.183524	0.781364	0.963793	1	0.926716	468
GO:0031330	negative regulation of cellular catabolic process	91	0.208705	0.78124	0.898182	1	0.926716	545
GO:1901800	positive regulation of proteasomal protein catabolic process	40	0.237997	0.780184	0.814882	0.998622	0.925439	1819
GO:0042982	amyloid precursor protein metabolic process	21	0.276076	0.779468	0.791897	0.994858	0.921951	1155
GO:0031929	TOR signaling	42	0.236639	0.778761	0.820652	0.999918	0.92664	1891
GO:0051186	cofactor metabolic process	196	0.186062	0.777467	0.956747	1	0.926716	544
GO:0110053	regulation of actin filament organization	95	0.20654	0.776865	0.895683	1	0.926716	210
GO:0046148	pigment biosynthetic process	16	0.296384	0.776837	0.79235	0.994858	0.921951	827
GO:0016578	histone deubiquitination	10	0.335595	0.776421	0.744318	0.972983	0.901679	830
GO:0006650	glycerophospholipid metabolic process	93	0.207368	0.776215	0.911552	1	0.926716	966
GO:0010822	positive regulation of mitochondrion organization	43	0.235137	0.775784	0.830935	1	0.926716	1193
GO:0045582	positive regulation of T cell differentiation	26	0.263709	0.774419	0.812268	0.998622	0.925439	465
GO:0006473	protein acetylation	65	0.219053	0.773955	0.889292	1	0.926716	1335
GO:0010743	regulation of macrophage derived foam cell differentiation	10	0.333966	0.772651	0.75	0.976031	0.904504	216
GO:0051204	protein insertion into mitochondrial membrane	15	0.300609	0.771436	0.789572	0.994858	0.921951	229
GO:0017158	regulation of calcium ion-dependent exocytosis	35	0.244912	0.770901	0.820561	0.999918	0.92664	747
GO:1901565	organonitrogen compound catabolic process	404	0.171832	0.770697	0.995153	1	0.926716	976
GO:0035567	non-canonical Wnt signaling pathway	58	0.223159	0.770648	0.859459	1	0.926716	836
GO:0010921	regulation of phosphatase activity	63	0.219896	0.770218	0.872727	1	0.926716	911
GO:0051493	regulation of cytoskeleton organization	200	0.183864	0.769356	0.961872	1	0.926716	874
GO:1904357	negative regulation of telomere maintenance via telomere lengthening	10	0.332514	0.769292	0.75947	0.983286	0.911227	1972
GO:0001844	protein insertion into mitochondrial membrane involved in apoptotic signaling pathway	14	0.306305	0.768879	0.776718	0.990047	0.917492	229
GO:0048814	regulation of dendrite morphogenesis	38	0.237608	0.76799	0.833638	1	0.926716	691
GO:1903322	positive regulation of protein modification by small protein conjugation or removal	44	0.231468	0.767799	0.849462	1	0.926716	1496
GO:0014902	myotube differentiation	30	0.252036	0.76679	0.799636	0.997235	0.924154	912
GO:0033500	carbohydrate homeostasis	83	0.206259	0.766775	0.897297	1	0.926716	757
GO:0032456	endocytic recycling	20	0.275473	0.766548	0.790353	0.994858	0.921951	1509
GO:0015696	ammonium transport	21	0.27142	0.76632	0.808471	0.998622	0.925439	1515
GO:0032890	regulation of organic acid transport	11	0.322586	0.766083	0.772296	0.988856	0.916389	1137
GO:0042593	glucose homeostasis	82	0.206734	0.766039	0.896175	1	0.926716	757
GO:0018107	peptidyl-threonine phosphorylation	55	0.223909	0.765435	0.868705	1	0.926716	874
GO:0097502	mannosylation	12	0.315386	0.764875	0.78119	0.992979	0.92021	1423
GO:0019318	hexose metabolic process	91	0.204331	0.764867	0.923636	1	0.926716	1250
GO:0099084	postsynaptic specialization organization	10	0.330313	0.7642	0.768939	0.988856	0.916389	513
GO:0051656	establishment of organelle localization	166	0.185611	0.763284	0.967687	1	0.926716	256
GO:0048232	male gamete generation	120	0.194247	0.763164	0.960751	1	0.926716	1144
GO:0002698	negative regulation of immune effector process	27	0.257166	0.762705	0.824497	1	0.926716	974
GO:1903845	negative regulation of cellular response to transforming growth factor beta stimulus	32	0.245574	0.760857	0.808743	0.998622	0.925439	1269
GO:0046700	heterocycle catabolic process	241	0.177984	0.760447	0.981067	1	0.926716	468
GO:0051291	protein heterooligomerization	38	0.235087	0.759844	0.839122	1	0.926716	954
GO:0031297	replication fork processing	10	0.328151	0.759199	0.772727	0.988856	0.916389	3208
GO:0043624	cellular protein complex disassembly	78	0.206046	0.758693	0.907776	1	0.926716	417
GO:0016458	gene silencing	97	0.200487	0.758469	0.929204	1	0.926716	1666
GO:1903599	positive regulation of autophagy of mitochondrion	10	0.327815	0.758422	0.772727	0.988856	0.916389	1193
GO:0045921	positive regulation of exocytosis	27	0.255315	0.757215	0.829982	1	0.926716	781
GO:0006383	transcription by RNA polymerase III	13	0.307894	0.757157	0.784314	0.993914	0.921076	1702
GO:0098534	centriole assembly	14	0.301614	0.757105	0.78626	0.994511	0.921629	804
GO:0010256	endomembrane system organization	133	0.189755	0.756895	0.948805	1	0.926716	776
GO:0030833	regulation of actin filament polymerization	63	0.216034	0.756688	0.889091	1	0.926716	210
GO:0034637	cellular carbohydrate biosynthetic process	24	0.261795	0.755547	0.839851	1	0.926716	971
GO:0043543	protein acylation	79	0.205245	0.755522	0.922794	1	0.926716	1335
GO:0010799	regulation of peptidyl-threonine phosphorylation	24	0.261667	0.75518	0.839851	1	0.926716	746
GO:0051492	regulation of stress fiber assembly	28	0.251678	0.755002	0.821622	0.999918	0.92664	113
GO:0015918	sterol transport	27	0.254509	0.754825	0.83181	1	0.926716	1170
GO:0045070	positive regulation of viral genome replication	13	0.306659	0.754118	0.790196	0.994858	0.921951	366
GO:0016054	organic acid catabolic process	79	0.204723	0.753602	0.924632	1	0.926716	1224
GO:0046395	carboxylic acid catabolic process	79	0.204723	0.753602	0.924632	1	0.926716	1224
GO:0031123	RNA 3'-end processing	43	0.228263	0.753105	0.872302	1	0.926716	3691
GO:0007632	visual behavior	14	0.299814	0.752585	0.791985	0.994858	0.921951	1690
GO:0097345	mitochondrial outer membrane permeabilization	21	0.266544	0.752553	0.813996	0.998622	0.925439	229
GO:1902110	positive regulation of mitochondrial membrane permeability involved in apoptotic process	21	0.266544	0.752553	0.813996	0.998622	0.925439	229
GO:0045197	establishment or maintenance of epithelial cell apical/basal polarity	17	0.283493	0.752238	0.813996	0.998622	0.925439	1092
GO:0043277	apoptotic cell clearance	12	0.309812	0.751358	0.800384	0.997385	0.924293	1424
GO:0051205	protein insertion into membrane	18	0.275314	0.751204	0.790909	0.994858	0.921951	229
GO:0002761	regulation of myeloid leukocyte differentiation	40	0.229075	0.750936	0.85118	1	0.926716	1384
GO:0009895	negative regulation of catabolic process	111	0.193744	0.750293	0.944348	1	0.926716	545
GO:0014003	oligodendrocyte development	18	0.27475	0.749665	0.794545	0.994863	0.921955	335
GO:0006516	glycoprotein catabolic process	11	0.315486	0.74922	0.795066	0.994863	0.921955	689
GO:0044843	cell cycle G1/S phase transition	95	0.1989	0.748129	0.935252	1	0.926716	326
GO:0051932	synaptic transmission, GABAergic	10	0.32307	0.747442	0.784091	0.993914	0.921076	1481
GO:0045622	regulation of T-helper cell differentiation	13	0.303636	0.746686	0.801961	0.998037	0.924897	18
GO:0010569	regulation of double-strand break repair via homologous recombination	20	0.268304	0.746599	0.808905	0.998622	0.925439	1443
GO:0050432	catecholamine secretion	11	0.31437	0.746572	0.796964	0.996402	0.923382	1511
GO:0005977	glycogen metabolic process	26	0.253832	0.745416	0.851301	1	0.926716	1645
GO:0070206	protein trimerization	15	0.290439	0.745339	0.804469	0.998519	0.925343	344
GO:0051705	multi-organism behavior	16	0.284293	0.745144	0.819672	0.999918	0.92664	1702
GO:0035176	social behavior	14	0.296752	0.7449	0.807252	0.998622	0.925439	1702
GO:0051703	intraspecies interaction between organisms	14	0.296752	0.7449	0.807252	0.998622	0.925439	1702
GO:0048806	genitalia development	16	0.284106	0.744655	0.819672	0.999918	0.92664	1099
GO:0099024	plasma membrane invagination	20	0.267545	0.744486	0.812616	0.998622	0.925439	1028
GO:0034728	nucleosome organization	28	0.248057	0.744142	0.845045	1	0.926716	14
GO:0045992	negative regulation of embryonic development	10	0.321351	0.743466	0.785985	0.994495	0.921615	1294
GO:0031110	regulation of microtubule polymerization or depolymerization	36	0.234047	0.743086	0.878731	1	0.926716	82
GO:0097720	calcineurin-mediated signaling	12	0.306258	0.742738	0.8119	0.998622	0.925439	710
GO:0046605	regulation of centrosome cycle	22	0.261116	0.742633	0.823529	1	0.926716	1099
GO:0140014	mitotic nuclear division	93	0.198383	0.742581	0.945848	1	0.926716	504
GO:0048511	rhythmic process	108	0.194283	0.742229	0.946043	1	0.926716	795
GO:0007163	establishment or maintenance of cell polarity	85	0.19936	0.74168	0.942342	1	0.926716	759
GO:0019439	aromatic compound catabolic process	242	0.173649	0.741384	0.986135	1	0.926716	632
GO:0140056	organelle localization by membrane tethering	59	0.214529	0.74097	0.914234	1	0.926716	1406
GO:1900408	negative regulation of cellular response to oxidative stress	19	0.268837	0.740835	0.815838	0.998622	0.925439	1122
GO:1903202	negative regulation of oxidative stress-induced cell death	19	0.268837	0.740835	0.815838	0.998622	0.925439	1122
GO:0006303	double-strand break repair via nonhomologous end joining	26	0.252251	0.740772	0.862454	1	0.926716	1070
GO:0014912	negative regulation of smooth muscle cell migration	10	0.320121	0.740621	0.787879	0.994725	0.921828	967
GO:0098869	cellular oxidant detoxification	21	0.262257	0.740449	0.826888	1	0.926716	1391
GO:0035088	establishment or maintenance of apical/basal cell polarity	18	0.27088	0.739106	0.82	0.999918	0.92664	539
GO:0061245	establishment or maintenance of bipolar cell polarity	18	0.27088	0.739106	0.82	0.999918	0.92664	539
GO:0010970	transport along microtubule	61	0.212658	0.738759	0.908592	1	0.926716	1677
GO:0099111	microtubule-based transport	61	0.212658	0.738759	0.908592	1	0.926716	1677
GO:2000050	regulation of non-canonical Wnt signaling pathway	10	0.319218	0.738531	0.791667	0.994858	0.921951	791
GO:1902686	mitochondrial outer membrane permeabilization involved in programmed cell death	23	0.256793	0.736939	0.821691	0.999918	0.92664	229
GO:0018023	peptidyl-lysine trimethylation	14	0.293557	0.736879	0.812977	0.998622	0.925439	2125
GO:0018393	internal peptidyl-lysine acetylation	51	0.217733	0.736584	0.909894	1	0.926716	1335
GO:0031331	positive regulation of cellular catabolic process	138	0.182507	0.736156	0.973199	1	0.926716	979
GO:0021510	spinal cord development	25	0.252459	0.73576	0.872928	1	0.926716	378
GO:0001975	response to amphetamine	10	0.317667	0.734943	0.793561	0.994863	0.921955	535
GO:0006984	ER-nucleus signaling pathway	20	0.263584	0.733465	0.829314	1	0.926716	295
GO:0044772	mitotic cell cycle phase transition	196	0.175495	0.733315	0.982699	1	0.926716	473
GO:0006378	mRNA polyadenylation	22	0.257793	0.733182	0.834559	1	0.926716	3546
GO:0043631	RNA polyadenylation	22	0.257793	0.733182	0.834559	1	0.926716	3546
GO:0010742	macrophage derived foam cell differentiation	12	0.302246	0.733007	0.821497	0.999918	0.92664	216
GO:0090077	foam cell differentiation	12	0.302246	0.733007	0.821497	0.999918	0.92664	216
GO:0046683	response to organophosphorus	43	0.222144	0.732915	0.911871	1	0.926716	857
GO:0048167	regulation of synaptic plasticity	52	0.215111	0.732756	0.909253	1	0.926716	760
GO:1902108	regulation of mitochondrial membrane permeability involved in apoptotic process	22	0.257574	0.732561	0.834559	1	0.926716	229
GO:0016567	protein ubiquitination	248	0.171118	0.732108	0.998282	1	0.926716	1747
GO:0010324	membrane invagination	21	0.259266	0.732006	0.832413	1	0.926716	1028
GO:0000910	cytokinesis	51	0.216358	0.731934	0.918728	1	0.926716	183
GO:1903204	negative regulation of oxidative stress-induced neuron death	10	0.316272	0.731716	0.793561	0.994863	0.921955	1474
GO:0035794	positive regulation of mitochondrial membrane permeability	24	0.252956	0.730038	0.860335	1	0.926716	229
GO:1905710	positive regulation of membrane permeability	24	0.252956	0.730038	0.860335	1	0.926716	229
GO:0002639	positive regulation of immunoglobulin production	13	0.296554	0.729269	0.831373	1	0.926716	533
GO:1901799	negative regulation of proteasomal protein catabolic process	16	0.278165	0.729082	0.839709	1	0.926716	311
GO:0019748	secondary metabolic process	20	0.26194	0.72889	0.833024	1	0.926716	967
GO:0032984	protein-containing complex disassembly	113	0.187286	0.728314	0.963478	1	0.926716	210
GO:0007034	vacuolar transport	47	0.217174	0.727763	0.906526	1	0.926716	1834
GO:0006023	aminoglycan biosynthetic process	38	0.224577	0.725874	0.895795	1	0.926716	1035
GO:0006024	glycosaminoglycan biosynthetic process	38	0.224577	0.725874	0.895795	1	0.926716	1035
GO:0060996	dendritic spine development	47	0.216229	0.724596	0.908289	1	0.926716	545
GO:0031952	regulation of protein autophosphorylation	16	0.27637	0.724379	0.839709	1	0.926716	512
GO:0072337	modified amino acid transport	10	0.312845	0.723787	0.806818	0.998622	0.925439	76
GO:0051984	positive regulation of chromosome segregation	10	0.312815	0.723718	0.806818	0.998622	0.925439	3281
GO:1903047	mitotic cell cycle process	312	0.164911	0.723481	0.998342	1	0.926716	423
GO:0031440	regulation of mRNA 3'-end processing	13	0.294126	0.723299	0.837255	1	0.926716	2036
GO:0019226	transmission of nerve impulse	18	0.264704	0.722254	0.843636	1	0.926716	604
GO:0043648	dicarboxylic acid metabolic process	32	0.232994	0.72188	0.859745	1	0.926716	739
GO:0007283	spermatogenesis	113	0.185624	0.721853	0.965217	1	0.926716	1144
GO:0071320	cellular response to cAMP	15	0.28114	0.721474	0.83054	1	0.926716	776
GO:0040029	regulation of gene expression, epigenetic	125	0.182997	0.721288	0.977966	1	0.926716	1666
GO:0001738	morphogenesis of a polarized epithelium	55	0.210612	0.719978	0.942446	1	0.926716	836
GO:0032418	lysosome localization	22	0.252747	0.718831	0.845588	1	0.926716	781
GO:0018196	peptidyl-asparagine modification	14	0.286302	0.718668	0.835878	1	0.926716	640
GO:0018279	protein N-linked glycosylation via asparagine	14	0.286302	0.718668	0.835878	1	0.926716	640
GO:0035872	nucleotide-binding domain, leucine rich repeat containing receptor signaling pathway	14	0.285956	0.717801	0.835878	1	0.926716	55
GO:0070423	nucleotide-binding oligomerization domain containing signaling pathway	14	0.285956	0.717801	0.835878	1	0.926716	55
GO:0070585	protein localization to mitochondrion	46	0.214303	0.716421	0.915194	1	0.926716	545
GO:0050779	RNA destabilization	13	0.291258	0.716247	0.845098	1	0.926716	423
GO:0061157	mRNA destabilization	13	0.291258	0.716247	0.845098	1	0.926716	423
GO:0010800	positive regulation of peptidyl-threonine phosphorylation	13	0.291102	0.715861	0.845098	1	0.926716	716
GO:0042594	response to starvation	69	0.199909	0.715714	0.947273	1	0.926716	1482
GO:0051646	mitochondrion localization	19	0.259619	0.715433	0.861878	1	0.926716	42
GO:0072655	establishment of protein localization to mitochondrion	44	0.215475	0.714749	0.922939	1	0.926716	545
GO:0098751	bone cell development	14	0.284712	0.714676	0.841603	1	0.926716	795
GO:0044346	fibroblast apoptotic process	10	0.308816	0.714466	0.827652	1	0.926716	736
GO:0006637	acyl-CoA metabolic process	42	0.217003	0.714141	0.925725	1	0.926716	372
GO:0035383	thioester metabolic process	42	0.217003	0.714141	0.925725	1	0.926716	372
GO:0007005	mitochondrion organization	156	0.174914	0.713934	0.993103	1	0.926716	719
GO:1900006	positive regulation of dendrite development	27	0.240189	0.712352	0.893967	1	0.926716	539
GO:0032369	negative regulation of lipid transport	10	0.307818	0.712156	0.827652	1	0.926716	1028
GO:0006644	phospholipid metabolic process	121	0.180409	0.709828	0.979557	1	0.926716	966
GO:0015748	organophosphate ester transport	29	0.233918	0.709241	0.889493	1	0.926716	729
GO:1904706	negative regulation of vascular smooth muscle cell proliferation	10	0.306524	0.709163	0.829545	1	0.926716	921
GO:0098693	regulation of synaptic vesicle cycle	32	0.228775	0.708809	0.87796	1	0.926716	954
GO:0006517	protein deglycosylation	14	0.281675	0.707054	0.85687	1	0.926716	1721
GO:0010830	regulation of myotube differentiation	15	0.275464	0.706908	0.843575	1	0.926716	758
GO:0010171	body morphogenesis	17	0.266134	0.706176	0.858195	1	0.926716	989
GO:0044818	mitotic G2/M transition checkpoint	10	0.30514	0.705961	0.829545	1	0.926716	1644
GO:0060997	dendritic spine morphogenesis	28	0.235209	0.705598	0.899099	1	0.926716	545
GO:0032006	regulation of TOR signaling	33	0.227167	0.705104	0.898336	1	0.926716	1891
GO:0030705	cytoskeleton-dependent intracellular transport	70	0.195442	0.703599	0.953237	1	0.926716	378
GO:0001941	postsynaptic membrane organization	14	0.279435	0.701432	0.864504	1	0.926716	1215
GO:0046902	regulation of mitochondrial membrane permeability	27	0.236295	0.700803	0.90128	1	0.926716	229
GO:1901361	organic cyclic compound catabolic process	247	0.163737	0.699871	1	1	0.926716	632
GO:0008064	regulation of actin polymerization or depolymerization	68	0.196103	0.699316	0.948998	1	0.926716	347
GO:0030832	regulation of actin filament length	68	0.196103	0.699316	0.948998	1	0.926716	347
GO:0016573	histone acetylation	50	0.207579	0.698966	0.937943	1	0.926716	1335
GO:0008306	associative learning	24	0.242168	0.698904	0.882682	1	0.926716	513
GO:2000042	negative regulation of double-strand break repair via homologous recombination	10	0.301885	0.698429	0.837121	1	0.926716	1154
GO:0044770	cell cycle phase transition	208	0.165989	0.698072	0.994801	1	0.926716	776
GO:0071392	cellular response to estradiol stimulus	15	0.270701	0.694686	0.867784	1	0.926716	229
GO:2000300	regulation of synaptic vesicle exocytosis	20	0.249461	0.694166	0.879406	1	0.926716	954
GO:0007099	centriole replication	13	0.282182	0.693926	0.862745	1	0.926716	557
GO:0009648	photoperiodism	10	0.299641	0.693238	0.844697	1	0.926716	1720
GO:0090162	establishment of epithelial cell polarity	13	0.28189	0.693209	0.862745	1	0.926716	331
GO:0045023	G0 to G1 transition	16	0.264476	0.693203	0.870674	1	0.926716	1691
GO:0070316	regulation of G0 to G1 transition	16	0.264476	0.693203	0.870674	1	0.926716	1691
GO:0070317	negative regulation of G0 to G1 transition	16	0.264476	0.693203	0.870674	1	0.926716	1691
GO:0051726	regulation of cell cycle	425	0.153506	0.691189	1	1	0.926716	836
GO:0002011	morphogenesis of an epithelial sheet	23	0.240473	0.690105	0.873162	1	0.926716	421
GO:0061136	regulation of proteasomal protein catabolic process	62	0.19826	0.690082	0.965138	1	0.926716	1841
GO:1904705	regulation of vascular smooth muscle cell proliferation	22	0.24233	0.689205	0.876838	1	0.926716	224
GO:1990874	vascular smooth muscle cell proliferation	22	0.24233	0.689205	0.876838	1	0.926716	224
GO:0009896	positive regulation of catabolic process	157	0.168267	0.686574	0.996522	1	0.926716	979
GO:1903051	negative regulation of proteolysis involved in cellular protein catabolic process	20	0.246072	0.684736	0.894249	1	0.926716	311
GO:0051640	organelle localization	226	0.160918	0.683678	0.996633	1	0.926716	793
GO:0006475	internal protein amino acid acetylation	53	0.199425	0.682798	0.952212	1	0.926716	1335
GO:0046825	regulation of protein export from nucleus	19	0.247111	0.680965	0.895028	1	0.926716	1297
GO:1904385	cellular response to angiotensin	10	0.293672	0.679429	0.854167	1	0.926716	1874
GO:0060071	Wnt signaling pathway, planar cell polarity pathway	42	0.206354	0.679098	0.95471	1	0.926716	836
GO:0090175	regulation of establishment of planar polarity	42	0.206354	0.679098	0.95471	1	0.926716	836
GO:0000726	non-recombinational repair	27	0.228933	0.678971	0.926874	1	0.926716	1070
GO:0051057	positive regulation of small GTPase mediated signal transduction	25	0.232804	0.678479	0.915285	1	0.926716	1047
GO:0046474	glycerophospholipid biosynthetic process	58	0.196188	0.67751	0.963964	1	0.926716	1787
GO:0018210	peptidyl-threonine modification	57	0.196013	0.676453	0.967626	1	0.926716	874
GO:0001892	embryonic placenta development	35	0.214867	0.676331	0.919626	1	0.926716	327
GO:1902235	regulation of endoplasmic reticulum stress-induced intrinsic apoptotic signaling pathway	14	0.269409	0.676263	0.887405	1	0.926716	545
GO:0006892	post-Golgi vesicle-mediated transport	41	0.205781	0.675937	0.952813	1	0.926716	1889
GO:0019319	hexose biosynthetic process	38	0.208841	0.675011	0.93053	1	0.926716	892
GO:0060669	embryonic placenta morphogenesis	10	0.291666	0.674787	0.859848	1	0.926716	84
GO:0055022	negative regulation of cardiac muscle tissue growth	10	0.291427	0.674235	0.861742	1	0.926716	159
GO:0061117	negative regulation of heart growth	10	0.291427	0.674235	0.861742	1	0.926716	159
GO:0006367	transcription initiation from RNA polymerase II promoter	67	0.189446	0.673704	0.981851	1	0.926716	1620
GO:0008203	cholesterol metabolic process	43	0.204	0.673054	0.94964	1	0.926716	886
GO:0006352	DNA-templated transcription, initiation	81	0.182055	0.672238	0.978102	1	0.926716	1620
GO:0000132	establishment of mitotic spindle orientation	11	0.282456	0.67078	0.86148	1	0.926716	668
GO:0006997	nucleus organization	47	0.200143	0.670691	0.964727	1	0.926716	172
GO:0043555	regulation of translation in response to stress	11	0.281389	0.668246	0.867173	1	0.926716	1835
GO:0006626	protein targeting to mitochondrion	27	0.224823	0.66678	0.937843	1	0.926716	545
GO:0000462	maturation of SSU-rRNA from tricistronic rRNA transcript (SSU-rRNA, 5.8S rRNA, LSU-rRNA)	12	0.274905	0.666701	0.884837	1	0.926716	3462
GO:0006513	protein monoubiquitination	16	0.254239	0.666371	0.89071	1	0.926716	126
GO:0006457	protein folding	67	0.187018	0.665069	0.985481	1	0.926716	378
GO:0002763	positive regulation of myeloid leukocyte differentiation	18	0.243585	0.66463	0.894545	1	0.926716	1902
GO:0031334	positive regulation of protein complex assembly	96	0.176219	0.664343	0.991007	1	0.926716	229
GO:0022402	cell cycle process	476	0.145095	0.663886	1	1	0.926716	836
GO:0006903	vesicle targeting	31	0.216803	0.663807	0.924908	1	0.926716	2106
GO:0030258	lipid modification	66	0.187087	0.663048	0.987319	1	0.926716	1567
GO:0035336	long-chain fatty-acyl-CoA metabolic process	12	0.27332	0.662857	0.886756	1	0.926716	156
GO:0098760	response to interleukin-7	13	0.269357	0.662389	0.892157	1	0.926716	864
GO:0098761	cellular response to interleukin-7	13	0.269357	0.662389	0.892157	1	0.926716	864
GO:0007018	microtubule-based movement	96	0.175541	0.661784	0.991007	1	0.926716	609
GO:0051937	catecholamine transport	14	0.263519	0.661479	0.900763	1	0.926716	1511
GO:0048011	neurotrophin TRK receptor signaling pathway	16	0.25214	0.660871	0.892532	1	0.926716	795
GO:0046579	positive regulation of Ras protein signal transduction	21	0.233493	0.65924	0.906077	1	0.926716	785
GO:1903020	positive regulation of glycoprotein metabolic process	11	0.277321	0.658585	0.872865	1	0.926716	175
GO:0021575	hindbrain morphogenesis	13	0.267618	0.658112	0.896078	1	0.926716	531
GO:0021587	cerebellum morphogenesis	13	0.267618	0.658112	0.896078	1	0.926716	531
GO:0051293	establishment of spindle localization	16	0.25097	0.657803	0.896175	1	0.926716	759
GO:0043403	skeletal muscle tissue regeneration	12	0.270654	0.65639	0.890595	1	0.926716	671
GO:0010883	regulation of lipid storage	13	0.266697	0.655848	0.896078	1	0.926716	886
GO:0006509	membrane protein ectodomain proteolysis	14	0.261159	0.655556	0.906489	1	0.926716	1874
GO:0051653	spindle localization	17	0.246912	0.655173	0.902394	1	0.926716	759
GO:0070507	regulation of microtubule cytoskeleton organization	83	0.175713	0.653219	0.994595	1	0.926716	1231
GO:0072666	establishment of protein localization to vacuole	14	0.259986	0.652612	0.908397	1	0.926716	605
GO:0046676	negative regulation of insulin secretion	11	0.27402	0.650747	0.87666	1	0.926716	1163
GO:0031146	SCF-dependent proteasomal ubiquitin-dependent protein catabolic process	30	0.213623	0.649922	0.945355	1	0.926716	664
GO:1901031	regulation of response to reactive oxygen species	15	0.252909	0.649027	0.916201	1	0.926716	1391
GO:0043603	cellular amide metabolic process	363	0.146091	0.648556	1	1	0.926716	423
GO:0021696	cerebellar cortex morphogenesis	11	0.273004	0.648334	0.87666	1	0.926716	531
GO:1905897	regulation of response to endoplasmic reticulum stress	30	0.213066	0.648229	0.945355	1	0.926716	545
GO:0042149	cellular response to glucose starvation	15	0.252003	0.646702	0.916201	1	0.926716	1391
GO:0016125	sterol metabolic process	45	0.194136	0.645754	0.967914	1	0.926716	211
GO:0010560	positive regulation of glycoprotein biosynthetic process	10	0.279027	0.645548	0.882576	1	0.926716	175
GO:0006414	translational elongation	40	0.196829	0.64523	0.965517	1	0.926716	3839
GO:1905953	negative regulation of lipid localization	15	0.251233	0.644725	0.918063	1	0.926716	1224
GO:0032781	positive regulation of ATPase activity	17	0.24291	0.644552	0.909761	1	0.926716	483
GO:0006575	cellular modified amino acid metabolic process	63	0.184009	0.644519	0.990909	1	0.926716	1134
GO:2000779	regulation of double-strand break repair	32	0.207839	0.643944	0.928962	1	0.926716	1154
GO:0000278	mitotic cell cycle	360	0.145149	0.642687	1	1	0.926716	776
GO:0034622	cellular protein-containing complex assembly	344	0.144689	0.639455	1	1	0.926716	384
GO:0018394	peptidyl-lysine acetylation	54	0.185899	0.638019	0.980427	1	0.926716	1335
GO:0009119	ribonucleoside metabolic process	29	0.209215	0.63434	0.961957	1	0.926716	850
GO:0040001	establishment of mitotic spindle localization	12	0.261535	0.634275	0.909789	1	0.926716	668
GO:0006900	vesicle budding from membrane	37	0.197803	0.633922	0.966851	1	0.926716	1824
GO:0006111	regulation of gluconeogenesis	19	0.229859	0.633423	0.928177	1	0.926716	892
GO:0050657	nucleic acid transport	71	0.174341	0.631385	0.989209	1	0.926716	23
GO:0050658	RNA transport	71	0.174341	0.631385	0.989209	1	0.926716	23
GO:0031329	regulation of cellular catabolic process	302	0.143993	0.630529	1	1	0.926716	796
GO:0046128	purine ribonucleoside metabolic process	23	0.219246	0.629187	0.926471	1	0.926716	850
GO:0051053	negative regulation of DNA metabolic process	47	0.187595	0.628642	0.978836	1	0.926716	795
GO:0006333	chromatin assembly or disassembly	36	0.197476	0.626974	0.973881	1	0.926716	14
GO:0033044	regulation of chromosome organization	120	0.159382	0.626188	0.998294	1	0.926716	1994
GO:0009894	regulation of catabolic process	345	0.141253	0.625711	1	1	0.926716	802
GO:0006739	NADP metabolic process	11	0.263228	0.625117	0.905123	1	0.926716	1780
GO:0044242	cellular lipid catabolic process	60	0.180678	0.625017	0.99633	1	0.926716	1281
GO:0051236	establishment of RNA localization	72	0.171412	0.623231	0.99278	1	0.926716	23
GO:0046834	lipid phosphorylation	23	0.21675	0.622023	0.930147	1	0.926716	1966
GO:0008333	endosome to lysosome transport	16	0.237291	0.621951	0.921676	1	0.926716	1834
GO:0043954	cellular component maintenance	22	0.218587	0.621678	0.930147	1	0.926716	531
GO:0042278	purine nucleoside metabolic process	24	0.214675	0.61956	0.945996	1	0.926716	850
GO:0009451	RNA modification	34	0.197143	0.618137	0.960967	1	0.926716	452
GO:0051125	regulation of actin nucleation	13	0.251282	0.617938	0.921569	1	0.926716	210
GO:1903146	regulation of autophagy of mitochondrion	23	0.215047	0.617136	0.935662	1	0.926716	1903
GO:0019941	modification-dependent protein catabolic process	206	0.146143	0.614972	1	1	0.926716	1762
GO:0043632	modification-dependent macromolecule catabolic process	211	0.145961	0.614521	1	1	0.926716	1762
GO:0010812	negative regulation of cell-substrate adhesion	25	0.210617	0.613819	0.955801	1	0.926716	1060
GO:0061013	regulation of mRNA catabolic process	73	0.168863	0.613441	0.99274	1	0.926716	618
GO:0043243	positive regulation of protein complex disassembly	15	0.238599	0.612303	0.94041	1	0.926716	2041
GO:0061001	regulation of dendritic spine morphogenesis	21	0.216673	0.611749	0.946593	1	0.926716	545
GO:0006401	RNA catabolic process	147	0.150839	0.610437	1	1	0.926716	522
GO:0061462	protein localization to lysosome	14	0.242546	0.608833	0.937023	1	0.926716	211
GO:1901998	toxin transport	12	0.248525	0.602723	0.932821	1	0.926716	705
GO:0000956	nuclear-transcribed mRNA catabolic process	80	0.16312	0.602161	0.994536	1	0.926716	522
GO:0046364	monosaccharide biosynthetic process	42	0.182838	0.601707	0.983696	1	0.926716	892
GO:0046365	monosaccharide catabolic process	19	0.217638	0.599747	0.946593	1	0.926716	959
GO:0006354	DNA-templated transcription, elongation	31	0.194899	0.596741	0.974359	1	0.926716	2117
GO:1903392	negative regulation of adherens junction organization	10	0.257478	0.595691	0.924242	1	0.926716	1028
GO:1900101	regulation of endoplasmic reticulum unfolded protein response	10	0.257162	0.594961	0.924242	1	0.926716	229
GO:0070925	organelle assembly	263	0.137261	0.592813	1	1	0.926716	1402
GO:0070059	intrinsic apoptotic signaling pathway in response to endoplasmic reticulum stress	23	0.206086	0.591421	0.954044	1	0.926716	794
GO:0051567	histone H3-K9 methylation	15	0.230405	0.591277	0.945996	1	0.926716	1335
GO:0006282	regulation of DNA repair	44	0.177974	0.590355	0.980287	1	0.926716	1154
GO:0007041	lysosomal transport	39	0.18016	0.587088	0.981851	1	0.926716	1834
GO:0045943	positive regulation of transcription by RNA polymerase I	13	0.238278	0.58596	0.945098	1	0.926716	221
GO:0038095	Fc-epsilon receptor signaling pathway	42	0.177942	0.585595	0.987319	1	0.926716	1095
GO:0010614	negative regulation of cardiac muscle hypertrophy	13	0.237866	0.584946	0.945098	1	0.926716	2028
GO:0014741	negative regulation of muscle hypertrophy	13	0.237866	0.584946	0.945098	1	0.926716	2028
GO:0051276	chromosome organization	384	0.131369	0.583371	1	1	0.926716	1994
GO:0060292	long-term synaptic depression	12	0.23939	0.580569	0.952015	1	0.926716	214
GO:0007030	Golgi organization	38	0.179609	0.580527	0.983547	1	0.926716	2086
GO:0010801	negative regulation of peptidyl-threonine phosphorylation	12	0.239121	0.579917	0.953935	1	0.926716	974
GO:0060325	face morphogenesis	10	0.250168	0.578781	0.935606	1	0.926716	912
GO:0043094	cellular metabolic compound salvage	12	0.238019	0.577245	0.957774	1	0.926716	194
GO:0051603	proteolysis involved in cellular protein catabolic process	230	0.135434	0.576608	1	1	0.926716	1762
GO:0072350	tricarboxylic acid metabolic process	16	0.219399	0.575055	0.948998	1	0.926716	568
GO:0007017	microtubule-based process	275	0.132438	0.574707	1	1	0.926716	1283
GO:1905898	positive regulation of response to endoplasmic reticulum stress	14	0.227861	0.57197	0.958015	1	0.926716	229
GO:0032434	regulation of proteasomal ubiquitin-dependent protein catabolic process	45	0.171808	0.571483	0.989305	1	0.926716	1819
GO:0007050	cell cycle arrest	90	0.152998	0.571109	0.998158	1	0.926716	1255
GO:0006895	Golgi to endosome transport	11	0.239274	0.568233	0.954459	1	0.926716	1506
GO:0006749	glutathione metabolic process	20	0.203757	0.566986	0.966605	1	0.926716	2130
GO:0033120	positive regulation of RNA splicing	16	0.212659	0.557388	0.954463	1	0.926716	1951
GO:0010564	regulation of cell cycle process	275	0.12823	0.556448	1	1	0.926716	830
GO:1903573	negative regulation of response to endoplasmic reticulum stress	18	0.203291	0.554688	0.96	1	0.926716	545
GO:0006368	transcription elongation from RNA polymerase II promoter	23	0.192231	0.551661	0.970588	1	0.926716	2036
GO:0072665	protein localization to vacuole	18	0.201798	0.550613	0.961818	1	0.926716	605
GO:0001702	gastrulation with mouth forming second	15	0.214275	0.549882	0.964618	1	0.926716	341
GO:0008654	phospholipid biosynthetic process	68	0.152792	0.544866	1	1	0.926716	1787
GO:0000226	microtubule cytoskeleton organization	206	0.129321	0.544181	1	1	0.926716	1300
GO:0006402	mRNA catabolic process	139	0.134863	0.543461	1	1	0.926716	522
GO:0006882	cellular zinc ion homeostasis	12	0.223938	0.543094	0.976967	1	0.926716	1367
GO:0055069	zinc ion homeostasis	12	0.223938	0.543094	0.976967	1	0.926716	1367
GO:0071168	protein localization to chromatin	10	0.232969	0.53899	0.960227	1	0.926716	1852
GO:0031122	cytoplasmic microtubule organization	20	0.193656	0.53888	0.972171	1	0.926716	1677
GO:0035735	intraciliary transport involved in cilium assembly	16	0.205275	0.538034	0.967213	1	0.926716	1805
GO:0051438	regulation of ubiquitin-protein transferase activity	19	0.194528	0.536063	0.970534	1	0.926716	1438
GO:0006099	tricarboxylic acid cycle	14	0.212784	0.534125	0.969466	1	0.926716	3758
GO:0009060	aerobic respiration	28	0.177777	0.533309	0.987387	1	0.926716	472
GO:0051294	establishment of spindle orientation	13	0.215847	0.530798	0.97451	1	0.926716	668
GO:0045010	actin nucleation	20	0.19024	0.529374	0.975881	1	0.926716	813
GO:0006403	RNA localization	83	0.142167	0.52851	1	1	0.926716	23
GO:0006974	cellular response to DNA damage stimulus	277	0.120784	0.524361	1	1	0.926716	1008
GO:0045911	positive regulation of DNA recombination	15	0.203603	0.522497	0.979516	1	0.926716	1070
GO:0045022	early endosome to late endosome transport	15	0.202524	0.519726	0.979516	1	0.926716	3807
GO:0006334	nucleosome assembly	17	0.195456	0.518634	0.972376	1	0.926716	3841
GO:0031572	G2 DNA damage checkpoint	10	0.222866	0.515616	0.967803	1	0.926716	1644
GO:0051304	chromosome separation	29	0.169633	0.514326	0.98913	1	0.926716	1336
GO:0010661	positive regulation of muscle cell apoptotic process	10	0.219009	0.506691	0.971591	1	0.926716	921
GO:0036010	protein localization to endosome	15	0.194369	0.498798	0.988827	1	0.926716	716
GO:0051298	centrosome duplication	25	0.169802	0.494867	0.990792	1	0.926716	1152
GO:0007032	endosome organization	18	0.180976	0.493801	0.981818	1	0.926716	3910
GO:0006336	DNA replication-independent nucleosome assembly	14	0.195332	0.490318	0.98855	1	0.926716	3841
GO:0034724	DNA replication-independent nucleosome organization	14	0.195332	0.490318	0.98855	1	0.926716	3841
GO:0038093	Fc receptor signaling pathway	66	0.1379	0.488726	1	1	0.926716	958
GO:0045841	negative regulation of mitotic metaphase/anaphase transition	13	0.198242	0.487506	0.990196	1	0.926716	473
GO:1902100	negative regulation of metaphase/anaphase transition of cell cycle	13	0.198242	0.487506	0.990196	1	0.926716	473
GO:1905819	negative regulation of chromosome separation	13	0.198242	0.487506	0.990196	1	0.926716	473
GO:2000816	negative regulation of mitotic sister chromatid separation	13	0.198242	0.487506	0.990196	1	0.926716	473
GO:0007094	mitotic spindle assembly checkpoint	12	0.200999	0.487463	0.990403	1	0.926716	473
GO:0031577	spindle checkpoint	12	0.200999	0.487463	0.990403	1	0.926716	473
GO:0071173	spindle assembly checkpoint	12	0.200999	0.487463	0.990403	1	0.926716	473
GO:0071174	mitotic spindle checkpoint	12	0.200999	0.487463	0.990403	1	0.926716	473
GO:1903050	regulation of proteolysis involved in cellular protein catabolic process	77	0.131953	0.484738	1	1	0.926716	1747
GO:0022406	membrane docking	64	0.135102	0.474665	1	1	0.926716	1312
GO:0030261	chromosome condensation	10	0.204256	0.472558	0.988636	1	0.926716	504
GO:0016601	Rac protein signal transduction	17	0.17715	0.470062	0.983425	1	0.926716	1150
GO:0009301	snRNA transcription	16	0.177717	0.465805	0.990893	1	0.926716	2036
GO:0042795	snRNA transcription by RNA polymerase II	16	0.177717	0.465805	0.990893	1	0.926716	2036
GO:2000765	regulation of cytoplasmic translation	11	0.194579	0.462089	0.996205	1	0.926716	3844
GO:0000018	regulation of DNA recombination	34	0.146859	0.460472	1	1	0.926716	1154
GO:0044773	mitotic DNA damage checkpoint	39	0.141003	0.459486	1	1	0.926716	2093
GO:0042339	keratan sulfate metabolic process	12	0.188925	0.458181	0.992322	1	0.926716	1844
GO:0015931	nucleobase-containing compound transport	86	0.118747	0.444541	1	1	0.926716	23
GO:0033046	negative regulation of sister chromatid segregation	14	0.174096	0.437011	0.992366	1	0.926716	3942
GO:0033048	negative regulation of mitotic sister chromatid segregation	14	0.174096	0.437011	0.992366	1	0.926716	3942
GO:0051985	negative regulation of chromosome segregation	14	0.174096	0.437011	0.992366	1	0.926716	3942
GO:0098813	nuclear chromosome segregation	85	0.116388	0.433	1	1	0.926716	504
GO:0006511	ubiquitin-dependent protein catabolic process	201	0.103291	0.431862	1	1	0.926716	1762
GO:0045910	negative regulation of DNA recombination	15	0.166351	0.426898	0.996276	1	0.926716	3979
GO:1901976	regulation of cell cycle checkpoint	12	0.175618	0.425909	0.998081	1	0.926716	870
GO:0006611	protein export from nucleus	70	0.116671	0.420019	1	1	0.926716	457
GO:0006302	double-strand break repair	85	0.110139	0.40975	1	1	0.926716	4254
GO:0044774	mitotic DNA integrity checkpoint	42	0.123761	0.40729	1	1	0.926716	2093
GO:0046854	phosphatidylinositol phosphorylation	19	0.144656	0.39863	1	1	0.926716	1625
GO:0051168	nuclear export	74	0.10662	0.388822	1	1	0.926716	736
GO:0000070	mitotic sister chromatid segregation	54	0.113232	0.38862	1	1	0.926716	4236
GO:0000724	double-strand break repair via homologous recombination	50	0.109721	0.369457	1	1	0.926716	3979
GO:0000725	recombinational repair	50	0.109721	0.369457	1	1	0.926716	3979
GO:0006281	DNA repair	169	0.0847642	0.347843	1	1	0.926716	4282
GO:1902236	negative regulation of endoplasmic reticulum stress-induced intrinsic apoptotic signaling pathway	10	0.141732	0.327906	1	1	0.926716	545
GO:0033047	regulation of mitotic sister chromatid segregation	22	0.112468	0.319869	1	1	0.926716	4236
GO:0007093	mitotic cell cycle checkpoint	64	0.0897077	0.315177	1	1	0.926716	1931
GO:0006397	mRNA processing	157	0.0611994	0.24971	1	1	0.926716	2098
Down-regulated
GO:0051306	mitotic sister chromatid separation	20	-0.115937	-0.326003	1	1	0.926716	1668
GO:0030071	regulation of mitotic metaphase/anaphase transition	18	-0.125992	-0.344769	1	1	0.926716	1144
GO:1902099	regulation of metaphase/anaphase transition of cell cycle	18	-0.125992	-0.344769	1	1	0.926716	1144
GO:0031365	N-terminal protein amino acid modification	12	-0.137613	-0.344959	0.997921	1	0.926716	2019
GO:0016071	mRNA metabolic process	283	-0.0777313	-0.349447	1	1	0.926716	1916
GO:1905818	regulation of chromosome separation	20	-0.12725	-0.357815	1	1	0.926716	1668
GO:0007091	metaphase/anaphase transition of mitotic cell cycle	19	-0.129405	-0.359747	1	1	0.926716	1668
GO:0010965	regulation of mitotic sister chromatid separation	19	-0.129405	-0.359747	1	1	0.926716	1668
GO:0044784	metaphase/anaphase transition of cell cycle	19	-0.129405	-0.359747	1	1	0.926716	1668
GO:0007059	chromosome segregation	104	-0.0927456	-0.365182	1	1	0.926716	1997
GO:0031023	microtubule organizing center organization	52	-0.110172	-0.384876	1	1	0.926716	1353
GO:0008380	RNA splicing	140	-0.0944227	-0.390825	1	1	0.926716	3903
GO:0097711	ciliary basal body-plasma membrane docking	36	-0.119561	-0.391155	1	1	0.926716	4205
GO:0000075	cell cycle checkpoint	82	-0.104052	-0.39822	1	1	0.926716	1727
GO:0002200	somatic diversification of immune receptors	26	-0.137158	-0.416207	0.997845	1	0.926716	1225
GO:0006310	DNA recombination	91	-0.107897	-0.419479	1	1	0.926716	1119
GO:0001510	RNA methylation	19	-0.153613	-0.427043	0.995643	1	0.926716	1966
GO:0034314	Arp2/3 complex-mediated actin nucleation	15	-0.16193	-0.427324	0.995699	1	0.926716	1444
GO:0000578	embryonic axis specification	17	-0.159333	-0.430543	1	1	0.926716	1098
GO:0016073	snRNA metabolic process	19	-0.158493	-0.44061	0.993464	1	0.926716	4018
GO:0045738	negative regulation of DNA repair	17	-0.163363	-0.441433	1	1	0.926716	1078
GO:0031570	DNA integrity checkpoint	62	-0.121904	-0.441823	1	1	0.926716	1727
GO:1901987	regulation of cell cycle phase transition	164	-0.108295	-0.459006	1	1	0.926716	872
GO:0045815	positive regulation of gene expression, epigenetic	21	-0.163802	-0.46125	1	1	0.926716	1351
GO:0033045	regulation of sister chromatid segregation	26	-0.154882	-0.469989	0.993534	1	0.926716	830
GO:0000077	DNA damage checkpoint	56	-0.133113	-0.470141	1	1	0.926716	870
GO:1901990	regulation of mitotic cell cycle phase transition	153	-0.112557	-0.473391	1	1	0.926716	634
GO:0010498	proteasomal protein catabolic process	155	-0.112486	-0.475318	1	1	0.926716	463
GO:0044783	G1 DNA damage checkpoint	28	-0.155327	-0.475375	0.993289	1	0.926716	745
GO:0043484	regulation of RNA splicing	52	-0.13677	-0.477793	1	1	0.926716	1037
GO:1902808	positive regulation of cell cycle G1/S phase transition	20	-0.170154	-0.478457	0.989201	1	0.926716	866
GO:0044265	cellular macromolecule catabolic process	391	-0.103671	-0.480582	1	1	0.926716	508
GO:0050686	negative regulation of mRNA processing	11	-0.200032	-0.485126	0.985263	1	0.926716	1037
GO:2000780	negative regulation of double-strand break repair	16	-0.18568	-0.493929	0.984547	1	0.926716	1078
GO:0007140	male meiotic nuclear division	10	-0.207798	-0.494147	0.978903	1	0.926716	1538
GO:0031571	mitotic G1 DNA damage checkpoint	27	-0.162155	-0.49585	0.991209	1	0.926716	745
GO:0044819	mitotic G1/S transition checkpoint	27	-0.162155	-0.49585	0.991209	1	0.926716	745
GO:0034105	positive regulation of tissue remodeling	12	-0.197875	-0.496021	0.968815	1	0.926716	652
GO:0042752	regulation of circadian rhythm	41	-0.14948	-0.497919	0.997783	1	0.926716	1680
GO:0032007	negative regulation of TOR signaling	16	-0.187421	-0.49856	0.98234	1	0.926716	3880
GO:0046134	pyrimidine nucleoside biosynthetic process	11	-0.206007	-0.499617	0.983158	1	0.926716	1125
GO:1902175	regulation of oxidative stress-induced intrinsic apoptotic signaling pathway	10	-0.210149	-0.499738	0.978903	1	0.926716	583
GO:0000819	sister chromatid segregation	62	-0.13792	-0.499868	1	1	0.926716	2151
GO:0009057	macromolecule catabolic process	464	-0.10689	-0.501219	1	1	0.926716	508
GO:0043161	proteasome-mediated ubiquitin-dependent protein catabolic process	140	-0.12132	-0.502154	1	1	0.926716	463
GO:1903311	regulation of mRNA metabolic process	115	-0.1268	-0.507701	1	1	0.926716	692
GO:0033173	calcineurin-NFAT signaling cascade	11	-0.209596	-0.508322	0.981053	1	0.926716	1426
GO:0032465	regulation of cytokinesis	26	-0.167889	-0.509458	0.989224	1	0.926716	830
GO:0006396	RNA processing	290	-0.114406	-0.5138	1	1	0.926716	1966
GO:0071156	regulation of cell cycle arrest	36	-0.157648	-0.515761	0.997854	1	0.926716	745
GO:0000281	mitotic cytokinesis	26	-0.17124	-0.519627	0.987069	1	0.926716	862
GO:1900027	regulation of ruffle assembly	12	-0.207863	-0.521059	0.962578	1	0.926716	1311
GO:0010948	negative regulation of cell cycle process	125	-0.130015	-0.525986	1	1	0.926716	916
GO:0000245	spliceosomal complex assembly	22	-0.182814	-0.526586	0.9869	1	0.926716	3903
GO:0006085	acetyl-CoA biosynthetic process	12	-0.213049	-0.534058	0.952183	1	0.926716	1389
GO:0006356	regulation of transcription by RNA polymerase I	16	-0.201869	-0.536992	0.97351	1	0.926716	1000
GO:1905515	non-motile cilium assembly	18	-0.19643	-0.537521	0.964602	1	0.926716	997
GO:0021762	substantia nigra development	13	-0.208556	-0.538093	0.965447	1	0.926716	1069
GO:1903205	regulation of hydrogen peroxide-induced cell death	11	-0.22216	-0.538792	0.964211	1	0.926716	289
GO:0007098	centrosome cycle	47	-0.158845	-0.539936	0.995402	1	0.926716	1353
GO:0018208	peptidyl-proline modification	25	-0.18186	-0.54283	0.991285	1	0.926716	896
GO:0050684	regulation of mRNA processing	48	-0.158532	-0.542911	0.997674	1	0.926716	692
GO:0010972	negative regulation of G2/M transition of mitotic cell cycle	32	-0.172387	-0.544092	0.993377	1	0.926716	89
GO:1901991	negative regulation of mitotic cell cycle phase transition	89	-0.141586	-0.545144	1	1	0.926716	830
GO:0090169	regulation of spindle assembly	13	-0.212108	-0.547259	0.963415	1	0.926716	3762
GO:0010611	regulation of cardiac muscle hypertrophy	20	-0.194806	-0.547776	0.969762	1	0.926716	1058
GO:0014743	regulation of muscle hypertrophy	20	-0.194806	-0.547776	0.969762	1	0.926716	1058
GO:0019320	hexose catabolic process	15	-0.208226	-0.549495	0.952688	1	0.926716	930
GO:0042073	intraciliary transport	18	-0.201439	-0.551227	0.960177	1	0.926716	1180
GO:1902749	regulation of cell cycle G2/M phase transition	75	-0.145889	-0.551539	0.997792	1	0.926716	117
GO:1901988	negative regulation of cell cycle phase transition	94	-0.142237	-0.552447	1	1	0.926716	843
GO:0007064	mitotic sister chromatid cohesion	11	-0.228409	-0.553948	0.96	1	0.926716	3684
GO:2001038	regulation of cellular response to drug	13	-0.215125	-0.555041	0.957317	1	0.926716	614
GO:0019068	virion assembly	11	-0.22925	-0.555986	0.96	1	0.926716	3680
GO:1900087	positive regulation of G1/S transition of mitotic cell cycle	14	-0.2142	-0.558206	0.951883	1	0.926716	453
GO:0002931	response to ischemia	14	-0.21465	-0.55938	0.951883	1	0.926716	523
GO:0051220	cytoplasmic sequestering of protein	11	-0.23091	-0.560013	0.955789	1	0.926716	631
GO:2000059	negative regulation of ubiquitin-dependent protein catabolic process	14	-0.215979	-0.562842	0.947699	1	0.926716	1860
GO:0002562	somatic diversification of immune receptors via germline recombination within a single locus	21	-0.200853	-0.565583	0.980392	1	0.926716	1225
GO:0016444	somatic cell DNA recombination	21	-0.200853	-0.565583	0.980392	1	0.926716	1225
GO:0010608	posttranscriptional regulation of gene expression	223	-0.129436	-0.566085	1	1	0.926716	756
GO:0071826	ribonucleoprotein complex subunit organization	89	-0.147283	-0.567077	1	1	0.926716	1957
GO:1902850	microtubule cytoskeleton organization involved in mitosis	56	-0.16072	-0.567646	0.997717	1	0.926716	1857
GO:0032204	regulation of telomere maintenance	27	-0.185976	-0.56869	0.969231	1	0.926716	1066
GO:0045786	negative regulation of cell cycle	228	-0.129869	-0.568874	1	1	0.926716	916
GO:0010586	miRNA metabolic process	15	-0.215773	-0.569412	0.937634	1	0.926716	3745
GO:0007346	regulation of mitotic cell cycle	232	-0.129834	-0.57127	1	1	0.926716	280
GO:0045454	cell redox homeostasis	20	-0.203368	-0.571854	0.956803	1	0.926716	3805
GO:0048821	erythrocyte development	13	-0.221989	-0.57275	0.943089	1	0.926716	3715
GO:0061515	myeloid cell development	26	-0.188998	-0.573513	0.963362	1	0.926716	606
GO:0060236	regulation of mitotic spindle organization	17	-0.212287	-0.573635	0.945534	1	0.926716	3762
GO:0010389	regulation of G2/M transition of mitotic cell cycle	70	-0.154436	-0.574208	1	1	0.926716	117
GO:0043487	regulation of RNA stability	65	-0.157324	-0.574717	1	1	0.926716	439
GO:0043488	regulation of mRNA stability	65	-0.157324	-0.574717	1	1	0.926716	439
GO:0016197	endosomal transport	74	-0.153216	-0.577248	0.995526	1	0.926716	582
GO:0072395	signal transduction involved in cell cycle checkpoint	27	-0.188897	-0.577621	0.958242	1	0.926716	1115
GO:0072401	signal transduction involved in DNA integrity checkpoint	27	-0.188897	-0.577621	0.958242	1	0.926716	1115
GO:0072422	signal transduction involved in DNA damage checkpoint	27	-0.188897	-0.577621	0.958242	1	0.926716	1115
GO:0072413	signal transduction involved in mitotic cell cycle checkpoint	23	-0.197986	-0.578406	0.975983	1	0.926716	745
GO:0072431	signal transduction involved in mitotic G1 DNA damage checkpoint	23	-0.197986	-0.578406	0.975983	1	0.926716	745
GO:1902400	intracellular signal transduction involved in G1 DNA damage checkpoint	23	-0.197986	-0.578406	0.975983	1	0.926716	745
GO:1902402	signal transduction involved in mitotic DNA damage checkpoint	23	-0.197986	-0.578406	0.975983	1	0.926716	745
GO:1902403	signal transduction involved in mitotic DNA integrity checkpoint	23	-0.197986	-0.578406	0.975983	1	0.926716	745
GO:2000144	positive regulation of DNA-templated transcription, initiation	12	-0.230769	-0.578478	0.931393	1	0.926716	3673
GO:0034248	regulation of cellular amide metabolic process	154	-0.137234	-0.578666	1	1	0.926716	1049
GO:0006977	DNA damage response, signal transduction by p53 class mediator resulting in cell cycle arrest	22	-0.200983	-0.578921	0.975983	1	0.926716	745
GO:0030163	protein catabolic process	305	-0.128444	-0.579818	1	1	0.926716	508
GO:1903008	organelle disassembly	44	-0.171775	-0.581414	0.993243	1	0.926716	179
GO:0045333	cellular respiration	59	-0.162406	-0.582946	0.997797	1	0.926716	1441
GO:0031503	protein-containing complex localization	96	-0.149777	-0.583419	1	1	0.926716	530
GO:1902750	negative regulation of cell cycle G2/M phase transition	36	-0.178804	-0.584976	0.982833	1	0.926716	1784
GO:0042770	signal transduction in response to DNA damage	48	-0.171094	-0.585934	0.990698	1	0.926716	245
GO:0006446	regulation of translational initiation	34	-0.182158	-0.586318	0.982759	1	0.926716	1869
GO:0010662	regulation of striated muscle cell apoptotic process	12	-0.234958	-0.588979	0.929314	1	0.926716	796
GO:0090224	regulation of spindle organization	19	-0.212376	-0.590405	0.941176	1	0.926716	3762
GO:0021549	cerebellum development	31	-0.187735	-0.591805	0.967105	1	0.926716	337
GO:0044257	cellular protein catabolic process	253	-0.13391	-0.594298	1	1	0.926716	508
GO:0071824	protein-DNA complex subunit organization	61	-0.164969	-0.595501	0.997802	1	0.926716	149
GO:0002433	immune response-regulating cell surface receptor signaling pathway involved in phagocytosis	32	-0.188847	-0.596046	0.97351	1	0.926716	1136
GO:0038094	Fc-gamma receptor signaling pathway	32	-0.188847	-0.596046	0.97351	1	0.926716	1136
GO:0038096	Fc-gamma receptor signaling pathway involved in phagocytosis	32	-0.188847	-0.596046	0.97351	1	0.926716	1136
GO:0022618	ribonucleoprotein complex assembly	85	-0.15529	-0.596576	1	1	0.926716	1957
GO:0016445	somatic diversification of immunoglobulins	23	-0.204282	-0.596799	0.965066	1	0.926716	1225
GO:0072329	monocarboxylic acid catabolic process	37	-0.182369	-0.598437	0.980392	1	0.926716	397
GO:0051983	regulation of chromosome segregation	33	-0.188357	-0.602434	0.978308	1	0.926716	545
GO:0022037	metencephalon development	35	-0.185733	-0.60301	0.970021	1	0.926716	596
GO:0010658	striated muscle cell apoptotic process	13	-0.234795	-0.605793	0.924797	1	0.926716	796
GO:1903052	positive regulation of proteolysis involved in cellular protein catabolic process	51	-0.174805	-0.60718	0.990826	1	0.926716	426
GO:0042177	negative regulation of protein catabolic process	50	-0.176196	-0.611261	0.990868	1	0.926716	1144
GO:0065004	protein-DNA complex assembly	49	-0.177696	-0.611487	0.986143	1	0.926716	1634
GO:0010823	negative regulation of mitochondrion organization	15	-0.232047	-0.612358	0.905376	1	0.926716	569
GO:0032508	DNA duplex unwinding	36	-0.187287	-0.612729	0.969957	1	0.926716	3186
GO:2000142	regulation of DNA-templated transcription, initiation	16	-0.230397	-0.61288	0.922737	1	0.926716	149
GO:0033144	negative regulation of intracellular steroid hormone receptor signaling pathway	13	-0.238007	-0.61408	0.916667	1	0.926716	1191
GO:0006839	mitochondrial transport	80	-0.161504	-0.615276	0.995585	1	0.926716	1324
GO:0000375	RNA splicing, via transesterification reactions	109	-0.15495	-0.617455	0.995506	1	0.926716	3903
GO:0000377	RNA splicing, via transesterification reactions with bulged adenosine as nucleophile	109	-0.15495	-0.617455	0.995506	1	0.926716	3903
GO:0000398	mRNA splicing, via spliceosome	109	-0.15495	-0.617455	0.995506	1	0.926716	3903
GO:0006893	Golgi to plasma membrane transport	21	-0.220046	-0.619627	0.949891	1	0.926716	422
GO:0045930	negative regulation of mitotic cell cycle	117	-0.156059	-0.624061	1	1	0.926716	858
GO:1903312	negative regulation of mRNA metabolic process	33	-0.195164	-0.624204	0.960954	1	0.926716	1423
GO:0035459	cargo loading into vesicle	10	-0.263025	-0.625478	0.898734	1	0.926716	3519
GO:1904356	regulation of telomere maintenance via telomere lengthening	21	-0.222952	-0.627811	0.945534	1	0.926716	93
GO:0051443	positive regulation of ubiquitin-protein transferase activity	10	-0.264916	-0.629975	0.892405	1	0.926716	3510
GO:0032506	cytokinetic process	13	-0.244326	-0.630383	0.898374	1	0.926716	1645
GO:0030204	chondroitin sulfate metabolic process	14	-0.242307	-0.631453	0.89749	1	0.926716	424
GO:0090504	epiboly	15	-0.239304	-0.631509	0.896774	1	0.926716	263
GO:0006972	hyperosmotic response	11	-0.260742	-0.632363	0.898947	1	0.926716	1236
GO:0006259	DNA metabolic process	307	-0.140113	-0.632641	1	1	0.926716	1213
GO:0006298	mismatch repair	14	-0.244666	-0.637601	0.893305	1	0.926716	986
GO:0050805	negative regulation of synaptic transmission	22	-0.221876	-0.639104	0.927948	1	0.926716	43
GO:0032210	regulation of telomere maintenance via telomerase	20	-0.227568	-0.639901	0.933045	1	0.926716	93
GO:0000289	nuclear-transcribed mRNA poly(A) tail shortening	14	-0.245796	-0.640544	0.893305	1	0.926716	184
GO:0006338	chromatin remodeling	74	-0.170123	-0.640947	0.993289	1	0.926716	966
GO:0043537	negative regulation of blood vessel endothelial cell migration	10	-0.269697	-0.641345	0.890295	1	0.926716	737
GO:0006026	aminoglycan catabolic process	18	-0.234724	-0.642308	0.90708	1	0.926716	260
GO:0006027	glycosaminoglycan catabolic process	18	-0.234724	-0.642308	0.90708	1	0.926716	260
GO:0042440	pigment metabolic process	21	-0.231718	-0.652495	0.923747	1	0.926716	1681
GO:0007029	endoplasmic reticulum organization	16	-0.245715	-0.653629	0.900662	1	0.926716	728
GO:0030330	DNA damage response, signal transduction by p53 class mediator	40	-0.19819	-0.65405	0.955654	1	0.926716	745
GO:0071158	positive regulation of cell cycle arrest	30	-0.210395	-0.655354	0.940397	1	0.926716	745
GO:0044319	wound healing, spreading of cells	14	-0.251506	-0.655424	0.880753	1	0.926716	263
GO:0090505	epiboly involved in wound healing	14	-0.251506	-0.655424	0.880753	1	0.926716	263
GO:0033866	nucleoside bisphosphate biosynthetic process	31	-0.208779	-0.658143	0.929825	1	0.926716	1300
GO:0034030	ribonucleoside bisphosphate biosynthetic process	31	-0.208779	-0.658143	0.929825	1	0.926716	1300
GO:0034033	purine nucleoside bisphosphate biosynthetic process	31	-0.208779	-0.658143	0.929825	1	0.926716	1300
GO:0031529	ruffle organization	15	-0.2495	-0.658417	0.875269	1	0.926716	542
GO:0010664	negative regulation of striated muscle cell apoptotic process	10	-0.276903	-0.65848	0.864979	1	0.926716	796
GO:1902369	negative regulation of RNA catabolic process	22	-0.229085	-0.659868	0.912664	1	0.926716	1423
GO:1902373	negative regulation of mRNA catabolic process	22	-0.229085	-0.659868	0.912664	1	0.926716	1423
GO:0007350	blastoderm segmentation	11	-0.272186	-0.660117	0.871579	1	0.926716	1098
GO:0051188	cofactor biosynthetic process	112	-0.166877	-0.661278	0.990566	1	0.926716	1178
GO:1902652	secondary alcohol metabolic process	44	-0.1955	-0.661716	0.961712	1	0.926716	1408
GO:0000422	autophagy of mitochondrion	35	-0.20404	-0.662446	0.948608	1	0.926716	179
GO:0061726	mitochondrion disassembly	35	-0.20404	-0.662446	0.948608	1	0.926716	179
GO:0006518	peptide metabolic process	269	-0.148516	-0.662696	1	1	0.926716	1687
GO:0055026	negative regulation of cardiac muscle tissue development	14	-0.254457	-0.663115	0.874477	1	0.926716	587
GO:0051148	negative regulation of muscle cell differentiation	22	-0.230272	-0.663287	0.91048	1	0.926716	796
GO:0007006	mitochondrial membrane organization	43	-0.197523	-0.664017	0.955157	1	0.926716	1182
GO:2000058	regulation of ubiquitin-dependent protein catabolic process	59	-0.185277	-0.665042	0.982379	1	0.926716	426
GO:1901989	positive regulation of cell cycle phase transition	30	-0.213758	-0.665829	0.92936	1	0.926716	453
GO:0070536	protein K63-linked deubiquitination	10	-0.281109	-0.668482	0.848101	1	0.926716	299
GO:0048854	brain morphogenesis	12	-0.266762	-0.668701	0.866944	1	0.926716	372
GO:0007062	sister chromatid cohesion	23	-0.228987	-0.668972	0.914847	1	0.926716	3684
GO:0007257	activation of JUN kinase activity	14	-0.25676	-0.669117	0.872385	1	0.926716	1028
GO:0051084	'de novo' posttranslational protein folding	10	-0.281608	-0.669669	0.845992	1	0.926716	1992
GO:0051085	chaperone cofactor-dependent protein refolding	10	-0.281608	-0.669669	0.845992	1	0.926716	1992
GO:0046503	glycerolipid catabolic process	11	-0.276252	-0.669976	0.861053	1	0.926716	767
GO:0022411	cellular component disassembly	184	-0.156156	-0.671855	0.995349	1	0.926716	616
GO:0071103	DNA conformation change	75	-0.178069	-0.673198	0.988962	1	0.926716	1304
GO:2000060	positive regulation of ubiquitin-dependent protein catabolic process	44	-0.199004	-0.673577	0.959459	1	0.926716	426
GO:0050654	chondroitin sulfate proteoglycan metabolic process	15	-0.255463	-0.674151	0.870968	1	0.926716	960
GO:0003300	cardiac muscle hypertrophy	31	-0.214011	-0.674637	0.91886	1	0.926716	701
GO:0014896	muscle hypertrophy	31	-0.214011	-0.674637	0.91886	1	0.926716	701
GO:0014897	striated muscle hypertrophy	31	-0.214011	-0.674637	0.91886	1	0.926716	701
GO:0032435	negative regulation of proteasomal ubiquitin-dependent protein catabolic process	10	-0.284816	-0.677296	0.837553	1	0.926716	1110
GO:0042026	protein refolding	10	-0.285822	-0.679689	0.833333	1	0.926716	1747
GO:0033143	regulation of intracellular steroid hormone receptor signaling pathway	25	-0.227893	-0.680232	0.884532	1	0.926716	178
GO:0018345	protein palmitoylation	10	-0.286638	-0.68163	0.831224	1	0.926716	254
GO:0016447	somatic recombination of immunoglobulin gene segments	19	-0.24617	-0.68435	0.897603	1	0.926716	1225
GO:0050821	protein stabilization	61	-0.189871	-0.685391	0.962637	1	0.926716	1106
GO:2001242	regulation of intrinsic apoptotic signaling pathway	55	-0.193929	-0.688201	0.94843	1	0.926716	1167
GO:0097178	ruffle assembly	14	-0.264662	-0.689711	0.855649	1	0.926716	542
GO:0030838	positive regulation of actin filament polymerization	40	-0.209181	-0.690322	0.931264	1	0.926716	863
GO:0002204	somatic recombination of immunoglobulin genes involved in immune response	18	-0.252406	-0.690694	0.865044	1	0.926716	1225
GO:0002208	somatic diversification of immunoglobulins involved in immune response	18	-0.252406	-0.690694	0.865044	1	0.926716	1225
GO:0002381	immunoglobulin production involved in immunoglobulin mediated immune response	18	-0.252406	-0.690694	0.865044	1	0.926716	1225
GO:0045190	isotype switching	18	-0.252406	-0.690694	0.865044	1	0.926716	1225
GO:0033365	protein localization to organelle	293	-0.154078	-0.692294	1	1	0.926716	1315
GO:0006101	citrate metabolic process	15	-0.262462	-0.692623	0.860215	1	0.926716	1389
GO:0051881	regulation of mitochondrial membrane potential	17	-0.256963	-0.694358	0.860566	1	0.926716	1007
GO:0042398	cellular modified amino acid biosynthetic process	16	-0.261183	-0.694775	0.865342	1	0.926716	706
GO:0051851	modification by host of symbiont morphology or physiology	20	-0.247437	-0.69577	0.87041	1	0.926716	189
GO:0070734	histone H3-K27 methylation	10	-0.292888	-0.696492	0.814346	0.998622	0.925439	119
GO:1902883	negative regulation of response to oxidative stress	20	-0.247762	-0.696684	0.87041	1	0.926716	583
GO:0033059	cellular pigmentation	16	-0.261981	-0.696896	0.863135	1	0.926716	836
GO:1902806	regulation of cell cycle G1/S phase transition	66	-0.190465	-0.69751	0.968889	1	0.926716	866
GO:1901661	quinone metabolic process	12	-0.278361	-0.697779	0.848233	1	0.926716	884
GO:0042058	regulation of epidermal growth factor receptor signaling pathway	24	-0.235909	-0.697895	0.868817	1	0.926716	756
GO:1900543	negative regulation of purine nucleotide metabolic process	10	-0.294495	-0.700315	0.812236	0.998622	0.925439	179
GO:1903579	negative regulation of ATP metabolic process	10	-0.294495	-0.700315	0.812236	0.998622	0.925439	179
GO:0019751	polyol metabolic process	37	-0.213477	-0.700516	0.923747	1	0.926716	1173
GO:0006625	protein targeting to peroxisome	16	-0.263364	-0.700577	0.85872	1	0.926716	103
GO:0043574	peroxisomal transport	16	-0.263364	-0.700577	0.85872	1	0.926716	103
GO:0072662	protein localization to peroxisome	16	-0.263364	-0.700577	0.85872	1	0.926716	103
GO:0072663	establishment of protein localization to peroxisome	16	-0.263364	-0.700577	0.85872	1	0.926716	103
GO:0051193	regulation of cofactor metabolic process	39	-0.213755	-0.701049	0.924612	1	0.926716	583
GO:0071470	cellular response to osmotic stress	16	-0.26358	-0.701152	0.85872	1	0.926716	884
GO:0007031	peroxisome organization	18	-0.25677	-0.702637	0.858407	1	0.926716	103
GO:0006835	dicarboxylic acid transport	25	-0.235601	-0.70324	0.858388	1	0.926716	369
GO:0006829	zinc ion transport	10	-0.295813	-0.703449	0.808017	0.998622	0.925439	1027
GO:0000209	protein polyubiquitination	97	-0.180649	-0.703612	0.97254	1	0.926716	880
GO:0030301	cholesterol transport	20	-0.25157	-0.707393	0.855292	1	0.926716	189
GO:0030031	cell projection assembly	186	-0.164567	-0.707398	0.983452	1	0.926716	894
GO:0002431	Fc receptor mediated stimulatory signaling pathway	34	-0.219961	-0.707997	0.926724	1	0.926716	1136
GO:0035384	thioester biosynthetic process	26	-0.233836	-0.709575	0.851293	1	0.926716	1389
GO:0071616	acyl-CoA biosynthetic process	26	-0.233836	-0.709575	0.851293	1	0.926716	1389
GO:0016052	carbohydrate catabolic process	71	-0.190558	-0.710293	0.961883	1	0.926716	583
GO:0003299	muscle hypertrophy in response to stress	10	-0.298889	-0.710763	0.801688	0.998025	0.924886	149
GO:0014887	cardiac muscle adaptation	10	-0.298889	-0.710763	0.801688	0.998025	0.924886	149
GO:0014898	cardiac muscle hypertrophy in response to stress	10	-0.298889	-0.710763	0.801688	0.998025	0.924886	149
GO:2001020	regulation of response to DNA damage stimulus	79	-0.186736	-0.712027	0.969432	1	0.926716	1264
GO:0006635	fatty acid beta-oxidation	23	-0.244131	-0.713216	0.860262	1	0.926716	397
GO:0019080	viral gene expression	76	-0.188603	-0.714143	0.966887	1	0.926716	1815
GO:0060964	regulation of gene silencing by miRNA	34	-0.222243	-0.715342	0.920259	1	0.926716	399
GO:0032231	regulation of actin filament bundle assembly	33	-0.223969	-0.716334	0.900217	1	0.926716	662
GO:0019083	viral transcription	68	-0.193767	-0.717032	0.953642	1	0.926716	1925
GO:0007623	circadian rhythm	84	-0.187171	-0.717147	0.954853	1	0.926716	460
GO:0071402	cellular response to lipoprotein particle stimulus	13	-0.278081	-0.717473	0.815041	0.998622	0.925439	65
GO:0043001	Golgi to plasma membrane protein transport	15	-0.271996	-0.717782	0.830108	1	0.926716	422
GO:0051279	regulation of release of sequestered calcium ion into cytosol	19	-0.258209	-0.717819	0.854031	1	0.926716	1217
GO:0048668	collateral sprouting	13	-0.278414	-0.718333	0.813008	0.998622	0.925439	666
GO:0009395	phospholipid catabolic process	11	-0.296405	-0.718854	0.816842	0.999154	0.925932	104
GO:0045103	intermediate filament-based process	19	-0.258736	-0.719286	0.847495	1	0.926716	287
GO:0045104	intermediate filament cytoskeleton organization	19	-0.258736	-0.719286	0.847495	1	0.926716	287
GO:0030512	negative regulation of transforming growth factor beta receptor signaling pathway	31	-0.22847	-0.720217	0.872807	1	0.926716	587
GO:0031109	microtubule polymerization or depolymerization	46	-0.21257	-0.7213	0.915138	1	0.926716	376
GO:0034333	adherens junction assembly	44	-0.213798	-0.72365	0.912162	1	0.926716	746
GO:0045670	regulation of osteoclast differentiation	22	-0.25158	-0.724664	0.847162	1	0.926716	652
GO:0051781	positive regulation of cell division	18	-0.265049	-0.725291	0.831858	1	0.926716	949
GO:0008637	apoptotic mitochondrial changes	35	-0.223564	-0.725834	0.907923	1	0.926716	1116
GO:0034655	nucleobase-containing compound catabolic process	229	-0.165629	-0.727373	0.990315	1	0.926716	460
GO:0097242	amyloid-beta clearance	17	-0.269473	-0.728162	0.821351	0.999918	0.92664	1140
GO:1901293	nucleoside phosphate biosynthetic process	129	-0.178954	-0.72916	0.976247	1	0.926716	583
GO:0097352	autophagosome maturation	10	-0.306791	-0.729555	0.78481	0.993914	0.921076	156
GO:0006007	glucose catabolic process	12	-0.291235	-0.730051	0.821206	0.999918	0.92664	930
GO:0051052	regulation of DNA metabolic process	136	-0.177645	-0.730143	0.973301	1	0.926716	1237
GO:0046164	alcohol catabolic process	11	-0.301126	-0.730302	0.808421	0.998622	0.925439	452
GO:0046320	regulation of fatty acid oxidation	13	-0.284108	-0.733023	0.79878	0.997235	0.924154	737
GO:0009108	coenzyme biosynthetic process	99	-0.187523	-0.733684	0.949309	1	0.926716	1178
GO:0034249	negative regulation of cellular amide metabolic process	69	-0.197185	-0.734417	0.931416	1	0.926716	456
GO:0006284	base-excision repair	11	-0.303005	-0.73486	0.808421	0.998622	0.925439	3329
GO:0009165	nucleotide biosynthetic process	128	-0.180542	-0.735294	0.966587	1	0.926716	583
GO:0014037	Schwann cell differentiation	17	-0.27252	-0.736395	0.810458	0.998622	0.925439	485
[truncated: 1,791 more rows]
