# Supplementary material for: Hematopoietic transcription factor GFI1 promotes anchorage independence by sustaining ERK activity in cancer cells
Source: J Clin Invest. 2022 Sep 1;132(17):e149551. doi: 10.1172/JCI149551 (PMC9433100; doi:10.1172/JCI149551)
Supplement: Supplemental table 7 [file jci-132-149551-s071.xlsx]

## Sheet: Supplemental Table 7
Supplemental Table 7. Reagents and tools.
REAGENT or RESOURCE	SOURCE	IDENTIFIER
Antibodies
Mouse anti-KRT7	Abcam	Cat# ab9021; RRID: AB_306947
Mouse anti-LamininV	Abcam	Cat# ab78286; RRID: AB_1566368
Mouse anti-HLA-I	Abcam	Cat# ab70328; RRID:AB_1269092
Mouse anti-ACTB	Abcam	Cat# ab8226; RRID: AB_306371
Rabbit anti-Ras	Abcam	Cat#ab52939;RRID:AB_2121042
Mouse anti-RAP1	Abcam	Cat#ab14404;RRID:AB_301185
Rabbit anti-H3K4me3	Abcam	Cat# ab8580; RRID: AB_306649
Rabbit anti-H3K27ac	Abcam	Cat# ab4729; RRID: AB_2118291
Rabbit anti-SHC	Abcam	Cat# ab33770; RRID: AB_777903
Rabbit anti-AKT	Abcam	Cat# ab8805; RRID: AB_306791
Rabbit anti-FAK	Abcam	Cat# ab40794; RRID: AB_732300
Rabbit anti-Phospho-FAK	Abcam	Cat# ab81298; RRID: AB_1640500
Mouse anti-GFI1	Sigma-Aldrich	Cat# G6670; RRID: AB_532302
Anti-FLAG M2 affinity gels	Sigma-Aldrich	Cat# A2220; RRID: AB_10063035
Rabbit anti-ERK	Cell Signaling Technology	Cat# 4695S; RRID: AB_390779
Rabbit anti-Phospho-Erk	Cell Signaling Technology	Cat# 4370S; RRID: AB_2315112
Rabbit anti-RasGRP2	GeneTex	Cat# GTX108616; RRID: AB_1951644
Goat anti-Mouse IgG (H+L)-HRP Secondary Antibody	Thermo Fisher Scientific	Cat# 31430; RRID: AB_228307
Goat anti-Rabbit IgG (H+L)-HRP Secondary Antibody	Bioworld Technology	Cat# BS13278; RRID: AB_2773728
Goat anti-Rabbit IgG (H+L) Cross-Adsorbed Secondary Antibody, Alexa Fluor 488	Thermo Fisher Scientific	Cat# A-11008; RRID: AB_143165
Goat anti-Mouse IgG (H+L) Cross-Adsorbed Secondary Antibody, Alexa Fluor 555	Thermo Fisher Scientific	Cat# A-21422; RRID: AB_141822
Mouse Anti-ITGB1	Abcam	Cat# ab30394; RRID:AB_775726
Rabbit anti-Caspase-3	Cell Signaling Technology	Cat# 9662; RRID:AB_331439
Rabbit anti-Cleaved Caspase-3	Cell Signaling Technology	Cat# 9661; RRID:AB_2341188
Rabbit anti-Cleaved PARP	Cell Signaling Technology	Cat# 9541; RRID:AB_331426
Rabbit anti-Src	Cell Signaling Technology	Cat# 2108, RRID;AB_331137
Rabbit anti-Phospho-Src Family (Tyr416)	Cell Signaling Technology	Cat# 2101, RRID;AB_331697
Mouse Anti-Histone H3 (trimethyl K27)	Abcam	Cat# ab6002, RRID;AB_305237
Chemicals
DMEM medium	Gibco	Cat# C11995500BT
RPMI 1640	Gibco	Cat# C11875500BT
DMEM/F-12	Gibco	Cat# C11330500BT
Fetal Bovine Serum	Biological Industries	Cat# 04-001-1ACS
MEM NEAA(100×)	Gibco	Cat# 11140-050
Penicillin-Streptomycin-Glutamine (100X) Gibco™	Gibco	Cat# 15140-122
0.25% Trypsin-EDTA	Gibco	Cat# 25200072
Fibronectin	Corning	Cat# 354008
Laminin	Corning	Cat# 354259
Collagen I	Corning	Cat# 354231
DNase I	Sigma-Aldrich	Cat# D4527
DAPI Solution	BD Biosciences	Cat# 564907
Red Blood Cell Lysis Buffer	Solarbio	Cat# R1010
Cell Strainer (70 µm)	Falcon	Cat# 352350
2,2,2-Tribromoethanol	Sigma-Aldrich	Cat# T48402
Phosphate Buffered Saline	Biological Industries	Cat# 02-024-1ACS
Dpn II	New England Biolabs	Cat# R0543
Bbs I-HF	New England Biolabs	Cat# R3539
Quick CIP	New England Biolabs	Cat# M0525
T4 Polynucleotide Kinase	New England Biolabs	Cat# M0201
T4 DNA Ligase	New England Biolabs	Cat# M0202
Protein A Sepharose CL-48	GE Healthcare	Cat# 17-0780-01
Protease Inhibitor Cocktail Tables	Roche	Cat# 04693132001
FluoroshieldTM with DAPI	Sigma-Aldrich	Cat# F6057
4% paraformaldehyde	Solarbio	Cat# P1110
Corning® Matrigel® Growth Factor Reduced (GFR) Basement Membrane Matrix	Corning	Cat# 356230
Phanta Max Super-Fidelity DNA Polymerase	Vazyme	Cat# P505
Bestar® SybrGreen qPCR mastermix	DBI Bioscience	Cat# DBI-2043
FAK inhibitor 14	Sigma-Aldrich	Cat# SML0837
U0126	Sigma-Aldrich	Cat# 19-147
Dasatinib	Med Chem Express	Cat# HY-10181
Defactinib	Med Chem Express	Cat# HY-12289
Collagen I, High concentration, rat-tail	Corning	Cat# 354249
insulin-transferrin-selenium	Thermo Fisher Scientific	Cat# 51500-056
GlutaMAXTM-I	Thermo Fisher Scientific	Cat# 35050-061
Critical Commercial Assays
Tumor Cell Isolation Kit, human	Miltenyi Biotec	Cat# 130-108-339
Chromium Single Cell 3' Library & Gel Bead Kit v2	10x Genomics	PN-120267
Cell Death Detection ELISAPLUS	Roche	Cat# 11774425001
Cell Proliferation ELISA, BrdU (colorimetric)	Roche	Cat# 11647229001
QIAquick PCR Purification Kit	QIAGEN	Cat# 28104
Dual-Luciferase® Reporter Assay System	Promega	Cat# E1910
Lipofectamine® 3000 Transfection Kit	Thermo Fisher Scientific	Cat# L3000-015
Zombie NIR™ Fixable Viability Kit	Biolegend	Cat# 423105
Software and Algorithms
GraphPad Prism 7	GraphPad Software Inc.	http://www.graphpad.com
FlowJo	FlowJo Software	https://www.flowjo.com/
Fiji NIH	ImageJ	https://imagej.nih.gov/ij/docs/guide/146-2.html
Gene Set Enrichment Analysis (GSEA)	Broad Institute	http://software.broadinstitute.org/gsea/index.jsp
Seurat	Seurat R package	https://satijalab.org/seurat/
ClusterProfiler	ClusterProfiler R package	https://bioconductor.org/packages/clusterProfiler/
FastQC (v0.11.8)	FastQC Software	http://www.bioinformatics.babraham.ac.uk/projects/fastqc/
Bowtie 2	Langmead and Salzberg, 2012	http://bowtie-bio.sourceforge.net/bowtie2/
HOMER	Heinz et al., 2010	http://homer.ucsd.edu/homer/
MACS2	Zhang et al., 2008	https://github.com/taoliu/MACS
IGV (v2.9.2)	Intergrative Genomics Viever	https://software.broadinstitute.org/
Human genome GRCh38	N/A	ftp://ftp.ensembl.org/pub/release-94/
ChIPseeker	ChIPseeker R package	http://www.bioconductor.org/packages/release/bioc/html/ChIPseeker.html
Hisat2 v2.0.5	Kim et al., 2019	https://github.com/DaehwanKimLab/hisat2
featureCounts v1.5.0	Liao et al., 2014	http://subread.sourceforge.net/featureCounts.html
DESeq2 v1.20.0	Love et al., 2014	https://bioconductor.org/packages/DESeq2/
R v3.6.3	The R Project for Statistical Computing	http://www.r-project.org
