# Supplementary material for: Hematopoietic transcription factor GFI1 promotes anchorage independence by sustaining ERK activity in cancer cells
Source: J Clin Invest. 2022 Sep 1;132(17):e149551. doi: 10.1172/JCI149551 (PMC9433100; doi:10.1172/JCI149551)
Supplement: Supplemental table 8 [file jci-132-149551-s072.xlsx]

## Sheet: Supplemental Table 8
Supplemental Table 8. Feature summary of the lung tumor specimens data
No	Tissue origin	Histology	Sex	Age	Smoking status	T	N	M	Stages	GFI1
1	Lung	SCC	Male	70	Smoker	T3	N0	M0	Ⅱ	0
2	Lung	LAD	Female	63	Never smoker	T2a	N2	M0	Ⅲ	1.2
3	Lung	LAD	Male	62	Smoker	T4	NX	M0	Ⅲ	1.3
4	Lung	SCC	Male	53	Smoker	T4	N0	M0	Ⅲ	3.2
5	Lung	SCC	Male	59	Smoker	T2	N0	M0	I	0.4
6	Lung	LAD	Female	56	Never smoker	T1b	N0	M0	I	1.1
7	Lung	LAD	Male	61	Smoker	T1b	N0	M0	I	2.5
8	Lung	SCC	Male	67	Smoker	T1b	N3	M0	Ⅲ	3.8
9	Lung	SCC	Male	58	Smoker	T2	N0	M0	I	3.4
10	Lung	NSCLC	Female	63	Never smoker	T1	NA	NA	I	2.6
11	Lung	LAD	Male	39	Smoker	T3	N2	M0	Ⅲ	2.5
12	Lung	SCC	Male	41	Smoker	T2	NA	NA	II	3.2
13	Lung	LAD	Female	62	Never smoker	T2	N2	M0	Ⅲ	3.7
14	Lung	NSCLC	NA	NA	NA	NA	NA	NA	NA	1.4
15	Lung	NSCLC	NA	NA	NA	NA	NA	NA	NA	1.5
16	Lung	LAD	Male	68	Smoker	T2b	NA	M0	II	1.2
17	Lung	SCC	Female	62	Smoker	T3	N0	M0	Ⅱ	1.3
18	Lung	LAD	Female	56	Smoker	T4	NX	M0	Ⅲ	0.2
19	Lung	NSCLC	NA	NA	NA	NA	NA	NA	NA	0.5
20	Lung	SCC	Female	67	Smoker	NA	NA	NA	NA	3.2
21	Lung	SCC	Male	60	Smoker	T2	N0	M0	I	2.4
22	Lung	LAD	Female	60	Smoker	T1c	N0	M0	I	3.6
23	Lung	SCC	Male	59	Never smoker	T1c	N0	M0	I	3.3
24	Lung	LAD	Female	35	Never smoker	T1	NA	NA	I	2.45
25	Lung	LAD	Male	63	Smoker	T1b	N2	M0	Ⅲ	3.5
26	Lung	LAD	Male	64	Smoker	T2a	N2	M0	Ⅲ	3.2
27	Lung	LAD	Female	51	Smoker	T1c	N0	M0	I	1.58
28	Lung	SCC	Male	69	Smoker	T3	N0	M0	Ⅱ	3.59
29	Lung	LAD	Male	62	Smoker	T3	N0	M0	Ⅱ	0
30	Lung	NSCLC	NA	NA	NA	NA	NA	NA	NA	1.3
31	Lung	LAD	Female	63	Never smoker	T1c	N0	M0	I	1.2
32	Lung	SCC	Male	60	Smoker	T1	N0	NA	I	1.6
33	Lung	LAD	Male	45	Never smoker	T2b	N0	M0	Ⅱ	5.3
34	Lung	LAD	Male	76	Smoker	T2b	N0	M0	Ⅱ	2.5
35	Lung	NSCLC	NA	NA	NA	NA	NA	NA	NA	3.2
36	Lung	SCC	Male	61	Smoker	T2	N0	M0	I	0.6
37	Lung	LAD	Female	64	Never smoker	T1c	N0	M0	I	1.5
38	Lung	LAD	Female	63	Never smoker	T2	N2	M0	Ⅲ	5.2
39	Lung	SCC	Female	50	Never smoker	T1c	NX	M0	NA	3.2
40	Lung	LAD	Male	49	Smoker	T3	N2	M0	Ⅲ	5.1
41	Lung	LAD	Male	73	Smoker	T1a	NX	M0	NA	5.3
42	Lung	SCC	Male	61	Smoker	T4	N1	M0	Ⅲ	1.4
43	Lung	SCC	Male	58	Smoker	T3	N0	M0	Ⅱ	5.3
44	Lung	LAD	Female	70	Smoker	T2a	N0	M0	I	4.8
45	Lung	LAD	Male	47	Smoker	T2	N3	M0	Ⅲ	1.3
46	Lung	SCC	Male	62	Smoker	T1c	N1	M0	Ⅱ	1.25
47	Lung	LAD	Female	69	Never smoker	T1c	N2	M0	Ⅲ	2.5
48	Lung	NSCLC	NA	NA	NA	NA	NA	NA	NA	1.5
49	Lung	SCC	Male	75	Smoker	T4	N0	M0	Ⅲ	2.6
50	Lung	NSCLC	NA	NA	NA	NA	NA	NA	NA	1.5
51	Lung	LAD	Female	60	Never smoker	T1b	N0	M0	I	2.1
52	Lung	LAD	Male	67	Smoker	T3	N2	M0	Ⅲ	5.2
53	Lung	NSCLC	NA	NA	NA	NA	NA	NA	NA	4.2
54	Lung	LAD	Female	64	Never smoker	T2a	N0	M0	I	3.2
55	Lung	NSCLC	NA	NA	NA	NA	NA	NA	NA	2.5
56	Lung	LAD	Female	67	Never smoker	T1c	N0	M0	I	6.8
57	Lung	LAD	Male	60	Smoker	T2a	N2	M0	Ⅲ	4.2
58	Lung	SCC	NA	NA	NA	NA	NA	NA	NA	1.3
59	Lung	LAD	NA	NA	NA	NA	NA	NA	NA	2.5
60	Lung	LAD	NA	NA	NA	NA	NA	NA	NA	6.3
61	Lung	LAD	NA	NA	NA	NA	NA	NA	NA	3.2
62	Lung	LAD	Male	65	Smoker	T2b	N1	M0	Ⅱ	2.5
63	Lung	LAD	Female	53	Never smoker	T1c	N0	M0	I	0
64	Lung	LAD	Male	63	Smoker	T1b	N0	M0	I	1.3
65	Lung	LAD	Female	65	Never smoker	T1b	N0	M0	I	1.2
66	Lung	LAD	Female	72	Smoker	T2b	N0	M0	Ⅱ	1.3
67	Lung	NSCLC	NA	NA	NA	NA	NA	NA	NA	4.2
68	Lung	LAD	Female	67	Never smoker	T1c	N0	M0	I	2.6
69	Lung	LAD	Female	59	Never smoker	T1b	N0	M0	I	2.54
70	Lung	LAD	Male	75	Smoker	T1c	N0	M0	I	4.2
71	Lung	LAD	Male	59	Smoker	T1c	N2	M0	Ⅲ	3.6
72	Lung	LAD	Male	66	Smoker	T2b	N0	M0	Ⅱ	2.2
73	Lung	LAD	Male	67	Smoker	T1b	N0	M0	I	5.2
74	Lung	LAD	Female	59	Smoker	T2	N0	M0	I	2.4
75	Lung	LAD	Male	55	Smoker	T1b	N0	M0	I	1.2
76	Lung	LAD	Female	68	Smoker	T1c	N0	M0	I	0
77	Lung	LAD	Male	47	Smoker	T1c	N0	M0	I	0.3
78	Lung	LAD	Female	61	Smoker	T1b	N0	M0	I	1.5
79	Lung	LAD	Female	58	Never smoker	T3	N3	M0	Ⅲ	1.2
80	Lung	LAD	Male	59	Smoker	T2a	N0	M0	I	2.6
81	Lung	NSCLC	Male	74	Never smoker	NA	NA	NA	NA	3.2
82	Lung	NSCLC	Female	76	Smoker	T1	NA	NA	I	2.1
83	Lung	LAD	Male	64	Smoker	T1b	N0	M0	I	3.2
84	Lung	LAD	Male	61	Smoker	T1c	N3	M0	Ⅲ	5.6
85	Lung	LAD	NA	NA	NA	NA	NA	NA	NA	4.6
86	Lung	LAD	Male	53	Smoker	T1b	N2	M0	Ⅱ	4.2
87	Lung	LAD	Male	60	Smoker	T2a	N1	M0	Ⅱ	6.1
88	Lung	LAD	Female	62	Never smoker	T2a	N0	M0	I	1.7
89	Lung	LAD	Female	70	Smoker	T1c	N0	M0	I	1.6
90	Lung	LAD	Female	63	Never smoker	T1b	N2	M0	Ⅲ	1.4
91	Lung	LAD	Female	80	Never smoker	T1b	N0	M0	I	2.3
92	Lung	LAD	NA	NA	NA	NA	NA	NA	NA	2.4
93	Lung	LAD	Female	61	Never smoker	T2a	N2	M0	Ⅲ	3.4
94	Lung	LAD	NA	NA	NA	NA	NA	NA	NA	1.3
95	Lung	LAD	NA	NA	NA	NA	NA	NA	NA	3.5
96	Lung	LAD	NA	NA	NA	NA	NA	NA	NA	5.2
97	Lung	LAD	Male	62	Smoker	T1c	N0	M0	I	5.3
98	Lung	LAD	NA	NA	NA	NA	NA	NA	NA	2.6
99	Lung	LAD	Male	59	Smoker	T3	N0	M0	Ⅱ	3.4
100	Lung	LAD	Male	68	Smoker	T1c	N0	M0	I	5.2
101	Lung	LAD	Female	64	Smoker	T2	NX	M0	II	2.6
102	Lung	LAD	Male	52	Smoker	T1b	N0	M0	I	4.3
103	Lung	LAD	Female	73	Never smoker	T1c	N2	M0	II	2.4
104	Lung	LAD	Female	64	Never smoker	T1a	N0	M0	I	3.4
105	Lung	LAD	Female	68	Smoker	T2b	N0	M0	Ⅱ	2.1
106	Lung	LAD	Male	67	Smoker	T1c	N2	M0	Ⅲ	3.5
107	Lung	LAD	Female	69	Never smoker	T3	N0	M0	Ⅱ	1.3
108	Lung	LAD	Female	67	Never smoker	T2a	N2	M0	Ⅲ	1.3
109	Lung	LAD	Male	55	Never smoker	T2a	N0	M0	I	2.6
110	Lung	LAD	Female	72	Never smoker	T2	N0	M0	I	2.2
111	Lung	LAD	Male	66	Smoker	T2b	N0	M0	Ⅱ	4.3
112	Lung	LCC	Male	64	Smoker	T1c	N0	M0	I	5.4
113	Lung	LCC	Male	63	Smoker	T3	N0	M0	Ⅱ	3.2
114	Lung	LCC	Male	65	Smoker	T1c	N1	M0	Ⅱ	5.6
115	Lung	NSCLC	NA	NA	NA	NA	NA	NA	NA	2.6
116	Lung	NSCLC	NA	NA	NA	NA	NA	NA	NA	2.5
117	Lung	NSCLC	NA	NA	NA	NA	NA	NA	NA	3.5
118	Lung	LAD	Male	63	Never smoker	T1c	N0	M0	I	3.4
119	Lung	NSCLC	NA	NA	NA	NA	NA	NA	NA	1.5
120	Lung	LAD	NA	NA	NA	NA	NA	NA	NA	3.2
121	Lung	LAD	NA	NA	NA	NA	NA	NA	NA	1.2
122	Lung	LAD	NA	NA	NA	NA	NA	NA	NA	2.1
123	Lung	LAD	NA	NA	NA	NA	NA	NA	NA	1.3
124	Lung	LAD	NA	NA	NA	NA	NA	NA	NA	1.1
125	Lung	LAD	NA	NA	NA	NA	NA	NA	NA	1.1
126	Lung	LAD	NA	NA	NA	NA	NA	NA	NA	2.6
127	Lung	LAD	NA	NA	NA	NA	NA	NA	NA	3.2
128	Lung	LAD	NA	NA	NA	NA	NA	NA	NA	0.2
129	Lung	LAD	NA	NA	NA	NA	NA	NA	NA	1.5
130	Lung	LAD	NA	NA	NA	NA	NA	NA	NA	0
131	Lung	NSCLC	NA	NA	NA	NA	NA	NA	NA	1.2
132	Lung	NSCLC	Male	61	Smoker	T3	N2	M0	Ⅲ	4.3
133	Lung	LAD	NA	NA	NA	NA	NA	NA	NA	4.3
134	Lung	LAD	NA	NA	NA	NA	NA	NA	NA	1.3
135	Lung	NSCLC	NA	NA	NA	NA	NA	NA	NA	2.2
136	Lung	LAD	NA	NA	NA	NA	NA	NA	NA	2.6
137	Lung	SCC	Male	65	Smoker	T1	NA	NA	I	2.3
138	Lung	LAD	Male	58	Smoker	T1b	N2	M0	Ⅲ	6.5
139	Lung	LAD	Male	59	Smoker	T1c	N2	M0	Ⅲ	5.5
140	Lung	LAD	Female	57	Never smoker	T2a	N2	M0	Ⅲ	5.3
141	Lung	LAD	Female	69	Never smoker	T4	N0	M0	Ⅲ	2.5
142	Lung	LAD	Female	46	Never smoker	NA	N2	M0	NA	0
143	Lung	LAD	Male	59	Smoker	T1	N2	M0	Ⅲ	4.2
144	Lung	LAD	Female	68	Never smoker	T1	N2	M0	Ⅲ	4.2
145	Lung	LAD	Male	50	Smoker	T2	N2	M0	Ⅲ	2.3
146	Lung	LAD	Male	72	Smoker	T2	N2	M0	Ⅲ	6
147	Lung	LAD	Female	51	Smoker	T2	N2	M0	Ⅲ	4.5
148	Lung	LAD	Female	53	Smoker	T1	N0	M0	I	2
149	Lung	LAD	Male	57	Never smoker	T1	N0	M0	I	2.3
150	Lung	LAD	Male	60	Smoker	T1	N0	M0	I	2
151	Lung	LAD	Male	52	Never smoker	T2	N2	M0	Ⅲ	4.1
152	Lung	LAD	Male	52	Smoker	T1	N2	M0	Ⅲ	5.2
153	Lung	LAD	Male	41	Smoker	T2	N2	M0	Ⅲ	4.1
154	Lung	LAD	Male	54	Smoker	T2	N2	M0	Ⅲ	3
155	Lung	LAD	Male	68	Never smoker	T1	N0	M0	I	3.2
156	Lung	LAD	Male	68	Never smoker	T2	NX	M0	NA	5.2
157	Lung	LAD	Female	51	Never smoker	T2	N0	M0	I	3.8
158	Lung	LAD	Female	58	Never smoker	T1	N1	M0	II	6.2
159	Lung	LAD	NA	60	Never smoker	T1	N2	M0	Ⅲ	4
160	Lung	LAD	Male	48	Smoker	T2	N3	M0	Ⅲ	6
161	Lung	LAD	Female	66	Never smoker	T1	N0	M0	I	2
162	Lung	LAD	Male	67	Smoker	T1	N2	M0	Ⅲ	7.5
163	Lung	LAD	Male	68	Smoker	T2	N0	M0	Ⅱ	4
164	Lung	LAD	Female	58	Never smoker	T1	N2	M0	Ⅲ	3
165	Lung	LAD	Female	54	Never smoker	T2	N2	M0	Ⅲ	1
166	Lung	LAD	Female	78	Never smoker	T1	NA	M0	I	0
167	Lung	LAD	Female	63	Never smoker	T2	N2	M0	Ⅲ	3.2
168	Lung	LAD	Male	53	Smoker	T1	N3	M0	Ⅲ	5
169	Lung	LAD	Female	54	Never smoker	T1	N0	M0	I	3
170	Lung	LAD	Female	62	Smoker	T2	N0	M0	I	3.2
171	Lung	LAD	Male	53	Never smoker	T2	N0	M0	Ⅱ	3
172	Lung	LAD	Female	44	Never smoker	T1	N0	M0	I	1.2
173	Lung	LAD	Female	66	Never smoker	T1	N2	M0	Ⅲ	4.5
174	Lung	LAD	Female	72	Smoker	T1	N2	M0	Ⅲ	3
175	Lung	LAD	Female	73	Smoker	TX	N0	M0	NA	1
176	Lung	LAD	Female	68	Never smoker	T1	N2	M0	Ⅲ	3.3
177	Lung	LAD	Female	54	Never smoker	T1	NA	M0	I	3
178	Lung	LAD	Female	57	Never smoker	T1	N1	M0	Ⅱ	1
179	Lung	LAD	Female	66	Never smoker	T1	N2	M0	Ⅲ	2.1
180	Lung	LAD	Male	71	Smoker	T2	N0	M0	I	4
181	Lung	LAD	Male	42	Smoker	T3	NA	M0	NA	4.5
182	Lung	LAD	Female	64	Never smoker	T2	N3	M0	Ⅲ	5
183	Lung	LAD	Female	49	Never smoker	T2	N0	M0	Ⅱ	4.5
184	Lung	LAD	Male	52	Smoker	T1	NA	M0	I	5
185	Lung	LAD	Male	79	Smoker	T1	N0	M0	I	2.4
186	Lung	LAD	Female	69	Never smoker	T1	N2	M0	Ⅲ	5
187	Lung	LAD	Male	53	Never smoker	T1	N2	M0	Ⅲ	4.3
188	Lung	LAD	Male	62	Never smoker	T3	NA	M0	NA	1
189	Lung	LAD	Male	50	Smoker	T1	N0	M0	I	3
190	Lung	LAD	Male	65	Smoker	T1	N0	M0	I	2.3
191	Lung	LAD	Male	57	Smoker	T1	N0	M0	I	3
192	Lung	LAD	Female	41	Never smoker	T1	N0	M0	I	3.6
193	Lung	LAD	Male	62	Smoker	T1	N2	M0	Ⅲ	1.5
194	Lung	LAD	Male	59	Smoker	T3	N0	M0	Ⅱ	1.5
195	Lung	LAD	Female	55	Smoker	T2	N0	M0	I	1
196	Lung	LAD	Female	72	Smoker	T2	NA	M0	II	3.1
197	Lung	LAD	Male	72	Never smoker	T1	N0	M0	I	2
198	Lung	LAD	Male	63	Smoker	T1	N0	M0	I	4.2
199	Lung	LAD	Female	54	Smoker	T2	N0	M0	Ⅱ	3
200	Lung	LAD	Female	48	Never smoker	T1	N3	M0	Ⅲ	4.5
201	Lung	LAD	Male	58	Never smoker	T1	N0	M0	I	1
202	Lung	LAD	Female	47	Never smoker	T1	N0	M0	I	4.2
203	Lung	LAD	Male	45	Never smoker	T1	N2	M0	Ⅲ	4
204	Lung	NSCLC	NA	NA	NA	T1	NA	M0	I	1.5
205	Lung	LAD	Female	44	Never smoker	T2	N0	M0	I	2
206	Lung	LAD	Male	72	Smoker	T2	N2	M0	Ⅲ	3.1
207	Lung	LAD	Female	47	Never smoker	T1	N0	M0	I	1
208	Lung	LAD	Male	60	Never smoker	T1	N2	M0	Ⅲ	3
209	Lung	LAD	Female	72	Smoker	T2	NA	M0	II	4.5
210	Lung	LAD	Female	57	Never smoker	T2	N0	M0	Ⅱ	2.2
211	Lung	LAD	Female	65	Never smoker	T1	N0	M0	I	3.4
212	Lung	LAD	Male	67	Smoker	T1	N1	M0	Ⅱ	1.5
213	Lung	LAD	Male	65	Smoker	T1	N1	M0	Ⅱ	3.2
214	Lung	LAD	Male	55	Never smoker	T2	N0	M0	Ⅱ	3
215	Lung	LAD	Female	47	Smoker	T1	N2	M0	Ⅲ	4.5
216	Lung	LAD	Male	68	Smoker	T1	NA	M0	I	1
217	Lung	LAD	Female	56	Never smoker	T1	N0	M0	I	0
218	Lung	LAD	Female	42	Never smoker	T1	N2	M0	Ⅲ	2
219	Lung	LAD	Female	55	Never smoker	T1	N0	M0	I	2.3
220	Lung	LAD	Female	63	Smoker	T1	N0	M0	I	0
221	Lung	LAD	Female	57	Never smoker	T1	N0	M0	I	2
222	Lung	LAD	Female	59	Never smoker	T2	N2	M0	Ⅲ	4.2
223	Lung	LAD	Male	58	Never smoker	T2	N0	M0	Ⅱ	3.7
224	Lung	LAD	Male	59	Smoker	T2	N2	M0	Ⅲ	5
225	Lung	LAD	Male	60	Smoker	T2	N0	M0	Ⅱ	3.8
226	Lung	LAD	Female	58	Never smoker	T2	N0	M0	I	3.5
227	Lung	LAD	Female	55	Never smoker	T1	N2	M0	Ⅲ	2
228	Lung	LAD	Male	63	Smoker	T3	N2	M0	Ⅲ	5
229	Lung	NSCLC	NA	NA	NA	T1	NA	M0	I	3.4
230	Lung	LAD	Female	36	Never smoker	T2	N0	M0	Ⅱ	0
231	Lung	LAD	Male	73	Smoker	T2	NA	M0	II	1.2
232	Lung	NSCLC	NA	NA	NA	NA	NA	M0	NA	7
233	Lung	LAD	Male	63	Smoker	T1	N2	M0	Ⅲ	4.5
234	Lung	LAD	Male	70	Never smoker	T1	N2	M0	Ⅲ	2
235	Lung	LAD	Female	63	Never smoker	T1	N0	M0	I	7.5
236	Lung	LAD	Female	55	Never smoker	T2	N2	M0	Ⅲ	3
237	Lung	LAD	Male	55	Smoker	T1	N1	M0	Ⅱ	2
238	Lung	LAD	Female	67	Never smoker	T2	N0	M0	Ⅱ	3.2
239	Lung	LAD	Female	51	Never smoker	T1	N0	M0	I	1.2
240	Lung	LAD	Female	54	Never smoker	T2	N0	M0	Ⅱ	0.6
241	Lung	LAD	Female	49	Never smoker	T1	N1	M0	Ⅱ	1
242	Lung	LAD	Male	60	Never smoker	NA	NA	M0	NA	2
243	Lung	SCLC	Male	38	NA				NA	5.7
244	Lung	SCLC	Male	55	NA				NA	6.2
245	Lung	SCLC	Male	51	NA				NA	8
246	Lung	SCLC	Male	48	NA				NA	6.3
247	Lung	SCLC	Male	50	NA				NA	7.6
248	Lung	SCLC	Male	61	NA				NA	8
249	Lung	SCLC	Male	57	NA				NA	5.7
250	Lung	SCLC	Male	70	NA				NA	7.5
251	Lung	SCLC	Male	84	NA				NA	6.2
252	Lung	SCLC	Male	61	NA				NA	8
253	Lung	SCLC	Male	51	NA				NA	8
254	Lung	SCLC	Male	50	NA				NA	5.6
255	Lung	SCLC	Male	56	NA				NA	8
256	Lung	SCLC	Female	40	NA				NA	7
257	Lung	SCLC	Male	51	NA				NA	7.2
258	Lung	SCLC	Male	62	NA				NA	6.3
259	Lung	SCLC	Male	43	NA				NA	6.3
260	Lung	SCLC	Male	56	NA				NA	7.5
261	Lung	SCLC	Female	35	NA				NA	5.1
262	Lung	SCLC	Male	33	NA				NA	7.2
263	Lung	SCLC	Male	50	NA				NA	7.8
264	Lung	SCLC	Male	55	NA				NA	6.6
265	Lung	SCLC	Female	35	NA				NA	6.2
266	Lung	SCLC	Male	48	NA				NA	5.3
267	Lung	SCLC	Male	42	NA				NA	7
268	Lung	SCLC	Male	49	NA				NA	8
269	Lung	SCLC	Male	39	NA				NA	7.4
270	Lung	SCLC	Male	52	NA				NA	5.6
271	Lung	SCLC	Male	57	NA				NA	6.4
272	Lung	SCLC	Male	42	NA				NA	8
273	Lung	SCLC	Male	72	NA				NA	7.4
274	Lung	SCLC	Male	39	NA				NA	7.6
275	Lung	SCLC	Male	50	NA				NA	6.7
276	Lung	SCLC	Female	47	NA				NA	7.2
277	Lung	SCLC	Male	52	NA				NA	6.9
278	Lung	SCLC	Male	61	NA				NA	7.8
279	Lung	SCLC	Female	53	NA				NA	5.8
LAD, lung adenocarcinoma; SCC, squamous cell carcinoma; LCC, large cell carcinoma;NSCLC, non-small cell lung cancer; SCLC, small cell lung cancer.
