# Supplementary material for: Hematopoietic transcription factor GFI1 promotes anchorage independence by sustaining ERK activity in cancer cells
Source: J Clin Invest. 2022 Sep 1;132(17):e149551. doi: 10.1172/JCI149551 (PMC9433100; doi:10.1172/JCI149551)
Supplement: Supplemental table 9 [file jci-132-149551-s073.xlsx]

## Sheet: Supplemental Table 9
Supplemental Table 9. Feature summary of the breast tumor specimens data
No	Tissue origin	Histology	Sex	Age	T	N	M	Stages	GFI1
1	mammary gland	Invasive ductal carcinoma	Female	49	T1	N0	M0	Ia	4.1
2	mammary gland	Invasive ductal carcinoma	Female	55	T1	N0	M0	Ia	3.5
3	mammary gland	Invasive ductal carcinoma	Female	52	T2	N0	M0	Ⅱa	2.6
4	mammary gland	Invasive ductal carcinoma	Female	47	T2	N2	M0	Ⅲa	6.4
5	mammary gland	Invasive ductal carcinoma	Female	44	T2	N1	M0	Ⅱb	6.8
6	mammary gland	Invasive ductal carcinoma	Female	83	T2	N0	M0	Ⅱa	3.3
7	mammary gland	Invasive ductal carcinoma	Female	54	T2	N2	M0	Ⅲa	7.2
8	mammary gland	Invasive ductal carcinoma	Female	61	T2	N1	M0	Ⅱb	0
9	mammary gland	Invasive Ductal-Lobular Carcinoma	Female	66	T2	N0	M0	Ⅱa	4.2
10	mammary gland	Invasive ductal carcinoma	Female	73	T4	N0	M0	Ⅲb	2.7
11	mammary gland	Invasive ductal carcinoma	Female	50	T1	N0	M0	Ia	6.3
12	mammary gland	Invasive ductal carcinoma	Female	69	T2	N0	M0	Ⅱa	5.4
13	mammary gland	Invasive ductal carcinoma	Female	72	T2	N1	M0	Ⅱb	4.3
14	mammary gland	Invasive ductal carcinoma	Female	55	T2	N0	M0	Ⅱa	2.1
15	mammary gland	Invasive ductal carcinoma	Female	59	T2	N1	M0	Ⅱb	3.2
16	mammary gland	Invasive ductal carcinoma	Female	42	T2	N0	M0	Ⅱa	2.4
17	mammary gland	Invasive ductal carcinoma	Female	64	T3	N0	M0	Ⅱb	5.3
18	mammary gland	Invasive ductal carcinoma	Female	48	T3	N3	M0	Ⅲc	6.6
19	mammary gland	Invasive ductal carcinoma	Female	57	T2	N0	M0	Ⅱa	3.1
20	mammary gland	Invasive ductal carcinoma	Female	42	T3	N1	M0	Ⅲa	5.2
21	mammary gland	Invasive ductal carcinoma	Female	58	T2	N1	M0	Ⅱb	5.5
22	mammary gland	Invasive ductal carcinoma	Female	47	T3	N0	M0	Ⅱb	3.4
23	mammary gland	Invasive ductal carcinoma	Female	46	T2	N0	M0	Ⅱa	5.6
24	mammary gland	Invasive ductal carcinoma	Female	45	T2	N3	M0	Ⅲc	4.2
25	mammary gland	Invasive ductal carcinoma	Female	76	T2	N1	M0	Ⅱb	6.1
26	mammary gland	Invasive ductal carcinoma	Female	52	T2	N0	M0	Ⅱa	6.8
27	mammary gland	Invasive ductal carcinoma	Female	60	T1	N1	M0	Ⅱa	2.9
28	mammary gland	Invasive ductal carcinoma	Female	45	T3	N3	M0	Ⅲc	6.7
29	mammary gland	Invasive ductal carcinoma	Female	56	T2	N0	M0	Ⅱa	6.3
30	mammary gland	Invasive ductal carcinoma	Female	71	T1	N0	M0	Ia	0
31	mammary gland	Invasive ductal carcinoma	Female	75	T2	N1	M0	Ⅱb	0
32	mammary gland	Invasive ductal carcinoma	Female	41	T2	N0	M0	Ⅱa	5.4
33	mammary gland	Invasive ductal carcinoma	Female	67	T2	N0	M0	Ⅱa	5.2
34	mammary gland	Invasive ductal carcinoma	Female	48	T3	N0	M0	Ⅱb	2.7
35	mammary gland	Invasive ductal carcinoma	Female	72	T2	N0	M0	Ⅱa	2.3
36	mammary gland	Invasive ductal carcinoma	Female	74	T3	N2	M0	Ⅲa	6.5
37	mammary gland	Invasive ductal carcinoma	Female	57	T2	N3	M0	Ⅲc	6.7
38	mammary gland	Invasive ductal carcinoma	Female	46	T2	N1	M0	Ⅱb	5.4
39	mammary gland	Invasive ductal carcinoma	Female	42	T2	N0	M0	Ⅱa	5.3
40	mammary gland	Invasive ductal carcinoma	Female	42	T2	N3	M0	Ⅲc	5.7
41	mammary gland	Invasive ductal carcinoma	Female	44	T0	N0	M0	0	6.5
42	mammary gland	Invasive ductal carcinoma	Female	48	T2	N2	M0	Ⅲa	3.2
43	mammary gland	Invasive ductal carcinoma	Female	51	T3	N1	M0	Ⅲa	3.5
44	mammary gland	Invasive ductal carcinoma	Female	84	T3	N1	M0	Ⅲa	6.7
45	mammary gland	Invasive ductal carcinoma	Female	53	T2	N0	M0	Ⅱa	3.8
46	mammary gland	Invasive ductal carcinoma	Female	54	T2	N1	M0	Ⅱb	2.4
47	mammary gland	Invasive ductal carcinoma	Female	84	T2	N3	M0	Ⅲc	6.3
48	mammary gland	Invasive ductal carcinoma	Female	52	T2	N3	M0	Ⅲc	5.2
49	mammary gland	Invasive ductal carcinoma	Female	72	T2	N0	M0	Ⅱa	3.9
50	mammary gland	Invasive ductal carcinoma	Female	51	T2	N1	M0	Ⅱb	5.7
51	mammary gland	Invasive ductal carcinoma	Female	61	T2	N1	M0	Ⅱb	6.3
52	mammary gland	Invasive ductal carcinoma	Female	49	T2	N2	M0	Ⅲa	4.4
53	mammary gland	Invasive ductal carcinoma	Female	49	T2	N0	M0	Ⅱa	5.3
54	mammary gland	Invasive ductal carcinoma	Female	62	T2	N2	M0	Ⅲa	5.5
55	mammary gland	Invasive Ductal-Lobular Carcinoma	Female	65	T2	N0	M0	Ⅱa	0
56	mammary gland	Invasive ductal carcinoma	Female	48	T1	N0	M0	Ia	5.3
57	mammary gland	Invasive ductal carcinoma	Female	49	T2	N0	M0	Ⅱa	5.4
58	mammary gland	Invasive ductal carcinoma	Female	70	T4	N1	M0	Ⅲb	4.2
59	mammary gland	Invasive ductal carcinoma	Female	71	T2	N0	M0	Ⅱa	0
60	mammary gland	Invasive ductal carcinoma	Female	58	T2	N0	M0	Ⅱa	5.1
61	mammary gland	Invasive ductal carcinoma	Female	60	T2	N2	M0	Ⅲa	4.6
62	mammary gland	Invasive ductal carcinoma	Female	47	T2	N0	M0	Ⅱa	6.6
63	mammary gland	Invasive ductal carcinoma	Female	64	T2	N0	M0	Ⅱa	5.4
64	mammary gland	Invasive ductal carcinoma	Female	71	T1	N0	M0	Ia	5.3
65	mammary gland	Invasive ductal carcinoma	Female	76	T1	N0	M0	Ia	6.1
66	mammary gland	Invasive ductal carcinoma	Female	68	T1	N0	M0	Ia	5.7
67	mammary gland	Invasive ductal carcinoma	Female	52	T3	N2	M0	Ⅲa	5.3
68	mammary gland	Invasive ductal carcinoma	Female	37	T2	N0	M0	Ⅱa	3.8
69	mammary gland	Invasive ductal carcinoma	Female	68	T2	N0	M0	Ⅱa	2.7
70	mammary gland	Invasive lobular carcinoma	Female	74	T1	N0	M0	Ia	5.2
71	mammary gland	Invasive ductal carcinoma	Female	53	T1	N1	M0	Ⅱa	5.6
72	mammary gland	Invasive ductal carcinoma	Female	58	T2	N1	M0	Ⅱb	7.4
73	mammary gland	Invasive ductal carcinoma	Female	51	T2	N0	M0	Ⅱa	6.7
74	mammary gland	Invasive ductal carcinoma	Female	45	T2	N3	M0	Ⅲc	7.1
75	mammary gland	Invasive ductal carcinoma	Female	54	T1	N0	M0	Ia	3.3
76	mammary gland	Invasive ductal carcinoma	Female	51	T2	N0	M0	Ⅱa	2.6
77	mammary gland	Invasive ductal carcinoma	Female	55	T2	N0	M0	Ⅱa	0
78	mammary gland	Invasive ductal carcinoma	Female	52	T2	N3	M0	Ⅲc	2.8
79	mammary gland	Invasive ductal carcinoma	Female	60	T2	N0	M0	Ⅱa	2.3
80	mammary gland	Invasive ductal carcinoma	Female	71	T1	N0	M0	Ia	3.6
81	mammary gland	Invasive ductal carcinoma	Female	50	T3	N1	M0	Ⅲa	5.6
82	mammary gland	Invasive Ductal-Lobular Carcinoma	Female	69	T3	NA	M0	NA	7.5
83	mammary gland	Invasive ductal carcinoma	Female	59	T1	N0	M0	Ia	4.4
84	mammary gland	Invasive ductal carcinoma	Female	80	T1	N1	M0	Ⅱa	1.4
85	mammary gland	Invasive ductal carcinoma	Female	57	T2	N0	M0	Ⅱa	7.3
86	mammary gland	Invasive ductal carcinoma	Female	72	T1	N0	M0	Ia	4.5
87	mammary gland	Invasive ductal carcinoma	Female	69	T2	N1	M0	Ⅱb	4.2
88	mammary gland	Invasive lobular carcinoma	Female	62	T1	N2	M0	Ⅲa	4.1
89	mammary gland	Invasive ductal carcinoma	Female	58	T1	N3	M0	Ⅲc	5.2
90	mammary gland	Invasive ductal carcinoma	Female	86	T1	N0	M0	Ia	3.3
91	mammary gland	Invasive ductal carcinoma	Female	49	T1	N1	M0	Ⅱa	4.5
92	mammary gland	mucinous breast carcinoma	Female	78	T2	N1	M0	Ⅱb	7.7
93	mammary gland	Invasive ductal carcinoma	Female	88	T2	N2	M0	Ⅲa	4.2
94	mammary gland	Invasive ductal carcinoma	Female	51	T1	N1	M0	Ⅱa	4.5
95	mammary gland	Invasive ductal carcinoma	Female	57	T1	N1	M0	Ⅱa	7.3
96	mammary gland	Invasive ductal carcinoma	Female	72	T1	N1	M0	Ⅱa	6.7
97	mammary gland	Invasive ductal carcinoma	Female	69	T2	N0	M0	Ⅱa	4.8
98	mammary gland	mucinous breast carcinoma	Female	82	T2	N2	M0	Ⅲa	6.7
99	mammary gland	Invasive ductal carcinoma	Female	44	T2	N0	M0	Ⅱa	6.1
100	mammary gland	Invasive ductal carcinoma	Female	59	T2	N2	M0	Ⅲa	5.6
101	mammary gland	Invasive ductal carcinoma	Female	59	T2	N1	M0	Ⅱb	6.3
102	mammary gland	Invasive ductal carcinoma	Female	71	T2	N2	M0	Ⅲa	5.8
103	mammary gland	Invasive ductal carcinoma	Female	87	T2	N1	M0	Ⅱb	4.3
104	mammary gland	Invasive Ductal-Lobular Carcinoma	Female	69	T2	N0	M0	Ⅱa	4.7
105	mammary gland	Ductal carcinoma	Female	55	T1	N1	M0	Ⅱa	4.2
106	mammary gland	Invasive ductal carcinoma	Female	49	T3	N3	M0	Ⅲc	5.8
107	mammary gland	Invasive ductal carcinoma	Female	54	T2	N1	M0	Ⅱb	7.2
108	mammary gland	Invasive ductal carcinoma	Female	75	T2	N0	M0	Ⅱa	0
109	mammary gland	Invasive ductal carcinoma	Female	43	T3	N2	M0	Ⅲa	7.6
110	mammary gland	Invasive Ductal-Lobular Carcinoma	Female	55	T2	N1	M0	Ⅱb	6.2
111	mammary gland	Invasive ductal carcinoma	Female	60	T2	N3	M0	Ⅲc	4.3
112	mammary gland	Invasive ductal carcinoma	Female	47	T2	N0	M0	Ⅱa	4.8
113	mammary gland	Invasive ductal carcinoma	Female	58	T2	N1	M0	Ⅱb	7.5
114	mammary gland	Invasive ductal carcinoma	Female	44	T1	N2	M0	Ⅲa	7.9
115	mammary gland	Invasive ductal carcinoma	Female	48	T2	N1	M0	Ⅱb	7.3
116	mammary gland	Invasive ductal carcinoma	Female	67	T2	N2	M0	Ⅲa	7.0
117	mammary gland	Invasive ductal carcinoma	Female	49	T2	N0	M0	Ⅱa	6.2
118	mammary gland	Invasive lobular carcinoma	Female	45	NA	N0	M0	NA	7.1
119	mammary gland	Invasive ductal carcinoma	Female	62	T1	N0	M0	Ia	6.2
120	mammary gland	Invasive ductal carcinoma	Female	74	T2	N0	M0	Ⅱa	8
121	mammary gland	Invasive ductal carcinoma	Female	53	T2	N1	M0	Ⅱb	7.6
122	mammary gland	Invasive ductal carcinoma	Female	56	T2	N0	M0	Ⅱa	4.5
123	mammary gland	Invasive ductal carcinoma	Female	53	NA	N0	M0	NA	7.2
124	mammary gland	Invasive ductal carcinoma	Female	76	NA	N0	M0	NA	5.7
125	mammary gland	Invasive ductal carcinoma	Female	88	T2	N3	M0	Ⅲc	5.3
126	mammary gland	Invasive ductal carcinoma	Female	70	T2	N2	M0	Ⅲa	8
127	mammary gland	Invasive ductal carcinoma	Female	49	T1	N0	M0	Ia	7.3
128	mammary gland	Invasive ductal carcinoma	Female	84	T1	N0	M0	Ia	7.9
129	mammary gland	Invasive ductal carcinoma	Female	76	T1	N0	M0	Ia	7.5
130	mammary gland	Invasive ductal carcinoma	Female	65	T2	N0	M0	Ⅱa	6.6
131	mammary gland	Invasive ductal carcinoma	Female	54	T1	N0	M0	Ia	6.4
132	mammary gland	Invasive ductal carcinoma	Female	74	T1	N1	M0	Ⅱa	7.3
133	mammary gland	Invasive ductal carcinoma	Female	40	T2	N0	M0	Ⅱa	6.2
134	mammary gland	Invasive ductal carcinoma	Female	37	T2	N0	M0	Ⅱa	6.7
135	mammary gland	Invasive ductal carcinoma	Female	55	T2	N1	M0	Ⅱb	6.4
136	mammary gland	Invasive ductal carcinoma	Female	61	T1	N0	M0	Ia	6.4
137	mammary gland	Invasive ductal carcinoma	Female	56	T1	N2	M0	Ⅲa	6.9
138	mammary gland	Invasive ductal carcinoma	Female	46	T2	N0	M0	Ⅱa	3.3
139	mammary gland	Invasive lobular carcinoma	Female	57	T2	N2	M0	Ⅲa	4.2
140	mammary gland	Invasive ductal carcinoma	Female	64	T1	N1	M0	Ⅱa	4.6
