# Supplementary material for: Hematopoietic transcription factor GFI1 promotes anchorage independence by sustaining ERK activity in cancer cells
Source: J Clin Invest. 2022 Sep 1;132(17):e149551. doi: 10.1172/JCI149551 (PMC9433100; doi:10.1172/JCI149551)
Supplement: Supplemental table 10 [file jci-132-149551-s064.xlsx]

## Sheet: Supplemental Table 10
Supplemental Table 10. Feature summary of the Ovarian tumor specimens data
No	Tissue origin	Histology	Sex	Age	T	N	M	Stages	GFI1
1	ovary	Endometrioid carcinoma	Female	71	T3	N1	M0	Ⅲ	2.5
2	ovary	Serous carcinoma	Female	44	T3	N0	M0	Ⅲ	2.1
3	ovary	Serous carcinoma	Female	46	T3	N0	M0	Ⅲ	2.2
4	ovary	Serous carcinoma	Female	59	T3	N1	M1	Ⅳ	1.6
5	ovary	Serous carcinoma	Female	51	T2	N0	M0	Ⅱ	1.1
6	ovary	Mucinous carcinoma	Female	46	T3	N0	M0	Ⅲ	2.5
7	ovary	Serous carcinoma	Female	64	T3	N1	M0	Ⅲ	3.3
8	ovary	Mucinous carcinoma	Female	61	T3	N1	M1	Ⅳ	0
9	ovary	Serous carcinoma	Female	36	T2	N0	M0	Ⅱ	1.2
10	ovary	Serous carcinoma	Female	73	T3	N1	M0	Ⅲ	1.4
11	ovary	Dysgerminoma	Female	21	T2	N0	M0	Ⅱ	5.6
12	ovary	Squamous cell carcinoma	Female	40	T2	N0	M0	Ⅱ	5.9
13	ovary	Serous carcinoma	Female	62	T3	N1	M0	Ⅲ	4.8
14	ovary	Serous carcinoma	Female	51	T3	N1	M0	Ⅲ	3.6
15	ovary	Serous carcinoma	Female	58	T3	N0	M0	Ⅲ	5.4
16	ovary	Endometrioid carcinoma	Female	46	T2	N0	M0	Ⅱ	1.2
17	ovary	Mucinous carcinoma	Female	45	T3	N0	M0	Ⅲ	4.8
18	ovary	Serous carcinoma	Female	55	T3	N0	M0	Ⅲ	7.5
19	ovary	Serous carcinoma	Female	62	T3	N1	M1	Ⅳ	4.3
20	ovary	Serous carcinoma	Female	40	T3	N0	M0	Ⅲ	1.8
21	ovary	Serous carcinoma	Female	64	T3	N0	M0	Ⅲ	6.9
22	ovary	Mucinous carcinoma	Female	56	T1	N0	M0	I	0
23	ovary	Serous carcinoma	Female	73	T3	N1	M0	Ⅲ	1.5
24	ovary	Serous carcinoma	Female	66	T3	N1	M1	Ⅳ	7.4
25	ovary	Serous carcinoma	Female	62	T3	N0	M0	Ⅲ	1.5
26	ovary	Endometrioid carcinoma	Female	58	T1	N0	M0	I	6.4
27	ovary	Endometrioid carcinoma	Female	46	T3	N0	M0	Ⅲ	1.7
28	ovary	Serous carcinoma	Female	49	T3	N1	M1	Ⅳ	4.3
29	ovary	Mucinous carcinoma	Female	53	T3	N0	M0	Ⅲ	5.6
30	ovary	Adenocarcinoma	Female	36	T3	N0	M0	Ⅲ	2.2
31	ovary	Endometrioid carcinoma	Female	52	T2	N0	M0	Ⅱ	1.6
32	ovary	Serous carcinoma	Female	56	T3	N1	M1	Ⅳ	2.5
33	ovary	Mucinous carcinoma	Female	20	T3	N0	M0	Ⅲ	1
34	ovary	Serous carcinoma	Female	48	T3	N0	M0	Ⅲ	5.5
35	ovary	Serous carcinoma	Female	47	T3	N0	M0	Ⅲ	0
36	ovary	Serous carcinoma	Female	36	T3	N1	M1	Ⅳ	4.3
37	ovary	Serous carcinoma	Female	53	T3	N0	M0	Ⅲ	7.2
38	ovary	endometrioid carcinoma	Female	53	T3	N0	M0	Ⅲ	8
39	ovary	Serous carcinoma	Female	49	T3	N0	M1	Ⅳ	8
40	ovary	Serous carcinoma	Female	NA	T3	N0	M0	Ⅲ	8
41	ovary	Mucinous carcinoma	Female	63	T3	N0	M0	Ⅲ	6.7
42	ovary	Mucinous carcinoma	Female	65	T3	N0	M0	Ⅲ	1.6
43	ovary	Mucinous carcinoma	Female	51	T3	N0	M0	Ⅲ	5.8
44	ovary	Mucinous carcinoma	Female	53	T3	N0	M0	Ⅲ	3.2
45	ovary	Serous carcinoma	Female	57	T3	N1	M0	Ⅲ	6.5
46	ovary	Serous carcinoma	Female	23	T3	N1	M0	Ⅲ	3.5
47	ovary	Mucinous carcinoma	Female	46	T3	N0	M1	Ⅳ	4.7
48	ovary	Serous carcinoma	Female	25	T3	N1	M1	Ⅳ	3.2
49	ovary	endometrioid carcinoma	Female	56	T3	N0	M0	Ⅲ	1.4
50	ovary	Serous carcinoma	Female	41	T2	N0	M0	Ⅱ	8
51	ovary	Serous carcinoma	Female	47	T3	N1	M1	Ⅳ	3.6
52	ovary	Mucinous carcinoma	Female	55	T2	N0	M0	Ⅱ	0
53	ovary	Squamous cell carcinoma	Female	60	T3	N0	M0	Ⅲ	1.3
54	ovary	Mucinous carcinoma	Female	56	T2	N0	M0	Ⅱ	3.4
55	ovary	Mucinous carcinoma	Female	45	T1	N0	M0	I	0
56	ovary	Mucinous carcinoma	Female	25	T3	N0	M0	Ⅲ	1.6
57	ovary	Mucinous carcinoma	Female	37	T3	N0	M0	Ⅲ	2.6
58	ovary	Serous carcinoma	Female	52	T2	N0	M0	Ⅱ	1.1
59	ovary	Serous carcinoma	Female	56	T3	N1	M1	Ⅳ	2.3
60	ovary	Mucinous carcinoma	Female	73	T3	N0	M0	Ⅲ	1.7
61	ovary	Serous carcinoma	Female	44	T2	N0	M0	Ⅱ	5.4
62	ovary	Clear cell carcinoma	Female	60	T3	N1	M0	Ⅲ	1.4
63	ovary	Endometrioid carcinoma	Female	58	T3	N1	M0	Ⅲ	1.7
64	ovary	Serous carcinoma	Female	56	T3	N1	M1	Ⅳ	0
65	ovary	Serous carcinoma	Female	64	T3	N1	M1	Ⅳ	1.7
66	ovary	Serous carcinoma	Female	55	T2	N0	M0	Ⅱ	1.3
67	ovary	Mucinous carcinoma	Female	37	T1	N0	M0	I	0
68	ovary	Clear cell carcinoma	Female	55	T3	N0	M0	Ⅲ	1.9
69	ovary	Serous carcinoma	Female	64	T3	N1	M0	Ⅲ	1.6
70	ovary	Serous carcinoma	Female	75	T3	N0	M0	Ⅲ	0
71	ovary	Mucinous carcinoma	Female	46	T3	N1	M1	Ⅳ	2.2
72	ovary	Clear cell carcinoma	Female	46	T3	N0	M0	Ⅲ	5.6
73	ovary	Serous carcinoma	Female	48	T3	N0	M0	Ⅲ	2.5
74	ovary	Endometrioid carcinoma	Female	38	T2	N0	M0	Ⅱ	1.7
75	ovary	Serous carcinoma	Female	66	T3	N1	M1	Ⅳ	1.9
76	ovary	Mucinous carcinoma	Female	61	T3	N0	M0	Ⅲ	1.6
77	ovary	Serous carcinoma	Female	60	T3	N0	M0	Ⅲ	0
78	ovary	Seromucinous carcinoma	Female	59	T3	N0	M0	Ⅲ	0
79	ovary	Brenner tumor	Female	70	T2	N0	M0	Ⅱ	0
80	ovary	Yolk sac tumor	Female	31	T2	N0	M0	Ⅱ	2.5
81	ovary	Serous carcinoma	Female	41	T3	N1	M1	Ⅳ	1.6
82	ovary	Mucinous carcinoma	Female	37	T3	N0	M0	Ⅲ	0
83	ovary	Mucinous carcinoma	Female	33	T3	N0	M0	Ⅲ	0
84	ovary	Serous carcinoma	Female	53	T2	N0	M0	Ⅱ	2.7
85	ovary	Endometrioid carcinoma	Female	39	T2	N0	M0	Ⅱ	0
86	ovary	Seromucinous carcinoma	Female	40	T2	N0	M0	Ⅱ	3.5
87	ovary	Serous carcinoma	Female	60	T3	N0	M0	Ⅲ	4.3
88	ovary	Adenocarcinoma	Female	39	T2	N0	M0	Ⅱ	2.6
89	ovary	Mucinous carcinoma	Female	45	T3	N0	M0	Ⅲ	1.5
90	ovary	Yolk sac tumor	Female	58	T2	N0	M0	Ⅱ	3.4
91	ovary	Serous carcinoma	Female	44	T3	N0	M0	Ⅲ	2.3
92	ovary	Serous carcinoma	Female	48	T2	N0	M0	Ⅱ	0
93	ovary	Serous carcinoma	Female	40	T3	N0	M0	Ⅲ	1.6
94	ovary	Serous carcinoma	Female	43	T2	N0	M0	Ⅱ	2.3
95	ovary	Serous carcinoma	Female	37	T3	N0	M0	Ⅲ	2.7
96	ovary	Mucinous carcinoma	Female	42	T2	N0	M0	Ⅱ	0
97	ovary	Serous carcinoma	Female	63	T3	N0	M0	Ⅲ	1.4
98	ovary	Serous carcinoma	Female	48	T1	N0	M0	I	2.6
99	ovary	Mucinous carcinoma	Female	55	T3	N0	M0	Ⅲ	1.8
100	ovary	Endometrioid carcinoma	Female	41	T3	N0	M1	Ⅳ	2.3
101	ovary	Mucinous carcinoma	Female	25	T3	N0	M0	Ⅲ	1.6
102	ovary	Mucinous carcinoma	Female	50	T2	N0	M0	Ⅱ	0
103	ovary	Serous carcinoma	Female	42	T2	N0	M0	Ⅱ	5.3
104	ovary	Mucinous carcinoma	Female	47	T1	N0	M0	I	4.7
105	ovary	Endometrioid carcinoma	Female	43	T2	N0	M0	Ⅱ	3.4
106	ovary	Mucinous carcinoma	Female	42	T2	N0	M0	Ⅱ	2.7
107	ovary	Mucinous carcinoma	Female	53	T2	N0	M0	Ⅱ	1.5
108	ovary	Seromucinous carcinoma	Female	43	T3	N0	M0	Ⅲ	1.8
109	ovary	Serous carcinoma	Female	59	T2	N0	M0	Ⅱ	5.6
110	ovary	Serous carcinoma	Female	50	T3	N0	M0	Ⅲ	4.9
111	ovary	Serous carcinoma	Female	57	T3	N1	M1	Ⅳ	4.6
112	ovary	Serous carcinoma	Female	46	T3	N0	M0	Ⅲ	8
113	ovary	Serous carcinoma	Female	67	T3	N0	M1	Ⅳ	7.6
114	ovary	Serous carcinoma	Female	52	T3	N1	M1	Ⅳ	3.2
115	ovary	Serous carcinoma	Female	60	T3	N0	M0	Ⅲ	3.5
116	ovary	Serous carcinoma	Female	68	T2	N0	M0	Ⅱ	2.4
117	ovary	Serous carcinoma	Female	56	T3	N0	M0	Ⅲ	3.6
118	ovary	Endometrioid carcinoma	Female	52	T2	N0	M0	Ⅱ	3.5
119	ovary	Serous carcinoma	Female	54	T3	N0	M0	Ⅲ	3.8
120	ovary	Serous carcinoma	Female	66	T3	N0	M0	Ⅲ	1.5
121	ovary	Endometrioid carcinoma	Female	46	T3	N1	M0	Ⅲ	0
122	ovary	Mucinous carcinoma	Female	54	T2	N0	M0	Ⅱ	4.6
123	ovary	Endometrioid carcinoma	Female	69	T3	N0	M0	Ⅲ	6.7
124	ovary	Mucinous carcinoma	Female	47	T3	N0	M0	Ⅲ	4.3
125	ovary	Endometrioid carcinoma	Female	66	T3	N0	M0	Ⅲ	5.8
126	ovary	Mucinous carcinoma	Female	38	T3	N0	M0	Ⅲ	1.4
127	ovary	Serous carcinoma	Female	44	T1	N0	M0	I	2.6
128	ovary	Serous carcinoma	Female	68	T3	N0	M0	Ⅲ	1.7
129	ovary	Serous carcinoma	Female	66	T2	N0	M0	Ⅱ	2.5
130	ovary	Serous carcinoma	Female	56	T3	N0	M0	Ⅲ	1.3
131	ovary	Serous carcinoma	Female	40	T3	N0	M0	Ⅲ	3.5
132	ovary	Seromucinous carcinoma	Female	42	T1	N0	M0	I	1.3
133	ovary	Serous carcinoma	Female	41	T2	N0	M0	Ⅱ	1.7
134	ovary	Serous carcinoma	Female	62	T2	N0	M0	Ⅱ	0
135	ovary	Endometrioid carcinoma	Female	38	T3	N0	M0	Ⅲ	4.6
