# Supplementary material for: Hematopoietic transcription factor GFI1 promotes anchorage independence by sustaining ERK activity in cancer cells
Source: J Clin Invest. 2022 Sep 1;132(17):e149551. doi: 10.1172/JCI149551 (PMC9433100; doi:10.1172/JCI149551)
Supplement: Supplemental table 11 [file jci-132-149551-s065.xlsx]

## Sheet: Supplemental Table 11
Supplemental Table 11. Primers.
sgRNAs targeting GFI1
GFI1_sgRNA_1-1……5’ ATTGTACGGACGAGAAGTGC 3’
GFI1_sgRNA_1-2……5’ AGTCCGCCGCACCGGAGAGT 3’
GFI1_sgRNA_2-1……5’ TTCTTTTCTTCCGAGTTTCG 3’
GFI1_sgRNA_2-2……5’ CCGCACCGGAGAGTACTGAC 3’
Primers for RT-PCR
GFI1-F……..5’ CCTGCCTTTCAAACCGTACT 3’
GFI1-R……..5’ ACATCTCGCAGGCAAAGG 3’
GAPDH-F……..5’ GTCAACGGATTTGGTCGTATT 3’
GAPDH-R……..5’ AGTCTTCTGGGTGGCAGTGAT 3’
Primers for ChIP
1F……..5’ GAGGCTAAGAGAGCATAGCAAG 3’
1R……..5’ CTACCTTTCCCTCTGGGTAGTA 3’
2F……..5’ CAGGCAGTACAGGGTGAAATTA 3’
2R……..5’ GCCCTCTACCTCTTGTTGATTC 3’
3F……..5’ ACACCATTCTCCTGCCTCTA 3’
3R……..5’ TCCTGGCTAACATGGTGAAAC 3’
4F……..5’ CTCCCAAAGTGCTGGGTTTA 3’
4R……..5’ CTCTCTCCAATGCTAAGATATCAGG 3’
5F……..5’ GATTGCCAAACTGCTTTCCAG 3’
5R……..5’ CCTCACAGGAGACACTTCTTTC 3’
6F……..5’ GGAGCAAACAAACTGGTTAAGAG 3’
6R……..5’ CCGGAGGATACAGAAAGCTAAG 3’
7F……..5’ CTGCACCCACTCCCTAATAAA 3’
7R……..5’ GCCCGCCAAGAGCTAAA 3’
8F……..5’ GTCTCCAGATAGCCACGATTT 3’
8R……..5’ GGATGGGCTAGGACAAGATG 3’
9F……..5’ CCAGAGGCCAAGTGATTCT 3’
9R……..5’ GAGTTCTCAGGCGGACTT 3’
10F……5’ GCCTGGCTCAAGTGAACA 3’
10R……5’ AAACCCTCAGGCACACATAC 3’
Primers for construction of luciferase reporters
RASGRP2_Promoter_F……5’ CCAGTGCCGTGTCCATACTA 3’
RASGRP2_Promoter_R……5’ GGGCTAGGACAAGATGGGAATA 3’
Primers for 3C
1……5’ ACACCATTCTCCTGCCTCTA 3’
2……5’ GATTACAGATACCCACCACCAC 3’
3……5’ AGGGTCAGCTGAAGGGTTAT 3’
4……5’ TGGAAGAGGAGCCAGGAA 3’
5……5’ GAGAAAGTCAGCGCCTTGTA 3’
6……5’ TCTCTTCCCAGTGCCGT 3’
7……5’ ATTACCAAGACTGAGGTGCG 3’
8……5’ CAGGTCCCAAGAGTGAGTG 3’
